# Supplementary material for: Quorum sensing in Saccharomyces cerevisiae brewing strains: effects of 2-phenylethanol on proteomic, lipidomic, and metabolomic profile
Source: FEMS Yeast Res. 2025 Jul 7;25:foaf036. doi: 10.1093/femsyr/foaf036 (PMC12254953; doi:10.1093/femsyr/foaf036)
Supplement: foaf036_Supplemental_Files [file foaf036_supplemental_files.zip]

Archive with 21 entries (21 files):
- Supplement_Figure_01.pdf
- Supplement_Figure_02_Proteomics_Networks.pdf
- Supplement_Figure_03_Metabolomics_Networks.pdf
- Supplement_Figure_04_Lipidomics_Networks.pdf
- Supplementary_Table_01_YMD4529_Peptides.csv
- Supplementary_Table_02_YMD4537_Peptides.csv
- Supplementary_Table_03_YMD4544_Peptides.csv
- Supplementary_Table_04_Proteomics_Networks_Clusters.xlsx
- Supplementary_Table_05_YMD4529_Metabolomics.csv
- Supplementary_Table_06_YMD4537_Metabolomics.csv
- Supplementary_Table_07_YMD4544_Metabolomics.csv
- Supplementary_Table_08_Metabolomics_Networks_Cluster.xlsx
- Supplementary_Table_08_YMD4529_Lipidomics.csv
- Supplementary_Table_09_YMD4529_Lipidomics.csv
- Supplementary_Table_09_YMD4537_Lipidomics.csv
- Supplementary_Table_10_YMD4537_Lipidomics.csv
- Supplementary_Table_10_YMD4544_Lipidomics.csv
- Supplementary_Table_11_Metabolomics_Networks_Cluster.xlsx
- Supplementary_Table_11_YMD4544_Lipidomics.csv
- Supplementary_Table_12_Lipidomics_Networks.csv
- Supplementary_Table_13_Proteins_with_higher_and_lower_abundant_peptides.xlsx
