# Supplementary material for: Quorum sensing in Saccharomyces cerevisiae brewing strains: effects of 2-phenylethanol on proteomic, lipidomic, and metabolomic profile
Source: FEMS Yeast Res. 2025 Jul 7;25:foaf036. doi: 10.1093/femsyr/foaf036 (PMC12254953; doi:10.1093/femsyr/foaf036)
Supplement: foaf036_Supplemental_Files [file foaf036_supplemental_files.zip › Supplementary_Table_01_YMD4529_Peptides.csv]

Yeast	Class	Modified.sequence	Uniprot	Gene	Protein	Observed.mz	Charge	Scan.Number	adj.P.Val	logFC	SLAD_01	SLAD_02	SLAD_03	SLAD_04	SLAD-2PE_01	SLAD-2PE_02	SLAD-2PE_03	SLAD-2PE_04	SHAD_01	SHAD_02	SHAD_03	SHAD_04	SHAD-2PE_01	SHAD-2PE_02	SHAD-2PE_03	SHAD-2PE_04
YMD4529	SLAD_vs_SLAD-2PE	AAAAEKNVPLYK	P00924	ENO1	Enolase 1	628.3818;628.3819	3;3	35602;35895	0.999607065488027	0.0809447812369619	NA	17.0760420284953	16.8360430693	16.8043800566612	17.1697305395541	16.438325104438	16.9175924789377	16.7725262913978	16.8130059447038	16.6825471693548	16.4160741390704	16.729135794788	16.4712967063569	16.6947127871755	16.5816839881388	16.6399843665981
YMD4529	SLAD_vs_SLAD-2PE	AAAAEKNVPLYQHLADLSK	P00925	ENO2	Enolase 2	883.1767;662.8845;662.8848;662.8844	3;4;4;4	47887;48109;48217;48316	0.999607065488027	-0.627062829799311	14.6701192264927	16.6792672759605	16.7748083348394	16.6116235653921	17.0530481875887	16.707937266814	16.6013784464999	16.8817058209795	17.750437468492	17.019119606352	17.371299404629	17.2729329735554	17.891924661767	16.8123813615838	16.9461296605726	17.2955801011413
YMD4529	SLAD_vs_SLAD-2PE	AAAEDTAKDNYGKLPLIQSR	P04802	DPS1	Aspartate--tRNA ligase, cytoplasmic	693.3949	4	42970	0.999607065488027	-0.326951938551307	14.6088218634965	15.0015555403756	15.2050591578911	14.7566332326278	15.3014908048592	15.0951174031463	14.6627920932754	15.8204772473154	15.1524518473986	14.6229012069546	15.5698805300641	15.2562798105818	15.507692573359	14.6017884806773	15.0098221547178	15.603058323931
YMD4529	SLAD_vs_SLAD-2PE	AAAEGKLK	P00359	TDH3	Glyceraldehyde-3-phosphate dehydrogenase 3	465.9663	3	25721	0.999607065488027	-0.0496153144612279	15.4905316486357	15.5372588316932	15.3479540305052	15.8458683201486	15.5655479061162	15.8440587620821	15.9053390467863	15.1051283738431	15.5079400093542	15.6334871376373	14.9110099663108	15.8729479032784	15.397699790358	16.3084421594492	16.3885800285181	15.0326813097207
YMD4529	SLAD_vs_SLAD-2PE	AAAEYEK	P15705	STI1	Heat shock protein STI1	543.2947	2	21843	0.999607065488027	-0.1199306687706	15.4911151311697	13.9311255508984	14.4610481865563	14.7967894803788	14.505460117383	15.1607251930107	15.1326203806382	14.3609953330537	14.9017102912117	14.9357790370965	14.7210300099128	14.759775969352	15.1636861549239	15.2757708290924	14.9214206389494	14.5149589522294
YMD4529	SLAD_vs_SLAD-2PE	AAAEYEKGEYETAISTLNDAVEQGR	P15705	STI1	Heat shock protein STI1	1007.1674	3	56247	0.999607065488027	-0.0576133035000037	NA	12.6208599944155	12.6539028471442	12.3413415764165	12.3686787348657	12.5929672958712	13.115505949904	12.308107123994	12.3154731776599	12.9270727643203	12.4235914096546	12.8133675051854	12.4036242871255	12.4858706122288	12.6516978827904	12.5618258944702
YMD4529	SLAD_vs_SLAD-2PE	AAALVNK	P05030	PMA1	Plasma membrane ATPase 1	495.8187	2	26071	0.999607065488027	0.245332620370505	15.8670878694851	16.2476658813316	16.0217728689044	16.0003704204672	15.7435332602394	15.8499587337546	15.9019006106038	15.6601739541085	15.2693659693904	15.6118105676694	14.8858562983507	15.5402758362413	15.2352598327328	15.6972659047012	15.5264048478787	15.4077412130928
YMD4529	SLAD_vs_SLAD-2PE	AAATAAM[147]TK	P16521	YEF3	Elongation factor 3A	578.3226	2	16836	0.999607065488027	0.870735062811223	NA	14.5904539480753	14.299572176986	14.6121456803277	13.7538585883077	14.0936531662712	14.0028289351623	12.6696147995326	12.9186497321078	15.2651843692696	12.010247592576	14.5018964988535	12.6034353645047	14.7268173635623	14.2503427569171	12.2917392818264
YMD4529	SLAD_vs_SLAD-2PE	AAATAAMTK	P16521	YEF3	Elongation factor 3A	570.3257	2	23590	0.999607065488027	0.263115771144495	13.8605347401433	15.0674212292033	14.3113111400162	15.1914773285305	14.1613111365097	14.9811765999217	14.8516166677332	13.3841769491506	13.7788539338646	15.7347724278467	13.2197979416107	14.9112022552821	13.4509770338607	15.0991025219841	14.7697608565313	13.6213142607021
YMD4529	SLAD_vs_SLAD-2PE	AADALLLK	P00925	ENO2	Enolase 2	559.8609;559.8606	2;2	41853;41951	0.999607065488027	0.366285012890106	NA	16.9115246528509	16.5793416246703	17.0319590626461	16.1791732607615	16.8448238157057	17.0443064902244	15.8303235019708	16.3952817867495	17.7378656311314	15.9426770762181	17.4274258396879	16.1875952623607	17.7103227668481	17.2239838706098	16.2250840856044
YMD4529	SLAD_vs_SLAD-2PE	AAGFLLEK	P00560	PGK1	Phosphoglycerate kinase	576.8526	2	44160	0.999607065488027	0.143031877756556	15.6017121052375	15.3114173187172	15.5681467589022	15.1975656915511	15.1762564866238	15.2298983267879	15.6876346834252	15.0129248665448	15.015444122683	15.8401765988195	15.0009919915025	15.1408486660036	14.7992652786043	15.8440147317054	15.5563995635413	14.7426357262903
YMD4529	SLAD_vs_SLAD-2PE	AAGHDGKVK	P00925	ENO2	Enolase 2	497.637	3	18513	0.999607065488027	0.393371342270367	NA	16.1040614323878	15.3991442276809	16.1297854546764	15.4407068720154	15.7811958186515	15.6770630538321	15.0382037060795	15.9518481992225	16.3511132963968	15.2101052356925	17.1747947225982	15.6717038202241	16.4710517953141	16.1222494911549	15.8674078567854
YMD4529	SLAD_vs_SLAD-2PE	AAIEDGWVPGK	P06168	ILV5	Ketol-acid reductoisomerase, mitochondrial	723.9019	2	43826	0.999607065488027	0.0164513545658753	NA	15.7810098017941	15.3543219780599	15.6802818601637	15.5073915424229	15.9836025266128	15.7752641510323	15.0887545483587	16.0479702023009	15.8319605445559	14.9705924617785	16.2231128861095	15.8766671585633	16.2592842407361	15.8776022656224	15.5498246534354
YMD4529	SLAD_vs_SLAD-2PE	AAILKYENNVMNIR	P14747	CMP2	Serine/threonine-protein phosphatase 2B catalytic subunit A2	652.0367	3	49165	0.999607065488027	-0.371050601227704	14.6952051679246	14.9148350603383	14.248102458863	13.9426983798024	15.553307684593	14.381117756131	14.633885026797	14.7167330043181	14.6765158994969	14.4451551982397	14.8250281978605	13.9102065988626	14.7656147330474	14.5287191490754	14.2279904952494	14.8452967240315
YMD4529	SLAD_vs_SLAD-2PE	AALQTYLPK	P15703	BGL2	Glucan 1,3-beta-glucosidase	654.8989	2	41411	0.999607065488027	0.124161060617663	14.996215056514	16.2655495421456	15.7839957336951	16.3204463640299	15.4610392780802	16.3243233075806	16.1645662751576	14.9196335930955	15.235604592913	16.0739031340506	15.1027419734022	15.571764329027	15.0028665604737	15.5605566987338	15.8636095536661	15.0233213466219
YMD4529	SLAD_vs_SLAD-2PE	AANKIFESILNSPSSK	P06105	SCP160	Protein SCP160	772.1179	3	56896	0.999607065488027	0.216812042870766	13.0183962376158	13.0095670320789	13.0912661771351	12.5494941472653	12.787512800668	12.6777245697359	12.7249645885656	12.6112734636425	13.3494637608777	13.2438955455141	13.2999554849747	13.0465913427706	13.341432617546	13.0016680610774	12.8399792737977	13.3844103386661
YMD4529	SLAD_vs_SLAD-2PE	AAPFEQRLPEQQK	P05694	MET6	5-methyltetrahydropteroyltriglutamate--homocysteine methyltransferase	616.0118	3	33047	0.999607065488027	0.535358252079497	NA	16.0453461859445	16.2130693577746	16.0345611627722	15.3608853957149	15.5715209444173	16.2185653696412	15.0982308905637	15.1886237742886	16.0908658967368	15.4722227486927	16.0948308765098	15.3600576544825	16.0288794012304	16.052282825046	15.2984713014876
YMD4529	SLAD_vs_SLAD-2PE	AARPTRPDK	P05748	RPL15A	Large ribosomal subunit protein eL15A	439.2644	3	14580	0.999607065488027	0.520013474168703	NA	15.3013326065457	14.5403100391365	15.5877925294619	13.8346368791352	15.1679865428741	15.7645772823477	13.7253256324936	13.1715940588916	15.9857077005994	12.7494058856143	14.6266456855083	12.8726545018152	15.6165789564605	15.2081244788747	13.0504790605911
YMD4529	SLAD_vs_SLAD-2PE	AASAKIESSVESQFSAGR	P0CX39	RPS8A	Small ribosomal subunit protein eS8A	710.3793	3	41913	0.999607065488027	0.402890200466118	NA	15.6645636770003	15.4335311180299	15.1013686979013	15.0554547693463	15.0639172065884	15.0357696252454	14.8325822541976	15.8700428199432	16.0643574649061	16.17882554559	15.8816836693408	15.9103106386201	15.3867624280865	15.8096055238684	15.7983064645793
YMD4529	SLAD_vs_SLAD-2PE	AASDAIPPASPK	P00817	IPP1	Inorganic pyrophosphatase	714.9062;714.9054;714.9073	2;2;2	29211;29315;29705	0.999607065488027	0.15814670414494	13.9745010276372	14.0302498735556	14.0348925264718	14.1848148460804	13.6406515877357	14.1045920082629	13.8484802800883	13.9981475810783	13.5501619277428	14.0896731213678	13.6895848385439	14.0039733338947	13.4547222265279	13.9992842622027	14.0101070706818	13.7546239429782
YMD4529	SLAD_vs_SLAD-2PE	AATGSKDVGLGVK	P14904	APE1	Vacuolar aminopeptidase 1	604.3695	3	33205	0.999607065488027	-0.264296285633229	16.7083861358657	16.4272605322176	16.7627911019554	16.4798763133497	17.5294823001407	16.3341787599557	16.3443077476129	17.2275304182121	15.6285890810986	15.5747329255286	15.5068482994848	15.4994153657848	16.1001063102865	14.8748637354145	15.8079553259376	15.7914570439034
YMD4529	SLAD_vs_SLAD-2PE	ADAPIDK	P00817	IPP1	Inorganic pyrophosphatase	517.2987	2	25411	0.999607065488027	0.0757248340739807	13.9193161487054	13.9516336232459	14.0608346414555	14.1103348513401	13.7070943158128	14.2146784286199	14.1146571341776	13.7027900498406	13.7822933010434	14.1876083221634	13.6206409482101	14.1203516346076	13.5931456849572	13.9432829834612	13.8458877312471	13.6584199378965
YMD4529	SLAD_vs_SLAD-2PE	ADFDNEFK	P38934	BFR1	Nuclear segregation protein BFR1	645.3223	2	37801	0.999607065488027	0.0286872923819992	14.7608826892904	15.2164269243588	14.9272385676333	14.9134554623281	14.7463185017209	14.97752491552	15.2658081287215	14.7136029281201	14.746653389614	15.3820999807821	14.9182199122537	15.0865002369545	14.8076301301845	15.3731466473213	15.0662159322334	14.8101198756708
YMD4529	SLAD_vs_SLAD-2PE	ADLVAVLK	P34167	TIF3	Eukaryotic translation initiation factor 4B	566.8693	2	46739	0.999607065488027	-0.16744631656945	14.2090541360688	14.9952539706448	14.6296601417298	14.6517261021627	14.8546934174901	14.8438808922768	14.6246720068696	14.8322333002473	14.3072286520328	14.5807285899597	14.4553549400204	14.9219375583288	14.6372676040771	14.6837635315565	14.7006323323314	14.4131355058164
YMD4529	SLAD_vs_SLAD-2PE	ADPAFKPTEK	P26321	RPL5	Large ribosomal subunit protein uL18	571.3368	3	32168	0.999607065488027	-0.14963837191014	14.7903951290191	14.8469307659624	14.8922645545313	14.8528858695227	15.3152768689617	14.8242619212702	14.9611474042878	14.8803436121564	14.9953739307492	14.663506515292	15.1189178196268	15.0286530953184	14.8963652638255	14.8099382351044	15.1630481814227	15.0563921311565
YMD4529	SLAD_vs_SLAD-2PE	AEAAKAK	Q12680	GLT1	Glutamate synthase [NADH]	433.279	3	11088	0.999607065488027	0.213163633217725	NA	15.4350179504215	14.9365695907358	15.8708427718595	14.6779171340088	15.8851436164855	15.5146625980015	14.7261958693224	15.6678297585837	16.1422134106961	15.3535364497207	15.5778857636369	15.4211539744439	16.0218605641324	16.1395180878135	15.7226339205502
YMD4529	SLAD_vs_SLAD-2PE	AEKLAAEAN	P00830	ATP2	ATP synthase subunit beta, mitochondrial	610.8446	2	26521	0.999607065488027	-0.011233037523855	NA	15.9580214679353	16.1897760644522	15.2229204847237	15.5837630421798	15.9455141484104	16.291988431341	15.3846238843125	15.6412569788426	16.0874465562244	15.3879947412572	16.1622927781859	15.3671027454642	16.1184848361803	15.8263368479197	15.270916694442
YMD4529	SLAD_vs_SLAD-2PE	AETFHEMEK	Q00955	ACC1	Acetyl-CoA carboxylase	713.3514	2	27894	0.999607065488027	0.338678727368656	13.3994653395608	13.5251217569464	13.0132700256464	13.4003846880546	13.0838930489955	13.1560297004089	12.993355112765	12.7502490385642	13.2747271423375	14.3892441437104	13.0572589165905	13.5477015544392	13.4265179992305	14.2566444487768	13.9433302550074	12.8913829998307
YMD4529	SLAD_vs_SLAD-2PE	AETKPLEAR	P38998	LYS1	Saccharopine dehydrogenase [NAD(+), L-lysine-forming]	440.2603	3	21769	0.999607065488027	0.153007100881489	15.1116707251771	15.8865136877758	16.0206493366218	15.9372134132621	15.2217096275621	15.6842078248565	15.8124549923332	15.625646314559	15.0149065113501	15.0581697382143	14.9618859411375	15.6526425774372	15.1380495431504	15.1482125687377	15.4574291484593	15.2240295568392
YMD4529	SLAD_vs_SLAD-2PE	AEVSDVGNAILDGADCVMLSGETAK	P00549	CDC19	Pyruvate kinase 1	942.8012	3	62402	0.999607065488027	0.0557957661455557	NA	14.0677803960442	12.9859150348329	13.7448895198279	13.1665345693706	14.0319045215121	13.9862156681825	12.9902754439593	13.7404410491294	14.3379618267978	13.6957757888908	14.672836520029	13.5874657105052	14.6718902597586	14.2300772663791	14.0521632727336
YMD4529	SLAD_vs_SLAD-2PE	AEWGSDIPTTK	P49089	ASN1	Asparagine synthetase [glutamine-hydrolyzing] 1	754.9011	2	39478	0.999607065488027	-0.0593784933538188	13.8581842340208	14.4272498140241	13.876590714586	14.0998485893669	14.3032684078688	14.305204077569	13.8313531923916	14.0595616475836	14.5199499993241	14.3390987215897	14.7570203242534	14.4009016174656	14.8321045124728	14.2856796936102	14.1023600602449	14.4245334045111
YMD4529	SLAD_vs_SLAD-2PE	AFEERHQAGK	P0C2H6	RPL27A	Large ribosomal subunit protein eL27A	492.9352	3	16998	0.999607065488027	0.195423838459686	NA	15.0060294460143	13.9970412780022	14.6074347274054	14.2738623384071	14.4998046853612	14.7728754811347	13.8191027431541	13.6956742712932	14.8996062750229	13.284515960023	14.3803867957053	13.4774470623491	14.649455142141	14.0279655781469	13.3537070512755
YMD4529	SLAD_vs_SLAD-2PE	AFQKQPHIFNNPK	P0CX47	RPS11A	Small ribosomal subunit protein uS17A	545.0692	4	35819	0.999607065488027	0.0718623156373823	NA	16.1400176964789	16.3175186897116	16.8663840910817	16.0206739203625	16.5187172784663	16.6928735429068	16.2455132987445	16.02442250046	16.8534080804718	15.7340645022289	16.8210057807444	15.8739154923885	16.9330018379821	16.6725241235261	15.7952287827964
YMD4529	SLAD_vs_SLAD-2PE	AGELLKEK	P00950	GPM1	Phosphoglycerate mutase 1	499.3174	3	32477	0.999607065488027	-0.113063776737562	NA	15.3147479941785	16.1557258736455	15.4962603786083	16.2498637301481	15.4432040767169	15.6586848886788	15.7228147399828	16.9247428852428	16.2413331873783	16.6135915451405	16.3383647707874	16.9428179140449	15.8746386826103	16.0782941978934	16.6793705978531
YMD4529	SLAD_vs_SLAD-2PE	AGIISAAK	P32324	EFT1	Elongation factor 2	517.8318	2	30474	0.999607065488027	0.242427255912023	NA	16.4104662256856	16.1938715633151	16.5169870958764	15.8529055929434	16.7796891348956	16.4537584869505	15.4390376080653	15.8352366810728	17.3834636631294	15.1943241263005	16.6644899520658	15.3806361631857	16.9700598499303	16.7688913214909	15.019740166432
YMD4529	SLAD_vs_SLAD-2PE	AGIVGLANVGK	P38219	OLA1	Obg-like ATPase 1	651.9087	2	43024	0.999607065488027	0.193078498906406	14.9023330512464	15.4989994949489	15.264603477404	15.2789998206512	14.8002376654812	15.5124126275555	15.4326145966583	14.4273569589298	14.9771791207576	15.8041971405141	14.3883628480346	15.5831744791307	15.0072358774722	15.6882585304192	15.375931565726	14.8244049227954
YMD4529	SLAD_vs_SLAD-2PE	AGKPFRQTK	P49167	RPL38	Large ribosomal subunit protein eL38	411.008	4	22092	0.999607065488027	0.163961598955236	15.9295674987326	15.0849184379676	15.5079218117753	15.4742105806029	15.7933480821898	15.232350900488	15.3389721689679	14.9761007816118	15.0663344008518	14.9369216811055	14.3439050702275	15.6392883735631	14.8043824465575	15.0230751419826	14.8325607869619	14.2525300564777
YMD4529	SLAD_vs_SLAD-2PE	AGKTLDVVER	P00942	TPI1	Triosephosphate isomerase	464.6122	3	29294	0.999607065488027	0.390661760489023	NA	15.1028668986595	15.0512765400388	14.5466332450781	14.7423595827327	14.0006093856429	14.6930301148186	14.6023894532183	14.5909508941502	14.344325889696	14.1228956484736	13.6343187455258	14.5775682163507	14.7990370114541	14.3725198152042	14.3709211289188
YMD4529	SLAD_vs_SLAD-2PE	AGLKDVVTR	P0C2H8	RPL31A	Large ribosomal subunit protein eL31A	421.5987;631.8936;421.5972;631.8929;631.8933;421.5979	3;2;3;2;2;3	29409;29411;29510;29511;31711;31715	0.999607065488027	0.197396674173707	15.9863549141299	15.9947274950972	15.5919805547171	15.9252555832627	15.4506750950728	15.8541615068402	16.1665994586343	15.2372957899648	15.1960496367173	16.4293236775547	14.7579100930276	15.8730811144574	14.8518143724549	16.4394378407782	15.9992287011934	14.7383628300288
YMD4529	SLAD_vs_SLAD-2PE	AGLTDDSQKR	P14843	ARO3	Phospho-2-dehydro-3-deoxyheptonate aldolase, phenylalanine-inhibited	465.5911	3	20183	0.999607065488027	0.159655657559284	13.5942214459913	14.0729153505915	14.0151921705323	14.4244804568024	14.0540537978287	13.77257094235	14.1955243251117	13.44603772839	13.4961143085609	14.1895605759268	13.1572200432213	13.6846181121513	13.4506749683807	13.9868625154787	13.8692568136174	13.0375449382691
YMD4529	SLAD_vs_SLAD-2PE	AGMIKPDETTFQYTK	P07264	LEU1	3-isopropylmalate dehydratase	780.0948	3	44565	0.999607065488027	-0.342167184396128	16.5308714850437	16.2093566664997	16.2237898804523	16.0062029214958	16.7978457541621	15.9669931427873	16.5001761817686	17.0738746123581	15.736685313169	15.5649546596041	15.6644002822248	15.862112781729	15.6916223252849	15.4620404764621	16.2535541234359	15.5682515874069
YMD4529	SLAD_vs_SLAD-2PE	AGVLEPQGMVGIK	Q00955	ACC1	Acetyl-CoA carboxylase	801.9663	2	47055	0.999607065488027	-0.286850782658089	NA	13.134418037147	12.8600319818876	12.6424398104982	13.1405902642705	13.3192862097415	13.3264357109095	12.8769440517545	13.11046449899	13.7502720031865	13.0085741215855	13.0163334602182	12.6481840438256	13.5022222513216	13.2100176746267	13.0818212916414
YMD4529	SLAD_vs_SLAD-2PE	AHAQSKR	P0CX82	RPL19A	Large ribosomal subunit protein eL19A	551.3271	2	07518	0.999607065488027	1.02792824123851	NA	12.3106966970078	11.5717355507613	12.7374200307908	11.0161490086489	12.112751970028	11.7205572932967	9.86529846781884	10.9351458627804	13.7934270815524	11.3171279122442	11.4031657848883	10.2197042335577	12.5651365238798	12.3246914549394	10.7054846996637
YMD4529	SLAD_vs_SLAD-2PE	AHAQSKREGR	P0CX82	RPL19A	Large ribosomal subunit protein eL19A	481.9414	3	07283	0.999607065488027	0.537921927711588	NA	14.4188580436627	13.4267985350909	12.9542769192454	13.5855265167429	13.1802575868548	14.3881688473632	11.0942706688581	13.1834535935182	13.2078762744362	13.9989410450421	13.0995501337355	14.0102593079609	14.9170084442448	13.7681116292526	12.4193158997792
YMD4529	SLAD_vs_SLAD-2PE	AHFKEYQVIGR	P0CX23	RPL20A	Large ribosomal subunit protein eL20A	826.4669;551.3134;551.3137	2;3;3	30286;30342;30944	0.999607065488027	-0.363505352480324	13.9877384375417	14.7872200641524	14.7782160941228	15.0773569250491	14.6655814376837	15.4062702868992	15.417236151908	14.5954650542963	14.443171949556	15.3114309248438	14.9440877342355	15.5121331705659	14.6409999760381	15.7873933353444	15.3281744719385	14.7149408066786
YMD4529	SLAD_vs_SLAD-2PE	AHKSDSSR	P17255	VMA1	V-type proton ATPase catalytic subunit A	397.8861	3	06647	0.999607065488027	0.697852569829028	NA	12.8205754377771	11.7259041958662	12.9657678182303	11.341089313587	12.5898341665674	11.4951444802682	11.7988516960926	10.3779189132499	12.7906123779383	11.5875794912786	11.479837020191	10.5376660860924	12.8346380642329	12.4620114741895	9.93214163185478
YMD4529	SLAD_vs_SLAD-2PE	AHLAEIQLNGGSISEK	P14126	RPL3	Large ribosomal subunit protein uL3	657.7031	3	40076	0.999607065488027	0.239852027201746	14.2290389697307	14.9945632909722	14.2201200121951	14.8776452120018	14.2627865780881	14.438792049151	14.5578158067964	14.1025649420573	14.1276312202128	14.8096518738689	14.2275322097652	14.4433278873105	14.1343036215458	14.6717842080505	14.4857307401235	14.2376247665365
YMD4529	SLAD_vs_SLAD-2PE	AHLAEIQLNGGSISEKVDWAR	P14126	RPL3	Large ribosomal subunit protein uL3	650.3574	4	49248	0.999607065488027	0.151864207053942	NA	14.7995346242956	13.6474052438959	14.7688602981557	13.9597280913935	15.1353487471362	14.3270390745099	13.5914941472077	14.8782883748925	14.8230099654252	14.924280959328	15.3616231465833	14.9002988121897	15.6883439098798	15.3637439669388	14.6717318221753
YMD4529	SLAD_vs_SLAD-2PE	AHLVAIEKPECTGQR	P53111	ARI1	NADPH-dependent aldehyde reductase ARI1	504.0286	4	29746	0.999607065488027	0.245550482415574	15.0334459789725	15.0768117312376	14.7513858927667	15.2844636606646	14.4489882630932	15.0602607123569	15.0498493772561	14.6048069812729	14.5285638081792	14.8934604750194	14.6692831773645	15.0471107385859	14.1571906379494	14.8056873440661	14.9486486153859	14.2707959393802
YMD4529	SLAD_vs_SLAD-2PE	AHS[391]SMVGFDLPQR	P00560	PGK1	Phosphoglycerate kinase	437.9839	4	36394	0.999607065488027	0.685427200887283	NA	15.123969132085	14.4618473491175	14.4194194113446	13.9779981756323	13.937777721743	14.2303090485774	13.7858541072276	14.7054916211815	15.0893990637904	14.3205480913354	14.8564358958571	13.3151331110424	15.0862306564221	14.6208769815595	13.8578461805104
YMD4529	SLAD_vs_SLAD-2PE	AHSS[391]MVGFDLPQR	P00560	PGK1	Phosphoglycerate kinase	583.6427	3	36393	0.999607065488027	-0.0331775274059503	16.3659946598878	16.1489136338432	15.6619398632238	15.8267070750715	15.7348976031516	15.9467785467299	16.6189444482082	15.8356447435605	15.6379550212769	16.430216017981	15.8499887700653	15.9853998927255	15.8543921327414	16.2528827088032	16.3427908948928	15.6300642670952
YMD4529	SLAD_vs_SLAD-2PE	AIDDGVAAVK	P47079	CCT8	T-complex protein 1 subunit theta	631.8696	2	27114	0.999607065488027	0.017214021284726	14.1373029810167	14.5879635440336	14.7059993107362	14.8227642128466	14.3253252452024	14.6242037265387	14.9320931256936	14.3035518660596	13.9547784688649	14.7782363033104	13.7785230282814	14.5354435720549	13.7867099882773	15.0436598733772	14.8819441527939	13.8877056857219
YMD4529	SLAD_vs_SLAD-2PE	AIFTESVKNVAAGCNPMDLR	P19882	HSP60	Heat shock protein 60, mitochondrial	833.1022	3	54982	0.999607065488027	-0.0020429020436481	NA	12.6047630350212	12.4962186539746	11.8449297862577	12.3029935783222	12.3465322995714	12.4841253802542	12.1357356503649	12.6571308371103	12.6363239427808	12.6163980257148	12.4319585909057	13.0260242942079	13.3448950821972	12.8188176581204	12.8061310633473
YMD4529	SLAD_vs_SLAD-2PE	AIFTESVKNVAAGCNPMDLRR	P19882	HSP60	Heat shock protein 60, mitochondrial	664.1037	4	50863	0.999607065488027	0.0460028776836232	NA	14.5879799300457	14.2119421794759	14.2709764449703	14.4577107970894	14.5585676590413	14.0518092449191	14.1757655275383	15.1564930794739	14.9448988263759	15.0085711959112	14.5439220519271	15.3380592711027	15.0214940505985	14.9155237046818	15.1134659465517
YMD4529	SLAD_vs_SLAD-2PE	AIILGAQSIK	P41338	ERG10	Acetyl-CoA acetyltransferase	659.4278	2	42631	0.999607065488027	0.206840734184699	14.3172907631088	15.5520090204865	15.4184925085762	15.9287376846892	14.660509850519	15.5566449099349	15.6927810057209	14.479231273947	14.596122761935	15.901630334894	14.5364340984954	15.1572442356719	14.3593006476055	15.9122386682528	15.4685707957815	14.5776974564488
YMD4529	SLAD_vs_SLAD-2PE	AILFIPK	P15108	HSC82	ATP-dependent molecular chaperone HSC82	553.372	2	50936	0.999607065488027	0.507874938495267	13.6303384858789	15.0967278812067	14.1894983048296	14.4815996883167	13.2032128992569	14.5850940465444	14.6578598223979	12.9204978380517	13.4819640194232	15.4369201787794	13.4252175222624	14.2971911800349	13.5216852950075	15.1641467570476	14.8627143603267	13.6842880169117
YMD4529	SLAD_vs_SLAD-2PE	AIMPIIEGHDVLAQAQSGTGK	P10081	TIF1	ATP-dependent RNA helicase eIF4A	814.1134	3	51395	0.999607065488027	0.096834593164596	NA	13.6719250543446	13.0755739957958	13.6837823534477	13.4629670831874	13.8982342524345	13.5154861274383	12.6443493690656	12.8128459468947	13.7257384375233	13.1385915351986	13.4835755461487	13.0219075249983	13.8578595358848	13.4294658519431	12.9469068998282
YMD4529	SLAD_vs_SLAD-2PE	AIMPIIEGHDVLAQAQSGTGKTGTFSIAALQR	P10081	TIF1	ATP-dependent RNA helicase eIF4A	897.4975;897.2456	4;4	59892;60934	0.999607065488027	0.250375473138753	14.2055560252185	14.278280654671	13.9325791748862	14.6073481186232	13.8523211313383	14.5301054019023	14.5463556061746	13.0934799414286	13.8476813635105	15.2359288264772	13.855941290761	14.1518546688077	13.962449431514	14.5979296202881	14.1871287838404	13.4285100985218
YMD4529	SLAD_vs_SLAD-2PE	AIQTANIALEK	P00950	GPM1	Phosphoglycerate mutase 1	738.445	2	39302	0.999607065488027	0.58494202766952	NA	15.4686840277475	15.2110501271026	15.5450162669958	14.5408961311374	15.9491556797165	15.1503663224833	13.6528143184459	14.0843713169844	16.5764869875148	14.0701840750762	15.9049940386139	14.121585306294	16.2094282574563	15.6185568122054	13.8204421825318
YMD4529	SLAD_vs_SLAD-2PE	AIQTANIALEKADR	P00950	GPM1	Phosphoglycerate mutase 1	606.6866	3	36032	0.999607065488027	-0.180671283999331	14.8352089093412	15.7294829387371	15.5507874234516	15.5434271555875	15.2255577867464	15.9708058992804	16.1426375777707	15.0425902993172	15.1894727782363	16.2851683723827	14.6681290113664	15.7602585603518	14.9304232610431	16.4031886716495	16.0578131104102	14.8112954251288
YMD4529	SLAD_vs_SLAD-2PE	AISKNLPILK	P40212	RPL13B	Large ribosomal subunit protein eL13B	569.0478	3	45689	0.999607065488027	0.0121125694533255	13.7640552725303	14.8918842487435	14.6032452497671	14.416096781816	14.4567282690564	14.1393716756473	14.6208560321142	14.4098752982258	14.7409954229743	14.6121157954474	14.8166221022703	14.761137001368	14.8878772085518	14.6535387075273	14.7567532138351	14.7849468729678
YMD4529	SLAD_vs_SLAD-2PE	AIVSTGLDLGNATIEK	P36139	PET10	Protein PET10	953.5468	2	50780	0.999607065488027	0.00772565388341206	13.6434830104445	14.8004072429032	15.0851860072043	15.4879166950855	14.3957793934457	15.2976529343224	15.3677066327018	13.9249513796339	13.2184106027988	13.7321495654132	13.1891915292216	13.3232154486718	13.2497888254758	14.1232111170233	13.6396057337155	13.1047224512477
YMD4529	SLAD_vs_SLAD-2PE	AIWNVVNWK	P00447	SOD2	Superoxide dismutase [Mn], mitochondrial	717.4165	2	58126	0.999607065488027	0.577240075563473	13.0236937331436	13.9410710762592	12.5856063606834	13.3643759160494	12.6484019828119	13.9055064694006	11.9395721940252	12.112306137644	12.7757492734056	13.4965684125311	12.5116551527496	12.7068809379883	12.7667014392521	13.8968329143855	13.110519289746	12.5445641165561
YMD4529	SLAD_vs_SLAD-2PE	AKAEAAEFR	P21243	SCL1	Proteasome subunit alpha type-1	432.9132	3	23050	0.999607065488027	0.431777460078775	NA	16.0167593183375	15.7340560589456	15.5487395876137	15.1131601030053	15.4566458888743	15.2121597704935	15.5569976838407	14.4899654842675	16.2289930461898	14.2374823656362	15.7992504030914	14.7360137945236	15.8711496386869	15.3632238820713	14.4880023442714
YMD4529	SLAD_vs_SLAD-2PE	AKAPSGLDQSR	P07149	FAS1	Fatty acid synthase subunit beta	478.605	3	22000	0.999607065488027	0.287413392610983	NA	13.4851976090199	13.4363748600325	14.1264155750926	12.8643636114731	13.7238233142184	13.6054356633472	13.3873745660439	12.7615277709592	14.771959577729	13.1744091457115	14.3401402636382	13.4966562445591	13.7288827206715	14.3214488719624	12.7537233625753
YMD4529	SLAD_vs_SLAD-2PE	AKDEEAAFAR	P07702	LYS2	L-2-aminoadipate reductase	706.3815	2	25464	0.999607065488027	-0.130547296809796	13.1737761963917	13.5634434178175	13.3427808801861	13.7823485095274	13.7500192333075	13.5421511919202	13.8439603244158	13.2484074415185	13.1086955032203	13.6848223290868	12.9275079642484	13.0539414197461	12.9207508175152	13.5666669425534	13.2331418066318	12.7151883949558
YMD4529	SLAD_vs_SLAD-2PE	AKDILDEFR	P16521	YEF3	Elongation factor 3A	470.9373;470.9369;705.9014	3;3;2	46104;47534;47544	0.999607065488027	-0.0586208426151433	NA	14.4206716030387	13.5287827246789	14.926525856079	13.9241339363662	14.4111071810597	14.6379402447689	14.4292755866612	14.374810937002	14.9623323451894	14.1595558383099	14.7391867284538	14.2229014287375	15.2688009229438	14.9242422122206	14.1931132668564
YMD4529	SLAD_vs_SLAD-2PE	AKEDYYAR	P01098	STF1	F(1)-ATPase inhibitor STF1, mitochondrial	440.5696;660.3508;440.5694	3;2;3	20973;20976;22143	0.999607065488027	0.102104450190769	14.7208343806968	16.6618625154088	16.0117555688332	16.5514895930329	15.708391100177	16.5116078623422	16.2299563983241	15.0875688963654	14.4296520303285	15.4125081889329	14.5400869962282	15.2277043061225	14.5961728244728	15.6697334531816	15.2068047053871	14.2386639377308
YMD4529	SLAD_vs_SLAD-2PE	AKEFGILK	P00549	CDC19	Pyruvate kinase 1	505.3268;757.4859;505.3266	3;2;3	41462;41500;41578	0.999607065488027	0.190880306665452	15.6763362512858	15.8979480600519	15.7846993407897	15.9438205469975	15.5132225301644	15.5562182628486	15.5819310022744	15.8879111771758	16.0870425313724	16.2217326118742	15.5167751833846	16.3248543343455	15.5743558361232	16.2578432916929	16.3921904872887	15.9182106220003
YMD4529	SLAD_vs_SLAD-2PE	AKEIYSR	P32610	VMA8	V-type proton ATPase subunit D	585.8448;390.8985	2;3	21351;21485	0.999607065488027	0.20496317537761	14.438765098007	15.6162710141719	14.6881346069071	15.5508276608124	14.7687961143543	15.4585789348003	15.1016000128086	14.1451706164248	14.2826472509454	15.5479827031092	14.3145474810138	14.7957052790638	13.9921283897214	15.3421920251502	15.0288949497349	13.9616387307259
YMD4529	SLAD_vs_SLAD-2PE	AKGDIPGVR	P0CX29	RPS23A	Small ribosomal subunit protein uS12A	608.8684;406.2505	2;3	25484;25506	0.999607065488027	0.107730248034784	15.0362509358615	15.5885199906889	15.3703422569588	15.2652687995073	15.1379736206047	15.4752221662819	15.1858688943161	15.0303963096746	14.9151686628052	15.8778400649228	15.2146458345895	15.1848796000496	15.0843420851416	15.1698953664571	15.3096771829782	14.9124642675876
YMD4529	SLAD_vs_SLAD-2PE	AKLEMTR	P39743	RVS167	Reduced viability upon starvation protein 167	384.8971	3	24662	0.999607065488027	0.312784294832625	15.4122585691401	15.4699867823769	15.1456751257919	15.4822683662877	14.7126907748134	15.2889235559937	15.2247406016669	15.032696731792	14.9284822944924	15.4135939384699	14.7524303780381	15.5797562277404	14.6852830845116	15.2114587074383	14.9964472952334	14.7395299520926
YMD4529	SLAD_vs_SLAD-2PE	AKLSEGTSFR	P35997	RPS27A	Small ribosomal subunit protein eS27A	700.3986;467.2678;700.3958	2;3;2	26783;26798;27555	0.999607065488027	-0.0364117581460057	13.5357948414276	14.8662185329931	14.0850972576791	14.5156778383921	14.1364299213619	14.6125227822296	14.3715046008449	14.0279781986395	14.1657942337795	15.3524396014797	13.9218805806412	14.59083859967	14.2461349878732	15.0980750580564	14.8219170726915	14.0589463514929
YMD4529	SLAD_vs_SLAD-2PE	AKNPLTHSTPK	P29453	RPL8B	Large ribosomal subunit protein eL8B	601.3641	3	25012	0.999607065488027	-0.243949402823002	14.0342770524137	14.9130952537011	15.0885799790035	15.6382548975505	15.1908150503092	15.0782509484631	15.4131882860869	14.9677505091016	14.4212550484426	14.8177709684129	14.6780596747571	15.0584434542052	14.1223331697121	14.812499193176	14.9821536523363	14.4776961626185
YMD4529	SLAD_vs_SLAD-2PE	AKQSLDVSSDR	P53221	RPL26B	Large ribosomal subunit protein uL24B	755.4141;503.947;755.4146	2;3;2	22913;23510;23520	0.999607065488027	0.167298706040087	NA	14.9895650412047	14.3379644327487	15.144353322436	14.1237277458067	15.0898413492914	15.1394836090538	14.273596200207	13.5641301156236	14.8665928090158	13.3549011293643	14.0950973502176	13.6281522869739	14.6007974973651	14.6008458287797	13.4822523408708
YMD4529	SLAD_vs_SLAD-2PE	AKQSLDVSSDRR	P53221	RPL26B	Large ribosomal subunit protein uL24B	417.2367;555.98;555.9791	4;3;3	20411;20414;21015	0.999607065488027	0.00304751237410095	NA	15.9831004894754	15.400569629648	15.9717543347343	15.2939378082731	16.0321773977606	16.5251739764786	15.2770867064684	14.7169996807598	16.0776480635769	14.5508524868696	15.3889552346285	14.4475411428062	16.1193615027698	15.3874994417566	14.442348849972
YMD4529	SLAD_vs_SLAD-2PE	AKSRALLR	P32521	PAN1	Actin cytoskeleton-regulatory complex protein PAN1	406.9367	3	19902	0.999607065488027	-0.0181443693921466	13.6947257110013	14.0915959448821	14.1014131247971	14.1202432019603	14.1367580383656	14.1875888384245	14.1483059021244	13.607902681295	13.7547115856643	14.3122492616453	14.0295544937848	13.9145100330606	14.0119322090858	14.1334194496276	13.8431339664212	13.732924726638
YMD4529	SLAD_vs_SLAD-2PE	AKTNQDTEGFVK	P09624	LPD1	Dihydrolipoyl dehydrogenase, mitochondrial	649.3689	3	30754	0.999607065488027	-0.12356789994422	14.8734792851773	15.0974530957983	15.417222158716	14.7828670154192	15.4251763192879	14.9704095348273	14.7351539175142	15.5345533832582	15.2517921932561	14.7779749329442	15.3636342048258	15.2647835309063	15.3050437263962	15.1354335585917	15.0336041724347	15.316160632799
YMD4529	SLAD_vs_SLAD-2PE	AKVEEMNNIIAASR	O14455	RPL36B	Large ribosomal subunit protein eL36B	617.3452;925.5138;617.3447	3;2;3	38607;39465;39525	0.999607065488027	0.0335105523282841	14.5102936234777	15.44844400698	14.9556320098411	15.6365020999943	14.7592707093398	15.500393369982	15.4045224218603	14.7526430297977	14.3690241416563	14.980011100508	14.4589852430161	14.7736202290147	14.176316988889	14.9700860447288	14.8079986744116	14.2570800727134
YMD4529	SLAD_vs_SLAD-2PE	AKVHGS[391]LAR	P0CX33	RPS30A	Small ribosomal subunit protein eS30A	387.4981	4	18518	0.999607065488027	0.272418054488281	16.6564205886351	16.2303598187488	15.7788776326367	15.8333776313038	15.9370260432644	16.075154206335	15.8761405835018	15.5210426202703	14.4714840257174	15.625734825484	14.8028356271339	16.1060301719168	14.6008337411385	15.4186486855759	15.230622122023	14.0399974557045
YMD4529	SLAD_vs_SLAD-2PE	AKVHGSLAR	P0CX33	RPS30A	Small ribosomal subunit protein eS30A	414.9256;621.8846	3;2	15783;15787	0.999607065488027	0.263196372464769	14.6124445091145	16.5288527963653	15.2742724031845	17.0043315021528	15.2627188132999	16.7497851425829	16.4292345397669	13.9253772253083	13.744961593717	15.9509220071864	13.8483236820105	14.6245967015183	14.0227801986712	16.0183207613367	14.9479892874734	13.3107007345144
YMD4529	SLAD_vs_SLAD-2PE	AKYETSILEHSGIR	P19097	FAS2	Fatty acid synthase subunit alpha	636.691	3	36513	0.999607065488027	-0.0673916282445077	16.4022564876499	15.5905751741901	16.149225407628	15.9128999217416	16.2026356013607	15.775275601823	15.9545684106411	16.3920438903628	16.2174074234474	15.9833561479662	16.5769053973021	16.3063687760838	16.2312437531732	16.2182502579916	16.1835719474656	16.4575067582465
YMD4529	SLAD_vs_SLAD-2PE	ALAIFVPVPSLAGFHK	P26786	RPS7A	Small ribosomal subunit protein eS7A	657.7329	3	62208	0.999607065488027	0.722557935534555	NA	14.8413872059787	14.0845873847101	14.8542516188376	12.9658528723064	15.15341296118	14.5708448226041	12.7932925478065	12.8670560575461	15.7895029624456	12.7976752038144	13.6833481685258	13.1510682374132	15.2616596842743	14.5442282719083	12.95348093017
YMD4529	SLAD_vs_SLAD-2PE	ALCTGEK	P14832	CPR1	Peptidyl-prolyl cis-trans isomerase	541.7964	2	21571	0.999607065488027	0.767277733891213	16.3569274416216	17.4563948839895	16.1983714160327	17.2457561391056	14.844474286949	16.9828600068704	16.9880680907945	15.3729365605707	15.9085291538883	17.8371372114885	15.240005724443	17.5131587015253	14.8099417927436	17.6632993123006	17.2220508797591	15.2674656264846
YMD4529	SLAD_vs_SLAD-2PE	ALCTGEKGFGYAGSPFHR	P14832	CPR1	Peptidyl-prolyl cis-trans isomerase	565.5402;753.7167;565.5407;753.7178;565.5399	4;3;4;3;4	39020;39029;40720;40730;40819	0.999607065488027	0.309257616410809	16.0028049161854	16.4728256408049	15.2887163230435	15.9327169545928	15.3082615275486	16.1498650671743	16.1454407227719	14.8564660514885	15.7171502594877	16.7005369756598	15.025392447511	15.8684389648632	15.71048441922	16.8105941543715	16.0184711444971	15.3112177742642
YMD4529	SLAD_vs_SLAD-2PE	ALDETIKELNYSQHR	P69850	DAD3	DASH complex subunit DAD3	531.0409	4	46914	0.999607065488027	-0.0595994949109144	NA	12.7814425849765	12.260319825645	13.0358436787164	12.6690724267802	12.9190763737146	13.2677227273692	12.1526679042302	12.7956045705614	12.8786844003695	12.7700145508018	12.7209916519728	12.6624749164576	12.7645309626683	12.8351742413023	12.5793964915818
YMD4529	SLAD_vs_SLAD-2PE	ALESEFKNLGYR	P37291	SHM2	Serine hydroxymethyltransferase, cytosolic	865.9769	2	47496	0.999607065488027	-0.157709487823354	12.9339766632368	14.3078972353649	14.1620183588581	13.9788064333265	13.8825633045262	14.045585553474	14.3584145596505	13.726973224429	13.6002103643874	14.6369377927742	13.5242009685768	13.9619532147324	13.6188497593877	14.5006280579732	14.0667444098569	13.2953659552515
YMD4529	SLAD_vs_SLAD-2PE	ALKDILGDQVEK	P15108	HSC82	ATP-dependent molecular chaperone HSC82	646.3931	3	49804	0.999607065488027	-0.088956769480145	15.3164573980775	15.5610711074374	16.2848883110961	15.6292916812992	15.8597971152263	15.8703041604227	15.3250635468762	16.0923707533055	16.4605470979762	15.5406135300657	16.1318170631971	16.432929884529	16.2337891362642	15.7313520573603	16.2489894504802	16.1274324827941
YMD4529	SLAD_vs_SLAD-2PE	ALKEFEGGVIIITHSAEFTK	P16521	YEF3	Elongation factor 3A	700.4084	4	61596	0.999607065488027	0.43506942189007	13.2408530294738	13.0798781389119	12.8914516585502	12.6862326178124	12.2680646049285	13.328480665273	12.2103698691042	12.3512226178824	13.9367450114794	13.2289451157333	13.1790253928221	13.2142508189704	13.7453850914425	13.4751621681973	14.0096737814084	13.5565829176585
YMD4529	SLAD_vs_SLAD-2PE	ALKQEGAANK	P0CX49	RPL18A	Large ribosomal subunit protein eL18A	546.6673	3	24365	0.999607065488027	-0.0405546722812353	NA	16.2639711147612	16.2763687122545	15.8733234633172	16.1869790798404	15.8227192273696	16.2576341124763	16.4464373232158	15.7077830791223	15.4871515141319	15.4906858050829	16.3310246661849	15.4537749080736	16.0555911505303	16.1249070868734	15.7502958930423
YMD4529	SLAD_vs_SLAD-2PE	ALKQEGAANKTVVVVGTVTDDAR	P0CX49	RPL18A	Large ribosomal subunit protein eL18A	738.4283	4	40770	0.999607065488027	-0.281453076201959	14.87494529591	14.312685677561	14.1180398037264	13.9691836538682	14.6977568798977	14.6286491172087	15.015445344775	14.0588153939921	14.2190122279971	13.7831438601461	14.7935522637959	13.0049798839349	14.2945010260917	14.4882000073388	14.6812284679844	14.2527957406058
YMD4529	SLAD_vs_SLAD-2PE	ALKQVAGSLK	P07251	ATP1	ATP synthase subunit alpha, mitochondrial	541.6888	3	38965	0.999607065488027	0.117242615839563	NA	15.8308581864839	15.052507597941	15.5093568784234	15.1774090310836	15.2052346904148	15.4409230653239	15.5644263002838	15.5856451338968	15.1181572849007	14.3672576604079	15.6222773624565	14.8090825107998	15.7020527164316	15.6561166401411	15.01410698042
YMD4529	SLAD_vs_SLAD-2PE	ALLDEVVK	P00560	PGK1	Phosphoglycerate kinase	595.8721;595.8714	2;2	45932;46032	0.999607065488027	0.533283410169382	16.6353932962821	16.0885577950461	15.817120154978	15.8150579439385	15.4235592198973	15.5909768878539	16.5189923837193	14.6894670580966	15.5454807476448	16.3943621967076	15.0567739098586	16.2182847772499	15.1846494997363	16.591277690795	15.8693272176104	14.9663971003903
YMD4529	SLAD_vs_SLAD-2PE	ALLEEKHFELR	P32468	CDC12	Cell division control protein 12	422.9974	4	40788	0.999607065488027	-0.00785235649353488	NA	11.3688283294628	11.5361359204203	12.5386395344946	NA	12.5802878371676	12.2449138493821	10.6419591673086	10.637575120972	11.8103014502262	10.3877990207266	11.0367927506591	10.1060353371458	11.9334818008053	11.8318281301973	10.4085695838497
YMD4529	SLAD_vs_SLAD-2PE	ALNKTLRDPVIYR	P46655	GUS1	Glutamate--tRNA ligase, cytoplasmic	466.5355	4	36578	0.999607065488027	0.181927060576466	13.4443898343633	14.4544474570521	14.5181576580143	14.0513633686088	13.6466843571697	14.1565459661626	14.3917021714747	13.5457175809256	13.5459896173786	14.2820024262368	14.0358118894087	13.476714046029	13.6486680538398	13.8881977062373	13.8378694845145	13.5721118634142
YMD4529	SLAD_vs_SLAD-2PE	ALPDAVTIIEPKEEEPILAPSVK	P05750	RPS3	Small ribosomal subunit protein uS3	1023.2687;767.9539	3;4	60770;60801	0.999607065488027	-0.344660435463432	14.7563355276496	13.8885451238704	14.2879118224767	14.3246356256871	14.7656449332817	14.5800149599499	14.2551563539749	15.0352535943312	14.6041023757979	14.5960221522595	14.9132853052471	14.8418195740306	14.7571094580825	14.5805827798504	14.5174322100349	14.8166975161416
YMD4529	SLAD_vs_SLAD-2PE	ALQSLTSK	Q08745	RPS10A	Small ribosomal subunit protein eS10A	576.3517	2	30397	0.999607065488027	0.100364400179028	NA	16.9452297803003	16.3439641037869	15.9290780158852	16.217291396877	16.3540089887934	16.5914113006006	16.0601932463095	15.8754110510575	17.4328814985471	16.0307962685643	16.3301010807958	15.9023492406486	16.800161604707	16.661400359281	15.8228041609992
YMD4529	SLAD_vs_SLAD-2PE	ALTKFEASQVTEK	P0CX84	RPL35A	Large ribosomal subunit protein uL29A	687.404	3	40939	0.999607065488027	-0.397448421530491	15.279377851435	15.802365218256	16.3127296226855	16.1492566897322	16.3767372354324	16.1943305962298	16.0899305356378	16.4725247009306	16.3050751847881	16.0016305331588	16.1930620081771	16.4790258440609	15.9694823612765	15.7559976504316	16.4091006235885	15.9433626407048
YMD4529	SLAD_vs_SLAD-2PE	ALTKFEASQVTEKQR	P0CX84	RPL35A	Large ribosomal subunit protein uL29A	587.0944	4	37150	0.999607065488027	-0.248153501079283	16.1847269057017	15.6742626028693	16.0824298785538	16.1372572245474	16.7821848350992	15.9542984916868	16.2543760664481	16.0804312227553	15.8654048922788	15.6510931047769	15.9518798977951	15.7964023458794	16.2212389674189	15.8576508847869	15.6789698377363	15.6422889026243
YMD4529	SLAD_vs_SLAD-2PE	ALTPEEKQPYEAK	P11632	NHP6A	Non-histone chromosomal protein 6A	704.7337	3	34051	0.999607065488027	-0.323864411037498	15.1852579134179	14.360217899328	15.4577057677734	14.7211990830699	15.7887029070898	14.8621159476589	15.0907718247783	15.2782476282121	13.9595329381758	14.6090838047049	13.7228218885454	14.3646502802014	14.1374064880293	14.4777098789774	14.1347479061022	13.8410578789735
YMD4529	SLAD_vs_SLAD-2PE	ALVAQGVK	P07262	GDH1	NADP-specific glutamate dehydrogenase 1	545.3524	2	29125	0.999607065488027	0.684096695104262	NA	17.228373849896	16.734231241526	17.1629526871081	15.7196741572667	16.8561309690792	17.5049938405923	15.3502246240183	14.7467441795995	16.7993317011412	14.6665969606547	16.054847107864	14.5892042011728	16.6399509858538	16.032589124312	14.9478889254163
YMD4529	SLAD_vs_SLAD-2PE	ALVEHIIQAK	P0CX82	RPL19A	Large ribosomal subunit protein eL19A	713.4428	2	38013	0.999607065488027	0.445636344487387	14.4567371543915	16.2985464872099	15.4494604027635	15.6916523487933	14.6061134920013	15.5131498796051	15.8254302076069	14.1691574359954	13.9550285530468	15.7790401916553	14.0257249226703	15.0978452004648	14.3993795209629	15.4918304758635	14.9682513180175	13.8491587166658
YMD4529	SLAD_vs_SLAD-2PE	ALYEEAQEKAAEEADADAELADEEDAIHDEL	P17967	PDI1	Protein disulfide-isomerase	1236.5714	3	60701	0.999607065488027	0.461420184091216	NA	13.9280061545729	13.9067159987894	13.8233304322576	13.2513753766079	13.6845748402125	13.7916280276425	12.9708111333321	14.3323473987457	15.0843908832836	13.2157463271086	14.5615804035538	13.9594692716095	14.6743819791097	14.5191000425242	13.6956168907127
YMD4529	SLAD_vs_SLAD-2PE	AMGYRVLGIDGGEGKEELFR	P00330	ADH1	Alcohol dehydrogenase 1	626.0865	4	50272	0.999607065488027	0.304354690556558	NA	15.9441208098578	14.3273861864863	15.3585890211037	15.2087244447885	14.7524368937484	15.3855725775282	14.2759753449724	14.552880069324	14.806607221666	15.0235374697177	13.9750415727725	15.2634290134773	15.1957878008308	14.6715839128014	14.6602276124504
YMD4529	SLAD_vs_SLAD-2PE	ANFEIDLPDAK	P46655	GUS1	Glutamate--tRNA ligase, cytoplasmic	768.917	2	50747	0.999607065488027	0.177082109623381	13.5076980859635	13.511968081225	13.517527085063	13.8072640793171	13.5250499062684	13.3269290267619	13.4541360221505	13.3300139378943	13.3350547669428	13.5621121689096	13.4087908956049	12.7622133206059	13.3426032020329	12.9094351179626	13.4443169390642	13.1920535890103
YMD4529	SLAD_vs_SLAD-2PE	ANIDVKDQK	P00925	ENO2	Enolase 2	546.9957	3	29322	0.999607065488027	0.140674420767049	16.2478638794973	16.5129579955959	16.5261673218073	16.2323480847278	16.1449051576445	16.1555317576193	16.6133572080029	16.0428454752935	16.0531577263831	16.2281270135312	15.9171072911493	16.1653635425871	15.9291436096538	15.9725723895812	16.1897660936156	15.9369930395021
YMD4529	SLAD_vs_SLAD-2PE	ANKIVDQLR	P37012	PGM2	Phosphoglucomutase 2	454.2809	3	33872	0.999607065488027	0.733298581456397	NA	14.6995301397785	14.4704938698186	14.4958528265957	13.3476598508822	14.1569981660204	14.2209487145172	13.5623680576783	12.9554046916682	14.1393309163364	12.7611696425448	13.5418954569601	12.8430689107857	14.2413943995871	14.0394139458998	12.7440252829359
YMD4529	SLAD_vs_SLAD-2PE	ANKSTMAWGLEAR	P49089	ASN1	Asparagine synthetase [glutamine-hydrolyzing] 1	580.3174	3	36448	0.999607065488027	0.0397025647885023	15.2253547138759	15.8160717161973	15.1398688300676	15.5524646213983	15.6289638389672	15.3814850792323	15.2328891532923	15.3316115508934	15.4436801460135	15.5509419478248	15.6684074507853	15.4723817806302	15.4384706846016	15.2470118814486	15.4292584546713	15.6162115638049
YMD4529	SLAD_vs_SLAD-2PE	ANKYQIK	P04456	RPL25	Large ribosomal subunit protein uL23	491.6424	3	28177	0.999607065488027	-0.323399276316902	15.5764589118015	16.0501051721126	16.5980886855176	16.5668761965321	16.8014213915275	16.467962022011	15.8190600156793	16.9966826420137	16.1337695351656	16.3553034232918	15.7663044349126	16.3282205482336	15.7263920228478	16.2964183292908	16.4872094827401	16.0614059877441
YMD4529	SLAD_vs_SLAD-2PE	ANNCINLDEKGNVTTR	P11986	INO1	Inositol-3-phosphate synthase	708.3679	3	30854	0.999607065488027	0.133932665335527	NA	14.2089041079681	14.080419320404	13.8991910680508	14.1290008490072	13.8126391131284	13.677099147656	14.0968828907635	14.6258516884722	15.0451038747346	14.4637768462481	14.9213123255938	14.7577683219472	15.0373069161078	15.0725465865255	14.9692984078188
YMD4529	SLAD_vs_SLAD-2PE	ANVSKDELR	P0CX31	RPS24A	Small ribosomal subunit protein eS24A	445.9242;445.9245;668.3823	3;3;2	23091;24033;24046	0.999607065488027	-0.235453941238674	13.740162464255	15.4065725255134	14.6653630468049	15.3415526553187	14.5822501677691	15.4004732111229	15.36915899591	14.7435840820446	14.6323694633833	15.3782934029164	14.4563909091654	15.5291708708462	14.7641029085482	15.2362533378838	15.2371804362327	14.8122488108733
YMD4529	SLAD_vs_SLAD-2PE	APAEKKPAAK	P02294	HTB2	Histone H2B.2	481.5622	4	25399	0.999607065488027	-0.0889049765737759	14.6637740706684	13.9674891493678	14.6602553309908	14.1378701354426	14.7104350623654	14.043415296471	14.2155860423426	14.8155721915856	14.5486272642773	13.8562673631403	14.1547855925461	14.5095050882563	14.3103911068767	13.8683387071516	14.1492181202286	14.5518470481812
YMD4529	SLAD_vs_SLAD-2PE	APAKPFSPR	Q07651	FMP45	SUR7 family protein FMP45	425.5921	3	25588	0.999607065488027	0.223641599943312	NA	15.3365387096797	15.7750623278638	15.8714103307194	14.768583801172	15.7339316551467	15.7936976139059	15.453235687686	15.0669431393766	15.6903643491507	15.5403283614029	15.6106521252389	14.997307786555	15.0067406317977	15.2414660826196	15.5770045582792
YMD4529	SLAD_vs_SLAD-2PE	APKGQNTLILR	P0CX49	RPL18A	Large ribosomal subunit protein eL18A	505.6509	3	30792	0.999607065488027	0.377972945304762	NA	15.9826243705389	15.5025792533428	15.7448715116494	14.8260383331807	15.8436843693203	15.4523033431596	15.3395156871619	15.6368201405722	16.00648721527	15.9506754489926	15.4078501914276	15.3716947135165	15.8825878603721	16.1418141979111	15.6713810529824
YMD4529	SLAD_vs_SLAD-2PE	APTASQLQNPPPPPSTTK	P53252	PIL1	Sphingolipid long chain base-responsive protein PIL1	712.3888;713.0651	3;3	32598;32791	0.999607065488027	-0.0683169662935192	14.4158313323196	14.4427645615765	14.32073819466	13.8510517428357	14.3306481558819	14.3686896761181	14.4078729796455	14.1964428849204	14.0672683469121	14.3531174341366	14.037116896917	14.3000282053197	13.9178663476701	14.2937398552449	14.1590311628724	13.9224031389085
YMD4529	SLAD_vs_SLAD-2PE	AQFETLTAPLVKR	P0CS90	SSC1	Import motor subunit, mitochondrial	889.532	2	44807	0.999607065488027	0.483811485647831	NA	14.0497543150368	13.4941237941069	13.9882980326829	13.328524429015	13.5321043111251	14.0270345981595	12.5533255748778	12.6784782870116	14.4138985722292	12.3277692636088	13.430242620327	12.3868431064086	14.0706920116542	13.5674145546361	12.5127842435673
YMD4529	SLAD_vs_SLAD-2PE	AQGVAVQLK	Q02753	RPL21A	Large ribosomal subunit protein eL21A	609.383	2	33477	0.999607065488027	0.420032166956208	NA	17.2027409215399	16.5349665491865	17.4777733292795	16.3929468938766	17.0667747062292	17.2440354557023	15.9034220097083	15.6967864364474	17.4803862606866	16.0839625160582	16.7995735562938	15.8872187200295	17.3466212738864	16.95396367349	15.7319076443209
YMD4529	SLAD_vs_SLAD-2PE	AQHAVILDQEKYDR	P0C0T4	RPS25B	Small ribosomal subunit protein eS25B	664.03	3	29656	0.999607065488027	0.0835677710184548	13.7764918959067	15.1603531575043	14.524464998266	15.4268200493694	14.1355932688837	15.3448212438039	15.4218824398404	13.6515620644447	13.6238065278965	15.5245863782928	13.7253426362806	14.6848775519239	13.7529835773546	15.1795632461673	14.8997772813871	13.6600309450622
YMD4529	SLAD_vs_SLAD-2PE	AQKYLEQVLDHQR	P05740	RPL17A	Large ribosomal subunit protein uL22A	483.7732;483.7733	4;4	45658;45760	0.999607065488027	0.524500453592204	NA	12.0843666571149	11.9749450020459	13.0953401972755	11.8561983872627	12.2472643498246	NA	11.4776877585724	12.0973109466486	12.3055624166117	11.4119175318092	NA	12.1135644095495	12.265699970946	12.5973646019035	11.6620701902057
YMD4529	SLAD_vs_SLAD-2PE	AQLKSEIIEK	P10659	SAM1	S-adenosylmethionine synthase 1	589.7035	3	37689	0.999607065488027	-0.0684872046529943	16.3366697039235	15.1372860907713	15.7209592230788	16.2462738119975	16.1539373575572	15.880536422261	15.6496007281651	16.0310631403998	16.090879616651	16.4129907595395	16.1626071788548	16.4372772214792	15.8939155035651	16.4763643404297	16.2113546088937	15.9065088242245
YMD4529	SLAD_vs_SLAD-2PE	AQLTLKR	P0CX27	RPL42A	Large ribosomal subunit protein eL42A	567.3712;378.5838	2;3	25799;25812	0.999607065488027	0.20444769878462	14.5431034039425	16.6691515233611	15.6275371031804	16.7268326947247	15.4059714162509	16.4021336318724	16.6033957932525	14.3373330886944	14.0656975823884	16.3398223633485	14.2129939938382	15.3442007940622	14.0750633110358	16.2480969368568	15.5334812362817	13.9727271926546
YMD4529	SLAD_vs_SLAD-2PE	AQQKTAEQIAAER	Q12213	RPL7B	Large ribosomal subunit protein uL30B	583.3265;583.3267	3;3	24514;25549	0.999607065488027	0.0349756402925152	15.479700520068	15.8656342412688	15.5419301679072	15.0083117181643	15.3363623313273	15.3621743148958	15.8746537931587	15.1824836468565	15.1212687835441	15.5849581457083	15.490696152667	15.3533930442084	15.2363666667585	15.6839068815676	15.2116314587661	15.0382253044782
YMD4529	SLAD_vs_SLAD-2PE	AQRPITGASLDLIK	P04449	RPL24A	Large ribosomal subunit protein eL24A	596.3643	3	43309	0.999607065488027	0.322250593740961	NA	15.6491882913323	15.8626801904591	16.7228386266374	15.3824931536481	16.4798589300973	16.3503821229319	14.8112062295974	15.1018855796055	16.4657885751642	15.0503095054077	15.7613664522538	15.0339413365185	16.2555747978118	16.0237833264473	15.0145749844546
YMD4529	SLAD_vs_SLAD-2PE	AQVKAPGILPR	P07251	ATP1	ATP synthase subunit alpha, mitochondrial	485.3126	3	34742	0.999607065488027	0.270519680125277	NA	15.3746014631026	15.1948904531961	15.7782143519895	15.605729787427	15.0159775101716	15.0424129943996	15.0507426785515	15.083783839367	15.5103298105977	15.217333560079	14.9174281751663	14.9506684473729	15.3901261391829	14.8064194485036	14.9759855395808
YMD4529	SLAD_vs_SLAD-2PE	AQYNEIQGWDHLSLLPTFGAKDYETHR	P06169	PDC1	Pyruvate decarboxylase isozyme 1	699.5563;874.1945	5;4	59635;59636	0.999607065488027	0.0979089499619814	NA	12.7094889815622	12.0410512526268	12.4829862466421	12.4667878099221	13.0160346368005	12.2920864365084	11.4781572913625	12.365068830079	13.3689088470221	11.6956854223356	12.3455968081617	12.4638215480676	12.7986101477467	12.3975961621269	12.290358016211
YMD4529	SLAD_vs_SLAD-2PE	ARFEDLNAALFK	P11484	SSB1	Ribosome-associated molecular chaperone SSB1	566.9893	3	50563	0.999607065488027	0.234655237570193	13.6518457286647	14.1840121016647	13.6426807658075	14.1693613058958	13.41339619609	14.4452046141203	14.0508954393926	12.799782702149	13.5239617706356	14.4197886754896	13.5899414163701	13.6137210261509	13.6672437207221	14.3778603933462	14.0666080812645	13.5937076803696
YMD4529	SLAD_vs_SLAD-2PE	ARYGATSTNPAK	P05740	RPL17A	Large ribosomal subunit protein uL22A	514.2851;770.9243	3;2	19749;19763	0.999607065488027	0.49927300582541	NA	14.9298886692918	14.1868806580705	14.9226499219181	13.5253491367732	14.8334974424189	15.3031302720986	13.0601567911148	12.9958887596263	15.5243386251213	12.0571910274422	14.1501693204119	12.9750286955503	15.0858197089764	14.3728871654087	12.7281148429554
YMD4529	SLAD_vs_SLAD-2PE	ASEALKPDSQK	P22943	HSP12	12 kDa heat shock protein	594.6817;594.6816;891.5192	3;3;2	27007;28058;28125	0.999607065488027	-0.268972230285936	17.8030219270199	16.3714133428734	17.6810220598968	16.8679223226825	18.2352466036759	16.8047151212538	17.0035048603199	17.7558019883666	14.9761621088475	14.992735810906	15.1921507931877	14.6557986567421	15.4235005766399	14.6697996178208	15.4677147536762	14.9399491534125
YMD4529	SLAD_vs_SLAD-2PE	ASGAFTGENSVDQIKDVGAK	P00942	TPI1	Triosephosphate isomerase	868.1393	3	44240	0.999607065488027	-0.116442251206118	16.1052971423071	14.9753992912311	15.5361632129563	15.2873580265849	16.1284954083512	14.9101702509091	15.1757841963094	16.1555368223342	16.1399126368104	15.2572283406219	15.3332260363277	15.9116032425608	16.1151769228518	15.3068965010808	15.4201415716437	15.8234041742178
YMD4529	SLAD_vs_SLAD-2PE	ASGEIVSINQINEAHPTK	P0CX23	RPL20A	Large ribosomal subunit protein eL20A	738.0713	3	39121	0.999607065488027	-0.230827208494393	14.5741882035451	15.140429104942	15.2326207053672	15.0472545340141	15.563492118912	14.9256226078239	15.336655941803	15.0920307133071	15.1822955216702	15.6329380020407	15.2345767224118	15.5962107971472	15.1256407312317	15.4375488475557	15.3618643408259	15.1027129383165
YMD4529	SLAD_vs_SLAD-2PE	ASKEDVQK	P00560	PGK1	Phosphoglycerate kinase	504.9682;756.9485;504.9681	3;2;3	22218;22251;23769	0.999607065488027	0.114138280969065	NA	15.0900760996893	15.0292299621889	14.7680876381	14.853064719882	14.8832349351896	14.8102313735762	14.8467741141134	15.5082717890104	15.2148478637989	15.2680723936916	15.8281823369284	15.3015044030177	15.2924528632627	15.1466255216751	15.3714951735953
YMD4529	SLAD_vs_SLAD-2PE	ASLEKELENVGIR	P53295	RBG2	Ribosome-interacting GTPase 2	588.0093	3	51287	0.999607065488027	-0.0249434796551817	14.8847190183867	14.7969926436203	14.3351392257057	14.852494445394	14.546135659836	14.7965996955243	14.616777092972	15.0096068033951	14.9174758740441	14.6088371726934	15.1454523817686	14.6521653423128	14.7253803008492	14.5316709589065	14.492734974453	14.9191663622246
YMD4529	SLAD_vs_SLAD-2PE	ASLNVGNVLPLGSVPEGTIVSNVEEKPGDRGALAR	P0CX45	RPL2A	Large ribosomal subunit protein uL2A	956.2835;955.7819;1274.0388	4;4;3	58600;59529;59571	0.999607065488027	0.377354403062585	13.6710580815698	13.7091395629172	13.1799823623129	13.5282389761052	13.2664632179147	13.3858159265385	13.1016273677285	12.8250948584732	13.1207247174282	13.8537648264808	12.7750413684893	13.4515957417505	12.9316781728772	13.7170191045875	13.1964636867037	12.7880818099898
YMD4529	SLAD_vs_SLAD-2PE	ASREDQTNSKPAAVSTN	P36139	PET10	Protein PET10	1040.5355;694.0257	2;3	19177;21698	0.999607065488027	-0.460879092431536	13.5685740690712	15.4582655186375	15.2193760533141	15.9592639643533	15.1118746984436	15.7144117159977	16.5521236521698	14.6705859084911	10.360028431723	14.5395072770943	10.6805077675162	NA	12.3902476530294	14.2622074665793	13.5027427475713	9.47071111518121
YMD4529	SLAD_vs_SLAD-2PE	ASTIMQK	P29509	TRR1	Thioredoxin reductase 1	541.8153	2	26762	0.999607065488027	0.153637322405984	14.6622568838572	16.1104458681802	15.1644281709471	15.7509645553619	15.5115242050479	15.5517292798643	15.3883102742275	14.6219824295827	14.6895308528558	15.6279936809255	14.8247801525101	15.0527687465387	14.7271596548449	15.6832931023473	15.3978254311903	14.8542399908161
YMD4529	SLAD_vs_SLAD-2PE	ASVNEASK	Q12402	YOP1	Protein YOP1	555.313	2	18199	0.999607065488027	0.436202297198905	NA	15.2458666343071	14.5910379455671	15.216686604138	13.8681913544459	15.1867463500628	15.2012417364155	14.0704662822964	13.4862441546774	14.9532141944812	13.2268044597262	14.7581300574362	13.2714888490342	14.7311475017053	14.4901683805366	13.5685618559134
YMD4529	SLAD_vs_SLAD-2PE	ATDVMLAGK	P39954	SAH1	Adenosylhomocysteinase	605.3461	2	34277	0.999607065488027	0.205103056613826	15.1327958975479	15.2489806284988	15.2071333392185	15.2935121022982	14.2789417136448	15.2894339139932	15.911756822455	14.5818772910152	15.1516980667611	16.346920146629	14.9203921100263	15.6018848319963	14.4324663526122	16.233721343356	15.9953003825662	14.8040844898164
YMD4529	SLAD_vs_SLAD-2PE	ATETVDNKDIER	P16521	YEF3	Elongation factor 3A	565.6359;847.9488;565.6349;847.9489	3;2;3;2	24666;24687;24781;24805	0.999607065488027	0.255404299381272	NA	15.5331365061719	14.9853486008707	15.5265406384431	14.6882115838834	15.2305284213651	15.7449541026897	14.7080563551843	14.7295167251152	15.9085964909671	14.3399821651767	15.4177154420483	14.2989815399984	15.5171443748466	15.338749384254	14.3198442689528
YMD4529	SLAD_vs_SLAD-2PE	ATNSSLEAYKTASEIATTELPPTHPIR	P34730	BMH2	Protein BMH2	801.4325;801.4314	4;4	52717;53071	0.999607065488027	0.0666591194469355	NA	12.6472682904403	12.0732319762397	12.1890690688291	12.3765625154201	12.4345127572282	12.0994542664953	12.0355930970808	12.5931949496165	12.5167401403534	12.4419904448097	12.2024034297246	12.1535927332853	12.4351732534569	12.3548472428053	12.2973024033464
YMD4529	SLAD_vs_SLAD-2PE	ATYANYNSAK	P31412	VMA5	V-type proton ATPase subunit C	703.8659	2	25217	0.999607065488027	0.462770051447849	NA	14.6884586053099	13.9651438133193	14.3290818621706	13.3091375375159	14.7313529051707	14.6175166304521	12.8011584288029	12.925312791258	14.0806944480234	12.7912282382889	13.5238292698822	12.989685069109	14.0493057566295	13.7911048359055	13.2319884710447
YMD4529	SLAD_vs_SLAD-2PE	AVASGVFK	P11412	ZWF1	Glucose-6-phosphate 1-dehydrogenase	541.832	2	37494	0.999607065488027	0.147153919006477	17.1770479433532	16.6744629205956	16.7589688488094	16.904511699969	16.906089719725	16.3560667940296	16.5739111341462	17.0903080888004	17.60610202779	17.3726198532666	17.4981848532889	17.3176651807442	17.4441287113466	16.2798168051634	16.8044866031774	17.5659654200252
YMD4529	SLAD_vs_SLAD-2PE	AVASGVFKDIPNNELVIR	P11412	ZWF1	Glucose-6-phosphate 1-dehydrogenase	749.4362	3	54019	0.999607065488027	0.115422225300026	13.7144124600525	14.6800980343435	14.2464719232025	14.6993967519502	13.9603473091726	14.4084825904156	14.5098446080698	14.0000157606905	14.3211041568743	14.5115991621709	14.3803396088985	14.4653505383723	14.5063241795583	14.713759631279	14.5144974637833	14.5449486992739
YMD4529	SLAD_vs_SLAD-2PE	AVENGTTSIGIK	P21242	PRE10	Probable proteasome subunit alpha type-7	747.4311	2	33998	0.999607065488027	0.194097850774194	13.3105521183124	13.6099590954602	13.0012541533647	13.7079891232041	13.2447131800118	13.3884945994271	13.7949730906995	12.4251822171062	13.0248518315923	13.5440118068365	12.7329727125092	13.4693793929043	13.096405105423	13.656517117007	13.3206654141871	12.7860717396562
YMD4529	SLAD_vs_SLAD-2PE	AVEQGFNVKPR	P16140	VMA2	V-type proton ATPase subunit B	516.9669	3	30143	0.999607065488027	0.304496099386874	NA	15.7496550195009	15.2308541316497	15.5441488169728	15.2424926796573	15.5594950482648	15.703319520468	14.3095856448936	14.497261056011	15.7785083922903	14.6120204913674	15.2288104702484	14.6399011842046	15.307834258338	15.1368201216537	14.527242886801
YMD4529	SLAD_vs_SLAD-2PE	AVGAHSDLLK	P10664	RPL4A	Large ribosomal subunit protein uL4A	438.9298;657.8907	3;2	28766;28777	0.999607065488027	0.154144723597241	14.26027250124	15.7302050143625	15.0733657151028	15.6812555508711	14.7053727152848	15.5318358655244	15.5737023339674	14.3176089724108	13.9935425827661	15.462037403361	14.3569187161884	14.7494674560181	14.2224579194224	15.6992855080013	15.1371971572992	14.1523376973098
YMD4529	SLAD_vs_SLAD-2PE	AVGGEVGASAALAPK	P0CX53	RPL12A	Large ribosomal subunit protein uL11A	801.4649	2	35780	0.999607065488027	0.228616359356316	NA	13.9712215349165	13.6178294299471	13.843986240365	13.2683802480095	14.2699966093272	14.1576704449996	12.6335368672098	13.0828767055674	14.3970584171957	12.9770576599349	13.7331174410936	12.9831247434823	14.2014996087919	14.0043015993776	13.171153385379
YMD4529	SLAD_vs_SLAD-2PE	AVGIVPGERYDEASKR	Q99312	ISN1	IMP-specific 5'-nucleotidase 1	684.3885	3	43124	0.999607065488027	0.0449699133648451	NA	14.7951343999166	14.3991622986728	14.532659194306	14.6507093609846	14.8808703617819	14.4424350449826	14.1487134359855	15.0109084028334	14.2473115037176	15.3432170494838	14.5615027077875	15.1071406105741	14.2627555368655	14.2033200648427	15.2291040861588
YMD4529	SLAD_vs_SLAD-2PE	AVGKVLPELQGK	P00359	TDH3	Glyceraldehyde-3-phosphate dehydrogenase 3	616.3939;616.3937;616.7281;617.0617;616.3944	3;3;3;3;3	44607;44726;44727;44743;44824	0.999607065488027	-0.16511546435035	16.7431136923794	17.3248256269666	17.1764111845205	16.9687650019503	17.846579744144	16.6409453648349	17.4367330151688	16.9493192390705	17.6185858166564	17.4318639301552	17.2574075467171	17.5863312051594	17.6474398476471	17.4455640058907	17.4754312820145	17.0392711946192
YMD4529	SLAD_vs_SLAD-2PE	AVGKVLPELQGKLTGMAFR	P00359	TDH3	Glyceraldehyde-3-phosphate dehydrogenase 3	656.6477	4	60224	0.999607065488027	0.142600774974579	NA	13.0195913840723	12.5663110321204	12.8262630765012	13.5200151418985	12.8980841129646	12.430145578155	11.7975727240087	13.4735188754815	13.2655337909712	13.5922737757378	12.4655463207651	13.9408678311208	13.5167203544936	12.6710193907106	13.0974395490792
YMD4529	SLAD_vs_SLAD-2PE	AVHETIAEGK	P28834	IDH1	Isocitrate dehydrogenase [NAD] subunit 1, mitochondrial	453.592	3	22529	0.999607065488027	0.343877888635117	14.0311318457878	14.582375704937	14.1430847214082	14.7709596421814	14.0386942583327	14.5341552687694	14.3241915845316	13.2549992481402	13.3031868113777	14.0066337646422	13.6543125397313	14.0139948273421	13.453261910936	14.0684620636397	13.630633086625	12.9735107054923
YMD4529	SLAD_vs_SLAD-2PE	AVKEVLSIE	P32473	PDB1	Pyruvate dehydrogenase E1 component subunit beta, mitochondrial	646.3958;646.3947	2;2	45373;45474	0.999607065488027	0.114084629134425	15.2621077522974	15.0815220597616	14.7517823008592	14.9827392366237	14.9381244048808	15.0211397369209	14.8938011499661	14.7687475412364	14.9809055664219	15.0456875073956	14.8939902318619	14.9214369109238	14.8410053918794	15.1710502932451	15.0044728920372	14.9325834061114
YMD4529	SLAD_vs_SLAD-2PE	AVSKVYAR	P00925	ENO2	Enolase 2	599.3679;399.9146;399.915	2;3;3	21193;22868;22961	0.999607065488027	1.10617578227547	18.2057557541409	17.2384517237492	16.1547079956022	15.9406556214553	15.7687596548431	16.175273858093	16.4868921268355	14.6839423260741	15.2497924568601	16.944069135057	15.305214474575	15.690915667648	15.6232323928884	16.9997068553947	15.6434442914637	14.9634699384297
YMD4529	SLAD_vs_SLAD-2PE	AVTTTFDKVHQDW	P07264	LEU1	3-isopropylmalate dehydratase	926.4818;617.9919	2;3	42323;44695	0.999607065488027	-0.791132575938352	13.0313904131646	16.4963867213099	15.899182804834	16.710410614317	16.072128444317	16.7408400004398	16.8918048178981	15.597127594724	14.5271461863348	15.5479426758821	14.6673506962613	15.5406611054308	14.1118939521208	15.5738036625662	15.3144836326669	14.5723556219732
YMD4529	SLAD_vs_SLAD-2PE	AYFSNWGK	P09232	PRB1	Cerevisin	638.8385	2	42695	0.999607065488027	0.171482841160085	16.3176895845816	16.874068473994	15.9655311782795	17.1143766576186	16.2902389474034	17.1474245430223	15.8446136422988	16.3034573971089	15.8365442919593	15.1221046961885	16.1994940861063	15.368895803297	16.0306160570177	15.5114825876764	15.6291076024878	15.8523795081069
YMD4529	SLAD_vs_SLAD-2PE	AYGDVQPLKGAR	P39954	SAH1	Adenosylhomocysteinase	789.9578	2	30279	0.999607065488027	0.479643175658103	NA	14.1812458230472	13.6377286527885	14.2469653253669	13.0637577025581	13.8137226712733	14.1968437526579	13.095022905815	13.3589017875212	15.1667075404054	12.348145457074	14.2569434029069	13.1160367469514	14.8207023070989	14.3371079289784	13.0438531988297
YMD4529	SLAD_vs_SLAD-2PE	AYKWGVGVSEDVGDSSVR	P06208	LEU4	2-isopropylmalate synthase	739.0513	3	42984	0.999607065488027	-0.0645082666156487	13.5543417539819	13.9696070435042	13.5994919146891	13.9455038642863	13.4283779619576	14.5593751927247	13.7500954775523	13.5891290106895	13.8152520151829	15.0232624241	13.865916486886	14.0273489298516	13.846504000313	14.3857225270029	14.1741798752704	13.7387966069566
YMD4529	SLAD_vs_SLAD-2PE	AYLHYIPK	P0CX47	RPS11A	Small ribosomal subunit protein uS17A	436.9271	3	34647	0.999607065488027	0.513559437436491	NA	14.4302809965311	13.4912276679561	14.361496335341	13.3693664752553	14.4256421470381	12.9678794554125	13.5602141723192	13.0967000604528	14.4046050695533	13.4596466703354	13.7919869722473	13.5176093785158	14.2499409520169	13.9955761617082	13.454636368604
YMD4529	SLAD_vs_SLAD-2PE	AYTYFGEQSNLPK	P05694	MET6	5-methyltetrahydropteroyltriglutamate--homocysteine methyltransferase	911.4749	2	43270	0.999607065488027	0.425693824577817	14.2671947683287	14.6094050755954	13.9483135611355	14.6754953274202	13.6526466150531	14.4266115845523	14.9174780146975	12.8008972198656	13.4691767061572	15.3345324905975	12.4700023015651	14.4351182172001	13.0979918322848	15.0630738132538	14.800796446037	12.6196754881943
YMD4529	SLAD_vs_SLAD-2PE	CCSDVFNQVVK	P00330	ADH1	Alcohol dehydrogenase 1	830.4162	2	41881	0.999607065488027	-0.100946260252236	14.247676719187	14.8186111805025	14.42098691247	14.7511242544589	14.6221262462202	14.7470429307164	14.3557995681035	14.9172153625872	14.7938716103851	14.5064247222217	15.3513336311494	14.7162488027637	15.1890679932715	14.5735456029715	14.5734246002198	15.1056984806355
YMD4529	SLAD_vs_SLAD-2PE	CDVDVRKELYGNIVMSGGTTMFPGIAER	P60010	ACT1	Actin	855.6852	4	60714	0.999607065488027	-0.107608050415948	NA	12.2918680248528	11.616883565744	12.1495507927417	11.9128454483554	12.2931621934142	12.0798187208205	12.2223423501918	12.4062712626201	12.4568449060388	12.1288961173111	12.2727956765188	12.4416145548491	11.9870662630331	12.0210671085178	12.0257235117342
YMD4529	SLAD_vs_SLAD-2PE	CEKIEPLSPSFK	P27614	CPS1	Carboxypeptidase S	681.7211	3	43352	0.999607065488027	-0.158985136755071	15.2740425058773	15.4647146408241	15.6319486363591	15.7506161672919	15.5759439317659	15.570141584548	15.3036444467285	16.3075325343302	14.6560317358715	14.7789749832129	14.7882800125631	14.856299347956	14.7949716253165	14.8978438458578	14.902076552497	14.6783006542071
YMD4529	SLAD_vs_SLAD-2PE	CINTSYSEGELNKNESSCLDR	P87108	TIM10	Mitochondrial import inner membrane translocase subunit TIM10	927.4334	3	36428	0.999607065488027	0.6266034901724	NA	13.5929394882485	14.34875440486	14.4293305355959	13.7083635745085	13.4743613192209	13.8787436288136	12.92681675504	13.7806585110314	15.3016952982311	12.0959267452245	15.0479416166169	14.0114279651991	15.4060211768115	14.5664616589673	13.0579226167377
YMD4529	SLAD_vs_SLAD-2PE	CKEVGITAVHVK	P39516	RPS14B	Small ribosomal subunit protein uS11B	650.3924;650.7217	3;3	33966;35084	0.999607065488027	-0.371138014202252	14.1997170252206	15.6600284535035	15.1665864821578	15.5945596147772	15.4952395353413	15.6707713825743	15.5308134564451	15.4086192581074	15.6382631035274	15.7331224051302	15.2229207710894	15.9155702446615	15.4720625953435	15.7217150884579	15.706468380517	15.4419674019672
YMD4529	SLAD_vs_SLAD-2PE	DAAAYADKVNGR	P54115	ALD6	Magnesium-activated aldehyde dehydrogenase, cytosolic	518.9464;777.9147	3;2	29698;29708	0.999607065488027	-0.00180199630593592	14.2617576131578	14.6268144669473	14.2355447599639	14.433132363681	14.2641262855732	14.5057404378868	14.5724762962349	14.222114169279	14.1671590938746	14.6396424475629	14.1138443870275	14.4779986535848	14.0343766864029	14.6564837154181	14.4625618590294	14.1391885557868
YMD4529	SLAD_vs_SLAD-2PE	DAEILAK	P38910	HSP10	10 kDa heat shock protein, mitochondrial	532.3212	2	34674	0.999607065488027	0.126152529922164	NA	15.7034390428161	15.4008161077435	15.0753203423602	14.8687978672137	15.4101064743507	15.7078522034426	15.0814006591975	15.5078976059927	15.6750759099898	14.7263576428977	15.92679365673	15.3429304583877	15.8858662645741	15.9938311562202	15.4086070894394
YMD4529	SLAD_vs_SLAD-2PE	DAGISSGKESVASYLR	Q01217	ARG5,6	Protein ARG5,6, mitochondrial	648.6839	3	39568	0.999607065488027	-0.140859609487169	14.2738435171593	14.4608697716821	14.7105209701049	14.4050075288458	14.8625622437869	14.5504725863755	14.3608210539413	14.6398243416369	14.2232507626665	14.4777414239493	14.2012786227447	14.1726762598956	14.4218136512092	14.1651770396757	14.4321969713754	14.3725429159854
YMD4529	SLAD_vs_SLAD-2PE	DAIKVVR	P07806	VAS1	Valine--tRNA ligase, mitochondrial	552.8576	2	25753	0.999607065488027	-0.0650938525110583	13.5862350657301	14.2743214913154	14.3171598027355	14.4371839665225	14.3078347817578	14.2215416354257	14.3730890655793	13.9728102535848	13.8419174750215	14.3926953050059	13.9458372706213	14.3475209966973	13.5070393311093	14.5169997451056	14.314705746703	13.5689501634563
YMD4529	SLAD_vs_SLAD-2PE	DAILTDAVK	P11154	PYC1	Pyruvate carboxylase 1	625.3742	2	40619	0.999607065488027	0.0710036624214681	15.0046575230152	15.3890366178385	14.867547504766	15.2411169919015	14.9516729635837	15.1858127800603	15.1657098873531	14.9151483568382	14.8260920488399	15.3127000384623	15.2237770461109	15.2027339446769	14.8021981157378	15.2888216481537	15.1428917060847	14.8710050698236
YMD4529	SLAD_vs_SLAD-2PE	DAKNPVILADACCSR	P06169	PDC1	Pyruvate decarboxylase isozyme 1	665.3353;665.3434	3;3	34943;37679	0.999607065488027	0.352882242318822	NA	15.5060558640105	15.468548210195	15.9793798820923	15.0669258693651	15.8596993613751	15.6050307403662	14.6621270013487	15.2742138876025	14.6378636988921	15.0793796460833	15.7657136604276	14.7058007735893	15.3015234504896	15.7797341090458	15.1936300207879
YMD4529	SLAD_vs_SLAD-2PE	DALAYLASPAVVAASAVLGK	P49367	LYS4	Homoaconitase, mitochondrial	731.0948	3	65577	0.999607065488027	0.575792475074921	NA	NA	11.2134208303022	10.8068902226058	10.9488416454407	10.5961710877404	NA	9.75807642095609	10.8371605152394	11.6042472927537	10.9677414146768	NA	11.1626900048473	10.7778026689488	11.1452290504151	10.6395933821565
YMD4529	SLAD_vs_SLAD-2PE	DALLKEDA	P0CX82	RPL19A	Large ribosomal subunit protein eL19A	589.8345	2	34592	0.999607065488027	-0.041321116504287	NA	15.5342095225131	16.140710405338	16.1485848391975	16.413607525129	15.5451565352676	16.1707111491002	15.8004822792517	15.3586267927095	15.2803889653296	15.4131708390815	15.8016519320049	15.023285420431	14.4274362692868	15.6929628409603	15.4329995372279
YMD4529	SLAD_vs_SLAD-2PE	DAMFKGEHINSTEDR	P12709	PGI1	Glucose-6-phosphate isomerase	685.3379;685.3372	3;3	30118;30622	0.999607065488027	-0.0903085934858829	13.8808360867213	14.3637929137486	13.8552038893713	14.3383438909684	13.8019298595462	14.6749745602018	14.3379754711983	13.9845312638069	13.81005532292	13.9456188740812	13.6047142127176	14.4867667450074	13.6248418543561	14.4730698481301	14.2592006135829	13.7257275447774
YMD4529	SLAD_vs_SLAD-2PE	DAYPTGSIYCASK	Q05016	YMR226C	NADP-dependent 3-hydroxy acid dehydrogenase	868.9287	2	38358	0.999607065488027	0.338828131706304	NA	14.7306211603995	14.2855229437261	14.7528577335918	13.9938996217026	14.832367171234	14.363068438351	13.8140213588436	13.7708095069824	14.5688083694819	12.8339314942513	14.4036563778267	13.5156239827187	14.4742172765756	14.3303056477532	13.5105205566447
YMD4529	SLAD_vs_SLAD-2PE	DAYTKEALHSFLNR	P39105	PLB1	Lysophospholipase 1	493.0204	4	45965	0.999607065488027	0.153920024090608	NA	13.2700614403862	13.4897816032615	13.3550659366908	12.7911302507092	13.8604042072564	13.2334525589461	12.9858781938439	12.6797165992617	13.7163402887981	12.4112554236808	12.7436682953861	12.9535313768042	13.4839262109451	12.7999276080508	12.823790222369
YMD4529	SLAD_vs_SLAD-2PE	DGIHDTNKQAQAENSR	P32867	SSO1	Protein SSO1	522.7664;696.6857	4;3	16944;18946	0.999607065488027	0.271692575411278	NA	14.0273016144454	13.948134196528	14.1431569960281	13.5258015041702	14.1618035066547	14.3437691486604	13.0399792815383	13.3730479106533	14.349425104389	13.4157085941848	13.5711765169739	13.3071600632274	13.889267769134	13.8100359868408	13.281024697217
YMD4529	SLAD_vs_SLAD-2PE	DGKAPEAEQVLSAAATFPIAQPATDVEAR	P40212	RPL13B	Large ribosomal subunit protein eL13B	815.4347;1086.5734;1086.5737	4;3;3	59666;59684;59775	0.999607065488027	0.184761092967504	NA	12.6312453923708	12.3340935155572	12.5412274418102	12.3807669627529	12.3610823394795	12.4903475221485	12.0375139367334	12.441389065923	12.7583231092031	12.3913383446538	12.3425088010952	12.6234982281026	12.6597749452568	12.1514442708503	12.2239283083443
YMD4529	SLAD_vs_SLAD-2PE	DGKVLPSLVK	P07262	GDH1	NADP-specific glutamate dehydrogenase 1	555.3609	3	45527	0.999607065488027	-0.140038352903453	14.6540878897775	14.1573637313158	14.4318386272722	14.7670310328877	14.4385160714071	14.6243793918703	14.9856933882565	14.521885841333	14.8816341348658	14.9936018005105	14.9117140150649	14.5794931159123	15.0962072409487	14.6207322279874	14.8772815923428	14.7571083031398
YMD4529	SLAD_vs_SLAD-2PE	DGLNDAYDGLAMGVHAEK	P41338	ERG10	Acetyl-CoA acetyltransferase	727.3599	3	49486	0.999607065488027	-0.00527941506589968	13.6893298612092	13.9450897618461	13.264224495916	13.8173209585326	13.5645567193908	13.8239793640204	13.7337409053669	13.6148057489894	14.2613310553575	13.8946596831312	13.9457278372899	13.5401809359889	14.4599747233957	13.744746262324	13.9522284549462	14.3018073875129
YMD4529	SLAD_vs_SLAD-2PE	DGSLAWLRPDTK	P10659	SAM1	S-adenosylmethionine synthase 1	554.977	3	46595	0.999607065488027	0.412784469097584	NA	14.9120841946532	14.9923842021989	14.3986459255078	14.3707525584202	14.4814824455	14.5502598176086	14.0171863985606	15.1128521647141	15.1204891120495	14.9974710262363	15.0448011050157	14.7111031161766	15.3732913272837	14.808596677966	14.7666388153495
YMD4529	SLAD_vs_SLAD-2PE	DGSLPWLRPDTK	P19358	SAM2	S-adenosylmethionine synthase 2	563.6495;844.9706;563.6498	3;2;3	47907;47949;48008	0.999607065488027	0.216542171512883	NA	15.8346915840061	15.4184374275241	15.6235179568414	15.2517983283802	16.0843486318127	15.4988493500626	14.8010309615217	15.7251238068147	16.5223244468932	15.4108637671682	15.887760854634	15.5978230508048	16.565589530561	16.1079436852764	15.5276841190694
YMD4529	SLAD_vs_SLAD-2PE	DIAGKVHTGR	P04076	ARG4	Argininosuccinate lyase	453.2681	3	21758	0.999607065488027	0.333790551301691	NA	16.036057674033	15.3251842994323	16.064313079473	15.4639073115626	15.6384536857376	16.2429421563905	14.5536080450203	14.6061237128093	16.3158919059423	14.3155322854155	15.092194083035	14.421433573318	15.61716577938	15.5003075540642	14.623696445853
YMD4529	SLAD_vs_SLAD-2PE	DIEKLSGGELQR	Q03195	RLI1	Translation initiation factor RLI1	550.3127	3	37158	0.999607065488027	0.142110672020548	NA	15.740527873341	15.9808108117724	15.8096492833117	15.84268280548	15.5525270122946	15.7490464895252	15.6619516291846	15.7174758869268	15.7469084327875	15.792981415808	15.8883666144741	15.6441012895645	15.9143843889268	15.6473671649566	15.6663801150139
YMD4529	SLAD_vs_SLAD-2PE	DIKQDAVR	Q12159	YRA1	RNA annealing protein YRA1	624.8684;416.9135	2;3	22380;22405	0.999607065488027	0.123330781919343	14.4640441897289	14.2717839064992	14.1678211321244	14.4013306523232	13.8136710088731	14.47199815305	14.4725770845305	14.0534105065446	13.413506127391	14.0600106635076	13.4505845570549	14.0206980344255	13.3798175709352	13.9745492682657	13.9111936385399	13.4893452770828
YMD4529	SLAD_vs_SLAD-2PE	DKIETLLI	P39990	SNU13	13 kDa ribonucleoprotein-associated protein	624.8923	2	56557	0.999607065488027	0.0360190186975284	12.7628137078985	14.6232353016115	14.0960994297544	14.0409357003259	13.7293220552694	14.3169190336698	13.6955809595746	13.6371860162864	13.8766353851878	14.4755786908192	13.8793447345942	14.2554441620597	14.1276657881004	14.8441419051598	14.4217391185249	14.2038972841942
YMD4529	SLAD_vs_SLAD-2PE	DKLDPQEWDINER	P38891	BAT1	Branched-chain-amino-acid aminotransferase, mitochondrial	654.6702;981.0028;654.6702;981.5037;654.6717	3;2;3;2;3	43487;43581;45790;45847;45889	0.999607065488027	-0.10089514084456	14.4033480930588	15.2181197868418	14.8829828784483	15.1682651249867	14.8701914909425	15.262748129009	15.166091979939	14.7772648468234	14.8430113389005	15.3463354496985	14.6730250711348	14.9222343841524	14.9579074291297	15.2317025182645	15.0908519182399	14.9486482352546
YMD4529	SLAD_vs_SLAD-2PE	DKLVEYISNQSHLR	P27614	CPS1	Carboxypeptidase S	502.2819	4	45793	0.999607065488027	-0.172040586945464	NA	13.3099745386416	12.7484561901635	13.7723482180943	13.0482406371083	14.1182458105666	13.4484999854521	13.1808811771873	12.7131105687841	12.4259190021751	12.592540404465	12.5834993161257	12.2732645726843	12.9851775889381	12.9779145602286	12.3115816999451
YMD4529	SLAD_vs_SLAD-2PE	DKPTLIK	P23254	TKL1	Transketolase 1	474.9794	3	36551	0.999607065488027	0.193218518475071	14.7219453788121	15.1868323838353	15.1935951717991	15.3342350880302	14.4335750462584	15.2915451581456	15.0787768825339	14.8598368616386	15.2543576767192	14.9581858056417	15.291628085804	15.251338513056	15.1596868134009	15.2343356995307	15.2372195198595	15.2428297012214
YMD4529	SLAD_vs_SLAD-2PE	DKTLISWK	P38011	ASC1	Small ribosomal subunit protein RACK1	533.6663;533.6663	3;3	44351;47361	0.999607065488027	0.0302597806102938	14.6315318522094	14.3173223541181	14.3996595357928	14.7748362774068	14.5455780454382	14.757115715538	14.3671143695673	14.3325027665423	15.2168101480196	14.7785600802541	14.5774489226673	14.9670938007441	14.8968623549996	14.7257936132887	15.0888583014324	14.9234654677634
YMD4529	SLAD_vs_SLAD-2PE	DKTNGEVER	P25694	CDC48	Cell division control protein 48	451.2441	3	14108	0.999607065488027	0.470046670009022	15.0625163855227	14.7953773878495	14.5813058995216	14.9487838688953	14.1553481438604	14.6684966353539	14.7517667920094	13.9321852905293	14.0461524169405	14.609880872644	13.8346230769799	14.101495537109	13.7164316901528	14.3002327147409	14.2341264501839	13.5313400425307
YMD4529	SLAD_vs_SLAD-2PE	DKYGIYLK	P38999	LYS9	Saccharopine dehydrogenase [NADP(+), L-glutamate-forming]	536.6599	3	40932	0.999607065488027	-0.541939979843395	13.7250185211615	14.1076866508567	14.7309847559728	14.0680076926289	15.002062975598	14.3113954857929	14.492555368374	14.9934437102286	14.5012366150684	13.9516600809323	14.8495639825419	14.3295989854736	14.8410261234261	14.3670801042729	14.4823262207196	14.613767749353
YMD4529	SLAD_vs_SLAD-2PE	DLETLTMHTK	P38061	RPL32	Large ribosomal subunit protein eL32	746.9024	2	38950	0.999607065488027	0.120402267847634	NA	15.4390470651597	15.0746247837733	15.6095761870308	15.0975765910539	15.3831520848313	15.4551340762443	15.0801922244316	14.7041990712847	15.2873426283933	14.7676557853076	15.4040374143597	14.6751395833317	15.464011423549	15.3861455089211	14.8711039218883
YMD4529	SLAD_vs_SLAD-2PE	DLGFPFVLK	P21264	ADE2	Phosphoribosylaminoimidazole carboxylase	670.4041	2	63109	0.999607065488027	0.543095256946868	NA	12.9181657014905	12.8986667736656	12.9921972726959	12.4196891759838	12.4763989532128	12.5994030363462	12.0775008038058	11.9733051419101	12.6925767913401	12.0703067267713	12.5301806310525	12.1845479071233	12.6402793690136	12.5397410395584	12.4452717468221
YMD4529	SLAD_vs_SLAD-2PE	DLKFPLPHR	P0CX23	RPL20A	Large ribosomal subunit protein eL20A	476.2892;476.2892;476.2895	3;3;3	39931;40219;40403	0.999607065488027	0.0705019256344279	13.0009493183195	13.6269918485649	12.9891777094575	13.364773798165	12.9680774392005	13.6091953018389	13.3284648262026	12.7941474047271	12.9937417100456	13.5931028384168	12.9812842216078	13.3401898778998	12.8644781143872	13.6349382854845	13.4595895927115	12.8304627664681
YMD4529	SLAD_vs_SLAD-2PE	DLKTGNAVKGEL	P38788	SSZ1	Ribosome-associated complex subunit SSZ1	618.3734	3	38080	0.999607065488027	-0.144518895231432	NA	15.8997414922645	16.6525404344425	15.9607168798533	16.8358384284767	16.0873107726684	16.0242319176477	16.31469287088	17.0498029140024	16.0458989115177	17.0347071282066	16.6100022686089	17.1861076562393	16.3401909337274	16.217190881818	16.8068650567088
YMD4529	SLAD_vs_SLAD-2PE	DLLSGKTVMIAAHGNSLR	P00950	GPM1	Phosphoglycerate mutase 1	547.563	4	44314	0.999607065488027	0.0546530095759863	NA	14.3100771878647	13.8066207592286	13.6908366535956	14.0016323888902	14.0360190750528	14.0186984037622	13.4684175615761	14.1436066821475	14.2821990612842	13.9267780101308	13.9261920436574	14.4345250017205	14.3854106375378	13.916495259994	13.6057177969097
YMD4529	SLAD_vs_SLAD-2PE	DLPLKLNQWNSVVR	P38708	YHR020W	Putative proline--tRNA ligase YHR020W	662.7246	3	54327	0.999607065488027	0.00115363368210453	13.7847986568853	14.0928192139691	13.4706321180967	14.6180001802021	14.0936252700213	14.2304356454217	13.7918899080132	13.8456848109687	13.8196971350022	14.4584300795506	13.7694394543503	13.9275550068886	13.7163025724866	14.1393731638538	14.0903450514396	13.7426466761809
YMD4529	SLAD_vs_SLAD-2PE	DLSEASVYPEYALPK	P39938	RPS26A	Small ribosomal subunit protein eS26A	993.5268;993.5285	2;2	53241;53345	0.999607065488027	0.337904381905163	NA	14.4062216731917	14.2780557297178	14.4403248591499	13.9932517208533	14.255713851011	14.3334117692826	13.5654748139783	13.525805540806	14.4113259729133	13.6247325256747	14.2816164587629	13.5610804226396	14.33582308365	14.1055403988933	13.4783006884053
YMD4529	SLAD_vs_SLAD-2PE	DLSLLGSHVRK	P17255	VMA1	V-type proton ATPase catalytic subunit A	510.3108	3	37465	0.999607065488027	0.0437577878308346	14.9570192857474	14.7512642398074	14.5522779012439	14.6163758839563	15.0362321809351	14.7413171074387	14.6275015721451	14.2968552989129	14.8516937921631	14.5033099099383	15.3956727688104	14.5557336848047	15.3174394535682	14.8097991392533	14.8230894612527	15.1570310410104
YMD4529	SLAD_vs_SLAD-2PE	DLSSEVVGQMDAIK	P31539	HSP104	Heat shock protein 104	898.4783	2	57891	0.999607065488027	0.289318220846056	13.8942406107387	13.6929802799004	13.4733523310105	13.2772034267475	12.9604442703553	13.7346946113491	13.4145961349355	13.0707687483729	13.2133493833105	13.2752703195021	13.2799715556561	13.3331381811584	13.3465731762124	13.6430572454929	13.5150471493092	13.2403998148302
YMD4529	SLAD_vs_SLAD-2PE	DMPILIK	P19414	ACO1	Aconitate hydratase, mitochondrial	567.3528;567.3525	2;2	50008;50108	0.999607065488027	-0.0841448296026126	13.3528739032627	14.6374638185132	14.6035416003339	14.6849461670019	14.270171014022	14.5897274726643	14.7652652051726	13.9902411156632	13.8927914913099	14.496731108999	13.5977065573232	14.1430983724834	13.8402888256757	14.6177676125335	14.1719441265984	13.896998412935
YMD4529	SLAD_vs_SLAD-2PE	DMRQTVAVGVIK	P02994	TEF1	Elongation factor 1-alpha	540.988	3	40161	0.999607065488027	0.26734285328976	NA	15.4359689288557	14.3902153662161	15.1894067854767	15.2808809046874	14.4104608571458	14.9977718283229	14.2623031040828	14.4680176822332	15.2420968347752	14.6299557337009	14.5034337755157	15.0397800554307	15.6949739788893	15.0919949724726	14.5125317766202
YMD4529	SLAD_vs_SLAD-2PE	DNIQGITKPAIR	P02309	HHF1	Histone H4	543.9942	3	36641	0.999607065488027	0.140142955652776	NA	15.9117516274935	15.6260414999674	15.4043150795318	15.3008927970564	15.7921588608966	15.89461243475	15.0412416940095	14.921521317839	15.4326847730173	15.1291292337042	14.6975912263678	14.8276458547271	14.7651653371897	15.2141328663559	14.8498365956468
YMD4529	SLAD_vs_SLAD-2PE	DNIQGITKPAIRR	P02309	HHF1	Histone H4	596.0279	3	32029	0.999607065488027	-0.205568073802613	15.7687827106468	16.2098044054263	16.1934303662203	15.9370440572226	16.2722969543313	16.3797717227221	16.6355864932396	15.6436786644333	15.6016522810828	15.3184159281363	16.4024791803867	15.404242388255	16.1862758582602	15.7329237043705	15.4051017196022	15.8745400380762
YMD4529	SLAD_vs_SLAD-2PE	DQGKNVSMIADSSSR	P17255	VMA1	V-type proton ATPase catalytic subunit A	633.3124;633.6581	3;3	23253;27981	0.999607065488027	-0.536505843297476	12.8922043900289	14.5507825565656	15.0777087493909	15.1652186624496	14.788755393328	14.904473199342	15.4522623905078	14.686446748447	14.061724167395	15.1583372376234	13.8404188083764	15.224148636263	13.6618527938413	14.6592713304492	14.9503046623259	14.091603208937
YMD4529	SLAD_vs_SLAD-2PE	DSKSPIILQTSNGGAAYFAGK	P14540	FBA1	Fructose-bisphosphate aldolase	684.1343;912.1786;912.1708;684.3806;911.8425	4;3;3;4;3	49142;49185;51263;51264;51521	0.999607065488027	-0.187335774813555	14.3438772544309	14.7362358074971	14.742088316228	14.2341746729215	15.0494251878776	14.5138072972928	14.284928167176	14.9575584979854	15.1514620120251	14.7517135591861	14.7371310392507	15.217738970154	14.9384958880756	14.5373024076251	14.7157629940527	15.0123497047852
YMD4529	SLAD_vs_SLAD-2PE	DSLGALSK	P16521	YEF3	Elongation factor 3A	547.8237	2	34858	0.999607065488027	-0.367685311498452	14.8105189993077	15.6712123535749	16.0424405455325	15.8196711734952	15.6847104271429	16.1545177334748	15.8802453126448	16.0951108446418	15.4223064333328	15.3860924144789	15.346196242582	15.4336897987717	15.1453821343988	15.453779805691	15.5832655327286	15.4471200933341
YMD4529	SLAD_vs_SLAD-2PE	DSMKDISESPER	P04801	THS1	Threonine--tRNA ligase, cytoplasmic	566.6177;849.4215	3;2	28122;28139	0.999607065488027	-0.200712978574408	13.0246464178087	14.3915133318461	14.2400778483303	14.3176364685782	13.8096066743515	14.290011786022	14.2549135291012	14.4221939913863	13.7192558310039	14.1635711941355	14.0713320640685	14.0619289382966	13.8222955671294	14.3953606255564	14.0667087978071	13.907195657846
YMD4529	SLAD_vs_SLAD-2PE	DSSMSSYMSSK	P15108	HSC82	ATP-dependent molecular chaperone HSC82	757.3478	2	35714	0.999607065488027	-0.0289103030420925	13.5914737484679	13.8298649406655	13.9470639497592	14.2176193565071	13.7769812217245	14.0928771753154	14.0637041694722	13.7681006410559	13.8376814376786	14.4862722592276	13.6431201867241	14.1662698979867	13.6777687938375	14.6558923369949	14.4592615053048	13.5695124217565
YMD4529	SLAD_vs_SLAD-2PE	DSYINANTIETAK	P19097	FAS2	Fatty acid synthase subunit alpha	872.4636	2	41766	0.999607065488027	0.206799952481518	13.3770856275429	12.8128923966548	12.9249003440966	13.3089483901442	12.6221189955082	13.0211540742666	13.1420470775945	12.8113068011431	13.2602449945352	13.8645783001125	13.0167255888248	13.9488788300612	12.9281890843183	13.6272864459848	13.5134979447062	13.0847828480993
YMD4529	SLAD_vs_SLAD-2PE	DSYVGDEAQSK	P60010	ACT1	Actin	751.8699	2	27553	0.999607065488027	-0.304476439677813	13.7679154481889	14.5886646574645	14.9608270999147	15.0369686253449	14.9559149220558	14.7688611268575	15.0876870959969	14.7598184447142	13.626768328205	14.243075386116	13.8702966176771	14.7387361460275	13.1914750565108	14.6232730762403	14.1465520168313	13.7468351512346
YMD4529	SLAD_vs_SLAD-2PE	DSYVGDEAQSKR	P60010	ACT1	Actin	553.6167;829.9205	3;2	24544;24561	0.999607065488027	0.287120688895353	16.3618091192863	16.370540163173	16.1155339243901	16.466713786045	15.9989766938866	16.0528618062571	16.3847279457186	15.7295477914508	15.0340965269767	16.1323096690511	14.9152958781367	15.8074342490404	15.1204365089425	15.9759071147794	15.5059981196336	15.1639719369009
YMD4529	SLAD_vs_SLAD-2PE	DVAKPMSIESIR	Q05775	HCR1	Eukaryotic translation initiation factor 3 subunit J	550.6469	3	38099	0.999607065488027	-0.242402939925789	14.650674229349	15.4960975687795	15.4318745589438	15.3600666014465	15.5077724944245	15.5281666299847	15.0875815649252	15.7848040288875	15.4085579317912	15.1790479914272	15.4088448235458	15.4179596331072	15.3518748453718	15.6456749529167	15.2799969684814	15.4123707676055
YMD4529	SLAD_vs_SLAD-2PE	DVQEAGSTEPIVK	P38088	GRS1	Glycine--tRNA ligase 1, mitochondrial	838.9547	2	34354	0.999607065488027	0.0979215519627434	NA	13.7355249710296	13.5749208336448	13.8459053241134	13.3686155944415	14.1679017080481	13.692113684327	13.2548176437163	12.9390553264194	13.8028347270239	12.8941236137844	13.9440734598809	12.6535224130366	14.1552276636263	13.7081731078311	13.0292661569405
YMD4529	SLAD_vs_SLAD-2PE	DWNVDLIPK	P39958	GDI1	Rab GDP-dissociation inhibitor	702.4001	2	56903	0.999607065488027	-0.52222852233659	12.944903317335	13.5626960792322	14.0423278407228	13.5368284849116	14.2819321300769	14.1493347076928	13.6493983895973	14.0950045841809	14.124369913557	13.7022784186279	14.1961153452563	13.7521045990517	14.2774013765931	13.7966457867406	13.8283226184343	14.2961467158856
YMD4529	SLAD_vs_SLAD-2PE	DYKTALEFAK	P50095	IMD3	Inosine-5'-monophosphate dehydrogenase 3	598.684	3	46002	0.999607065488027	-0.211143868052169	14.3992185860955	13.8385670626729	14.3149620314831	14.6403922905351	14.834834186257	14.1306057051395	14.2973555088259	14.7749200427728	14.546532021924	14.5077769802468	14.6007759672486	14.4825219144671	14.6375234771306	14.0726067724371	14.4682872674655	14.6028365245709
YMD4529	SLAD_vs_SLAD-2PE	DYM[147]GAAK	P22943	HSP12	12 kDa heat shock protein	538.2758;538.2755	2;2	20818;20916	0.999607065488027	0.538970187469754	NA	16.549586313888	17.0503987489863	16.3006100411116	16.7732584818479	16.0059211302508	16.3073187073082	15.2917477360286	13.8961595894658	14.8728416350893	13.4105247986849	14.702167498258	13.7400673152301	14.7017967218793	14.3991309289759	13.3863617840557
YMD4529	SLAD_vs_SLAD-2PE	DYMGAAK	P22943	HSP12	12 kDa heat shock protein	530.2778;530.2788	2;2	27681;27784	0.999607065488027	0.141032003524847	15.6716114929718	16.1880062920587	16.1970611583465	16.2583111526461	16.6303327614918	16.1046872341458	16.1354207668907	14.8804213193953	13.8358280451611	14.4842932173075	13.9904463952392	14.1513039829317	14.1135145795194	14.6896458969757	13.8871249113194	13.8508797711093
YMD4529	SLAD_vs_SLAD-2PE	DYRDQGIK	P19414	ACO1	Aconitate hydratase, mitochondrial	649.8569	2	25068	0.999607065488027	0.332493337307081	16.2634560861133	16.5702099475286	16.7989069477803	16.6870426399625	15.787851861364	16.6152252599475	16.7525754410528	15.8339897097921	15.8672686169747	16.566897570217	15.1692127563188	16.7739203398221	15.483440849954	16.9868015377833	16.6879795788371	15.6210179874542
YMD4529	SLAD_vs_SLAD-2PE	EAAAIAEGK	P29453	RPL8B	Large ribosomal subunit protein eL8B	582.334	2	25273	0.999607065488027	0.282284181242854	15.6522132533496	15.6373408005595	15.822110040589	16.4552491144874	15.506433580172	15.9646794347524	16.1573122235026	14.809351245587	14.7689374549423	16.0959562357349	14.7902998459397	15.7158951290717	14.6753635404054	16.2991272956186	15.917049461174	14.5672698774107
YMD4529	SLAD_vs_SLAD-2PE	EAGARAEAEAK	P32527	ZUO1	Zuotin	469.591	3	17285	0.999607065488027	0.26410463468271	14.9429910438881	14.3685909382026	14.1337878757439	14.5053564058617	13.9794273034929	14.580344268031	14.2509804643725	14.0835556890691	14.8158357275128	15.395364469685	14.4766659258025	15.0599050750019	14.4086774202037	15.4690305068512	14.8637729844187	14.7611715478646
YMD4529	SLAD_vs_SLAD-2PE	EAGEVKDDGAFVK	P41805	RPL10	Large ribosomal subunit protein uL16	658.3685	3	35765	0.999607065488027	-0.0948730813352423	NA	15.5437163704942	15.9289119193695	15.6333964753488	15.8458645310067	15.4243844011179	15.4257470835074	16.4915293299923	16.1772293539709	16.1612100945556	16.5114531571261	16.3680666241489	16.4677977394262	16.0283727276699	15.7757581097998	16.7088808590372
YMD4529	SLAD_vs_SLAD-2PE	EANLFPEQQTK	P05739	RPL6B	Large ribosomal subunit protein eL6B	804.9339	2	37447	0.999607065488027	0.0249189816558371	NA	12.7508489507498	13.3443539456046	12.9156289826682	13.0884800970191	12.8238584846339	12.6824968946998	13.3199311023875	12.6395223423601	12.3872293193158	12.4650301140199	12.9143680563652	12.7809710145903	12.7502920159266	12.3770194555772	12.567235719741
YMD4529	SLAD_vs_SLAD-2PE	EAPKSIIELEHYGVPFSR	Q00711	SDH1	Succinate dehydrogenase [ubiquinone] flavoprotein subunit, mitochondrial	594.8307	4	52863	0.999607065488027	-0.157608993310966	NA	13.5657431678506	13.4758003798577	13.2245355839005	13.7940425506779	13.7990774619648	13.3931784022435	13.3322430671693	14.0116636480819	13.9829213432227	13.9293647827909	13.547682820976	14.2666007651437	13.5910235450276	13.6363270432158	13.9598447198951
YMD4529	SLAD_vs_SLAD-2PE	EATIYQIYPASFK	P53341	MAL12	Alpha-glucosidase MAL12	918.0009	2	54289	0.999607065488027	0.292771609398406	NA	13.7107337839751	13.6237088481113	13.9428853144759	12.91452985693	14.0854731004358	13.4447945360862	13.4205533310375	13.4891808961221	13.9494652471207	13.3390407861124	13.7614694514214	13.5816333554726	13.7595788725766	13.8528125400707	13.6061821501603
YMD4529	SLAD_vs_SLAD-2PE	EAVAALK	P10664	RPL4A	Large ribosomal subunit protein uL4A	503.3184	2	29227	0.999607065488027	0.431608524244426	NA	15.9815009549208	15.4649652365132	16.0105405074923	15.2899310730169	15.734440558102	16.0146074836807	14.5105957201245	14.825365830597	16.2617454486673	14.6423697745523	15.5768106989391	14.263255397133	15.9399656091581	15.5027583608477	14.7413299448686
YMD4529	SLAD_vs_SLAD-2PE	EAYVPATK	P39015	STM1	Suppressor protein STM1	591.8378	2	28430	0.999607065488027	0.0877700788468978	15.2534455295805	14.9983559149429	15.2810821255266	15.5447470002422	15.1898065012966	15.2903696228664	15.0484829504708	15.1978911802709	15.3369613285737	15.551249218829	15.4473989751076	15.4515189045485	15.2159913617655	15.543588839395	15.4228979883884	15.4260878210519
YMD4529	SLAD_vs_SLAD-2PE	EEENLRANCAQEDRSNDK	Q03772	CWC15	Pre-mRNA-splicing factor CWC15	828.0563	3	36470	0.999607065488027	0.405828764326767	NA	12.1333548719719	11.9470093422966	11.6840151391823	11.4783032787305	11.2600923332334	11.4191007309043	11.9050277377589	11.0943838696168	10.6765666563839	11.8863947600137	11.7999308267761	11.5886493383686	11.6335442933281	11.7331795034053	11.4671953561436
YMD4529	SLAD_vs_SLAD-2PE	EGIRGINKGVNAVAIR	Q04013	YHM2	Citrate/oxoglutarate carrier protein	493.551	4	34600	0.999607065488027	0.0666667354725199	14.6359754261138	14.5232658938338	14.088231585993	14.5677136064645	14.3273309123372	14.5107034477351	14.6083057900104	14.1021794204325	14.4361407911097	14.6489578493422	14.3132579490935	14.7756561165511	14.3353805757671	14.8002083531829	14.1407518933742	14.3731794448741
YMD4529	SLAD_vs_SLAD-2PE	EGKTDYYQR	P26321	RPL5	Large ribosomal subunit protein uL18	488.5877;732.3781;488.5878	3;2;3	20608;23376;23378	0.999607065488027	0.489519950709251	16.264087021605	16.0388006981144	15.7039949309058	16.352363514798	15.5318728843513	15.635567948623	16.0498608248724	15.1838647047394	15.017930558171	16.1629340742679	14.7941985998231	15.7630240420357	14.8188990929828	16.2238725909499	15.882087742474	15.0690793363643
YMD4529	SLAD_vs_SLAD-2PE	EGVVLGVEKR	P32379	PUP2	Proteasome subunit alpha type-5	463.9528	3	32456	0.999607065488027	0.121999024669755	NA	12.9496381733997	14.1031650308799	13.6216072891882	13.4059065898558	13.5757962211012	13.8507676496384	12.9120807653493	13.1315372887533	13.8413190623707	13.2036925496974	13.1062528586286	13.0037351114656	13.9405856995338	13.4191405583132	13.0512135264173
YMD4529	SLAD_vs_SLAD-2PE	EHAPWALKDFGIK	P07264	LEU1	3-isopropylmalate dehydratase	530.8109	4	52060	0.999607065488027	-0.201582899072026	13.3223934170932	12.9099932644168	12.6555913272872	13.7994015054465	13.6143301509497	13.9167051579244	13.2024155646472	12.7602602370104	13.0622820597874	13.4579665014645	13.0473580234784	13.2180355063241	12.8789135602085	13.1802921274367	13.1806569061121	13.0660422402356
YMD4529	SLAD_vs_SLAD-2PE	EHFAEAMK	P25694	CDC48	Cell division control protein 48	633.833	2	27050	0.999607065488027	0.0946386815741889	14.4700838277526	14.9109969858062	14.8742917212204	14.7900782697351	14.72210509198	14.599211736385	15.142577340079	14.2030019097736	14.2467246312242	15.1516386442113	14.3070018032591	14.7638423566127	14.4256172416361	14.8122183080878	14.6401269416058	14.4700433697587
YMD4529	SLAD_vs_SLAD-2PE	EHKFAIPAINVTSSSTAVAALEAAR	P14540	FBA1	Fructose-bisphosphate aldolase	715.4;953.531;715.4004;715.4008;715.3993	4;3;4;4;4	55355;55371;55460;55561;56655	0.999607065488027	-0.409464375519613	NA	12.8702681709088	12.5215774435622	13.1400722996325	13.2523850398565	13.6614129327411	12.9931296146133	13.1068204670055	13.8347368432349	13.7528581755333	13.5280586817239	14.0871278961352	13.9747587764511	14.1352863601063	14.0469349072837	13.3406468644497
YMD4529	SLAD_vs_SLAD-2PE	EIENATKDIFPLQNIHVR	P33442	RPS1A	Small ribosomal subunit protein eS1A	814.4584	3	54149	0.999607065488027	-0.25346555285412	NA	11.9336811187849	12.8812164133079	13.0055647454275	12.6315406978704	12.9109717042319	12.795935782725	13.1026970632829	12.7173170274961	13.2247061844832	13.0014690912646	12.7217917722778	12.940030769924	12.9773026652038	13.0724503442494	12.9282768959432
YMD4529	SLAD_vs_SLAD-2PE	EIGSSGEENKVTDASSLPHVAELSSTTR	P36139	PET10	Protein PET10	1069.2141;802.1609	3;4	43010;43724	0.999607065488027	-0.259640779127452	13.5982048002303	13.5594548693176	14.5457069446904	14.1932532380511	13.4708208588714	14.2298276262935	15.1523707631488	14.0821637204855	11.9372273059974	12.7982450633378	12.4434179494321	12.6621732695256	12.1942381306606	12.0687438683161	12.5431814645687	12.1703810072645
YMD4529	SLAD_vs_SLAD-2PE	EIKQENENLIR	Q07657	SHS1	Seventh homolog of septin 1	563.9906	3	30204	0.999607065488027	-0.190293002289557	14.2677154214551	15.0841138802938	14.8027337421635	14.8035624073267	14.9111513846362	14.6529877350233	14.9512906404072	15.2038677003307	15.066657657168	14.6117917040682	15.6635930153855	15.0036903976139	15.1208211702942	14.8365226450845	15.0475127345409	15.1838213131343
YMD4529	SLAD_vs_SLAD-2PE	EISEKYIEESQAIIQELVK	P43609	RSC8	Chromatin structure-remodeling complex protein RSC8	572.3306	5	46962	0.999607065488027	-0.200828633638912	NA	13.9827320566992	13.2838502361784	14.2681870818849	13.8391156806795	14.301636637219	14.3923887535019	13.6498659628385	14.0778764030465	14.9613496015237	13.562660672592	14.3207386804586	13.7575544495456	14.4981984189605	14.4126888429608	13.7722443453983
YMD4529	SLAD_vs_SLAD-2PE	EISQLLKM[147]NTWDTNK	P0C2J3	TY2B-LR1	Transposon Ty2-LR1 Gag-Pol polyprotein	815.7906	3	53695	0.999607065488027	0.0682631986399862	NA	13.4674854112102	12.4403953325199	13.2542289068928	12.6128814122241	12.9419931589365	NA	13.4024454835422	13.6609914682083	13.4006531774818	13.6051180440905	13.2942852732455	13.5726089054618	13.509155268652	13.4038269055905	13.4853976923619
YMD4529	SLAD_vs_SLAD-2PE	EKALNEEAEAR	P0CX82	RPL19A	Large ribosomal subunit protein eL19A	521.9494;782.4196	3;2	22882;22914	0.999607065488027	0.217077288531273	NA	14.9369324591421	15.0088979097244	14.77707421426	14.2900706007667	14.6788059522296	15.1374849233205	14.6558688137268	14.1637331449376	14.8166027176861	13.8606028125283	14.867408632297	13.6788744673301	14.8704048691508	14.7266270598102	14.0832607506491
YMD4529	SLAD_vs_SLAD-2PE	EKALNEEAEARR	P0CX82	RPL19A	Large ribosomal subunit protein eL19A	430.7391;573.9825	4;3	21430;21432	0.999607065488027	-0.090752905793515	NA	14.3989792244009	14.3819576237409	14.9364698533965	14.7240524852164	14.7301286496378	14.9921887673589	14.2065173230119	13.8848825995885	15.0744728199007	14.1952368217567	14.677612760483	13.5605665895745	14.5464003369026	14.7369907533537	13.7189085495424
YMD4529	SLAD_vs_SLAD-2PE	EKEEPALDWGAAR	P34167	TIF3	Eukaryotic translation initiation factor 4B	592.6483;592.6485	3;3	37195;38995	0.999607065488027	0.0134556889837683	15.4123457640876	15.5009814364941	15.4215849174589	15.5426050774665	15.6207240868185	15.3145932216596	15.1725034726804	15.7158736584135	15.496673587637	15.5413135766559	15.7625735263422	15.5262022640598	15.5596681607341	15.394904466849	15.3300193761986	15.5123337005924
YMD4529	SLAD_vs_SLAD-2PE	EKGVDGAR	P37291	SHM2	Serine hydroxymethyltransferase, cytosolic	379.2181	3	13959	0.999607065488027	1.30420105274275	16.2915527697984	13.2531290939416	12.582477902565	13.1512179551995	12.2714892968991	12.9972745039518	12.5379604777683	12.2548492319142	12.2285264071211	13.089558834871	12.3292323181421	13.4035634223432	12.0854287613082	13.3069656512473	12.9122770750541	12.2854996370032
YMD4529	SLAD_vs_SLAD-2PE	EKHNDVIENVEEDKEVHTN	P0CT04	PBI2	Protease B inhibitor 2	722.3758	4	35623	0.999607065488027	-0.365300315458054	13.4568873040477	13.2817056758486	12.8393470089589	13.5601766012764	13.7483637540629	14.070962147999	13.668407704715	13.1115842451868	13.3250992749903	13.2339654860864	13.0163576973156	13.5848069012097	13.353022302455	13.3430886217076	13.6157306532062	13.2640217621237
YMD4529	SLAD_vs_SLAD-2PE	EKIPLDQMER	P10080	SBP1	Single-stranded nucleic acid-binding protein	521.6238;781.9303;521.6241;521.6253;781.9328	3;2;3;3;2	35076;35121;35181;35719;35730	0.999607065488027	-0.14328640167416	14.6391519641918	15.698072755449	15.8210745310919	15.8496935549475	15.7351259856286	15.5476450342249	16.003649637838	15.2947177546853	15.2757691456604	15.6531169677535	15.1073699872847	15.522794662756	15.2315752674686	15.6395839129973	15.2963268699022	15.0490207576648
YMD4529	SLAD_vs_SLAD-2PE	EKITDEIAHLK	Q12230	LSP1	Sphingolipid long chain base-responsive protein LSP1	477.0401	4	45905	0.999607065488027	-0.494341991955984	13.9424162757327	13.6362581374767	14.0645125266827	13.7890885075305	14.2904801190952	14.2931499324429	14.3686105287874	14.4574028349211	13.2185512479545	12.2692510240806	12.9406391748373	13.3481077370178	12.2288158071478	13.6836162270459	13.3252423315967	12.797943610995
YMD4529	SLAD_vs_SLAD-2PE	EKLEKELDTIR	P06168	ILV5	Ketol-acid reductoisomerase, mitochondrial	661.3992	3	39226	0.999607065488027	-0.157318943986887	15.2174021607098	15.0513365889445	14.9058159576858	14.7720506143315	15.0668100077778	15.0601474674694	15.0522900122323	15.3966336101396	15.6353999617851	14.9626306651669	15.5432345356875	15.6983944569007	15.3608715139253	15.0800361966255	15.4107249826179	15.7450892413525
YMD4529	SLAD_vs_SLAD-2PE	EKYSFLEGGSK	P07264	LEU1	3-isopropylmalate dehydratase	618.3513	3	39095	0.999607065488027	-0.318534893097976	16.5929359314252	16.3059945994942	16.3995928764344	17.0162508614549	17.2732488255753	16.5688690751249	16.5808393759635	17.1659565645369	16.0332133729776	15.5352600327911	15.7261019684646	15.9343503579267	15.8659142695132	15.9393627961473	16.1287175646712	15.779923589107
YMD4529	SLAD_vs_SLAD-2PE	ELDTAQKHIDAGAK	P00359	TDH3	Glyceraldehyde-3-phosphate dehydrogenase 3	702.4013	3	30417	0.999607065488027	0.260600008029989	13.5062132356935	13.368984219546	13.8110831687764	13.6760455358464	13.0683701056878	13.332669940509	13.613836941099	13.3050491404465	13.5383067225042	13.5441991918405	13.2964937034937	13.8993028868719	13.1392004555035	13.6794205978703	13.5293864602384	13.6041130719075
YMD4529	SLAD_vs_SLAD-2PE	ELISNASDALDKIR	P15108	HSC82	ATP-dependent molecular chaperone HSC82	617.0188	3	47520	0.999607065488027	-0.0815048475116882	15.3655635426922	16.6190851008796	16.6087105126081	16.5310201735773	16.3807938949148	16.5432808499522	16.8636799752171	15.6626439997198	15.8688252593683	16.7617661213185	15.6635711607151	16.338813368174	15.6936041172462	16.5774977119918	16.4725329738728	15.7601198399626
YMD4529	SLAD_vs_SLAD-2PE	ELKYFGK	P00560	PGK1	Phosphoglycerate kinase	498.3075;498.3074	3;3	40635;40729	0.999607065488027	-0.0336737626655044	14.2833369802627	13.9610235397809	14.2734768369701	13.9252590696588	14.2677365214826	14.1107398640453	14.3406679176338	13.8586471741728	14.707309079446	14.4651593134782	14.2203305811361	14.7023303058239	14.4298098427961	14.5778542714009	14.3790493485615	14.2567438260915
YMD4529	SLAD_vs_SLAD-2PE	ELREVIELPLKNPEIFQR	P53549	RPT4	26S proteasome subunit RPT4	632.6237	4	58964	0.999607065488027	-0.146933065563827	12.8712663553373	13.607344651983	13.7272721579102	13.7512269147264	13.7074336213503	13.5377465895361	13.8012935891346	13.4983685421913	13.5345047959144	13.4115653466414	13.6048833133025	13.5024614343082	13.5994233589367	13.7977999031322	13.092731102852	13.5970700405929
YMD4529	SLAD_vs_SLAD-2PE	ELVGGIYFGK	P04173	LEU2	3-isopropylmalate dehydrogenase	693.9038	2	51384	0.999607065488027	0.191223794068483	NA	15.4443543260148	15.3518614711382	15.4281100743423	14.9292304164603	15.9808364939068	15.4718529877687	14.4856194209172	14.6674633834068	15.3556613731989	13.8192180442615	14.1833240561872	14.0978679059309	15.3787322859027	14.9843038266586	14.4646013820727
YMD4529	SLAD_vs_SLAD-2PE	EM[147]LQQNK	P15108	HSC82	ATP-dependent molecular chaperone HSC82	605.827	2	19132	0.999607065488027	0.425933244382735	12.7655959878265	13.42344959862	13.1048515612265	13.4498622536891	12.9127936987496	13.1455273856711	12.8935459389427	12.0881594004678	12.0494071270776	13.5032518403664	11.5381296165961	13.4705313291708	11.7039585580786	12.8702715850312	13.2553056455131	11.8119837447561
YMD4529	SLAD_vs_SLAD-2PE	EMGEEVYHAYTEVK	P54115	ALD6	Magnesium-activated aldehyde dehydrogenase, cytosolic	663.6606	3	43896	0.999607065488027	-0.150464473453944	14.0781822958479	14.7951235296295	14.714942170139	14.9878814722901	14.7725336198535	14.8165049488128	14.7372177944808	14.8517309985751	15.0555397683781	15.2155741601631	15.0888535223614	15.0676109985347	15.1056510229429	14.9241414845608	15.1300595597591	15.2106216370693
YMD4529	SLAD_vs_SLAD-2PE	EMLQQNK	P15108	HSC82	ATP-dependent molecular chaperone HSC82	597.8285	2	24145	0.999607065488027	0.51034941652965	NA	16.1799012475891	15.6835155276666	16.3591573838161	15.1961920345431	16.22996122452	16.0636966133469	14.7655180069004	15.5694177815989	17.2974504841382	15.3625494219252	16.4804734709745	14.9202213084752	17.1164277668881	16.8525768177704	14.9851087147908
YMD4529	SLAD_vs_SLAD-2PE	EMVELPLRHPQLFK	P25694	CDC48	Cell division control protein 48	681.0638	3	49380	0.999607065488027	-0.00429827440653696	14.3773229138841	15.5419095651472	14.996751719369	15.6345657733759	14.8797871040373	15.4475576496517	15.7254553109505	14.5149430047629	14.6632293384287	15.8255096151819	14.587697328565	15.3533609352422	14.7807500346454	15.7005752306405	15.5930259267523	14.7709369413892
YMD4529	SLAD_vs_SLAD-2PE	EQYAAESK	P26321	RPL5	Large ribosomal subunit protein uL18	615.3211	2	21250	0.999607065488027	0.161838785344742	13.7767808553548	14.646791052189	14.1731643718397	14.7321387979163	13.9023911438492	14.4733880034263	14.7616241766755	13.5441166119698	13.7234042160537	14.7673261933261	13.3151178120517	14.8381118282316	13.3683636177338	14.4254332690701	14.4024067655561	13.5634831505943
YMD4529	SLAD_vs_SLAD-2PE	ESDLKADQLER	P17536	TPM1	Tropomyosin-1	536.6253;536.6251	3;3	28892;29345	0.999607065488027	-0.271239939817359	14.0889607753039	15.2984707551013	15.7290255955703	15.4780066805799	15.6244965223341	15.4268164393331	15.0043920110672	15.6237185930904	15.6230184935455	15.3604228189532	15.3727821635734	16.4328490247456	15.7155219792579	15.8057366933531	15.9577099670358	15.9425499500323
YMD4529	SLAD_vs_SLAD-2PE	ESELLGGTFK	P07257	QCR2	Cytochrome b-c1 complex subunit 2, mitochondrial	692.8883	2	44595	0.999607065488027	-0.263688575171674	14.6604760611977	15.7031727397234	15.3494870080878	15.4127609624651	15.3959900283622	15.8474244205969	15.7810855036524	15.1561511195493	15.1863525688198	15.9386922956009	15.2709546577959	15.7818225821766	15.4632691268446	15.8989217246706	15.4345167856486	15.2664014177569
YMD4529	SLAD_vs_SLAD-2PE	ESLVDGIKR	P39954	SAH1	Adenosylhomocysteinase	660.895	2	34113	0.999607065488027	0.0938498765301539	14.9455588395492	15.2311940822205	15.205536144762	15.4787323025383	14.6023632358559	15.3468106847236	15.5878640944035	14.9485838479665	15.617620463856	16.3756461489624	15.247017386418	16.3335536817871	15.1393535185908	16.4139474403804	16.200573534469	15.6809656173394
YMD4529	SLAD_vs_SLAD-2PE	ESVYAQSITSKPVKGMLTGPITCLR	P05694	MET6	5-methyltetrahydropteroyltriglutamate--homocysteine methyltransferase	836.9743;836.9741	4;4	53485;54187	0.999607065488027	-0.307936849171668	13.3229130599855	13.5385702647575	13.8917743364257	13.5919809265195	13.8587226680813	13.863389925841	14.1402558357497	13.7146175547029	14.2170380420661	14.265919498341	13.8166487787835	14.3454909012122	14.1523506287309	13.9363456683483	14.2196484668584	13.7150755700076
YMD4529	SLAD_vs_SLAD-2PE	ETAQAINGWELTK	P05740	RPL17A	Large ribosomal subunit protein uL22A	882.9796	2	46776	0.999607065488027	0.416236395782157	NA	16.008019270861	15.1551195035915	15.725134488445	15.1557281813092	15.8121293384109	15.664881316285	14.2200132647294	15.1575449411724	15.677925133986	15.2835817795618	15.1345415862743	15.1044951996042	15.7555169920785	15.4486675816076	15.2571597052346
YMD4529	SLAD_vs_SLAD-2PE	ETKKEGGFLK	Q08245	ZEO1	Protein ZEO1	513.07	4	33560	0.999607065488027	-0.198105292495619	16.0063511358167	14.5604750075609	15.3302731022307	14.382259565093	16.0926436945227	14.6728438315112	14.3961031537903	15.9101893008596	14.9845644937866	14.3298184565822	14.4497720202895	14.4569298782158	15.1147655872652	14.6318370560649	14.632995170182	14.8403151263681
YMD4529	SLAD_vs_SLAD-2PE	ETTYDEIKKVVK	P00359	TDH3	Glyceraldehyde-3-phosphate dehydrogenase 3	592.362	4	44665	0.999607065488027	0.069621679591144	17.5188412644272	16.3311302800606	16.1394575497549	15.9809756574336	16.6417051169672	16.2476673834741	15.5589081584294	17.243637374441	18.0161149795851	16.1315213799827	17.7732181105923	16.5309513347501	17.9650479005359	16.0886283339523	16.7981359722953	17.5886906651938
YMD4529	SLAD_vs_SLAD-2PE	ETVESESSQTALSK	P32324	EFT1	Elongation factor 2	900.4649	2	30274	0.999607065488027	0.262615443681078	NA	12.5390971319648	12.8980167382002	13.082064124161	11.9458050355	13.0784578479968	12.9786363187056	12.3055430155079	11.864358602995	13.2983432249584	11.921926861429	13.2733758457765	11.5688509730107	13.2263259356934	13.267547649538	12.3159577563055
YMD4529	SLAD_vs_SLAD-2PE	EVIELPLKNPEIFQR	P53549	RPT4	26S proteasome subunit RPT4	710.4174	3	57088	0.999607065488027	0.508668211665903	NA	14.0362792628856	13.3785577290438	13.9287097016437	13.089535780066	13.0327687323854	13.80077645407	13.1669751115791	13.0763884134601	13.5568422004725	13.5225451137255	13.4673659685813	13.4058024269224	13.0140163884985	13.3023818397046	13.4077531358317
YMD4529	SLAD_vs_SLAD-2PE	EVLGEQGKDVK	P00549	CDC19	Pyruvate kinase 1	604.0259	3	31597	0.999607065488027	-0.131001903043686	15.7751658733601	15.9606759494037	15.903765821634	15.9901166355709	15.9930253113868	15.9929440398225	15.9172650030438	16.2504975378906	16.63207282284	16.2541193037541	16.2610902665654	16.9201911849524	16.446253800143	16.4180067654008	16.4027521752832	16.7196111497907
YMD4529	SLAD_vs_SLAD-2PE	EVQGSTLAQLTSK	P33442	RPS1A	Small ribosomal subunit protein eS1A	833.4763	2	41661	0.999607065488027	0.123275961641571	13.2428561981102	13.9606129985342	13.8270595103341	14.4229411496848	13.5821029648368	13.9176839687176	13.8290467084183	13.6315323681244	13.6380801742096	14.1706424320998	13.2543722196368	13.9721330562341	13.5858074474774	14.324114540489	13.6728439482582	13.6438683588038
YMD4529	SLAD_vs_SLAD-2PE	EWFDIKAPSTFENR	P33442	RPS1A	Small ribosomal subunit protein eS1A	682.0196;682.02;682.0222	3;3;3	53733;54642;54742	0.999607065488027	-0.14563189631339	14.7048358803235	14.5337627592509	14.6314087862968	14.80917110398	14.7569949925894	15.0680546735888	14.6847305846669	14.7519258642596	15.3203154304178	15.2825399876515	15.1805437170367	15.210480400769	15.5540953105625	15.3801332296552	15.2613464544925	15.2934782699136
YMD4529	SLAD_vs_SLAD-2PE	EYVQAAK	Q03558	OYE2	NADPH dehydrogenase 2	556.8201	2	23951	0.999607065488027	0.106609362095902	14.2805951087993	16.2319728422395	15.3981652203323	16.1905837939133	15.321879433826	15.9215721285624	15.1796898507053	15.2517381038071	14.4004092978586	14.9979369737362	14.7640236738897	15.2536136888076	14.5751788813334	15.2244398123151	14.9513065073643	14.4667169728401
YMD4529	SLAD_vs_SLAD-2PE	FADDSPK	P53341	MAL12	Alpha-glucosidase MAL12	542.2865	2	24017	0.999607065488027	0.465919329334495	NA	15.5098873242264	15.1573731289574	15.4733456142003	14.9452407866024	15.3149468274836	15.1026158194356	14.2943273389859	14.4622150398444	15.5083841065387	14.0128788001648	15.1227572330042	14.2177925405183	15.3490552815752	15.314982830594	14.2953689565542
YMD4529	SLAD_vs_SLAD-2PE	FAEINLPKEILSNEDPQEEAGEEYQSSLPAPR	P39984	HAT2	Histone acetyltransferase type B subunit 2	977.0091	4	61081	0.999607065488027	0.234075010093521	NA	12.6937281715448	12.8158580292995	11.6345289239963	12.085031142494	12.0646992608205	12.3228725813883	12.1165838080441	13.1211241492774	12.8608496507329	13.0833916518803	12.8103639013601	12.5053939344248	12.273628417138	12.6045767060705	12.8944542278906
YMD4529	SLAD_vs_SLAD-2PE	FASDPGCAFTK	P38013	AHP1	Peroxiredoxin AHP1	752.8774	2	37556	0.999607065488027	0.299112969634425	NA	15.209303476642	15.2532781759306	14.9437888063251	14.687944409477	15.0598465622141	15.3069353987617	14.2906490295398	14.4268158198649	16.1115176416151	13.6011707201324	15.3240970061884	13.7954519721074	14.8086552221618	15.0602800604441	14.1531057590398
YMD4529	SLAD_vs_SLAD-2PE	FELGRQPANTK	P0CX39	RPS8A	Small ribosomal subunit protein eS8A	522.2988	3	28820	0.999607065488027	0.249629734676352	NA	15.3250526898799	15.4331774810997	15.4125336073015	15.0199051344913	15.2351099638913	15.2789433459791	15.0285409879743	14.9999300832215	15.5238384040032	15.0334098671782	15.5604066580068	15.0503032725218	15.5448403023864	15.4954187983062	14.9990265027997
YMD4529	SLAD_vs_SLAD-2PE	FFGKGGLAYSFR	P53252	PIL1	Sphingolipid long chain base-responsive protein PIL1	551.9771	3	51514	0.999607065488027	0.39596625435418	NA	14.7708351662563	14.5290769024291	14.784397131434	13.8936872083398	15.4703679500416	14.7884209979309	13.0427377597635	13.1253246267419	14.6641339210032	12.9448472457537	13.6403805130415	12.9332143022332	14.1589695823187	13.8135238362799	13.105170782853
YMD4529	SLAD_vs_SLAD-2PE	FFGLSKEDDVR	P0CX37	RPS6A	Small ribosomal subunit protein eS6A	539.6262	3	44256	0.999607065488027	0.124641476258313	NA	14.8463341893689	14.4488391726043	14.9558415270495	14.4859130597224	14.9863956115099	14.4383236618317	14.5921549472663	14.8957136291434	15.8910017453729	15.1762543366574	14.4301698766234	14.7498802458479	15.2620400247883	15.0151126761294	14.6751306951054
YMD4529	SLAD_vs_SLAD-2PE	FFGNKSEGGDLPHLVQ	P09937	SPS4	Sporulation-specific protein 4	683.6989;683.6985	3;3	50940;51038	0.999607065488027	-0.398947763751629	15.1001065337035	14.2560073194996	16.5831687098658	14.1820315855118	16.1649335987612	14.2886684108889	16.3338914597408	14.9296117341963	14.346142573275	14.4688822802356	14.5361820419524	14.1567868094298	14.9172668294515	14.3208837291881	14.1809817736612	14.5598241061226
YMD4529	SLAD_vs_SLAD-2PE	FFKQDFEENGSLER	P16140	VMA2	V-type proton ATPase subunit B	684.0156;1025.5158	3;2	45608;45617	0.999607065488027	-0.0551803986703163	16.0902078517192	16.4211213667941	16.1163112037721	16.5200573235674	16.3232903036012	16.6826085116269	16.3229895168763	16.0395310084297	16.0521659708013	16.815997935631	15.8149802216096	16.1933666421701	16.1993003121743	16.782373546261	16.4165590968867	15.9377266046082
YMD4529	SLAD_vs_SLAD-2PE	FGEEKFNTYR	P00950	GPM1	Phosphoglycerate mutase 1	532.2789;532.2796	3;3	34570;35610	0.999607065488027	0.097155498105252	16.0898015460267	16.0131504442677	15.922001430127	15.5452541669556	15.9076172203963	15.790564963093	15.8813935055228	15.6020099059439	15.9864195365756	16.1568433712726	16.1901149817334	15.7185742655009	16.3076478684276	15.954320714083	16.1277846213059	15.9133565573465
YMD4529	SLAD_vs_SLAD-2PE	FGEEKFNTYRR	P00950	GPM1	Phosphoglycerate mutase 1	438.485	4	31110	0.999607065488027	0.108049194559811	NA	16.0068639949996	16.6987364561414	15.8705805916666	16.1276770566237	16.8213673330508	16.0434207253851	15.3435794971114	16.6411207053443	17.2331799513957	16.0973950541002	16.6009190013525	16.4122001522687	17.3211851584512	16.9245767487493	15.6081337676158
YMD4529	SLAD_vs_SLAD-2PE	FGQFNEIKPYLR	P34227	PRX1	Peroxiredoxin PRX1, mitochondrial	606.0085	3	48065	0.999607065488027	0.00155199043460641	14.090355771972	14.8895410807628	14.6902443612372	14.7157547137536	14.4755530493614	14.8178292637733	14.9331000924267	14.1532055604258	14.6418004912277	14.7674763361044	14.4737704043169	14.6929704159119	14.4406330025303	14.7863000883975	14.4457164372047	14.3875502708635
YMD4529	SLAD_vs_SLAD-2PE	FIGKVDVATK	P31116	HOM6	Homoserine dehydrogenase	562.6887	3	42488	0.999607065488027	-0.194174851201797	NA	16.5675091631551	15.8825762746121	15.7343247470997	16.0880713614532	16.3266192913543	16.6569217625341	15.9509672359548	16.4292864488489	16.47435578396	16.1180261202604	16.9663996037749	16.1913289753201	16.7756853630284	16.5567770056352	16.0977968250462
YMD4529	SLAD_vs_SLAD-2PE	FIHDAAVK	P05694	MET6	5-methyltetrahydropteroyltriglutamate--homocysteine methyltransferase	602.8553	2	26489	0.999607065488027	0.0931277011425529	14.6772390849757	15.4008464367033	14.89880451124	15.4554382878335	14.6486861310133	15.4398205607307	15.7400557173925	14.2312551070458	14.4426129073161	16.0097432021339	14.2310155979982	15.5708258591785	14.146834575799	15.9978762494803	15.4546650723555	14.1151428188484
YMD4529	SLAD_vs_SLAD-2PE	FKANDGSSSR	P32790	SLA1	Actin cytoskeleton-regulatory complex protein SLA1	458.2412	3	18792	0.999607065488027	0.282037012674001	NA	14.6276112279302	14.1103701027161	14.5461046728546	14.1371228445133	14.54302734979	14.5291901851985	13.3746262411367	14.0102623381956	14.863279398079	13.8237225575463	14.6521186958307	13.6623451906416	14.6309610720097	14.7486045333931	14.3961337031459
YMD4529	SLAD_vs_SLAD-2PE	FKDAEDIPCPDYWGGLR	P38075	PDX3	Pyridoxamine 5'-phosphate oxidase	782.4031;781.7228	3;3	52124;54464	0.999607065488027	0.0284228807962759	NA	13.5770794969432	13.2030385863608	13.079677131559	13.2110939543826	13.3455110629858	13.4559001973237	13.0201968819401	13.059648869011	13.3154941300441	13.2101776177073	13.2004650811885	13.2369458767253	13.0843673612226	13.1925795452246	13.2308632485379
YMD4529	SLAD_vs_SLAD-2PE	FKDELER	P32481	GCD11	Eukaryotic translation initiation factor 2 subunit gamma	414.2345	3	30344	0.999607065488027	0.206398432896194	15.3774238548614	14.6017163528823	14.5779508220858	15.1695769390392	14.3391796889368	15.261931894348	14.5947173292678	14.7052453247314	14.2533518222425	15.2435029718621	14.0349610383979	14.8820253220044	13.9335427300204	15.1181139333411	15.1216921495559	14.1820156793127
YMD4529	SLAD_vs_SLAD-2PE	FKGDITWLPVR	P07267	PEP4	Saccharopepsin	545.991	3	53193	0.999607065488027	0.126221790117002	NA	12.8117530868684	13.3942010078576	13.5611125520625	12.9890888376704	13.5585326683384	13.4399751669065	12.5302716956679	12.6264657510272	13.6186169953008	12.2000243572116	13.3204314178823	12.6492341085243	13.3191516215811	12.9550926112813	12.3885627336411
YMD4529	SLAD_vs_SLAD-2PE	FKGDITWLPVRR	P07267	PEP4	Saccharopepsin	448.7711	4	47236	0.999607065488027	0.555829797243607	NA	11.2163434146395	11.4337646702753	12.1146820577214	9.68153452295286	11.9978267122033	12.0383440618704	10.4120290375139	9.22384343933359	11.7006869795883	9.91134102067817	11.4899396504948	10.1689374893336	11.7335009815196	11.438183154342	9.52587201667527
YMD4529	SLAD_vs_SLAD-2PE	FKGDNTDWLGIR	P08566	ARO1	Pentafunctional AROM polypeptide	575.9816	3	49213	0.999607065488027	0.0351711483257784	NA	14.9297152296133	14.7532632020875	15.0598117941669	15.1771658330693	14.7539738599601	14.7292509659262	14.8559783822315	14.7564056328078	15.104663658536	14.6568059203971	14.7378174344766	14.6353608042882	15.1087562851236	14.9983733103763	14.8515317169209
YMD4529	SLAD_vs_SLAD-2PE	FKLLNGLAIR	P05750	RPS3	Small ribosomal subunit protein uS3	483.6476	3	53840	0.999607065488027	0.135941997493301	NA	11.2334290000394	10.5571338796081	11.1113318890009	10.236580439299	11.6976084474824	11.2081639637575	10.1830721843523	11.0057958654787	12.0020625332469	10.4874121122343	NA	10.708370326512	11.9474288659687	12.0732603798856	9.67193984222366
YMD4529	SLAD_vs_SLAD-2PE	FKRPDVSVR	P38934	BFR1	Nuclear segregation protein BFR1	469.9523	3	28660	0.999607065488027	0.116377628978418	NA	14.5710862518815	14.34665507076	14.3126618349624	14.1178383746499	14.2914369727416	14.6320232253195	14.1337284548471	13.8464380244839	14.7489341016476	14.2386132193298	14.4863660686226	13.4557638916791	14.8609375683769	14.3280953395629	13.9959821959979
YMD4529	SLAD_vs_SLAD-2PE	FKTETGIDLENDRMAIQR	P0CS90	SSC1	Import motor subunit, mitochondrial	611.0772	4	43450	0.999607065488027	-0.131876747665508	16.0964680613008	15.5629996603641	15.979843550685	15.7656120932916	15.8916624717478	16.1193618151738	16.041334287843	15.8800717815389	15.7162626384092	16.0557074662372	15.5750879971301	15.6397135077101	15.8925190815406	16.2358749007194	16.3137898303265	15.3868048197892
YMD4529	SLAD_vs_SLAD-2PE	FLGGFAIITK	P19414	ACO1	Aconitate hydratase, mitochondrial	685.9216	2	57983	0.999607065488027	0.536887249436782	NA	14.5633693572586	13.8075089380966	14.4849988670642	13.3684667844759	14.4229686988294	14.1358289126872	13.0663561561528	13.121167841136	14.2159058236858	13.1203435407912	13.3078521671441	13.2417818886073	14.2455540144776	13.6584509717002	13.2428710604395
YMD4529	SLAD_vs_SLAD-2PE	FLKSGDAALVK	P02994	TEF1	Elongation factor 1-alpha	586.3684	3	44064	0.999607065488027	-0.074676791805814	15.6896066799136	15.5245369885712	15.4870796361056	15.5839451806913	15.713030423264	15.1606602290418	15.8118876458351	15.8982973543641	15.5015012263899	15.2011045433997	15.7545067216994	15.5720890453255	15.7831313627816	15.5880784475637	15.4809696141154	15.5768106091143
YMD4529	SLAD_vs_SLAD-2PE	FNPVYDDPSTDKEAFSLDSSVIR	P47169	MET5	Sulfite reductase [NADPH] subunit beta	969.489	3	57401	0.999607065488027	0.132037371834633	NA	12.3953385116702	12.4097023511566	12.5950138028982	12.5532458884702	11.5639976182641	12.8491679894396	12.3721785707876	12.3223410355482	12.7335934205251	12.4882099834226	12.3885642692743	12.5933473416499	12.3177067918164	12.5500723186052	12.5136680951377
YMD4529	SLAD_vs_SLAD-2PE	FQYIAISQSDADSESCKMPQTVEWSK	P38013	AHP1	Peroxiredoxin AHP1	911.7027	4	57009	0.999607065488027	0.0488753227773877	NA	12.7051239487711	12.4163397980637	12.2046038828635	12.6790421394539	11.9787591892687	12.0568889285995	12.8578986244994	12.6276548080803	12.3729232224514	12.488603786439	12.8197728889906	12.9975702367386	12.2571648180793	13.1644809757376	12.8047449782442
YMD4529	SLAD_vs_SLAD-2PE	FRGNISQPK	P38061	RPL32	Large ribosomal subunit protein eL32	450.9329	3	23078	0.999607065488027	0.270236376677651	NA	15.8830883027175	15.2091665623044	16.0686438752762	15.370237202102	15.7729849456167	15.7914772811318	14.8655533848364	14.5442681840576	16.2082334357572	15.3460561053022	15.2165183062569	14.971007350914	15.5903844743955	15.4625885233008	14.8807992692852
YMD4529	SLAD_vs_SLAD-2PE	FSDALNDANECVKINPSWSK	P15705	STI1	Heat shock protein STI1	968.5045	3	54545	0.999607065488027	-0.299053204169407	NA	13.3601158416296	12.6850475977146	12.4347434983846	13.4055906200946	12.8743944789524	13.1413555551168	13.0814147461523	13.4391000786009	13.0394956398959	13.3134485270938	13.0977910058535	13.7391859710449	12.9918583035748	13.135777606953	13.202950525764
YMD4529	SLAD_vs_SLAD-2PE	FSS[391]EDSFR	Q12122	LYS21	Homocitrate synthase, mitochondrial	639.8205	2	36167	0.999607065488027	0.15215617214319	16.5550517630197	16.4987569649336	16.1306283056335	16.0042412587314	15.8572946104021	16.3328810541366	15.9564746317502	16.4334033074566	16.5149605639639	16.3914337031653	16.0586164076952	16.5025148610755	16.3080428907448	16.451994275247	16.6038931648315	16.5867131552117
YMD4529	SLAD_vs_SLAD-2PE	FTDTRKDEQER	P32324	EFT1	Elongation factor 2	576.9672;576.9671;864.9463	3;3;2	17253;20856;20881	0.999607065488027	0.0651897914834727	NA	16.2653721822466	15.7841541231348	16.8675387082944	15.684589383194	16.7357150907401	16.6919680640702	15.8497216476295	15.8231975862235	17.0766695148932	15.6938526608642	16.8226274512269	15.6063926144896	17.0002443046415	16.8557729376712	15.8909949804684
YMD4529	SLAD_vs_SLAD-2PE	FTGCNVIGLNNNDYQIAK	P25087	ERG6	Sterol 24-C-methyltransferase ERG6	782.403	3	49612	0.999607065488027	0.35227129423653	NA	13.9878577277353	13.4213851603971	13.9166097095842	12.9535358087633	14.0788887630043	13.9873859020684	12.6722411461735	12.726244551932	13.9156505525339	12.9184373479481	12.7506983825442	12.996699848419	13.4620432988666	13.2397200225654	12.7137962910032
YMD4529	SLAD_vs_SLAD-2PE	FTQRGGGAVGK	P32505	NAB2	Nuclear polyadenylated RNA-binding protein NAB2	690.8969	2	33106	0.999607065488027	-0.481417644180052	14.2991686203236	13.9962292807856	14.544021861902	14.1847733593581	15.0561456257742	14.7280723250034	14.4126813629006	14.7529643854112	14.6470927177191	14.1625444260905	14.816837685449	14.4572778154387	14.6427848832101	14.4720237914028	14.4309842795042	14.8493457529462
YMD4529	SLAD_vs_SLAD-2PE	FTTVYENNLSK	P36139	PET10	Protein PET10	810.4354	2	38004	0.999607065488027	0.290122688333913	NA	14.5362849653256	14.7479165622534	15.0555546344387	14.1137582450192	14.9432996231546	15.6848114366245	13.2173148245563	12.3042930566631	13.6414439195444	12.7729545795057	NA	12.4535690262944	13.7679797250598	13.2567446470164	12.9603447189003
YMD4529	SLAD_vs_SLAD-2PE	FTVTLIPGDGVGKEITDSVR	P28834	IDH1	Isocitrate dehydrogenase [NAD] subunit 1, mitochondrial	803.4553;803.4542	3;3	56255;59609	0.999607065488027	0.161918053971494	NA	13.9964433438071	13.5504727804014	14.2536513699921	13.6466686533915	14.080342144565	14.326538388935	13.0328685894899	12.5954808272176	13.7730665681045	12.6427815692387	13.0599314025054	12.5991603701723	13.4350665204827	12.9914141531472	12.4741128725642
YMD4529	SLAD_vs_SLAD-2PE	FVPSKPM[147]CVEAFSEYPPLGR	P02994	TEF1	Elongation factor 1-alpha	877.7842	3	52698	0.999607065488027	0.201151090346936	12.9193090720229	13.5895341228136	13.4850021977507	13.3851754903135	12.9333264818251	13.1637108281022	13.7456266354797	12.731752576106	12.705594481998	14.0542542828072	13.1355499193743	13.001462475957	13.3230691104708	13.4065963089051	12.8104367519127	12.8787490904123
YMD4529	SLAD_vs_SLAD-2PE	FVQGLLQNAAANAEAK	P05740	RPL17A	Large ribosomal subunit protein uL22A	650.3682	3	47939	0.999607065488027	-0.14942314246737	14.2561350960614	14.8553022769801	14.7702834561414	14.3750067617822	14.9201545809671	14.6983643872349	14.7700856964494	14.4658154961831	14.664800023433	15.2411623136348	14.7895950534665	14.1995012838634	14.9297228962124	14.9591846429105	14.7219345815637	14.7756398813004
YMD4529	SLAD_vs_SLAD-2PE	FVYQGETVSK	Q12363	WTM1	Transcriptional modulator WTM1	731.401	2	34404	0.999607065488027	0.736901618324699	NA	16.0236885057493	15.0942675850428	15.6780482588883	14.2287178776706	15.6903520214457	16.0515215580473	13.4764745357783	12.7519809617335	14.2576931387653	13.3337211241649	13.495464462234	13.1410353318872	14.6385492574435	13.7602374346767	12.4430139015696
YMD4529	SLAD_vs_SLAD-2PE	FYKGESFAASIAR	P25087	ERG6	Sterol 24-C-methyltransferase ERG6	584.3214	3	43452	0.999607065488027	0.469880449587595	NA	15.9344582118345	14.9526573767448	15.772746345686	14.962588256588	15.8304262128108	14.9759218435508	14.5646911343869	14.0461835885498	15.7144352843468	13.4853906863821	14.5529768642028	14.2298907739413	15.0825995813714	15.247962427052	14.2725480003955
YMD4529	SLAD_vs_SLAD-2PE	FYNSKPCDACQR	P39714	BDH1	(R,R)-butanediol dehydrogenase	617.294	3	27410	0.999607065488027	0.124508524600039	13.0065291331738	14.4004784814223	13.9690506518695	14.2226897032051	13.3184930675744	14.279313847289	14.1829397870363	13.3199671693708	13.2055487528029	13.8117184493166	13.080131873984	13.7704296712699	13.0565993364461	13.9342840591346	13.7302249000919	13.0226899509135
YMD4529	SLAD_vs_SLAD-2PE	GALDWYPIFK	P06168	ILV5	Ketol-acid reductoisomerase, mitochondrial	757.4252	2	62171	0.999607065488027	0.756673488771943	NA	14.6581380238066	13.2479975121282	14.5274223829636	12.9589040433391	14.4273649089499	14.0205400852903	12.1445742325306	12.6507432545396	14.681628558819	12.5706733557751	13.0064498945946	13.040108583208	14.4656822464503	13.5229568078931	12.3026696823553
YMD4529	SLAD_vs_SLAD-2PE	GALSNGVKGLDEALSTFER	P14747	CMP2	Serine/threonine-protein phosphatase 2B catalytic subunit A2	756.7469	3	61195	0.999607065488027	0.578377543465104	NA	13.7968382309284	13.2583815180814	13.6645530862808	13.0345760021573	13.1290703818403	13.4982853428615	12.3175885463346	13.042812674644	13.7288942988195	12.7991056363267	12.9766287204742	12.8998124593309	13.7475639592507	12.8656667754001	12.6687105767592
YMD4529	SLAD_vs_SLAD-2PE	GAPLFVLK	P05030	PMA1	Plasma membrane ATPase 1	574.8726;574.8732	2;2	50428;50518	0.999607065488027	0.389015331041344	12.9333555774649	15.2285189869971	14.0093286974128	14.9644087041358	13.1148909420035	14.6916484481077	14.8089083024916	12.9641029492423	13.3094106955509	14.1528475312607	13.2464790129001	13.2441817885346	13.0129580923064	13.4691847051927	13.4576365575897	12.9907905286043
YMD4529	SLAD_vs_SLAD-2PE	GAQFGKPQQTK	P34167	TIF3	Eukaryotic translation initiation factor 4B	600.0222	3	26488	0.999607065488027	-0.331412992480509	14.8874285209539	16.2981134186113	15.9178439281188	16.270116642711	16.0581502694841	16.2843233135603	16.5072501140678	15.8494307832048	15.6609963216485	16.4076578474509	14.8651589348494	16.4523362868312	15.3099516108533	16.5865988517151	16.2164810554175	15.2088244512295
YMD4529	SLAD_vs_SLAD-2PE	GAQTYVK	P35691	TMA19	Translationally-controlled tumor protein homolog	535.8128	2	23196	0.999607065488027	0.403097169912281	NA	15.7580045882205	14.1074593312443	15.4751238354961	13.887292161161	15.6473718341028	15.6878893137284	13.6191750179732	14.1409248160757	16.2333320134043	13.7678829600899	15.2545858850665	14.2147963887799	16.2064815982405	15.3954043915362	13.9654251351276
YMD4529	SLAD_vs_SLAD-2PE	GATYGKPTNQGVNELK	P05748	RPL15A	Large ribosomal subunit protein eL15A	762.4322	3	32530	0.999607065488027	0.3308088253501	NA	15.5086408308857	16.1263245186661	16.3332200335553	15.4838010117048	15.0820571289521	16.1537655514789	15.9147215172734	15.3127936897241	16.3065797002336	15.5397018438921	16.3708075170936	14.8195971389868	15.7273045501832	15.5235735932768	15.1259422859319
YMD4529	SLAD_vs_SLAD-2PE	GAWGKPHGLAAR	P41805	RPL10	Large ribosomal subunit protein uL16	381.9742;508.9632	4;3	25704;25754	0.999607065488027	-0.191256171610592	NA	16.2220336330115	15.2187758684209	16.4539845148623	15.6548427246276	16.8266792657491	16.644760792901	15.4984672582242	15.5263703694707	16.8407582733397	15.3285086453733	15.9966585706177	15.1060516449005	17.1152077935759	16.4696914613403	15.1683396897537
YMD4529	SLAD_vs_SLAD-2PE	GAYKYLEELQR	P05748	RPL15A	Large ribosomal subunit protein eL15A	558.6471;837.4661	3;2	44762;44779	0.999607065488027	0.302328191016448	NA	15.3964574109662	14.7705839866268	15.4712298218619	14.67158499389	15.1083765804353	15.5255734608712	14.3361804933444	14.0611303697879	16.0065030848136	14.3054023679752	14.8622598951674	14.3632742114411	15.7710742683739	15.2026705823544	14.2108825033009
YMD4529	SLAD_vs_SLAD-2PE	GFDIPNIENHDVVPMLQK	P04807	HXK2	Hexokinase-2	790.7578;790.7548	3;3	59129;59227	0.999607065488027	0.472483730785859	NA	14.0948918982535	13.0072190533278	13.8305172887555	12.8510221271051	13.631363484508	13.4835833696703	12.7209337493556	12.9163890627688	13.6788459803029	12.8261819611432	12.9295620991394	12.9875472606035	13.5920395241411	13.229219262839	12.8503281110214
YMD4529	SLAD_vs_SLAD-2PE	GFLSDLPDFEK	P05317	RPP0	Large ribosomal subunit protein uL10	786.4201	2	60511	0.999607065488027	0.61290559811218	NA	13.6421787793615	12.9094590501462	13.6081600567528	12.8896617744287	13.140025158317	13.0724645585677	11.9926232979186	12.7415797769191	13.7677932772905	12.3624687535787	13.4635470126145	12.7970077222928	13.7761526057429	13.6910756181892	12.7829901078107
YMD4529	SLAD_vs_SLAD-2PE	GGIDVPK	P32528	DUR1,2	Urea amidolyase	495.3025	2	28381	0.999607065488027	-0.149575781840454	16.2389803955402	16.0070458949246	16.1043174078463	15.7863883529116	16.422475496053	16.1581078272117	16.0477377823051	16.1067140730148	16.5571877985317	16.5571405662468	15.7856280653082	16.2338512495649	16.538938315413	16.1703149198046	16.1208709830462	16.2856739261148
YMD4529	SLAD_vs_SLAD-2PE	GGKEVTR	P22803	TRX2	Thioredoxin-2	525.8161	2	11935	0.999607065488027	0.113825752763379	15.2852868685533	16.8259074659044	16.1760601824659	17.3246828770114	15.6957195094111	16.9385204721017	16.5796831704112	15.9427112309574	14.164773259852	16.7215760728423	13.7666075042124	15.8734342536827	14.109520281643	16.2319422477359	15.8763284837338	14.1284509567892
YMD4529	SLAD_vs_SLAD-2PE	GGKIGLFGGAGVGK	P00830	ATP2	ATP synthase subunit beta, mitochondrial	609.3797	3	43582	0.999607065488027	-0.231194510496694	15.304574587496	15.8243422616507	15.6883860759736	16.0637102967246	16.1923744069594	15.9470054370779	15.9459939069321	15.7204175128623	15.5317486662453	15.8673960152411	15.1492250261702	15.844256720432	15.4669083677687	15.8354463248791	15.7056470943554	15.1452676415666
YMD4529	SLAD_vs_SLAD-2PE	GGKWSFQLR	P07260	CDC33	Eukaryotic translation initiation factor 4E	461.6021	3	40131	0.999607065488027	0.770676057804442	14.8549671155807	13.9705600609432	13.478975124081	14.6173553470391	12.8830861606702	14.1824397828685	13.6240921509556	13.149535321932	12.7852578423346	14.7200506670916	12.5784912183974	13.1111504337047	12.812257381189	14.6424125429122	13.8158347216358	12.5025522537018
YMD4529	SLAD_vs_SLAD-2PE	GGPATAEKLPNIYPSTR	P40327	RPT2	26S proteasome regulatory subunit 4 homolog	692.7206	3	39668	0.999607065488027	0.224728971091949	13.6144159683585	14.0097858198362	14.2033602542775	14.000003840145	13.6725789678566	14.0626151620006	13.5970149532167	13.5964409151756	13.723847227101	14.2525761487115	14.0440926227933	13.7479438211766	13.8383944741538	14.1518396914726	13.9636587514881	13.6510063410666
YMD4529	SLAD_vs_SLAD-2PE	GGRTASGNIIPSSTGAAK	P00359	TDH3	Glyceraldehyde-3-phosphate dehydrogenase 3	650.3642	3	28595	0.999607065488027	-0.0366199479530565	13.2885483176153	15.4839111327377	14.5197732671877	14.9241318762338	14.3759018444197	14.7070441020364	15.3052505295204	13.9746479096101	14.1635752518949	15.5195443958774	14.3457550806299	14.1949382975534	14.2450338068927	15.5483839007673	14.6679466855704	13.928856684808
YMD4529	SLAD_vs_SLAD-2PE	GHVKPVR	P39938	RPS26A	Small ribosomal subunit protein eS26A	548.8501	2	12520	0.999607065488027	0.430935174184274	NA	16.2892021343954	15.2226230075296	16.5398571473696	14.961362091963	16.7604377255837	16.3124646254572	14.3109045793184	14.1947206365761	15.4190968450006	13.8076519027334	15.825785433996	14.0645700893462	16.6693612635637	16.0386931133951	13.6862965320203
YMD4529	SLAD_vs_SLAD-2PE	GIDTEKSPEMK	Q04178	HPT1	Hypoxanthine-guanine phosphoribosyltransferase	615.0103	3	31736	0.999607065488027	-0.35621608411687	14.9883009112448	15.0985577060364	15.3302182772716	14.7066419457424	15.7548711115585	14.9967658352286	15.0996793133284	15.6972669166472	15.2111214813573	14.9831788306982	15.2973077596275	14.7917621006254	15.1521445403413	14.9027156200293	15.1138996129638	15.2610033686403
YMD4529	SLAD_vs_SLAD-2PE	GIKEDGTPGGER	P13188	GLN4	Glutamine--tRNA ligase	760.4071	2	21094	0.999607065488027	0.505515820786245	NA	14.3332651386833	13.3688469367062	14.01400916136	13.0197206385447	13.5377158245787	13.9959118752303	13.046083360834	11.7896526497666	12.88160630786	11.8800565275009	12.8979459565661	11.4719014710975	12.7757856547304	13.1423955074	11.5604788206556
YMD4529	SLAD_vs_SLAD-2PE	GIKWNFEK	P38143	GPX2	Glutathione peroxidase-like peroxiredoxin 2	543.9939	3	45528	0.999607065488027	-0.12378910478041	14.3614694864757	14.3379412710824	15.1117494096035	14.3362505532977	14.5555924351041	14.8327979938288	15.0222601280531	14.2319165825951	14.512112178549	14.5524773412181	13.9854018058997	14.8279659548731	14.277186876807	14.6165127348598	14.5107544540775	14.0743221171165
YMD4529	SLAD_vs_SLAD-2PE	GISLKDVHGTGPR	P12695	LAT1	Dihydrolipoyllysine-residue acetyltransferase component of pyruvate dehydrogenase complex, mitochondrial	410.9921	4	29943	0.999607065488027	0.274326066041098	NA	14.6541873165777	14.216983440817	15.0716367756455	14.0195606549897	15.1139546875913	15.0714378817645	13.2881525555436	14.4526722301501	15.5734927389128	13.983928232901	14.1765761596364	14.0983625975192	15.4568773785561	14.9358359472571	13.6637560375606
YMD4529	SLAD_vs_SLAD-2PE	GISNEGQNASIK	P14540	FBA1	Fructose-bisphosphate aldolase	761.4151	2	26836	0.999607065488027	0.766963638863428	NA	16.9683437306069	14.9972633596709	16.6344779844747	14.1564376815831	16.7616080713611	15.381148405218	NA	NA	16.8781590308614	NA	15.9052883066059	12.9032414858952	16.6075792693795	15.7451954238907	NA
YMD4529	SLAD_vs_SLAD-2PE	GISNEGQNASIKGAIAAAHYIR	P14540	FBA1	Fructose-bisphosphate aldolase	637.1031;849.1343;637.1037;849.1342;637.3544;637.6057;637.1038;637.6078;637.1027;849.1339	4;3;4;3;4;4;4;4;4;3	43018;43044;43107;43133;43207;43208;43209;43311;44123;44138	0.999607065488027	0.307134427225058	16.4903978151869	17.0451323388677	16.7637100709998	17.030484020641	16.3245221830177	16.9000031615349	16.8872339982705	15.9894271939723	16.1000824147042	17.5246563936342	15.792414391779	16.4207111437319	16.1531013267841	17.160042416171	16.7422365119828	15.7081298866269
YMD4529	SLAD_vs_SLAD-2PE	GIVLEKLGIESK	P0CX29	RPS23A	Small ribosomal subunit protein uS12A	632.0707	3	52132	0.999607065488027	-0.148537518702472	14.6558796921121	15.7332485236622	15.2530858522367	15.1003868693801	15.6098924122473	15.365426079803	15.3264063572749	15.0350261628757	15.5960075620451	15.6679049889934	15.9734199019443	15.3291002976577	16.0561554409852	15.6776721869662	15.411352780507	15.532565896835
YMD4529	SLAD_vs_SLAD-2PE	GKAALER	P26785	RPL16B	Large ribosomal subunit protein uL13B	524.8262	2	16539	0.999607065488027	0.868469379896293	NA	18.6514641287811	17.6584406831202	18.1719985005107	16.6125523650484	18.1913726361851	18.05534056188	16.3093946671841	16.124083695375	18.6049543607557	16.1236592641836	17.6484634649767	15.9804480713995	18.2610494646127	17.6908554561937	15.6549556896848
YMD4529	SLAD_vs_SLAD-2PE	GKAKGDIPGVR	P0CX29	RPS23A	Small ribosomal subunit protein uS12A	427.2712	4	27120	0.999607065488027	-0.163708169356873	NA	15.2099347093058	15.093503654144	15.7973301064486	15.5546583722932	15.6382065774171	15.6345310197463	15.2951280011688	15.2672752125874	15.7773512203058	14.8363310722891	15.4776922232678	15.052718921565	15.8793030798291	15.7184095937092	15.007625676595
YMD4529	SLAD_vs_SLAD-2PE	GKDFEITAK	P07149	FAS1	Fatty acid synthase subunit beta	539.6572	3	36198	0.999607065488027	0.306694561952398	16.0474848769472	15.7992651903967	15.7214344541129	15.4873063784047	15.4170318061367	15.2660476084618	15.3958337314637	15.7497995059897	15.922232461837	15.6370590254516	16.0207129713234	16.2514518145119	15.7058253090268	15.7022270512951	16.0204230179301	16.1952077818295
YMD4529	SLAD_vs_SLAD-2PE	GKDYVVEDGDIIYFR	P38219	OLA1	Obg-like ATPase 1	698.3688;698.3694	3;3	47950;48056	0.999607065488027	-0.0191751796802926	14.9320037619708	15.4619934106195	14.7698263623106	15.7543971185913	14.8423073690094	15.8759091504124	15.64130540853	14.6353994442615	14.7488942791668	15.9815975732683	14.7350443798304	15.529250477205	14.54616435648	15.9469691896387	15.4501752326783	14.7700083531096
YMD4529	SLAD_vs_SLAD-2PE	GKEDLLVTK	P15646	NOP1	rRNA 2'-O-methyltransferase fibrillarin	537.6725;806.0051	3;2	36390;36422	0.999607065488027	-0.246056166939148	13.3906483890861	15.0982880765242	15.2048042188102	15.0241799088921	15.2002561195556	14.5104052834415	14.7612794613432	15.2302043967289	14.8020861002973	14.5231276073477	14.2636260118484	14.7710033884985	14.5899395794803	14.5169910613944	14.7341966041103	14.4303952455934
YMD4529	SLAD_vs_SLAD-2PE	GKGTPSFGK	P49166	RPL37A	Large ribosomal subunit protein eL37A	496.3011	3	29008	0.999607065488027	0.0143707456219211	NA	14.8256566629842	15.3632489103624	15.7918008181249	15.1620845937474	15.3336639306012	15.3042127320088	15.4501642831169	14.9955925235094	14.5569440247243	16.3701083684794	15.0174043526592	14.7287796713199	14.8198017013818	15.1392096727146	15.3887672755328
YMD4529	SLAD_vs_SLAD-2PE	GKHLSYQR	P05744	RPL33A	Large ribosomal subunit protein eL33A	646.8745;431.5859	2;3	15640;15649	0.999607065488027	0.561901697928004	NA	16.8423516910622	15.5390615368801	17.3015020902327	15.2592711146771	16.9553127471132	17.0122211388851	14.7694752985125	15.0397217993633	17.6220524189815	14.7959871219058	16.5031670559386	14.5063345651476	17.5240246983651	16.7631405952226	14.3400557924798
YMD4529	SLAD_vs_SLAD-2PE	GKIADFAK	P19414	ACO1	Aconitate hydratase, mitochondrial	486.6391	3	35991	0.999607065488027	0.316932939362957	NA	17.0567883985107	16.9981509278984	16.9281133356462	16.8901744006043	16.5183341604427	16.8139900425881	16.4871731883202	16.1019422339003	16.19237116941	15.6636081261355	16.6830893823865	15.8501084600329	16.5385835175594	16.2979847425601	16.1107064098194
YMD4529	SLAD_vs_SLAD-2PE	GKISLANVK	P06634	DED1	ATP-dependent RNA helicase DED1	513.3375	3	36643	0.999607065488027	-0.117571551872079	14.1059678577166	14.6191373751946	14.4077206414276	14.3749800939031	14.4041394769493	14.5091714570759	14.9425979872137	14.1221832544914	14.5483509305531	14.9628744351904	14.3783835876045	14.7015348032449	14.4045283804317	15.0140418405157	14.8486878413467	14.2978384115962
YMD4529	SLAD_vs_SLAD-2PE	GKPDTQVTKDEEPAR	P41338	ERG10	Acetyl-CoA acetyltransferase	570.569;570.5694;760.4229	4;4;3	24962;25902;25918	0.999607065488027	-0.128511166051421	15.7309617952483	15.6465328355279	16.1637913779446	15.7966921377915	15.8469622693142	15.6688189968464	16.3455456512109	15.9906958933464	15.4252951453406	15.9393200123832	15.1183589425376	16.0179040534658	15.0009658182164	15.9844503307996	15.9035207141244	15.5256826134714
YMD4529	SLAD_vs_SLAD-2PE	GKSHGYR	Q02753	RPL21A	Large ribosomal subunit protein eL21A	554.8132;554.3125	2;2	08932;08967	0.999607065488027	0.00257297811560164	13.6629139394079	17.5793558438991	16.2746789054197	17.759971583697	15.6159048114059	17.5985230760296	17.0936194664317	14.958581006094	14.9939787355785	18.3212808337935	14.5329148014572	16.9401055322227	14.5783163724834	17.6274212602696	17.1156774355852	14.7813058349018
YMD4529	SLAD_vs_SLAD-2PE	GKWTHLQR	P11986	INO1	Inositol-3-phosphate synthase	665.3899	2	22880	0.999607065488027	0.563014964499436	NA	14.6164790691482	14.0107282013204	14.3418260830842	13.2499643560777	13.8111283994129	15.0896510128677	12.8892408450477	13.6462376406885	16.0851174074501	14.7257343764164	14.8560058506373	13.6910119770096	16.0294488756131	15.327141133946	13.5009077113093
YMD4529	SLAD_vs_SLAD-2PE	GLDAIDKAFLK	P05030	PMA1	Plasma membrane ATPase 1	600.3707	3	56434	0.999607065488027	-0.208378405400564	NA	14.7401024484403	15.8230528398761	15.8047690507336	15.4927365782602	15.5148842782418	15.8394464278145	15.8103454560191	13.8069332289193	NA	14.3678068871395	14.6566131027411	13.7758659567821	NA	14.2386242066969	13.5554661584473
YMD4529	SLAD_vs_SLAD-2PE	GLDKERPWNIWR	P36136	SHB17	Sedoheptulose 1,7-bisphosphatase	469.2664	4	45831	0.999607065488027	0.159126432822921	NA	12.8727304746642	12.5727681386993	13.261687199116	12.2347274685543	13.7362779758652	13.1036285629476	11.8984413446472	12.5412669998268	13.5972434145377	11.8803901170332	12.2451027664462	11.3960516902154	13.2198933858102	13.0359740465395	11.8915201830091
YMD4529	SLAD_vs_SLAD-2PE	GLGLDESGVAKRVEGGFVGQIEAR	Q03940	RVB1	RuvB-like protein 1	687.8944	4	52092	0.999607065488027	0.104575725536421	NA	14.0670612381217	13.9934853591122	13.8418381827703	13.8687403772911	14.0210279419089	14.2212144240565	13.3405607279367	14.3613689154383	14.494343742754	14.0623874548874	14.0620575669396	14.297450703402	14.5152430139909	14.2476802698969	14.0701965992734
YMD4529	SLAD_vs_SLAD-2PE	GLHLEMKPFNVR	P40471	AYR1	NADPH-dependent 1-acyldihydroxyacetone phosphate reductase	437.003	4	44231	0.999607065488027	0.929107672761871	NA	13.640666934278	12.9407692220673	14.0334174850097	11.7520361570673	14.2812111309288	13.9699834288367	10.4334767805929	10.9809849169786	13.2172663212507	11.2024029343256	NA	11.2483850881953	13.5293261271938	11.9770745541015	10.7427610876821
YMD4529	SLAD_vs_SLAD-2PE	GLIKVNGSPITLVEPEILR	P0CX51	RPS16A	Small ribosomal subunit protein uS9A	784.8168;785.1428;785.1409	3;3;3	61090;61903;61997	0.999607065488027	0.21747155674842	NA	13.442746164648	13.0440145561693	13.352078951339	13.1037553864956	13.4813446900504	13.5030510982691	12.1604154943996	12.4982292362608	13.797867064932	12.1830578960094	13.0541066382023	12.7608061403157	13.3869660523717	13.0446705517152	12.5364894032844
YMD4529	SLAD_vs_SLAD-2PE	GLINDPDVNNTFNINKGLQSAR	P32449	ARO4	Phospho-2-dehydro-3-deoxyheptonate aldolase, tyrosine-inhibited	902.151	3	50942	0.999607065488027	-0.0154247995735517	13.9759891085549	14.2970885006291	13.6785077879203	14.0413631613289	14.010928125413	13.9949038585878	14.0630612804775	13.9857544922491	13.6711225355024	14.662602860873	13.9653592467455	13.7607488092468	13.7891811803362	14.5559259395297	13.868134432437	13.490796315188
YMD4529	SLAD_vs_SLAD-2PE	GLKVKEYQLR	P0C0W9	RPL11A	Large ribosomal subunit protein uL5A	461.2934;461.2935	4;4	34009;35324	0.999607065488027	-0.0787617039713204	NA	15.1170528811321	15.1739973589865	15.110223555105	15.4792268668727	15.4084490634165	15.4689679071812	14.4934347053796	15.5380079894598	15.6156650232238	15.3670145801932	15.5856183210997	15.3194841137205	15.5519377259592	15.5467087108839	15.0550319852048
YMD4529	SLAD_vs_SLAD-2PE	GLLKRGELDNTPALCK	P21954	IDP1	Isocitrate dehydrogenase [NADP], mitochondrial	599.1026	4	41056	0.999607065488027	0.14489153201427	15.4716439702968	14.6139961503632	14.6871193005568	14.8408627982916	14.8355519141516	14.8210231017648	14.5854991227176	14.7919819528173	15.315675662462	15.0265237382844	15.0895340162142	15.1351832317635	15.1864042536836	15.1185306190641	15.1545689756201	15.0012716439762
YMD4529	SLAD_vs_SLAD-2PE	GLSGGQK	P16521	YEF3	Elongation factor 3A	475.784	2	16995	0.999607065488027	0.40507413732908	NA	15.0024469968267	14.5913864013461	15.1844974831822	14.223357643406	14.8674904503123	14.8643657442914	14.128930787814	14.0700973621146	15.9608645461675	13.8966583023969	15.2699775245648	13.4323323670411	15.6359231779404	15.1010496876687	13.8043322261831
YMD4529	SLAD_vs_SLAD-2PE	GLTATGK	P05748	RPL15A	Large ribosomal subunit protein eL15A	475.7968	2	21523	0.999607065488027	-0.179698358506194	15.80713926962	16.2131954262806	15.6218523891694	16.192139603183	16.4107342294663	16.2751456575269	15.9666415556691	15.9005986796155	16.3213441010444	16.4105297236619	15.7075633488187	16.6154242941922	16.0220110496054	16.1249852257145	16.0912501368423	15.885281892637
YMD4529	SLAD_vs_SLAD-2PE	GM[147]SQEIQSK	P36139	PET10	Protein PET10	664.3465	2	20430	0.999607065488027	0.804370892325217	NA	14.2427846412205	13.8299606969652	14.2707845891167	12.4691202975305	14.1455334399373	14.037223304003	12.5886792922981	11.7602584540387	12.6085230101427	12.9402574606164	12.3454491923547	12.3316114628465	13.0565900914185	12.8516974077428	12.4370986487287
YMD4529	SLAD_vs_SLAD-2PE	GMPHKFYQGK	Q02753	RPL21A	Large ribosomal subunit protein eL21A	601.0071	3	30195	0.999607065488027	-0.246120427582632	14.9579183160552	15.0108289443483	15.0102509078491	14.936977277321	15.4120636511487	15.1120220288746	15.2425870389434	15.1337844369375	15.1885812023519	15.6637849586865	15.1352956494023	15.5281422540029	15.0880675143452	15.4230387795995	15.3308053004745	15.1000970011415
YMD4529	SLAD_vs_SLAD-2PE	GMTSKPAGFMK	Q01855	RPS15	Small ribosomal subunit protein uS19	588.3349	3	36116	0.999607065488027	-0.268206213392201	NA	17.5542704203502	16.6101237653365	17.1047748017379	17.4144840422311	17.3246078305729	17.6321294470145	17.0604955169832	17.0012841665907	17.3585563350275	16.5356995978708	17.2355028674225	16.7944425694595	17.5206768843157	17.6774612637966	16.5801430929611
YMD4529	SLAD_vs_SLAD-2PE	GNPTVEVELTTEK	P00925	ENO2	Enolase 2	860.9694	2	40517	0.999607065488027	0.410473752990956	13.1670295024206	14.2417475821717	13.531962107924	14.4013167839997	12.4575471943012	14.8702766950342	14.220481623277	12.1518554519398	12.4916207382504	15.274034937782	12.300536049361	13.8826698860457	12.4184404938865	15.1730276521081	14.4751402814061	12.2885301985778
YMD4529	SLAD_vs_SLAD-2PE	GPKAEEILER	P0C0W9	RPL11A	Large ribosomal subunit protein uL5A	723.4178;482.6162	2;3	31345;31358	0.999607065488027	0.143734232317122	NA	16.3280784634447	15.7361655037261	16.0112830609613	15.7961705407141	15.8421953394891	16.4604183352815	15.426981559423	15.5952262254138	16.4325673189192	15.6894301961354	15.8794014665201	15.0553586314264	16.7097555161722	16.0991012649261	15.4471050971684
YMD4529	SLAD_vs_SLAD-2PE	GPPLGAGK	Q04749	AVO2	Target of rapamycin complex 2 subunit AVO2	500.8107	2	25186	0.999607065488027	0.225894208056001	14.2834077714965	14.4171313443378	14.2337311824149	14.3780556345084	13.9348540756295	14.2224891858914	14.4388880356154	13.8125178033973	13.9280953479791	14.578247882429	13.6605766246515	14.303310308751	13.7647516870821	14.6957177601811	14.2955778405982	14.0187466897738
YMD4529	SLAD_vs_SLAD-2PE	GPYKGGLR	P07262	GDH1	NADP-specific glutamate dehydrogenase 1	576.3479;384.5666	2;3	21723;21798	0.999607065488027	0.41324930106423	16.9948284727902	15.9930856846442	16.4202199721514	16.3739973388325	14.799779059804	15.9913570806467	18.5970835515994	14.7409145721112	14.8308157907489	17.0474584710195	14.9426301304133	16.0809184960586	14.6558220591744	16.7563545602728	17.3036286802852	14.6827780046239
YMD4529	SLAD_vs_SLAD-2PE	GQKIPIFSASGLPHNEIAAQICR	P16140	VMA2	V-type proton ATPase subunit B	703.6396;937.8487;703.6399;703.6408	4;3;4;4	50442;50487;50544;51094	0.999607065488027	0.367675499499846	14.5484120836138	15.0988712275763	14.0494251166317	14.8574945237528	14.1427823092693	14.7755517843058	14.4856113832788	13.6795554767213	13.923635950007	15.0636447579076	14.1063145038273	14.1629280569535	14.154777222619	14.5824479024946	14.4833315542848	13.9635802117732
YMD4529	SLAD_vs_SLAD-2PE	GQLKLGDFGLAR	P17157	PHO85	Cyclin-dependent protein kinase PHO85	526.983	3	48224	0.999607065488027	0.182848240919395	12.7423289655416	14.193156003409	13.2969669713209	13.8152693565279	13.418239630336	13.8911634558396	13.1519223700639	12.8550028768824	13.5972140682861	14.300303810432	13.2849306990986	13.5988940768383	13.8121754372093	14.1656600887957	14.0427878741839	13.5139297894579
YMD4529	SLAD_vs_SLAD-2PE	GRDMKEQQQR	P53064	RTF1	RNA polymerase-associated protein RTF1	527.2827	3	12253	0.999607065488027	0.491240857127178	NA	13.6085214076534	12.5403093249972	13.5115488210971	12.8109270366961	13.3490608837585	12.9584205965418	11.7971341261584	12.0138317929575	13.9584486049801	11.5537135638829	12.5709548007604	11.9109899363602	13.5718725476854	13.1535886825228	11.1017281909618
YMD4529	SLAD_vs_SLAD-2PE	GRIPNVPVIVK	P02406	RPL28	Large ribosomal subunit protein uL15	499.3282	3	41453	0.999607065488027	0.290386347799341	13.9314742736671	15.111898592263	14.0343836493067	15.2171846733683	13.9099548332089	14.8072450633713	14.7708322536903	13.6453636471373	13.8999813937864	15.3251932830707	13.778541202637	13.9676245436745	13.3355572421549	14.972471975391	14.5225577360416	13.7351109660947
YMD4529	SLAD_vs_SLAD-2PE	GRPLAPK	P07264	LEU1	3-isopropylmalate dehydratase	521.8393	2	19702	0.999607065488027	0.0800008451870102	12.7940074383615	15.4608991023049	14.0499828821715	15.2547617595182	13.8896060949386	14.9090132933054	14.7686656936191	13.6723627197449	13.5563718873487	14.5911826239301	12.7534036145227	14.0262838760486	13.164058902373	14.3334700903569	14.1692521783645	12.7964894328002
YMD4529	SLAD_vs_SLAD-2PE	GSKPGQQVDLEENEIR	P32598	GLC7	Serine/threonine-protein phosphatase PP1-2	701.7059	3	31284	0.999607065488027	-0.17103325276404	13.9936921952774	15.300056505725	14.5500411658142	15.0505311015641	14.6216537297085	15.2438913879291	15.2416280815189	14.4712807802802	13.8046608079132	14.9902027373425	13.6428502072777	14.63244139664	13.9140313774737	15.1941012943482	14.5797518808638	13.6844108208709
YMD4529	SLAD_vs_SLAD-2PE	GTIGGIGKHFLFAPR	P14904	APE1	Vacuolar aminopeptidase 1	469.5307	4	46418	0.999607065488027	0.902369167522323	NA	13.9683406319598	12.7646646012701	14.466346445906	12.156418333944	14.5105071469722	12.8336740764449	11.8223926780641	11.5467164450925	13.4823110137852	11.523819804435	12.0647198964677	11.4453365248823	12.8086074878692	12.1899857033018	11.3131181905579
YMD4529	SLAD_vs_SLAD-2PE	GTLDSNGKVACFLER	P23644	TOM40	Mitochondrial import receptor subunit TOM40	657.3499	3	42829	0.999607065488027	-0.126749784377854	14.9053201779681	15.7380009021123	15.2021922061667	15.8106075916273	15.2418178780665	15.7981674580395	15.7096053198542	15.4135293594256	15.1462660444699	15.5606249999085	15.2417792151026	15.485143913944	15.1147252576906	15.4893611944796	15.4287821562346	15.1675342431737
YMD4529	SLAD_vs_SLAD-2PE	GTNEIKSALVDSTPLPVCR	P14904	APE1	Vacuolar aminopeptidase 1	787.7661	3	48522	0.999607065488027	0.183072526067903	14.802597262964	15.0964907519823	14.5996119944038	14.7349138686873	14.4840559795621	14.5946712456655	14.870015689213	14.5525808593252	13.8512233364094	14.0090861461894	14.173242892127	13.3964801919353	14.4825947269412	13.557667389769	13.7855119497714	14.2601315057659
YMD4529	SLAD_vs_SLAD-2PE	GTNYKSPHGLPLDLLDR	Q12464	RVB2	RuvB-like protein 2	551.0621	4	47628	0.999607065488027	0.17434111971885	NA	13.6162207043806	13.1604602525151	13.4715639769452	13.1400255478997	13.7618939350697	13.3310796611213	12.7339629554883	13.2694414506195	13.7808304028955	13.1953324552695	13.3320554619938	13.2585971721677	13.7640218135869	13.3920707354094	13.2722363265103
YMD4529	SLAD_vs_SLAD-2PE	GTQLGLEAK	P07170	ADK1	Adenylate kinase	610.8626	2	32781	0.999607065488027	0.0791731602165733	13.9042240480471	15.1331865969384	14.5018289837205	14.9708868838194	14.3772928467385	14.6967212086564	14.9976319886382	14.121787827626	14.1146760722015	14.9719278797999	14.0157529876524	14.5995588890812	14.2381413596119	15.0339053480014	14.625289798906	14.2565040825248
YMD4529	SLAD_vs_SLAD-2PE	GTSTYPVKPLDSSK	P47143	ADO1	Adenosine kinase	696.734	3	35402	0.999607065488027	-0.15290198380427	14.6427984219225	15.8338428602906	15.5430248845427	15.8293810681446	15.3313778577014	15.9688103400943	15.4755638159186	15.6849031564032	15.3983027498707	15.5804204349097	14.947652993105	15.8949618543685	15.0307455798411	15.7309198906857	15.5308317849511	15.2809062563445
YMD4529	SLAD_vs_SLAD-2PE	GVEQILK	P14540	FBA1	Fructose-bisphosphate aldolase	545.8455	2	38349	0.999607065488027	1.24490761287651	NA	18.3964736624541	16.8406556135758	17.9122003601024	15.9597191260525	17.7129789498879	18.0807476225689	14.132696698161	15.6022997529586	18.0759059115968	14.9779814923612	17.4445906791136	15.2112520059176	18.1373981128489	17.5905650492882	15.0062971685815
YMD4529	SLAD_vs_SLAD-2PE	GVGVIGSHVDALTVK	P14904	APE1	Vacuolar aminopeptidase 1	586.0176	3	42965	0.999607065488027	0.218101034309715	14.9580149337532	15.5825203580905	14.6949193776095	15.4365561658465	14.5664590916529	15.6007463398318	15.058812175195	14.5735890913812	15.1751167935836	14.8992844442132	15.2667825196918	14.757935205096	15.0982786866591	15.2305054242696	14.9004774157315	15.022582890761
YMD4529	SLAD_vs_SLAD-2PE	GVIGVIAGGGRVDKPLLK	P0CX45	RPL2A	Large ribosomal subunit protein uL2A	472.3053	5	50746	0.999607065488027	0.335053113536738	NA	12.8858538122757	12.385717897846	13.13818844501	12.6102788204458	12.7582884193524	12.4551259080728	12.0491079381577	12.4540583513167	13.0592805639573	12.3527187637829	12.6442930088726	12.354066701045	13.0748392084474	12.6779372885404	12.5516368252088
YMD4529	SLAD_vs_SLAD-2PE	GVKGVEYR	P0C2H8	RPL31A	Large ribosomal subunit protein eL31A	404.5746	3	23053	0.999607065488027	0.793714780573815	NA	17.9132954061021	17.0563110549511	17.2139082774195	16.6038772319314	17.0727181404252	17.2805803448967	15.4459848117483	16.0791024449979	18.055061900209	15.2829021376315	16.2736415174654	15.999323732637	17.6696590527467	17.1298905142465	15.627267393545
YMD4529	SLAD_vs_SLAD-2PE	GVLHAVKNVNDVIAPAFVK	P00924	ENO1	Enolase 1	650.6491;650.9002	4;4	54055;54152	0.999607065488027	-0.0796627355807509	15.6473980405911	15.8822238336931	15.6941133944051	15.7471359436777	15.8232989574095	16.201354604874	15.8815830102283	15.3832855821782	15.5195606452137	15.963605416123	15.1795860200827	15.5639207591838	15.5441713065557	15.8005934197824	15.6429668855991	15.3963134092259
YMD4529	SLAD_vs_SLAD-2PE	GVLVVPGSWFK	P53090	ARO8	Aromatic/aminoadipate aminotransferase 1	746.9479	2	60576	0.999607065488027	0.0944064860648801	NA	14.5076524905855	13.3972574019148	13.9763082041495	13.7556025802095	14.2893688773508	13.9074291300526	13.511597596994	13.1380617722349	13.8341888165194	13.030727419823	12.5627398567665	13.1071555052714	13.7333160812685	13.1535172401117	13.2002897422458
YMD4529	SLAD_vs_SLAD-2PE	GVRPYKHIDASGSINR	P07280	RPS19A	Small ribosomal subunit protein eS19A	692.0555	3	24469	0.999607065488027	-0.247423600366929	13.5338539555393	14.4685304831648	14.0678826024686	14.5053547929253	14.2281772012582	15.4196249899477	14.9034525140441	13.0140615303156	13.9547772327564	15.9566729803719	13.3832316882482	14.7770301382688	13.5190918682312	15.9528812828231	15.1451772748527	13.3639791885572
YMD4529	SLAD_vs_SLAD-2PE	GWEETRLSLTHMVEAAK	P05694	MET6	5-methyltetrahydropteroyltriglutamate--homocysteine methyltransferase	754.7376	3	53447	0.999607065488027	0.0578047549103715	13.6943313933385	13.4326241055174	13.7311053411532	13.9133246881915	13.2008831361779	14.3214331319607	13.5561434840298	13.4617067563908	14.4479344278116	14.3672515208535	14.3861902973812	13.5083855005108	14.5896397836526	14.2828988018493	14.2112043111345	14.411943708373
YMD4529	SLAD_vs_SLAD-2PE	GWEKETK	P02994	TEF1	Elongation factor 1-alpha	743.4335	2	28462	0.999607065488027	-0.0617798817861157	13.7425833074043	14.210417674384	14.4319632298181	14.5799414775408	14.0504457858374	14.1591172941708	14.4054525376494	14.5970095986341	14.152646087308	13.9124701464883	13.706066672414	14.6441861818472	13.9668693309555	13.9021356154485	14.6898156175772	14.2176894310267
YMD4529	SLAD_vs_SLAD-2PE	GWFGYNKGEQSEQQIAER	P16547	OM45	Mitochondrial outer membrane protein OM45	811.0726	3	40511	0.999607065488027	0.450528581867513	NA	15.6406387276944	15.0071294280279	15.4717685374886	14.6064740717765	15.4852348500776	15.6679853946167	13.9309069470069	13.0978141032061	14.0712669122673	13.3121890650046	13.798001270107	13.5424158258804	14.8203312516716	13.8579229310589	13.2440745264199
YMD4529	SLAD_vs_SLAD-2PE	GYFIKPTVFGDVKEDMR	P46367	ALD4	Potassium-activated aldehyde dehydrogenase, mitochondrial	653.364	4	53937	0.999607065488027	-0.203747163364385	NA	13.8935959437841	13.9033731535104	13.6020305926765	13.9886714047189	14.2991549766392	13.9575252192927	13.7683033061014	13.2103880600186	13.3428431859199	13.1676037124015	12.9347151209566	13.32993876717	13.248529521318	13.3099274394428	12.8552446879967
YMD4529	SLAD_vs_SLAD-2PE	GYKPVAVPAR	P06169	PDC1	Pyruvate decarboxylase isozyme 1	454.6133;681.416;454.6137;681.4161;454.6135;454.6131;681.4168	3;2;3;2;3;3;2	27221;27237;27312;27338;27403;28193;28217	0.999607065488027	-0.04495029636211	15.1358161214894	18.0189223389615	17.1392460453035	18.1887262303251	15.8771870437205	18.0914883418707	18.1184772525971	16.5753592833397	16.1455925106977	17.878892269412	15.6685006254247	17.2275562084289	15.4238189895069	18.1230454556381	17.5640497613657	15.7717804266036
YMD4529	SLAD_vs_SLAD-2PE	HAEHIKLYGSDNDMR	P32288	GLN1	Glutamine synthetase	523.2676	4	26835	0.999607065488027	-0.0136873116539373	NA	15.3310295643717	14.7506073864865	15.1340168418542	14.6108611628883	15.4844343013783	15.5481998780008	14.6987922946315	14.3641023528199	15.3291387964694	14.8948937429528	15.0473241008382	14.3574103545305	15.8243893731976	15.2530061287637	14.6388959368965
YMD4529	SLAD_vs_SLAD-2PE	HALHGTAK	P05747	RPL29	Large ribosomal subunit protein eL29	380.2268	3	11101	0.999607065488027	0.428860899715758	NA	15.7821440891025	15.2375800157056	15.8864292724329	15.0239353994379	15.9758922250748	15.071779031115	14.7544875818306	14.0115198941826	13.7236612882112	13.7977902005415	14.0185689030346	13.6255826149024	14.8393518386574	14.6917269736336	14.0754109961147
YMD4529	SLAD_vs_SLAD-2PE	HDKGENR	P16861	PFK1	ATP-dependent 6-phosphofructokinase subunit alpha	387.2096	3	06736	0.999607065488027	-0.12724344473194	NA	10.5671480342165	12.1513703617508	12.1751542833859	10.6948641205639	12.4535019708232	12.1893828084232	11.6961217849217	10.1521671425432	10.8174889299976	10.8293785145347	11.148067028682	9.78308294776575	12.2127984067881	11.7395974549476	9.60968339768785
YMD4529	SLAD_vs_SLAD-2PE	HDVKAETK	P06169	PDC1	Pyruvate decarboxylase isozyme 1	512.6406	3	20539	0.999607065488027	-0.217981270999726	NA	15.6010630211425	15.9917995520657	15.5828270755643	15.9661325216707	15.9449926207214	16.3673766089247	15.4943428643788	16.313823768071	16.0361185386031	15.6496465884267	16.6799410059769	16.204316638543	16.1765721961302	16.4691104303738	16.7099849519331
YMD4529	SLAD_vs_SLAD-2PE	HGENALK	P06106	MET17	Homocysteine/cysteine synthase	536.8085	2	17997	0.999607065488027	0.241993610598662	13.9391715558728	14.5398819911726	14.5045159556737	15.5329044932277	13.9575723840629	14.673384113	14.7601105646712	14.157432491818	13.9384005447107	14.8005591581792	13.388678545437	15.0019622475992	13.349512980943	14.9058106921511	14.7076886682548	13.9494902958627
YMD4529	SLAD_vs_SLAD-2PE	HGIDVSDNNK	P16474	KAR2	Endoplasmic reticulum chaperone BiP	701.8672	2	21343	0.999607065488027	0.089751607572067	13.3234471130939	14.085933625044	13.7832205139599	14.3234843067016	13.4152562859165	14.3362009134763	14.0904365886092	13.3151853405092	14.3795977432855	15.1313910650064	13.6064610807864	15.0714871635607	13.949945571014	15.2154971888747	15.1218786620612	14.1767333572659
YMD4529	SLAD_vs_SLAD-2PE	HGIVEEKI	P35691	TMA19	Translationally-controlled tumor protein homolog	614.8662	2	31527	0.999607065488027	0.333829362283819	NA	16.2253761629488	15.7366313085726	16.366393872826	15.7620888284358	16.2188623224427	15.8858282400842	15.2357716190319	15.480934378493	16.5753037145451	14.7814106708243	16.4692258158935	15.5220044520003	16.924166154798	16.510967246559	15.6665119991986
YMD4529	SLAD_vs_SLAD-2PE	HGQSEWNEK	P00950	GPM1	Phosphoglycerate mutase 1	709.8541	2	21883	0.999607065488027	0.303913242324835	14.2514477271407	14.2060835736137	13.555077040913	14.4520880149298	13.1032483354525	14.4417704524032	14.2820067488072	13.4220178506348	13.8606843732387	14.138623273895	13.2938746719568	14.7077264417454	13.4702439930959	14.8861044670539	14.7608505267715	13.3761380164272
YMD4529	SLAD_vs_SLAD-2PE	HGVAAITTTK	P32449	ARO4	Phospho-2-dehydro-3-deoxyheptonate aldolase, tyrosine-inhibited	651.8903	2	23044	0.999607065488027	-0.00541594763961051	13.310141345305	14.6494647004476	13.7201496632113	14.4853979608817	13.6927669714613	14.4973852659489	14.2353310262025	13.7613341967914	13.5227244796489	14.267649700895	13.1949809331535	14.0293532942513	13.4924893707492	14.4486987134133	14.2562154620455	12.9167497222173
YMD4529	SLAD_vs_SLAD-2PE	HIDAGAK	P00359	TDH3	Glyceraldehyde-3-phosphate dehydrogenase 3	508.297	2	16822	0.999607065488027	0.797196125682026	NA	15.1090978487445	14.5929336566029	15.2500257109049	13.6956191355426	14.6722757636607	14.5398337195293	13.8395631668756	13.4703982216078	15.2848302587715	12.7005432315069	15.1241476430422	12.8995195762993	15.1634601703921	14.6860021257413	13.294098899704
YMD4529	SLAD_vs_SLAD-2PE	HIDAGAKK	P00359	TDH3	Glyceraldehyde-3-phosphate dehydrogenase 3	483.3019	3	21079	0.999607065488027	0.159805369815786	14.6234031022507	15.0237789431351	14.8572500331075	15.5120706057642	14.4412663402017	15.2206967942476	15.4233421207012	14.2919759498438	14.1116648170876	15.1817030982547	13.6430190516935	15.8506778418539	13.5078265882617	15.2873371884043	15.1280243257421	14.0508541895941
YMD4529	SLAD_vs_SLAD-2PE	HKNVPVHVSPAFR	P0CX47	RPS11A	Small ribosomal subunit protein uS17A	448.7639;598.0165;448.7639;598.0159	4;3;4;3	24625;24638;27927;27942	0.999607065488027	-0.208253037124102	14.1794525250836	14.6034307484754	14.6994405831027	15.0081714901072	14.4812858163102	15.4301579101659	15.1497926449749	14.2622711238143	14.5145544359643	15.4526097624286	14.4097839791296	15.4176851547756	14.4178687825397	15.9140040471621	15.5123651773697	14.3475537118025
YMD4529	SLAD_vs_SLAD-2PE	HKSDPEAR	Q03219	YMR178W	Uncharacterized protein YMR178W	415.2286;415.5625	3;3	08945;11211	0.999607065488027	0.685741520217189	NA	12.0163241308526	11.9911125037999	12.3245812793176	11.4177963490922	12.0766459638779	11.8394282208989	10.3658539372224	10.8766241394371	12.2051787961496	10.3046545688686	11.6988389462106	10.5109872852584	11.9288428839512	11.876350154497	10.7726345533264
YMD4529	SLAD_vs_SLAD-2PE	HKVVSVDEDN	P40364	MPM1	Mitochondrial peculiar membrane protein 1	723.3839	2	20912	0.999607065488027	0.6281438571386	NA	13.0319013879587	12.3497471583558	12.8943324041611	11.5618909593312	13.0097298574333	12.093898818579	11.8565462034028	12.2142823116192	12.8675760854159	12.0058376574444	13.1756719431799	12.0278481404599	12.9483504400901	12.8475155070244	12.5105177414374
YMD4529	SLAD_vs_SLAD-2PE	HLADLSK	P00924	ENO1	Enolase 1	544.3268	2	26705	0.999607065488027	0.545030798300548	NA	16.6977061000417	15.7317958513143	16.4994379058903	15.4138819997038	16.552285514286	16.5861468395293	14.5061489296072	15.1844177178983	16.5095160109854	15.24274142277	16.1689013662914	14.9687162229113	16.2715704994954	15.9657031674671	15.3066952286202
YMD4529	SLAD_vs_SLAD-2PE	HMKEFSEQVR	P12709	PGI1	Glucose-6-phosphate isomerase	399.4648	4	25044	0.999607065488027	-0.0579866875059185	NA	14.5321046846657	13.6896881823236	15.1757151844666	13.8805964917888	15.0660729874667	15.009081674457	14.139539664919	13.7212197214068	15.1325879193591	13.5128339228964	15.1210123600089	14.0017715697335	15.5608775850571	15.245864747381	13.5292167298627
YMD4529	SLAD_vs_SLAD-2PE	HNKSHTLCNR	P49166	RPL37A	Large ribosomal subunit protein eL37A	524.2791	3	11991	0.999607065488027	0.0597074655433367	NA	12.6501105537792	12.0423982676763	13.2286663617521	11.9205116427765	13.1836599055614	13.3121554287329	11.9064100716993	13.1531768418035	13.233626281215	12.1014301976612	14.4085272724304	12.8477328314449	14.105316940633	14.0920518828074	13.4758382362692
YMD4529	SLAD_vs_SLAD-2PE	HNS[391]SNNYTQAR	P35732	DEF1	RNA polymerase II degradation factor 1	532.6007	3	12563	0.999607065488027	0.472395574819293	NA	13.5878257139864	13.2105142767202	14.0185964392042	12.5996626470494	13.8534372491832	13.7817339119284	12.2981657991094	12.6115685453827	13.7732001065703	11.7792756802604	13.9297060426191	12.2279440210022	13.8432167405	13.7944734199764	12.3743260551519
YMD4529	SLAD_vs_SLAD-2PE	HQGIMVGMGQK	P60010	ACT1	Actin	497.2709	3	31462	0.999607065488027	-0.288076063477156	NA	16.3047598164531	16.2215693704634	16.543011130928	16.5392998205557	16.6863480199762	16.8474378458564	16.5050056579797	16.8813872846511	16.0616728406583	16.6328649768107	17.2779596260726	16.7696116769611	16.5783680579356	16.8550299379516	16.3581506395977
YMD4529	SLAD_vs_SLAD-2PE	HQGIMVGMGQKDSYVGDEAQSKR	P60010	ACT1	Actin	783.1583	4	34484	0.999607065488027	-0.227958369724242	13.7576161554384	12.644899158096	13.1695179863769	12.4925076681187	13.5702895574097	13.0340351217067	13.2351343525199	13.1369154152906	13.8432996194198	13.2897383177235	14.0304305803413	13.7643992156227	13.9153403733061	13.894506817274	13.52800136729	13.725143082625
YMD4529	SLAD_vs_SLAD-2PE	HRGHVSAGK	P02406	RPL28	Large ribosomal subunit protein uL15	418.2454	3	09492	0.999607065488027	-0.256153198536769	13.309366189179	13.888137011822	13.8648630560859	14.4276415051866	13.9821231031555	13.9997880156401	14.7393735137123	13.7933359239126	14.2467162174297	14.2558167703639	14.2188319954677	14.8932936288808	14.0826383762009	15.2259735203949	15.225689029228	14.2368447641979
YMD4529	SLAD_vs_SLAD-2PE	HSGYGKR	P0CX82	RPL19A	Large ribosomal subunit protein eL19A	554.8132;554.8133	2;2	09219;11626	0.999607065488027	0.182258221110789	14.7243703513467	16.4478473395926	15.8438100183683	16.6009504107768	15.3876156768591	16.3876838846829	16.2139515602205	14.8986941138787	14.7351314897812	16.6441602409388	14.462176722053	16.2248707664115	14.258285447713	16.2559864236024	16.0170925157345	14.6783628370212
YMD4529	SLAD_vs_SLAD-2PE	HVNKRPASGAEISR	P32599	SAC6	Fimbrin	457.2639;609.3491	4;3	15733;15748	0.999607065488027	-0.250690417939037	NA	12.7856622847733	12.1599480365816	12.8911314198083	12.3381175293481	13.7136475492621	13.6589977442707	11.7409878370928	12.115559160672	14.0159155356922	11.8276353907173	13.7514742978426	12.169858110728	14.0901939454208	13.8277331054681	12.3553639461427
YMD4529	SLAD_vs_SLAD-2PE	HVVFGEVVDGYDIVK	P14832	CPR1	Peptidyl-prolyl cis-trans isomerase	660.6989;990.5445	3;2	52332;52373	0.999607065488027	-0.0477576205274559	13.2360324756216	14.6466355719503	13.9081063502401	14.629337797758	13.6906419573669	14.6318631100249	14.4516337829415	13.8370038273464	14.7601282043125	14.9990321271887	14.127790810956	14.9259370342227	14.3859552102491	15.5974511748119	15.4440217340221	14.3944512520993
YMD4529	SLAD_vs_SLAD-2PE	IAAYNAK	P32471	EFB1	Elongation factor 1-beta	527.8159	2	24129	0.999607065488027	0.570341392734882	NA	16.9005490592168	16.4642553410414	16.7740043972465	15.9136073654828	16.6543200443154	16.9243445347725	15.0781075478293	15.8897810593145	17.1585238573558	15.2761266036227	17.025754436855	16.11572188169	17.6096927816746	16.6323674383348	14.8631525260133
YMD4529	SLAD_vs_SLAD-2PE	IAEQAQTK	P16451	PDX1	Pyruvate dehydrogenase complex protein X component, mitochondrial	596.8477	2	19256	0.999607065488027	0.63913075977854	NA	14.0591309395807	14.4581482392827	14.221393864281	13.3358537565868	13.9447774363876	13.8719945036836	13.2757486550871	13.1185603159061	14.1024490973702	12.7803613342349	13.3598149877338	12.9867722057026	13.6785855761342	13.6228531937344	13.0392388260099
YMD4529	SLAD_vs_SLAD-2PE	IAGYPQAK	Q07505	YDL086W	Putative carboxymethylenebutenolidase	576.3431	2	27270	0.999607065488027	-0.0472565907786411	14.5433858653645	15.0475415253536	14.9488807658011	15.2357305188258	14.8501355456518	14.9473749940792	15.4045542279673	14.7625002707612	14.2755925689705	14.2997719928448	14.6856787218995	14.8713529618069	14.2699843290993	14.8119329246216	14.6878779092264	14.9065900966046
YMD4529	SLAD_vs_SLAD-2PE	IAKAPSATYAGYVWGADTRR	P06105	SCP160	Protein SCP160	615.3366	4	42726	0.999607065488027	0.0428684865556654	14.1615738545418	14.3039285326585	14.0967915932271	14.4942159120648	14.3319677743726	14.272852665329	14.1232905611202	14.1569249454477	14.313458908283	14.8242836975703	14.4512137558543	14.5238284886781	14.3252518115947	14.3478743062245	14.3628234577888	14.3110589000142
YMD4529	SLAD_vs_SLAD-2PE	IAKDGSGVGAALCALVA	P17709	GLK1	Glucokinase-1	939.031	2	59413	0.999607065488027	0.430612298814152	NA	12.7913890630326	12.9500811100462	13.0137031456197	12.2283454903311	12.8738352753246	12.6214228903019	12.2275115737172	12.9186391699511	12.9197175526661	12.7818446496931	12.6777081888444	12.7263951351774	13.0229700552531	12.4940520699856	12.4854992777809
YMD4529	SLAD_vs_SLAD-2PE	IALIAGYGK	P53252	PIL1	Sphingolipid long chain base-responsive protein PIL1	605.3829	2	43137	0.999607065488027	0.243775561832496	15.5784023908549	16.6829678830089	16.608127489065	17.1253551263282	16.0819810696241	17.0180652830837	16.3816426635339	15.5380616256854	15.4817354318846	16.0821696374583	15.5969270197427	15.6555321497297	15.4824938920992	16.2116045947137	15.6971339729413	15.2660924167308
YMD4529	SLAD_vs_SLAD-2PE	IASKNQLESIAYSLK	P10592	SSA2	Heat shock protein SSA2	758.4533	3	53946	0.999607065488027	0.0708989144986631	13.6528717956757	13.27762753832	13.0430491617524	12.7166964148377	13.4118963686947	12.9002249661358	13.0703089663566	13.024218951404	13.5140278985911	13.1872600276367	13.2569118538767	13.460482270765	13.1514430376602	12.9272874293926	13.442609876447	13.392318648693
YMD4529	SLAD_vs_SLAD-2PE	IATAIEK	P00925	ENO2	Enolase 2	525.3318	2	28692	0.999607065488027	-0.175411191088571	16.8406639297296	17.6085683216045	17.1919385324631	16.8206035592788	17.2858930960703	17.2946144504042	17.3936091357688	17.1893024251869	17.000179955638	17.6520873632586	16.7349680844171	17.6191346033246	16.9366522651629	17.5927210940592	16.9179085875803	17.1576906924176
YMD4529	SLAD_vs_SLAD-2PE	IATAIEKK	P00925	ENO2	Enolase 2	494.6579;741.4825	3;2	29358;29372	0.999607065488027	0.105267114727663	16.816958891762	16.6955243644643	16.7726565999067	16.1460842868989	16.7078809431711	16.3319877934534	16.6632273927398	16.3070595547569	17.2298787030716	17.2034490361586	16.4313119788304	17.1525913449946	17.0826917153032	17.008720590465	16.9470749356865	17.0161943523748
YMD4529	SLAD_vs_SLAD-2PE	IAVIGPNGAGK	P16521	YEF3	Elongation factor 3A	650.901	2	33753	0.999607065488027	0.00648317005662946	14.7869133837078	15.6198647891311	14.8925114764119	15.3937669860215	14.9078040810128	15.5876200897338	15.3935221321358	14.7781776521636	14.902448991861	15.7359132114027	14.7697199029013	15.333987587734	14.7883187422883	15.7009977980808	15.2847557686714	14.7491049483172
YMD4529	SLAD_vs_SLAD-2PE	ICANKYMTTVSGR	P41805	RPL10	Large ribosomal subunit protein uL16	602.3189;902.9756	3;2	36001;36020	0.999607065488027	0.108263497679017	NA	16.0566156064985	15.1736493253773	15.5467107091966	15.284196461011	15.5730672270495	15.911654747048	15.1673284289387	15.1986431499736	16.8316352206948	14.6194156514386	15.5175055988623	14.6002914575714	16.3574709829897	16.0043291040426	14.3758787826711
YMD4529	SLAD_vs_SLAD-2PE	IDTLTEK	P38623	RCK2	Serine/threonine-protein kinase RCK2	562.3318	2	28136	0.999607065488027	-0.0222029848162606	16.7046569617361	16.5118128553502	16.6639519634432	16.6985872132081	16.7905502709344	16.7709616741633	16.4096782854965	16.6966307024083	16.8152085739739	16.7853542011105	16.5601453204187	16.822736172682	16.6606413542564	16.9497568641797	16.7255671903309	17.0725988782824
YMD4529	SLAD_vs_SLAD-2PE	IDTSVKAPQALMLAPTR	P10081	TIF1	ATP-dependent RNA helicase eIF4A	706.0795;706.0777	3;3	47079;50094	0.999607065488027	0.0265970911429889	14.4341090584097	14.997107471375	14.561195908596	14.9279566499858	14.7846844891893	14.8612065677115	14.6867651934617	14.4813244734319	14.6161044543929	15.3509297435641	14.5584239502547	14.7728050342619	14.5723302847016	15.0214809846723	14.870618069478	14.665482756277
YMD4529	SLAD_vs_SLAD-2PE	IEEELGDKAVYAGENFHHGDKL	P00925	ENO2	Enolase 2	770.9086;616.9276	4;5	44993;48591	0.999607065488027	-0.372826808416422	NA	16.1406822923607	15.204313202999	15.7118378966558	15.936599992785	16.3289836827996	15.7878788205811	16.1802892601872	17.0686010795589	NA	17.0181779245473	16.8022461512145	17.0187055591676	16.3526799066296	16.4526233382502	17.0460424307968
YMD4529	SLAD_vs_SLAD-2PE	IEEELGDNAVFAGENFHHGDKL	P00924	ENO1	Enolase 1	687.095;915.7893	4;3	46775;46815	0.999607065488027	-0.413165792398395	14.7674582204926	15.9822546317542	15.5279939788783	15.9705538778543	15.6933373909635	16.2228170303298	16.4034814149571	15.5812880423226	15.9288891374256	15.8222676063075	15.8150752549552	16.0298683887144	15.8782668463528	16.2284170342699	16.2819521366537	16.1259582091971
YMD4529	SLAD_vs_SLAD-2PE	IEKNVLR	P53252	PIL1	Sphingolipid long chain base-responsive protein PIL1	588.3769;392.5864	2;3	25969;25979	0.999607065488027	-0.135986679202798	14.5395344180793	15.8410261857652	15.7105730294053	15.4295607410569	15.9195883763661	15.6512818529578	15.9383357847516	14.5554350770426	14.3444596409387	14.6092211510908	14.1339033554275	14.5985205504529	14.2752921044165	15.0134866763918	14.5713963920802	14.2059589117855
YMD4529	SLAD_vs_SLAD-2PE	IETGNFSWASEGISKK	P0CX39	RPS8A	Small ribosomal subunit protein eS8A	788.1053	3	47547	0.999607065488027	-0.562854805763767	13.6602533760825	13.7066611879604	14.0186710884805	13.5201884315251	14.4944474930924	14.3155645178571	14.1636114990601	14.1835697970939	14.7830914946438	14.1692363219172	14.6331992945361	14.6941721880481	15.0060346605226	14.4857484545585	14.7762470732878	14.7744590822283
YMD4529	SLAD_vs_SLAD-2PE	IFASNEVIAK	P0CX23	RPL20A	Large ribosomal subunit protein eL20A	698.4136;698.9144	2;2	39594;39608	0.999607065488027	0.120637413509069	14.3074526211924	14.7120822566454	14.0828444106722	14.464216010868	13.7075614840048	14.8483116613588	14.4658989626134	14.0622735373647	14.3602380965878	15.4266389913031	14.3596540032717	14.7612255166427	14.1071959582314	15.2214032233012	15.184156356465	13.980705228386
YMD4529	SLAD_vs_SLAD-2PE	IFEFPKTTVAALR	P0CX49	RPL18A	Large ribosomal subunit protein eL18A	599.6929;599.6933	3;3	55973;56068	0.999607065488027	-0.0573112335362875	12.9745844651981	13.9146271833906	13.7500398196485	13.7609303029318	13.4377136271998	13.7003729402248	14.0414180236468	13.4499221142427	13.4357425175755	13.9065054793914	13.3853872814916	13.6862952117732	13.4494981887537	13.6663989077811	13.5023145085716	12.9930667824913
YMD4529	SLAD_vs_SLAD-2PE	IFKEINEHSTSYTFR	P07149	FAS1	Fatty acid synthase subunit beta	544.7919;726.0522	4;3	45247;45272	0.999607065488027	-0.232520428458196	NA	13.6704168191796	13.7249703508495	13.6205595144055	13.6056772303665	14.164100778567	13.8371224068638	14.011110210615	14.5372482856793	14.808285492952	13.994334830856	14.4881357068395	14.3764849330688	14.9284094305991	14.7528977424759	14.3049777097475
YMD4529	SLAD_vs_SLAD-2PE	IFKEQDVYADGR	Q01852	TIM44	Mitochondrial import inner membrane translocase subunit TIM44	582.3135	3	38540	0.999607065488027	0.0291564796432233	15.4336190194367	15.1802176203712	15.3961096139607	15.4099158322504	15.219883419755	14.8580748975969	15.9452371943526	15.2800406557417	15.7882027648714	14.9980314979181	16.1139569484524	14.9336172111854	15.6685253610076	15.5071273927418	15.4511321646459	15.8728642951493
YMD4529	SLAD_vs_SLAD-2PE	IFKIEGTPR	P16521	YEF3	Elongation factor 3A	455.6136	3	39509	0.999607065488027	0.55370494732581	NA	14.7231323652909	13.7534446356729	14.4757021073891	13.6317488893729	14.1035788808775	13.7668075985881	13.5527503196621	14.4073965806223	13.8784520775978	13.872828437362	13.4465387613897	13.5923531474761	14.2665234849867	13.8359204276241	13.6663755275314
YMD4529	SLAD_vs_SLAD-2PE	IFNPPKEDMKDDVTGEALVQR	P07170	ADK1	Adenylate kinase	753.411	4	49715	0.999607065488027	-0.0978957615697329	NA	14.1298088564942	13.8931215579555	13.6250253174491	14.0019422055145	14.1827628058461	13.5725357194251	14.1649499580249	14.3838152657184	13.6852756846472	13.9944809898441	13.9319911128628	14.1840239314108	13.9747965784073	13.4774486164064	14.2893099024142
YMD4529	SLAD_vs_SLAD-2PE	IGDIEKWTANLLPAR	P0C0W1	RPS22A	Small ribosomal subunit protein uS8A	667.721;667.7228;667.7238;667.7204	3;3;3;3	58971;59072;62555;62699	0.999607065488027	0.0347835730818318	13.1610959650274	13.3829910664866	13.3904579375388	13.6082798244509	13.2160084116332	13.8855641639788	13.2453695271959	13.0567483983684	13.2070159789669	13.6982467389003	13.2897648586057	13.4171434958202	13.1238418661002	13.4556803223193	13.3390504223402	13.1555834682372
YMD4529	SLAD_vs_SLAD-2PE	IGDYAGIK	P00330	ADH1	Alcohol dehydrogenase 1	570.8349;570.8346	2;2	33762;33851	0.999607065488027	0.19630193657817	NA	17.1157030693399	17.2423855501726	17.7549093322874	16.745017986543	17.3671716618725	17.6571537946087	16.9294460797296	16.1267435885826	16.2650334193267	15.7699210480565	16.2961338025059	15.7508224831501	16.4448859476804	16.4976073574453	16.1244917599127
YMD4529	SLAD_vs_SLAD-2PE	IGDYILKSPVLSK	P00128	QCR7	Cytochrome b-c1 complex subunit 7, mitochondrial	681.0946	3	51116	0.999607065488027	-0.0500424608023344	14.1497829821694	13.6982666104109	14.0202007488522	13.970911841662	14.2705525760171	13.9891936590217	13.8388359490465	13.9407498422185	14.8146145071321	14.4222847825813	14.5834273065906	14.4200690581859	14.9164796090978	14.3966580266335	14.2791564644758	14.8563452873322
YMD4529	SLAD_vs_SLAD-2PE	IGFPVMIK	Q00955	ACC1	Acetyl-CoA carboxylase	604.8747	2	53868	0.999607065488027	-0.249596560692623	14.4543065459833	14.2272732506271	15.1090131352459	14.6869643838649	14.9168425816334	14.7185890061295	14.8588557099682	14.9816562607606	14.4639865920075	14.5928383575048	14.213383315545	14.502916667241	14.3362921961401	14.7529388997612	14.5835232880429	14.5018735751149
YMD4529	SLAD_vs_SLAD-2PE	IGIVEISPK	P07280	RPS19A	Small ribosomal subunit protein eS19A	630.8988	2	43543	0.999607065488027	-0.137694831879219	NA	15.9807925996261	15.731951387466	15.5207646353379	15.8296919197992	15.7540622241196	15.9789395082389	15.9660971719325	15.9941636854339	15.7362275451863	16.1676891536496	16.1396549429097	16.3070523603873	16.1229135638522	15.7762452410575	16.0265403442179
YMD4529	SLAD_vs_SLAD-2PE	IGKFPFAANSR	P09624	LPD1	Dihydrolipoyl dehydrogenase, mitochondrial	504.6286	3	39068	0.999607065488027	0.438612145269392	NA	14.6362297874727	13.9162378067118	14.9610541137343	13.757476665038	14.6984532393305	14.0529691809128	13.754681277533	13.7798118833458	14.0193369058284	13.788779186654	14.4809582193344	13.7733242285981	14.4711237074482	14.3629638079347	13.5508619325807
YMD4529	SLAD_vs_SLAD-2PE	IGLDCASSEFFK	P00925	ENO2	Enolase 2	839.4303	2	53159	0.999607065488027	0.44564937815384	NA	13.4286168074676	13.5536647114197	14.3416844063495	12.6373848647623	13.8092507995073	13.6942984462612	13.1750896105028	13.4310331730912	14.0961527249163	13.5589824819697	14.0421971319415	13.563805070137	13.9930215276941	13.9707363637408	13.4229419469039
YMD4529	SLAD_vs_SLAD-2PE	IGNAYHK	P15705	STI1	Heat shock protein STI1	553.819	2	19557	0.999607065488027	0.192035719418772	13.4230354452033	14.3623479154695	13.8600299685089	14.3207336611295	13.336219015926	14.2978089175841	14.3258928685776	13.2380833105484	13.3654765096572	14.5077804647439	12.8748560146509	14.0755096398801	12.692359427774	14.4466527521789	14.1938506532019	12.8155164479994
YMD4529	SLAD_vs_SLAD-2PE	IGPLGLSPK	P0CX53	RPL12A	Large ribosomal subunit protein uL11A	593.3842	2	42474	0.999607065488027	0.0361407718560116	NA	16.5946175748039	16.4584475670848	16.5796160442961	16.5485619168527	16.5400418031159	16.7958325186268	16.147908922227	16.075302639481	16.9791375044047	15.7422053924777	16.4277762462845	16.1302127993233	17.145683192043	16.6309758574928	15.8880834037412
YMD4529	SLAD_vs_SLAD-2PE	IGQEMEK	P06103	PRT1	Eukaryotic translation initiation factor 3 subunit B	569.8097	2	25045	0.999607065488027	0.193195736143448	14.9439943138572	14.2083013668825	14.0852609704593	14.4209913700582	14.4531455581041	14.2533621103271	14.3207959881084	13.8584614201438	13.8897380493713	14.3782650370706	13.6263779639852	14.1628350818801	13.8346356705437	14.1940365560614	14.2377011257815	13.5835508813398
YMD4529	SLAD_vs_SLAD-2PE	IGQSSIDKLIISNTVPQDR	Q12265	PRS5	Ribose-phosphate pyrophosphokinase 5	796.7867	3	53057	0.999607065488027	-0.305870023230227	NA	12.8798294762129	12.8089928826565	12.9353337422494	12.9791690644216	13.7958859119152	13.3494407129134	12.5978592051624	13.4421166337372	14.3783098866457	13.4582376755531	12.9390073212181	13.2871261883521	13.0177056766171	13.4532798860003	13.5961564098826
YMD4529	SLAD_vs_SLAD-2PE	IGRIEDVTPVPSDSTRK	P39516	RPS14B	Small ribosomal subunit protein uS11B	725.4099	3	34523	0.999607065488027	0.110984999753006	NA	13.5296387305654	13.7877072474193	13.8569489045964	13.8366821554829	13.8255811632788	13.7009722319418	13.0918842937259	13.7576043090924	14.3389005342542	13.3393163151101	13.5634854176316	13.8474317716326	14.3142283236456	13.8034616503592	13.3235898363593
YMD4529	SLAD_vs_SLAD-2PE	IGSEFTEHTS[391]ANNNR	P32445	RIM1	Single-stranded DNA-binding protein RIM1, mitochondrial	660.9974	3	23301	0.999607065488027	0.131516184840127	13.7664860312583	13.7998974941702	13.3618685481933	13.8177954635121	13.2446411264031	13.6231905429429	13.8593629366725	13.4927881917549	13.2961721767495	13.9817284269991	12.6444045116171	14.2049032171719	13.1099053243093	13.6001375116417	14.0444287495238	12.9907794163114
YMD4529	SLAD_vs_SLAD-2PE	IGSEVYHNLK	P00925	ENO2	Enolase 2	488.6119;732.414;488.612;732.414;732.4136	3;2;3;2;2	31240;31243;31342;31343;31456	0.999607065488027	0.000611212047182619	16.1358409040935	16.8132506918396	16.0280003849899	16.1542955551639	16.1349799170256	16.7651069049787	16.627295660679	15.6015602052149	16.2180909011889	17.3179322277191	15.9901057486929	16.8197753671203	16.2335432393972	17.3429655728481	16.7561172075578	15.9597209109348
YMD4529	SLAD_vs_SLAD-2PE	IGTDIQDNKCSWVINK	P08524	ERG20	Farnesyl pyrophosphate synthase	833.7933	3	49132	0.999607065488027	0.115674106403883	14.3892227720295	13.4029385336625	13.9278509104373	13.4945633688066	13.6319115065792	13.6321210824228	13.6683252209163	13.8195213494021	14.2518340392991	13.5544472801885	14.4657103951348	14.1510562839533	14.3740949040385	13.5375010036435	14.0434610801104	14.3987501944912
YMD4529	SLAD_vs_SLAD-2PE	IGTIVHKER	P0CX35	RPS4A	Small ribosomal subunit protein eS4A	452.9488;678.9187	3;2	21694;21718	0.999607065488027	0.31588175705923	15.4518560046112	15.6335449629039	15.3907330977784	15.9682345313374	14.9828742476766	15.3837514054546	15.8203863169383	14.9938295983246	14.6917992987396	16.1372964597048	14.6286975286507	15.372633147527	14.310820155121	15.8398730820482	15.4665510209885	14.4084871560384
YMD4529	SLAD_vs_SLAD-2PE	IGYDAASK	P08417	FUM1	Fumarate hydratase, mitochondrial	564.8162	2	27248	0.999607065488027	-0.0796995595937844	14.2849847955037	15.40657299593	15.1751267098662	15.6260530805222	15.0312402114252	15.346971575402	15.5923562162198	14.8409678171502	15.4789681180201	15.796025350249	15.4249785678669	15.6266661961708	15.4151923824189	15.7452515387707	15.5156453071138	15.3180417774122
YMD4529	SLAD_vs_SLAD-2PE	IGYDDSAK	P19358	SAM2	S-adenosylmethionine synthase 2	586.8112	2	26499	0.999607065488027	0.0169972833982648	14.9151021639815	15.662504008079	15.3606199650829	15.6732196897144	15.3465053316161	15.4645026313637	15.4635545337208	15.2688941965643	15.1735153401365	15.8914461412243	15.0768550215228	15.9032073887886	15.2844749300483	16.0392403369003	15.6920935298575	15.5412591144565
YMD4529	SLAD_vs_SLAD-2PE	IGYDDSAKGFDYK	P19358	SAM2	S-adenosylmethionine synthase 2	696.3718	3	43319	0.999607065488027	-0.179010832057756	16.4912990404483	16.0249437002801	16.4513926610305	16.6397592878172	16.1662492287186	16.3690738451628	16.5633406849729	17.2247742589529	17.795099368004	16.7773157443307	17.2751547880204	17.5065874749749	17.6629327129622	16.8350214446232	17.3082714661749	17.7309077823445
YMD4529	SLAD_vs_SLAD-2PE	IHDPTTSNSQGPDKGTQYR	P40029	MXR1	Peptide methionine sulfoxide reductase	602.3063	4	24515	0.999607065488027	0.0199745918968297	13.9421635344201	14.1678769735276	13.8442691500521	14.1387299285981	14.331469430812	13.8549704311461	13.9967692211884	13.829932135864	13.3326519508311	13.6594652206944	13.2751382524668	13.7974625765316	13.4209523848421	13.681758119507	13.5185752139189	13.1639786717627
YMD4529	SLAD_vs_SLAD-2PE	IHEASFVLPTWAAK	Q12074	SPE3	Spermidine synthase SPE3	625.3579	3	52865	0.999607065488027	0.0586582551552688	15.20900632416	15.2336188034142	15.2161786598733	15.1805017303559	15.4113576063815	15.385618973906	15.2493333652954	14.5583625515994	14.1164738899274	14.7425582210676	14.3453768354648	14.2344979415798	14.4728047582945	14.807609601361	14.7468303596072	14.2736167558978
YMD4529	SLAD_vs_SLAD-2PE	IHETNLKK	P19414	ACO1	Aconitate hydratase, mitochondrial	530.9998	3	23839	0.999607065488027	0.123183926048103	15.7895202846228	14.8399930173575	14.9322673821287	14.9567957345236	15.2298711848903	14.854464697938	15.3410702717799	14.6004345598321	14.8833530120344	15.5996193909648	14.2391758502756	15.3083594041349	14.4606336299986	15.3246948453988	15.1212449289586	14.6127156347566
YMD4529	SLAD_vs_SLAD-2PE	IIKCDEHMGLSLAGLAPDAR	P40302	PRE5	Proteasome subunit alpha type-6	618.5835	4	52743	0.999607065488027	0.138360443812658	13.9911859319658	14.7799856591305	13.9842069110185	14.6517940577606	13.7845874748568	14.8746660939987	14.2020367679673	13.992440447802	14.1376245260672	14.9055619673342	13.9129223096659	14.4475150248722	14.1787327955337	14.7532936484202	14.7448010748987	13.8259268960464
YMD4529	SLAD_vs_SLAD-2PE	IINEPTAAAIAYGLGAGK	P11484	SSB1	Ribosome-associated molecular chaperone SSB1	678.7271	3	55297	0.999607065488027	0.482825705466883	14.44387930414	14.4223351509756	13.9573462762641	14.6903411209429	13.4293642652413	14.3356024417833	14.4210876694683	13.3965446539623	13.8962149022865	14.5601806045936	13.7456379533117	13.9688087562736	13.8571723796085	14.6928498761178	14.3903729696637	13.5696294108368
YMD4529	SLAD_vs_SLAD-2PE	IINEPTAAAIAYGLGAGKSEKER	P11484	SSB1	Ribosome-associated molecular chaperone SSB1	742.6774	4	49382	0.999607065488027	-0.169216940699691	13.4094781150142	13.8826343482048	13.2714379192916	13.6383812382359	13.853780155114	13.6317171402347	13.7549618476401	13.6383402405566	13.9967298478716	13.9457651923147	13.722885844274	13.5020913591939	13.8707054941231	14.0556640606827	13.7224820049691	13.8476950976079
YMD4529	SLAD_vs_SLAD-2PE	IINSSEIQSAIRPAGQATQKR	P10664	RPL4A	Large ribosomal subunit protein uL4A	644.1199;858.157	4;3	37297;37312	0.999607065488027	0.646509806388643	NA	15.9159426576955	15.3616507798914	16.035413363644	14.7203356138718	15.6521973898616	16.0215177615769	14.1039190774428	14.0115187057468	15.836731265086	13.9460573650431	15.5504344532607	14.2410179707481	15.9583713520901	15.3206775519057	14.0369036514934
YMD4529	SLAD_vs_SLAD-2PE	IKESTVAGFLVGSEALYR	P15703	BGL2	Glucan 1,3-beta-glucosidase	748.7545	3	58715	0.999607065488027	0.228253974384913	NA	13.8846759704914	NA	12.7897940495176	13.0359720898723	13.5371819359899	13.1194833601918	12.7432867564243	13.0834945223787	13.6546204932737	13.5671883605234	13.1418325217468	13.4790743683874	13.6599199362593	13.7667837909171	13.3344322257985
YMD4529	SLAD_vs_SLAD-2PE	IKGVSDEANLNETGR	P07251	ATP1	ATP synthase subunit alpha, mitochondrial	636.3456;954.014;636.345;954.0128	3;2;3;2	30020;30027;32969;32984	0.999607065488027	-0.354555629984318	13.4123683206534	15.8354715204993	15.9249651558182	15.7459176630535	15.4308020253426	15.9037174190536	15.9306151818177	15.0718105537479	15.2009821586966	15.7220429718011	15.0275450290595	15.3779667135032	14.8013918338275	15.4471212749184	15.2877526332824	14.6642170384891
YMD4529	SLAD_vs_SLAD-2PE	IKLLLTK	P0CX37	RPS6A	Small ribosomal subunit protein eS6A	479.6753;479.6754	3;3	44170;49409	0.999607065488027	-0.0607438792321133	12.5477322699447	12.9736374625429	13.325716453788	13.5267422779356	13.1320195654318	13.21057302797	13.471868094414	12.8023432933239	13.0610039999289	13.4560016007049	12.7135570886792	13.3303900142794	12.897743480151	13.3252187751036	13.4300305785502	12.6100268693811
YMD4529	SLAD_vs_SLAD-2PE	IKPLEQLTLEPYER	P15646	NOP1	rRNA 2'-O-methyltransferase fibrillarin	678.3982	3	52849	0.999607065488027	0.0617987295020015	15.1542217428387	14.3170766809923	14.5419709293483	14.892407323883	14.7277010889096	14.8165472303136	14.3345970027805	14.7796364370507	14.7713984227978	14.7114554062646	14.8825951282512	14.6169880940576	14.8836367333754	14.9064333935874	14.9809396438592	14.9581658474361
YMD4529	SLAD_vs_SLAD-2PE	IKPLEQLTLEPYERDHCIVVGR	P15646	NOP1	rRNA 2'-O-methyltransferase fibrillarin	594.7329;594.731	5;5	49460;51681	0.999607065488027	-0.258428588888652	12.754682992594	13.8868466487611	13.3836616091184	13.6982977982207	13.4148065357879	14.0730747166524	14.0442132167882	13.2251089350204	13.6048065055871	14.3418019505407	13.7300671163039	13.9856878641143	13.6365697104624	13.921332168788	13.6357529852367	13.4825837871229
YMD4529	SLAD_vs_SLAD-2PE	IKPVVVINKVDR	P32324	EFT1	Elongation factor 2	497.8297;663.4357	4;3	40952;40965	0.999607065488027	0.158291682670892	17.1806152308696	15.9464417301343	15.633363330233	16.0185492155741	16.1372707046937	15.751393191571	16.1489413212817	16.108197558581	16.4920133512717	16.6138513169586	15.9003296397093	16.7032166978063	16.2499479705009	16.4551417329495	16.6076621128535	16.1793642929661
YMD4529	SLAD_vs_SLAD-2PE	IKSYIER	P54114	ALD3	Aldehyde dehydrogenase [NAD(P)+] 2	404.9161	3	30667	0.999607065488027	-0.134848851996184	NA	13.5249557907423	13.306135742107	13.5592770066184	13.803288245724	13.4471455006907	13.9236466248175	13.2191397560429	12.9546503015628	13.2291314843589	12.7772274279391	12.5548128909554	13.0036025036605	13.0602746325443	12.8228105705925	12.9354949972668
YMD4529	SLAD_vs_SLAD-2PE	ILAVDTVSKANSGHPGAPLGMAPAAHVLWSQMR	P23254	TKL1	Transketolase 1	738.2022	5	57398	0.999607065488027	0.460141358887187	NA	12.1354922075496	12.3623964063965	12.5021452404268	11.6926051292075	12.1508134454094	11.7209728232466	11.9284216390849	12.4936128664576	12.5269979389636	12.1429641945139	12.1730676438497	12.4350986198987	11.7573163801268	11.8035991955262	12.3065437333782
YMD4529	SLAD_vs_SLAD-2PE	ILDEAVAK	P39954	SAH1	Adenosylhomocysteinase	581.8558	2	33285	0.999607065488027	0.103807192951308	NA	16.1937820324486	15.7350376648336	16.0852041761718	15.6905427580643	15.9139770124573	16.3754941506818	15.62345580493	15.7682610629589	16.7591859920791	15.018543158917	16.2730957675436	15.3175922737834	16.4907885422292	16.4882970306653	15.6065126130034
YMD4529	SLAD_vs_SLAD-2PE	ILDEAVAKFHLGNLGVR	P39954	SAH1	Adenosylhomocysteinase	539.8211	4	56079	0.999607065488027	-0.133928748042822	NA	13.0053412814352	11.6725387315757	11.552767821448	11.942301301887	12.6218013816276	12.8296577788522	11.4494849757498	12.5925912561633	14.0053191465929	12.5817136588707	12.712294363848	12.6124855796151	13.873203708617	12.9767383228876	12.292959113867
YMD4529	SLAD_vs_SLAD-2PE	ILFDYSK	P12709	PGI1	Glucose-6-phosphate isomerase	595.345	2	44701	0.999607065488027	-0.235287378476432	14.3387392089969	15.8663580456002	15.7354749889709	15.8664281270457	15.995486034643	16.015479480863	15.8927018204474	14.8444825485661	15.1271841383997	15.9131672679963	14.8945980727795	15.1751808677626	15.0311279543401	15.88506135394	15.4334347758191	14.7374018436327
YMD4529	SLAD_vs_SLAD-2PE	ILKEVPTYR	P0C0T4	RPS25B	Small ribosomal subunit protein eS25B	474.9598;474.9602	3;3	39732;39832	0.999607065488027	0.26273305470289	13.3627204593277	13.8538293047696	13.0474752737707	14.1001575503614	12.7783581644931	14.0629595916814	13.5207336601472	12.9511989530961	12.44293359654	13.6011795584249	12.4680283650619	13.390516554048	12.40819528025	13.7918515206048	13.2354008090484	12.2296527401753
YMD4529	SLAD_vs_SLAD-2PE	ILKLDPSKVNVYGGAVALGHPLGCSGAR	P41338	ERG10	Acetyl-CoA acetyltransferase	692.5995	5	56988	0.999607065488027	-0.630341384640102	NA	13.3466233467282	13.1507593421944	12.8925523182133	13.9410939904851	14.3438319818456	13.4658621357744	13.2904907733031	14.6853452547578	14.2886731335739	13.5283517314259	14.0880676120177	14.5195394645279	14.2015100758921	14.2555267725177	14.2982125587448
YMD4529	SLAD_vs_SLAD-2PE	ILLNKTQLR	P16521	YEF3	Elongation factor 3A	468.3086	3	34483	0.999607065488027	0.385432466252873	15.6766395897739	14.4990368916323	14.0853115262784	14.4176273471226	14.461939301757	14.0239733235461	14.4191562044523	14.2318166600404	13.7592802804029	14.5551941831125	13.5757369226163	14.0650105877698	13.8734971014103	14.3626045224559	14.0242896113124	13.8248215849019
YMD4529	SLAD_vs_SLAD-2PE	ILPKPSR	P26786	RPS7A	Small ribosomal subunit protein eS7A	557.8681	2	23659	0.999607065488027	0.378958739656714	15.1184892614854	16.1361413488171	15.3578781418926	15.9203998919919	15.0001526791679	15.8472902898952	15.7627458214062	14.4068848950908	14.3372304939652	15.953965712933	14.1666050229114	15.1418029331798	14.2818920740184	15.992136127995	15.449716097243	13.9671172683993
YMD4529	SLAD_vs_SLAD-2PE	ILRDNIQGITKPAIR	P02309	HHF1	Histone H4	503.814	4	37970	0.999607065488027	-0.186441488419252	14.0843558869309	14.8347315165617	14.7475583701232	14.5977860049012	14.6777767717918	14.9495134421849	15.2837864229422	14.0991210952751	14.0505828139137	14.1040524916238	14.3886891950596	13.8893427845837	14.0167047175192	14.0807379814639	13.8745929792162	13.9038048216482
YMD4529	SLAD_vs_SLAD-2PE	ILSTLDRELLKPSMSVALHR	P33298	RPT3	26S proteasome regulatory subunit 6B homolog	517.5079	5	60234	0.999607065488027	0.519405775045094	NA	12.0042886784498	10.9008880486656	11.9298643724867	10.9685767461413	11.989730022571	11.1628380244187	10.2479535728246	10.568726275716	12.9636994595239	10.889630878306	11.0750843964388	11.4678808364275	11.9192164755294	11.9317740330819	10.9829948864801
YMD4529	SLAD_vs_SLAD-2PE	ILTGTVVSTK	P0CX47	RPS11A	Small ribosomal subunit protein uS17A	661.4129	2	34845	0.999607065488027	-0.0932234072284395	16.7223435585496	16.8141317311408	17.2124517194332	16.6640091639418	17.319917567647	16.8407593844175	17.1474131123636	16.477739737551	15.3732196025211	16.4452857038131	15.1693730145949	15.7808478073253	15.5884496383312	15.9972977175625	15.9076006217767	15.2572730478208
YMD4529	SLAD_vs_SLAD-2PE	INEKPTVVNDYEAAR	O14467	MBF1	Multiprotein-bridging factor 1	675.033	3	34616	0.999607065488027	-0.0162726038632464	16.0624598809484	15.6642977722408	16.0261790935467	15.5577980914782	15.8241629419064	15.5543601934715	16.0527612725638	15.9445408457254	15.1880967047853	14.9806950814033	15.2223642943982	15.161396464967	14.7876086508861	15.1612760727624	15.1250849564783	15.1517556123842
YMD4529	SLAD_vs_SLAD-2PE	INFGIEK	P00549	CDC19	Pyruvate kinase 1	563.3353	2	41597	0.999607065488027	-0.221628094507068	16.0749162257137	17.9842881543571	17.5774456144717	18.0931449740855	17.3519165168567	17.7652023972589	18.1285055077628	17.3706829247779	17.2203978342379	18.3384944358919	16.5921788992772	18.052408100966	16.8528372597934	18.2836747472214	17.7686339831785	16.8442586275783
YMD4529	SLAD_vs_SLAD-2PE	INGQFGTVEFVPIHFMHK	Q00764	TPS1	Alpha,alpha-trehalose-phosphate synthase [UDP-forming] 56 kDa subunit	602.0733	4	56921	0.999607065488027	0.386152835185873	NA	13.2012121184831	12.4451845041657	13.3868691814217	12.6308127666133	13.4400594919299	12.3744338886195	12.0544369175211	12.8526051588775	12.94314260265	12.5996688008256	13.0254189042265	12.6914162009251	13.3661612764355	13.1144519863906	12.5690428769857
YMD4529	SLAD_vs_SLAD-2PE	INMDKYHPGYFGK	P02406	RPL28	Large ribosomal subunit protein uL15	545.2993;545.299;726.7173	4;4;3	40813;43074;48299	0.999607065488027	0.042913366878885	16.7549876862888	15.8879202194525	16.0317932426332	15.6344056366852	16.249449670669	15.9010957430927	15.8415701512853	16.145337752497	16.4912991969397	15.6594791131911	16.7989786319586	16.586225598171	16.6295104237713	16.1331603748719	16.2150800529321	16.7707457190068
YMD4529	SLAD_vs_SLAD-2PE	INPLNNM[147]PELAASKQPGQKM[147]DLPVDR	P06182	CYC3	Holocytochrome-c synthase	1172.6379	3	57111	NA	NA	NA	NA	NA	NA	NA	10.9716142209324	NA	NA	10.0693100093565	NA	NA	NA	10.3065374502179	NA	NA	NA
YMD4529	SLAD_vs_SLAD-2PE	IPAEHLNVKPLEEQHPLESR	P35844	KES1	Oxysterol-binding protein homolog 4	660.869	4	40984	0.999607065488027	-0.485498936518869	12.8135526772506	13.8037792263912	14.0373841819186	14.3664314232297	14.3735717586903	14.213559243569	14.2821762582621	14.0938359943442	14.2311519090586	14.3381945504658	14.1546304586092	13.9091064514411	14.200790952914	14.3032560111169	14.2598167944965	14.1063169320676
YMD4529	SLAD_vs_SLAD-2PE	IPSKDEFIAK	P05694	MET6	5-methyltetrahydropteroyltriglutamate--homocysteine methyltransferase	586.0247	3	42102	0.999607065488027	-0.0248371198828146	15.9565265173582	16.8058495361287	15.9315591799117	16.5838977099783	16.2650202052283	16.527311331826	15.9940366008663	16.5908132849875	16.2154321221531	15.8963202969206	16.0377362387278	16.2862008191845	16.0609990598613	16.1701723508864	16.2406327935636	16.3626684552501
YMD4529	SLAD_vs_SLAD-2PE	IQDKEGIPPDQQR	P0CH08	RPL40A	Ubiquitin-ribosomal protein eL40A fusion protein	610.346;610.003;610.0023;610.0021;610.0021;610.0028;610.0023;610.0006;610.0044;610.0025	3;3;3;3;3;3;3;3;3;3	25747;27567;27692;27794;27914;28213;28327;28506;28752;28948	0.999607065488027	-0.0919334795207192	14.4611086558561	15.0617630491394	15.1428653819561	15.0202068607722	14.9183174561103	14.9694620455851	15.3074331433124	14.8584652207988	14.8072490982743	14.9693157760702	14.7904748019812	14.9454843573624	14.7984727193474	14.949523507838	14.8606526486874	14.7221423106544
YMD4529	SLAD_vs_SLAD-2PE	IQKGPVR	P02407	RPS17A	Small ribosomal subunit protein eS17A	551.3581	2	19568	0.999607065488027	0.71939495690709	NA	16.3633141294901	15.5661142930034	16.0625545735979	14.7055061139027	16.0390261912104	16.2356576645552	14.1315408641585	14.2631966807362	16.3924111369987	13.770537459784	15.6719551821673	14.0393256877571	15.9142345764601	15.7832865131398	13.8899036920166
YMD4529	SLAD_vs_SLAD-2PE	IQLEPTVYNK	P23641	MIR1	Mitochondrial phosphate carrier protein	754.9417	2	40149	0.999607065488027	0.0517039838190279	13.8873242530192	14.8487420421123	14.9634934582692	14.7788354799301	14.0774995962158	14.7392481350073	15.3339555020343	14.1208760647974	14.0158574942491	14.427639272963	13.8589506700275	14.4206455868541	13.7032393053229	14.9294695758986	14.2740585827465	13.6329955790985
YMD4529	SLAD_vs_SLAD-2PE	IREAAEK	P0CS90	SSC1	Import motor subunit, mitochondrial	561.3356	2	16291	0.999607065488027	0.579893081058543	NA	16.896450163751	16.8731303846465	17.0323299088922	15.6012141631611	16.8414224794754	16.894736109316	16.0789355335328	15.6035854160537	17.1262817591499	14.5934076386206	16.733390719029	15.1086098823886	16.650936638894	16.6701055192796	15.3101585585816
YMD4529	SLAD_vs_SLAD-2PE	IREDPLLDFK	P13663	HOM2	Aspartate-semialdehyde dehydrogenase	517.3043	3	47524	0.999607065488027	0.138473317640118	13.5890757510891	13.9343964720339	13.2680172407661	13.8480435902789	13.3941613480046	13.9761307718046	13.6391435693652	13.0762040944332	13.4658756016637	14.0138130033748	13.2291623297228	13.3133143037861	13.2596680072741	14.2205901167796	13.9779985254737	13.1084988355729
YMD4529	SLAD_vs_SLAD-2PE	IRIYDLGK	P41805	RPL10	Large ribosomal subunit protein uL16	427.9344	3	39400	0.999607065488027	0.258585926574638	NA	12.8810644251944	11.8349591102705	11.8489261498836	11.8135603559406	12.2095736159723	12.4351423027439	11.2606462661759	10.9946963436168	12.784908487669	10.7889046390739	11.6655814055665	10.8175747926138	12.7779209103352	12.3607146524846	10.5259401185396
YMD4529	SLAD_vs_SLAD-2PE	ISDENSKNVDLNDIR	P39078	CCT4	T-complex protein 1 subunit delta	679.36	3	37213	0.999607065488027	-0.101447444099247	NA	14.0446893655686	13.8197050498609	13.8873155153071	14.0944899924874	14.1081190663045	13.6817176423299	14.1904096495906	13.7712222899825	14.214527915176	13.9638706874687	14.0236424052966	13.7456186627261	14.0615015870961	13.8797030448781	13.8882372783394
YMD4529	SLAD_vs_SLAD-2PE	ISELGWTPK	P38625	GUA1	GMP synthase [glutamine-hydrolyzing]	667.8869	2	42710	0.999607065488027	-0.0445187287565929	14.4502980798966	15.3908776830711	14.9412836527772	15.1155185074324	14.8491317020983	15.4865842165587	15.0644442219382	14.6758926976085	15.0135201183266	15.4953026330126	14.8596393833877	15.2031428621133	15.0090851124832	15.3934163989628	15.1425214960529	14.9307430713144
YMD4529	SLAD_vs_SLAD-2PE	ISGGNDKQGFPMKQGVLLPTR	P0CX37	RPS6A	Small ribosomal subunit protein eS6A	713.6619;713.6619	4;4	45356;46906	0.999607065488027	-0.179612106018066	14.3412303834754	14.8046590936667	14.7680976605803	14.6518859384567	15.0205849455767	14.9931799241567	14.5874440299957	14.6831126005225	15.0855002319933	14.769406916434	14.8552048459793	14.7445279610715	15.0164392518656	14.6579472050626	14.9253247261203	14.8449093421123
YMD4529	SLAD_vs_SLAD-2PE	ISKPQNFGEVQSR	P53633	YIP3	Prenylated Rab acceptor 1	598.6679	3	31444	0.999607065488027	-0.202125390236052	14.9312047780731	15.6262480009262	15.7917960644049	15.9176545809806	15.7463196955665	15.7755866728176	15.9146302971558	15.6388683197893	16.0986071640667	16.6006991407396	16.1810921863117	16.3144173932888	16.1404593147114	16.355056870596	16.11316192658	16.1160394197935
YMD4529	SLAD_vs_SLAD-2PE	ISPGDGATFPK	P20081	FPR1	FK506-binding protein 1	697.3886;697.388	2;2	36280;36376	0.999607065488027	0.0250345543036268	14.1611333287892	15.0590264159295	14.6597441440444	14.9559895590611	14.7577061586908	15.0418719154478	14.5497447412605	14.3864324152106	14.8137923382411	15.3072659092178	14.1791148495292	14.9768564205701	14.8467679160805	15.426815410973	15.0044144381357	14.7909907970284
YMD4529	SLAD_vs_SLAD-2PE	ISPSAPSK	P39705	NUP60	Nucleoporin NUP60	545.828	2	14282	0.999607065488027	0.309088605378266	NA	13.197677178798	13.2974028997697	13.9303546304689	12.2856427826728	14.128178012022	13.2568463624662	12.9935580333746	11.7801006599675	13.1072796759789	12.0041754402196	12.7723508046728	11.3846735024471	12.574275251773	12.7394236798504	11.5491446087732
YMD4529	SLAD_vs_SLAD-2PE	ISQAYGQQK	Q12211	PUS1	tRNA pseudouridine synthase 1	663.8723	2	21993	0.999607065488027	0.0868693504600184	NA	13.4965256907635	13.2402024189109	13.6736249693302	13.051636083947	13.7559980370599	13.8046759687166	12.9206832804425	12.3015101628938	13.780622165478	12.4067300674541	13.4241518183734	12.2970344503427	12.7695943875846	13.141329255489	12.4795626237741
YMD4529	SLAD_vs_SLAD-2PE	ISSFGTKEELPSLVLR	P07259	URA2	Protein URA2	694.0754	3	55605	0.999607065488027	0.171540380955218	14.2085864569624	14.7490139953968	14.2510461015403	14.8016808348043	14.444833141596	14.5023199215193	14.0012938027195	14.375718999048	14.7132723829919	14.9569559435767	14.2884864653294	14.8514247044108	14.4348455980145	14.8949098684805	14.8369278808179	14.4828312638174
YMD4529	SLAD_vs_SLAD-2PE	ITDEEASYK	P0CX35	RPS4A	Small ribosomal subunit protein eS4A	680.3534	2	26585	0.999607065488027	-0.129105397104716	13.6998112394587	14.1096475578087	13.3408029990417	14.2677396963582	13.4678265098288	14.4318319050602	14.6131838062364	13.4215808599608	13.2301534259805	14.3943688414014	13.4873528788439	14.1608010566373	13.0756208715513	14.340434280052	14.0848145787602	13.2389818421746
YMD4529	SLAD_vs_SLAD-2PE	ITDEEASYKLGK	P0CX35	RPS4A	Small ribosomal subunit protein eS4A	654.7084	3	36433	0.999607065488027	0.104835185770266	16.2951211493006	15.3777730177874	15.7574325693804	15.8155795118946	15.8479165504139	15.6464231381971	15.6937666547894	15.6384591618815	15.9318904755235	16.1969767577014	15.9514780492162	15.4917088700139	15.7309034102836	15.6506738257456	15.6019006369275	15.6771656354376
YMD4529	SLAD_vs_SLAD-2PE	ITDEIAHLK	Q12230	LSP1	Sphingolipid long chain base-responsive protein LSP1	672.3989	2	35363	0.999607065488027	0.111162237726102	14.6678965414151	16.0927080005706	15.8428295572983	15.625368991891	15.2294928102458	15.7411849198613	16.1085851452459	14.7048912649176	13.8427835243604	14.7664644224055	14.1462612461118	13.9189342432859	14.0374619413159	14.5734360389379	14.6489068374089	13.8871635184314
YMD4529	SLAD_vs_SLAD-2PE	ITDKIAYLK	P53252	PIL1	Sphingolipid long chain base-responsive protein PIL1	558.3579	3	46908	0.999607065488027	-0.499123613965072	14.9186396948725	15.0793260758909	15.7177407380463	15.1955348114828	15.9606064456248	15.63671187035	15.7346101467169	15.5758073134612	14.8538700932888	15.2469906698075	14.7370871281719	14.7223976867023	14.943973336689	14.7627015651253	14.837019147498	14.6957710217786
YMD4529	SLAD_vs_SLAD-2PE	ITGKEGTYFK	P39522	ILV3	Dihydroxy-acid dehydratase, mitochondrial	584.6801	3	38092	0.999607065488027	-0.20550600318133	15.6115210067564	16.2483175635635	15.9760488512533	15.8856360111555	16.4293284451382	15.7015567057568	15.8004971001286	16.6121651944303	16.4909121698091	15.7291754274679	16.1305809798825	16.285687684964	16.4233336116922	15.9639795587364	16.0860264673041	16.3358528592935
YMD4529	SLAD_vs_SLAD-2PE	ITPKPEQK	P02829	HSP82	ATP-dependent molecular chaperone HSP82	516.993	3	27368	0.999607065488027	-0.116881377493813	15.8280577698931	15.6163874496194	16.2390111251336	15.6506579902934	16.4161535024158	15.5334112786285	16.2598189046693	15.5922561592011	15.0720831985518	15.5166497355784	15.4988643712894	15.2541372693119	15.3703970615354	15.4717771089026	14.9881203936255	15.397873737102
YMD4529	SLAD_vs_SLAD-2PE	ITSEDPNDGFKPSGGTLHELNFR	Q00955	ACC1	Acetyl-CoA carboxylase	709.612	4	46619	0.999607065488027	0.0307859771687742	NA	15.0148281561028	14.5700028691293	14.9372991209121	14.7422713611271	15.4115970053884	14.7828016057395	14.3030263139288	15.5332196673705	16.29169718407	15.4362386110459	15.6011524097572	15.3660821703439	15.7313647780313	15.7240840186932	15.2502464313727
YMD4529	SLAD_vs_SLAD-2PE	ITTEDPAKNFQPDTGRIEVYR	P11154	PYC1	Pyruvate carboxylase 1	689.3682	4	44932	0.999607065488027	-0.134065226418649	NA	15.0120386764209	15.1832252661641	14.9928258616858	14.8544397762094	15.0364667881505	15.227104759649	15.6690359873601	16.1051918389025	15.2766047247991	15.8507827897445	15.5136392014513	15.6295264524407	15.2394372555718	15.4580383575474	15.9590131627458
YMD4529	SLAD_vs_SLAD-2PE	ITWTSERVDQELKR	P07262	GDH1	NADP-specific glutamate dehydrogenase 1	517.042;689.052	4;3	37781;37782	0.999607065488027	0.157493416458971	NA	16.2152107096612	15.1252247945353	16.182212066423	15.4011515625671	16.1707776847557	15.9253872375505	15.2362399434502	15.4448531871635	16.340571607656	14.9319241022963	16.0945271030458	15.2689726149336	16.1877436610499	15.7704884560927	15.1177451143334
YMD4529	SLAD_vs_SLAD-2PE	ITYKNQGDYNPQTGR	P25294	SIS1	Protein SIS1	687.0243	3	29143	0.999607065488027	0.102412698406177	13.9214937134787	14.1337616613197	14.1498536004898	14.2280867750958	13.9012907483171	14.1985425911907	14.1172801088212	13.8064315084302	13.8273927481127	14.2434457933003	13.6400158213752	14.0900805455688	13.8193943121352	14.1244303888539	13.977244345697	13.5806864573681
YMD4529	SLAD_vs_SLAD-2PE	IVAAEGVGSLFK	P18239	PET9	ADP,ATP carrier protein 2	747.9479	2	51175	0.999607065488027	-0.0986621164360884	14.0419702359514	14.0872937706484	14.3013010059244	14.2989501539424	14.1388385094661	14.4690067477941	14.6113921641668	13.9049262107838	14.3520867609992	13.9982124740985	14.3375860344032	14.5275822726105	14.5013330828158	14.3733694872658	14.3007958034004	14.2521070484843
YMD4529	SLAD_vs_SLAD-2PE	IVAALPTIK	P00560	PGK1	Phosphoglycerate kinase	615.4133;615.4138	2;2	45489;45592	0.999607065488027	-0.116479870180761	14.8750627292688	16.0703205311527	15.7262141854168	15.734449543934	15.3325268457483	15.9641462244273	16.3039419415931	15.2713514587266	15.5480362597805	16.634869391398	15.2644187889443	16.0909751943541	15.3048935743449	16.3824571061266	16.2456877512662	15.4496616005718
YMD4529	SLAD_vs_SLAD-2PE	IVAALPTIKYVLEHHPR	P00560	PGK1	Phosphoglycerate kinase	453.0763;566.0944;453.0766;566.0944;453.0765	5;4;5;4;5	58776;58777;58880;58881;58990	0.999607065488027	0.718466312284436	12.953884499336	12.1186897651029	11.0733219262489	11.4917374867755	11.0520789056227	11.2841602167992	11.6019430214677	10.825586284436	11.2869242999581	10.9579942899471	11.0806215883295	11.3160058890163	11.5145702567018	11.8927735257783	11.1608578139169	10.8239147070669
YMD4529	SLAD_vs_SLAD-2PE	IVDKDGIRQVDDFQAQ	P22141	PRE1	Proteasome subunit beta type-4	717.7184	3	42671	0.999607065488027	0.102758786803935	NA	14.9515262530576	14.8875659386221	14.9431345880494	15.1443940597679	14.6782405847222	14.7800305197948	14.695935394805	14.7927266662793	14.8098619827974	14.5975235506476	14.9943654650479	14.8416689660473	14.7033410269766	14.7866973709552	14.6743401107285
YMD4529	SLAD_vs_SLAD-2PE	IVDM[147]STSK	P23301	HYP2	Eukaryotic translation initiation factor 5A-1	600.8283	2	20351	0.999607065488027	0.37742318406729	NA	17.3031838088475	16.8451640828839	17.3073601889224	16.4826568767766	16.9309506559273	16.9152775781325	16.7690329270995	16.0215366218772	16.8065485828252	15.8752891272968	16.3406136137894	16.0525036351538	16.5896185548681	16.5501043922434	16.1162296713664
YMD4529	SLAD_vs_SLAD-2PE	IVDMSTSK	P23301	HYP2	Eukaryotic translation initiation factor 5A-1	592.8309	2	28665	0.999607065488027	0.214073367621225	NA	15.641840421449	15.4433645040029	16.4749012449872	15.296815870293	16.1100960672978	16.3626046709269	14.7876648149163	15.0402077015523	15.8989216866246	14.2322866259042	15.4658292465226	14.2039672084162	16.1469473154373	15.9526147518416	14.7150119287721
YMD4529	SLAD_vs_SLAD-2PE	IVKEEIFGPVVTVAK	P54115	ALD6	Magnesium-activated aldehyde dehydrogenase, cytosolic	746.467	3	55541	0.999607065488027	0.0288135671964227	14.0810183918877	13.5647494969312	13.441177503536	13.0838702162564	13.3315892503707	13.5840056818941	13.5388837096614	13.6010826978994	13.7433049161414	13.1375396912133	13.5419958541821	13.7185854678846	14.0628180212032	13.6004862457475	13.422123899407	13.7810178563174
YMD4529	SLAD_vs_SLAD-2PE	IVKEEIFGPVVTVTK	P46367	ALD4	Potassium-activated aldehyde dehydrogenase, mitochondrial	756.4716	3	55439	0.999607065488027	-0.32854706750053	13.7280118048863	14.4791691211865	15.2216941299491	14.7094716065045	15.2827524661428	14.4810468877844	14.5625136442835	15.1262219343178	13.8765014954307	13.7013612999478	13.4787579117099	13.7753421576591	14.0793260164552	13.9080457159335	14.0016127043721	14.0170511507647
YMD4529	SLAD_vs_SLAD-2PE	IVNALAPNSIAIK	P46655	GUS1	Glutamate--tRNA ligase, cytoplasmic	814.5125	2	47086	0.999607065488027	-0.15386929507865	13.011715046358	13.7388993050768	13.1317258953825	13.7368678718372	13.5041484124527	13.7852128627566	13.5359767733922	13.4093472503676	13.5559958065426	13.8268330885022	13.487200303101	13.7863719485231	13.5437291705767	13.8460446294607	13.8591207968216	13.466898597138
YMD4529	SLAD_vs_SLAD-2PE	IVSNASCTTNCLAPLAK	P00359	TDH3	Glyceraldehyde-3-phosphate dehydrogenase 3	1062.5615;708.7109;708.7096	2;3;3	40824;40834;40937	0.999607065488027	-0.0936390324487135	13.5345695536132	16.1040560900723	14.8648944547171	16.4640809103805	14.3451616390007	16.2086577105808	15.9449313089922	14.8434064800042	14.6322933982151	16.562556515466	14.3582949166192	15.9774497352516	14.4173449302673	16.7407126883718	16.0459578500413	14.2854617200764
YMD4529	SLAD_vs_SLAD-2PE	IWCFGPDGNGPNLVIDQTK	P32324	EFT1	Elongation factor 2	812.4186	3	59457	0.999607065488027	-0.0907474971314155	NA	12.3090364454851	11.8632234704198	11.7758210994016	11.6238170829984	12.3293331569519	12.4353333792006	11.90528105645	12.2609112343146	12.8494045067514	11.8213188894163	11.9969934910675	12.124907296099	12.6891406406741	12.4232320754131	11.6971986596696
YMD4529	SLAD_vs_SLAD-2PE	IYESQGK	P12709	PGI1	Glucose-6-phosphate isomerase	564.8164	2	20581	0.999607065488027	1.01347702073311	NA	16.6680068850403	16.1162951347354	16.2666736912028	14.8394107497377	15.8064861241477	16.2386537719001	14.4628422192533	14.6510016325049	15.7523021655293	15.3323202997422	15.4817496130539	14.7153754309651	15.4639599163171	15.8160534858153	15.500926834733
YMD4529	SLAD_vs_SLAD-2PE	IYESSVNPK	P16120	THR4	Threonine synthase	670.8734	2	27592	0.999607065488027	0.361774394931121	13.6653548038416	14.6025904882306	14.0644065086539	14.3239130531465	13.7235368680788	13.9638847054609	14.1305843590451	13.3911613415633	13.144831910476	14.3631471037583	13.0950417635851	13.8313801938164	12.9566016087248	14.0625409612615	13.3582044130139	13.0588547584783
YMD4529	SLAD_vs_SLAD-2PE	IYKVGDIVDIK	Q12672	RPL21B	Large ribosomal subunit protein eL21B	624.3914	3	52938	0.999607065488027	0.12141392299386	14.7571747690282	14.8942172428078	14.6058397610785	14.9446922312163	14.5910420748771	14.6990308070695	14.1366484137527	15.2895470164561	15.289633391007	14.8040328606009	15.3743972733637	15.5031055104508	15.0418185901944	15.1298175202509	15.1492477984793	15.4763343949721
YMD4529	SLAD_vs_SLAD-2PE	IYLDPISNDEKLAALR	P32454	APE2	Aminopeptidase 2, mitochondrial	712.4098;712.4086	3;3	55446;55544	0.999607065488027	-0.166482340127528	13.2587977546127	14.4406990539382	14.5387746794025	14.84674267474	14.0947887727346	14.7725487447306	14.864422465859	14.0191835398793	13.4271758226857	13.9715582424043	13.7789704475605	13.7639114953511	13.3197168362862	13.3264154537669	13.5106813662572	13.3556291238112
YMD4529	SLAD_vs_SLAD-2PE	IYPKEMLNR	P16140	VMA2	V-type proton ATPase subunit B	489.9531;489.9501	3;3	35536;37287	0.999607065488027	0.0952492422998432	NA	14.7207794638541	14.5186227225063	14.4615078541886	14.2886280424498	14.8720510713958	14.8023462130574	13.9238577579629	14.1157042395431	14.8252932752155	14.5135553983715	14.5097097073809	14.651517428707	14.8086795905752	14.649223592788	14.3058464034534
YMD4529	SLAD_vs_SLAD-2PE	IYRVGKGDDEANGATSFDR	P14126	RPL3	Large ribosomal subunit protein uL3	594.5536	4	33846	0.999607065488027	-0.278835544141256	14.6372623011998	15.1943450604711	14.9731302166761	15.2369358926613	15.3224929698343	15.0769216980267	15.4147302290199	15.3428707506925	15.1007342366083	15.4434478855194	14.9899146837382	15.1888007989211	15.0026756458143	15.3282612839947	15.1142067871415	14.8643338858984
YMD4529	SLAD_vs_SLAD-2PE	KAADALLLK	P00925	ENO2	Enolase 2	517.6774;776.0123	3;2	41992;42025	0.999607065488027	-0.442357709465561	13.8134260347259	15.0349903004161	15.575823483188	15.8250411355231	15.191551741282	15.2824410327437	15.8668306504591	15.6778883672305	15.8121040351279	16.1197373003209	15.1024681233517	16.1765571338272	15.4074495228455	15.909719235291	16.1429877309077	15.8469704878137
YMD4529	SLAD_vs_SLAD-2PE	KAALPLFAINTTAGTASEM[147]TR	P10127	ADH4	Alcohol dehydrogenase 4	828.797	3	50943	0.999607065488027	-0.444153549854043	13.0663795714752	13.7476512496416	13.3996807508659	13.4682833024362	13.7770526667233	13.5490910803935	14.2954704666023	13.8369948601159	13.7795777477013	14.1007495965537	13.5685472567118	14.0828644965497	14.046191458251	14.3086415211124	13.70465783624	13.7495027166449
YMD4529	SLAD_vs_SLAD-2PE	KAALPLFAINTTAGTASEMTR	P10127	ADH4	Alcohol dehydrogenase 4	823.4579;823.4617	3;3	54731;54825	0.999607065488027	0.242595786987405	NA	12.3636511437002	12.1562697770744	12.5243980013409	11.8319917968699	12.0813211266769	12.5553478266559	11.953381331335	13.0641455234443	13.8007695604373	12.7392209606558	13.0008147642511	12.7251115643908	13.5558289274417	13.4100440574857	12.8320678613566
YMD4529	SLAD_vs_SLAD-2PE	KADIADADVFEK	P17967	PDI1	Protein disulfide-isomerase	644.0328	3	44075	0.999607065488027	-0.156806860293685	17.5369756539552	16.506515442169	16.7266143278015	16.0399550805765	16.9273713125222	16.334309860989	16.2991326853786	17.8764740867872	17.6871151634593	16.4403019637853	18.3251719818777	17.3907606597355	17.9382412181234	16.455781525377	17.0952102055822	18.6380381219299
YMD4529	SLAD_vs_SLAD-2PE	KADTGIAVEGATDAAR	P05030	PMA1	Plasma membrane ATPase 1	617.3378;617.3387;925.5023	3;3;2	29438;29579;29619	0.999607065488027	0.221532426874896	NA	15.4759562595821	15.2328252851217	15.5557517264982	14.8272709379173	15.6020479438497	15.6094583573426	14.7611374149936	14.0016807179937	14.8867606967144	14.3410719198244	14.9043714349632	14.2759811427119	14.6541964273948	14.6702809403166	14.0295536523533
YMD4529	SLAD_vs_SLAD-2PE	KADVDLHKR	P0CX55	RPS18A	Small ribosomal subunit protein uS13A	564.014	3	24583	0.999607065488027	-0.112924351409148	14.5854462937628	14.4984527177572	14.2782314927144	14.3872251460486	14.1907787075191	14.9215978837535	14.9832653622486	14.1054111023985	15.7984849627852	15.6858828583222	15.4044585701694	15.8578988077666	15.3370259126009	15.9451013137532	15.9554192966568	15.5398006131338
YMD4529	SLAD_vs_SLAD-2PE	KADVPPPSADPSK	P39015	STM1	Suppressor protein STM1	639.7045;639.7047	3;3	28699;29002	0.999607065488027	-0.021148702405636	14.2372958498349	14.6778149416382	14.693730993218	14.9039487726338	14.4911418835201	14.6764684797494	14.6581448803235	14.7716301233544	14.5959782445554	14.5753492289555	14.4350994431894	14.9057605634976	14.5239640851985	14.6781973503445	14.8160841778663	14.5215139913379
YMD4529	SLAD_vs_SLAD-2PE	KAEASGEAADEADEADEE	O13516	RPS9A	Small ribosomal subunit protein uS4A	1070.9723	2	24853	0.999607065488027	-0.0218125241214935	13.5498242712503	14.507849292591	13.9498902285324	14.0940746708792	14.1997356555211	14.2501109076359	14.3278243325867	13.4112176639953	13.1894530746082	14.3398583570587	13.1527526941999	13.091879864659	12.8515626227558	14.2545758082492	14.0335006443091	12.4576718437128
YMD4529	SLAD_vs_SLAD-2PE	KAEASGEAAEEAEDEE	P05755	RPS9B	Small ribosomal subunit protein uS4B	984.9474;984.9479;656.9683	2;2;3	25097;25501;25516	0.999607065488027	0.275902121567594	14.9542262688722	14.8215842122523	15.1055356345183	14.4672044748744	14.723276647584	14.6483896972549	14.879492537957	13.993783221451	13.3496388251986	14.6615726813473	13.4296923576018	14.5319740824965	13.3073282278978	14.6203258382911	14.3545476944229	13.1796418927101
YMD4529	SLAD_vs_SLAD-2PE	KAEKAEIR	P0CX37	RPS6A	Small ribosomal subunit protein eS6A	388.9979	4	21620	0.999607065488027	0.0522852832746104	NA	16.9336694480797	17.3667848166814	17.5246650816487	17.52767416008	17.3402679471502	16.8954099831704	17.1276659050474	16.9765449998159	17.6975845098625	16.8367514688929	17.6146947923394	17.0025466539544	16.8115465614582	17.2452674238224	17.1623093416855
YMD4529	SLAD_vs_SLAD-2PE	KAEVGLKR	P11484	SSB1	Ribosome-associated molecular chaperone SSB1	378.0006	4	24564	0.999607065488027	0.106665175183494	15.1325703964146	14.8793826908546	14.7162866426201	15.2142101915224	14.563260615866	15.3697072249087	15.0383861730075	14.5444352068956	14.778220437318	14.8835092157633	14.4430455839374	15.0246710965736	14.5918288505451	14.8775507440366	14.9208079297224	14.3995203866309
YMD4529	SLAD_vs_SLAD-2PE	KAEYFAK	P05317	RPP0	Large ribosomal subunit protein uL10	488.9635	3	31800	0.999607065488027	-0.0356119291436308	NA	16.2658039530068	16.4303382394179	16.143384770381	16.071537803992	16.1018450443673	16.3455172319238	16.7429169200325	16.7316930327957	16.986690448433	15.9107419968985	16.8768378027004	16.0401337486705	16.7709235219578	16.9925290217803	16.2010275323267
YMD4529	SLAD_vs_SLAD-2PE	KAFNSTSR	P12683	HMG1	3-hydroxy-3-methylglutaryl-coenzyme A reductase 1	607.846	2	08446	0.999607065488027	1.01124564925431	NA	13.1469465356645	12.3764671019491	13.1344550269381	10.962175211388	13.0518128722034	11.952529986122	11.5323242193381	10.579353763192	13.7213955524103	9.51827901785103	12.5735432100909	9.3120453132256	12.9004575167282	12.4881108065764	NA
YMD4529	SLAD_vs_SLAD-2PE	KAFTSYDR	P0CX51	RPS16A	Small ribosomal subunit protein uS9A	431.2372	3	25195	0.999607065488027	0.724366885362331	NA	14.9195125001342	14.1730382171831	15.1620671492014	13.1136126778544	14.7960766631813	14.6426319295363	13.5563683433369	13.2675608005406	14.7841300232676	13.2690695773494	13.7209040241279	13.3672790934971	14.2195444454763	14.3987206471589	12.4709285336161
YMD4529	SLAD_vs_SLAD-2PE	KAGLNIVR	P00549	CDC19	Pyruvate kinase 1	392.2592;587.8845;392.2593;587.8845;392.2588	3;2;3;2;3	27340;27369;27442;28412;28420	0.999607065488027	0.271081252017296	16.1961001615738	16.7459907903724	15.8295576805047	16.6435371250613	15.5583600888291	16.60580825	16.5463986843281	15.6202937262858	15.6777446463616	17.2640667519931	15.1184904795152	16.431811547031	15.2435181815697	17.1848351445963	16.6490526874527	15.3768104977752
YMD4529	SLAD_vs_SLAD-2PE	KALEEVSLK	P14126	RPL3	Large ribosomal subunit protein uL3	542.3445	3	39859	0.999607065488027	-0.194124872000703	NA	16.1618807700623	16.3698858300591	16.4989703935562	16.3950281650063	16.6777384555144	16.6063105316498	16.4717383274023	16.4893248339818	16.2095631140878	16.2061430209216	16.6380460778417	16.2385708740573	16.048477628825	16.628365025113	16.7580295714538
YMD4529	SLAD_vs_SLAD-2PE	KANIIAAR	P39078	CCT4	T-complex protein 1 subunit delta	387.25	3	23093	0.999607065488027	-0.160064570786314	16.1209752074215	15.8325293805538	16.2236236445853	16.2044282637095	16.5366413767746	15.7952625327316	16.0959343608083	16.5939765091011	15.8904914272823	16.2900009670924	16.1607760479001	15.50004830731	16.2223802405066	15.7228532231477	15.4446387027094	16.0353906749515
YMD4529	SLAD_vs_SLAD-2PE	KAPAAAPAASK	P29547	CAM1	Elongation factor 1-gamma 1	531.0004	3	24032	0.999607065488027	0.0450401915848229	NA	14.7524460213347	14.7356721243489	14.6626713773051	14.5341940864592	14.48331059229	15.0775441611684	14.592509757728	14.14581530059	14.4885961509095	13.967001071088	14.5738491030883	13.6860185276951	14.6817716724688	14.4986380119586	14.0656309563632
YMD4529	SLAD_vs_SLAD-2PE	KAQCPIIER	P26783	RPS5	Small ribosomal subunit protein uS7	473.6098	3	24511	0.999607065488027	0.450806125019911	NA	15.0135576784591	14.5689032878637	14.983953239881	13.8154215614035	14.8827361874532	14.8694988887592	14.0510044705762	14.0821251850762	15.3651857362705	13.8218742847847	15.0292404623807	13.7967508042482	15.4679298684467	14.9313339901423	13.849970668099
YMD4529	SLAD_vs_SLAD-2PE	KATEGYWNGK	P05694	MET6	5-methyltetrahydropteroyltriglutamate--homocysteine methyltransferase	587.9985	3	32378	0.999607065488027	-0.0635858394078497	14.8060367788303	14.5493811616312	14.651066823518	14.4030072805753	14.4598607424995	14.6342312123283	14.5111187320359	15.0586247153225	14.8681462485049	14.6849105469084	14.8949432104542	15.4270790043774	14.6776920400221	14.8165905715576	15.2372709635178	14.9532325168181
YMD4529	SLAD_vs_SLAD-2PE	KAYFTAPSSER	P53221	RPL26B	Large ribosomal subunit protein uL24B	520.9507;780.9221;520.9515	3;2;3	28966;29011;29180	0.999607065488027	0.25500299030673	NA	15.5185302640299	15.5063891170573	15.6734187695358	15.1139532884536	15.6525049053322	15.6202783680002	14.8577023444844	15.0785938631283	15.4952168763847	15.1843959033009	15.4677991222172	15.2608460384589	15.5799122825161	15.3336685004609	15.3587699810908
YMD4529	SLAD_vs_SLAD-2PE	KAYFTAPSSERR	P53221	RPL26B	Large ribosomal subunit protein uL24B	429.9902;430.2409;572.9848;429.9903;572.9847	4;4;3;4;3	25476;25477;25482;25571;25671	0.999607065488027	0.195035144200745	NA	15.7236352117996	14.9066094491306	15.9099821145992	14.9431881285655	15.7902393378938	15.9737105827831	14.5663570746606	14.0343366994234	15.6486510917564	14.0897080655517	14.9350606015814	13.9848527741874	15.4242430755583	15.1865543809831	13.7015152684518
YMD4529	SLAD_vs_SLAD-2PE	KAYGDVQPLKGAR	P39954	SAH1	Adenosylhomocysteinase	503.5558;671.072	4;3	30802;30813	0.999607065488027	0.00343390101919994	15.7107468188386	15.8402868795001	16.0175536209647	15.8472135985435	15.4590936371114	15.9522104330839	16.1988029068984	15.7919583366765	16.9158142124675	17.1189425839791	16.3893902774505	17.1321102304525	16.4299959568028	17.0303078506107	16.7473292126224	16.4006987935704
YMD4529	SLAD_vs_SLAD-2PE	KAYTYFGEQSNLPK	P05694	MET6	5-methyltetrahydropteroyltriglutamate--homocysteine methyltransferase	752.0878	3	41764	0.999607065488027	-0.0721270152973119	13.8956717362719	13.9219751404646	14.1851737331662	13.7826142990167	14.6611334054496	13.8849700660364	13.6808688873672	13.8469706112555	14.2194041070916	14.4470619500992	13.7100672070255	14.6506023418094	13.9808485361277	14.2088056999781	14.5144433721237	13.783653885568
YMD4529	SLAD_vs_SLAD-2PE	KCSATNR	P0C0V8	RPS21A	Small ribosomal subunit protein eS21A	380.8761;570.8099;380.8762;570.8101	3;2;3;2	09778;09780;09879;09880	0.999607065488027	0.216386724093031	13.8021350006184	15.7067434538798	14.0408065229353	15.2042017622043	13.7953291948843	14.9837635042818	15.3621363615798	13.7471107825198	14.8081220522951	17.097782419125	14.4419477989826	16.2333336875726	14.6350767417881	16.9441756859913	16.4092975219974	14.6262466187245
YMD4529	SLAD_vs_SLAD-2PE	KDGASWK	P06168	ILV5	Ketol-acid reductoisomerase, mitochondrial	467.2788;467.2792	3;3	28414;29252	0.999607065488027	0.0532560216702187	NA	15.8071808181228	16.0401963715133	16.1992591301506	16.0887508653745	15.9873377283785	15.8167662876383	15.9563027916433	15.9192116556432	16.0563163121811	15.1742447953215	16.2241254522675	15.7641975381836	16.1025382434872	16.1289250599984	15.6344929950242
YMD4529	SLAD_vs_SLAD-2PE	KDVHSM[147]R	P40531	GVP36	Protein GVP36	398.2187	3	09651	0.999607065488027	0.40672699514219	NA	13.3336785086883	12.7313406749231	13.0121138976679	12.2215655716697	12.9096496097928	13.3328213931672	12.0118995531739	10.912371381694	13.5804301585316	11.3367773839823	11.9781525681519	10.7422042787991	13.2526915615401	12.550039218383	10.7522914699247
YMD4529	SLAD_vs_SLAD-2PE	KEGGLGPINIPLLADTNHSLSR	P34760	TSA1	Peroxiredoxin TSA1	652.3719;652.3735;652.3739;652.3745	4;4;4;4	55665;55758;55983;56135	0.999607065488027	0.0659483963044636	15.2780319497589	15.2504870172155	14.8934031710587	15.0890497332992	15.0073203372916	15.6251439691886	14.8558575484311	14.7588564312032	15.22475572859	15.2831413580414	15.8407168865911	14.9002870472775	15.6127620836541	15.3483119802532	15.2490359305407	15.1721779229415
YMD4529	SLAD_vs_SLAD-2PE	KEIEEHCSMLGLDPEIVSHSR	P16521	YEF3	Elongation factor 3A	554.8843	5	43261	0.999607065488027	-0.0404277196256118	14.4290200184249	14.4888346401384	14.6354326293662	14.259086339549	14.5833245389663	14.6006790848653	14.0505618746686	14.7395190074807	14.8113135957017	14.8485350969612	14.9340630239717	14.9005396763093	14.767525629252	14.7835023376205	14.7189929645181	15.0400346531604
YMD4529	SLAD_vs_SLAD-2PE	KEIELAEHEMPGLMAIR	P39954	SAH1	Adenosylhomocysteinase	568.5609;568.5606	4;4	53609;53712	0.999607065488027	0.2112266224538	13.3508686187133	13.1447829966098	12.9948231189854	12.9888294890276	12.8410518162146	13.0304553436873	12.977695511679	12.78519506194	13.1386768292626	13.5304619926446	13.2530305763593	13.116305663974	12.985161718956	13.4057800179515	13.4093002691993	12.8729704888262
YMD4529	SLAD_vs_SLAD-2PE	KELDEIAASLENL	P17536	TPM1	Tropomyosin-1	874.9887	2	63494	0.999607065488027	-0.22312981839055	NA	12.1737848719171	12.8576838260905	12.6725952115204	12.9620429944572	13.2399479134509	12.6946350551009	12.2679785232572	12.5371915636633	12.687728886584	11.977145738947	12.7830604853344	12.6263258032783	12.3768269721193	12.654123043023	12.7072384935289
YMD4529	SLAD_vs_SLAD-2PE	KELYGNIVMSGGTTMFPGIAER	P60010	ACT1	Actin	892.8012	3	57936	0.999607065488027	-0.208516641614072	NA	12.774862670702	11.9528751145116	12.7897925160943	12.5645090932711	12.8145315296855	12.9150446739684	12.5633550046084	12.68566169614	13.3593532789616	12.6143002381949	12.3971222276035	12.5010687725699	12.3808124311322	12.5768139154545	12.4343291208134
YMD4529	SLAD_vs_SLAD-2PE	KFDNGQGTQVVAR	P32468	CDC12	Cell division control protein 12	575.3194	3	26486	0.999607065488027	-0.19270933969543	14.230711598489	15.187421024156	15.1101775284214	15.2279516381595	14.9989514455544	15.3341283355792	15.4000612317935	14.7939581350805	14.4981970918978	15.0840820704052	14.4853538177245	14.9129712803492	14.6910697366964	15.0818758484891	14.7369394212926	14.2827498076197
YMD4529	SLAD_vs_SLAD-2PE	KFELGRQPANTK	P0CX39	RPS8A	Small ribosomal subunit protein eS8A	500.0509	4	30433	0.999607065488027	0.0186279070578035	NA	14.1244737368293	14.2362178312419	14.1768723890417	14.1473962068894	14.2942252719018	14.1171529478978	14.083465887897	14.6274812561519	14.3846982208827	15.1533313420942	14.7423447701709	14.7421953602924	14.6681317233155	14.604873761793	14.7778822195386
YMD4529	SLAD_vs_SLAD-2PE	KFEPTYR	P0CX31	RPS24A	Small ribosomal subunit protein eS24A	622.853;415.5714;622.8529;415.5712	2;3;2;3	25780;25781;26573;26589	0.999607065488027	0.191491771168632	NA	16.6496180331676	15.7634231124723	16.5965729064722	16.0567079270919	16.5235138165791	16.5783664016585	15.4215968394789	15.5902525076183	16.9054546728818	15.2577873659787	16.2911923073746	15.1617533204791	17.0897284101232	16.364133680665	15.4132353758871
YMD4529	SLAD_vs_SLAD-2PE	KFFGLSKEDDVR	P0CX37	RPS6A	Small ribosomal subunit protein eS6A	513.0483	4	41063	0.999607065488027	-0.456713232832184	NA	15.8118069281619	15.2198194906338	14.1121116706503	15.2031293526444	16.2157154504408	15.4217141543042	15.1779447598673	16.5327053047111	16.2381310797563	16.2646983918389	15.9537902080072	16.1647644077022	16.6946196756926	16.5485996468407	16.0489601183782
YMD4529	SLAD_vs_SLAD-2PE	KFPELGAELAR	P23254	TKL1	Transketolase 1	512.303;767.951;512.3035	3;2;3	43684;43714;43783	0.999607065488027	-0.120938885522051	14.3725062842839	15.2743151929665	14.7618039417287	15.3135629544535	14.9285907938174	15.3849884836692	15.079131528578	14.8132331094562	14.576786514488	15.5303641946394	14.4880754162172	14.9941842150352	14.4793431260155	15.5887338387642	14.919430163831	14.3117421433348
YMD4529	SLAD_vs_SLAD-2PE	KFPELGAELARR	P23254	TKL1	Transketolase 1	423.5038	4	39776	0.999607065488027	0.222825376917863	NA	13.2255360862509	12.6259336759806	13.4157831900044	11.7727674009359	13.7311714607769	13.3614157388818	12.5996811613819	12.7350606501477	14.2260814530514	12.0247084901703	13.4024338626509	12.0669260967996	14.120206768066	13.791168125038	12.3499348394242
YMD4529	SLAD_vs_SLAD-2PE	KFPVFYGR	P38295	EHT1	Medium-chain fatty acid ethyl ester synthase/esterase 2	439.9278	3	40866	0.999607065488027	0.471273328421425	NA	13.1689420203141	11.9833852187185	12.2248282191594	11.1255196344297	12.5630255462083	12.9549413797551	11.3076274035105	11.7210169817491	14.0299241684842	11.720627671163	12.7061432925333	11.7273398144665	13.6280960178173	13.1816626577041	11.6217403979273
YMD4529	SLAD_vs_SLAD-2PE	KGAGSIFTSHTR	P0CX45	RPL2A	Large ribosomal subunit protein uL2A	522.6302;783.4413;392.2246;522.6302	3;2;4;3	24548;24578;24598;24651	0.999607065488027	0.37955938415201	NA	15.4158827545465	14.7865799952069	15.7425698777157	14.5180071773582	15.8492913228899	15.4419756968309	13.9325317696051	14.3847437380578	16.0723246647686	13.9476738151545	15.5411934488188	14.2723285171781	15.8678424755124	15.3288565970265	14.1119156526439
YMD4529	SLAD_vs_SLAD-2PE	KGALPIIPEFVESR	P36150	MET1	Uroporphyrinogen-III C-methyltransferase	620.704	3	54597	0.999607065488027	0.115883314391855	13.8543672413412	13.3661339154331	13.4165508633692	13.215975753709	13.2576437513932	13.4310528592916	13.3016662420481	13.3991316635521	13.7283470991192	13.8492017944694	13.8903148553929	13.5721403211616	13.880915843015	13.7550780974408	13.711122117296	13.6622496799591
YMD4529	SLAD_vs_SLAD-2PE	KGDKNTIVSSYNR	P19414	ACO1	Aconitate hydratase, mitochondrial	697.401	3	27231	0.999607065488027	-0.461023572639707	14.9956837147137	14.3493160541067	14.5842485111916	14.8847820135325	14.9393874156758	15.1760275565664	15.5447743648307	14.9979352470304	14.9115854905982	15.041965340554	14.5084157609156	15.5747481225668	14.6475514009212	14.9164004476521	15.4305815333625	14.9954510645412
YMD4529	SLAD_vs_SLAD-2PE	KGDTYVSIQGFK	P00549	CDC19	Pyruvate kinase 1	651.045	3	43333	0.999607065488027	-0.276837181116804	NA	17.1391496938496	16.6843366747018	17.386666749276	16.8855033695762	17.3302579247228	17.722825504372	17.4489660828994	17.9711791747685	17.984164099484	17.4696192178165	18.1534448336117	17.313049924775	17.6644350795679	18.0601888568913	17.5062089917949
YMD4529	SLAD_vs_SLAD-2PE	KGEQELEGLTDTTVPK	P0CX37	RPS6A	Small ribosomal subunit protein eS6A	785.1211	3	43298	0.999607065488027	-0.125569571228922	13.6743841007427	13.7923816086113	13.6613192128943	14.0807709188075	13.8138210908446	14.472626025919	13.6779820660598	13.7467049431481	13.8704745676395	14.2693572243632	13.6421621089124	13.9356643212253	13.7098684212278	14.442517170089	14.1348983377533	13.7426012527316
YMD4529	SLAD_vs_SLAD-2PE	KGEQELEGLTDTTVPKR	P0CX37	RPS6A	Small ribosomal subunit protein eS6A	628.1129	4	39460	0.999607065488027	-0.171605497357017	15.6972559628136	15.6159715946399	15.1438214688793	15.2725072334299	15.6056518156881	15.5017561040748	15.5479585251579	15.7606118042701	15.9455319783568	16.256628429661	15.6740580554665	15.956030757704	15.8408098385893	15.8305755528236	15.6427017644333	15.4008308331785
YMD4529	SLAD_vs_SLAD-2PE	KGETLQDTIR	P07259	URA2	Protein URA2	488.9513	3	27245	0.999607065488027	0.0953468535910105	NA	14.6459758765692	15.0233516719054	15.2252408901386	14.7754208260201	15.1635161546822	14.722385211345	14.8167149784061	14.4166761917125	15.0965430380048	14.4810846957904	14.7980383251785	14.3288588473709	15.2403415375617	15.276952286295	14.4689647765902
YMD4529	SLAD_vs_SLAD-2PE	KGITEEVAK	P04449	RPL24A	Large ribosomal subunit protein eL24A	528.329	3	30904	0.999607065488027	0.0114552347191683	16.6014739410777	16.7702306256276	16.6994880719369	16.5335325399537	16.9851947632077	16.3566209973962	16.2176461371152	16.9994423420003	16.5690937544207	16.375377178037	16.9811714358794	17.1763059560411	16.5940912594186	15.8830308703414	16.2294119387429	17.1145299295741
YMD4529	SLAD_vs_SLAD-2PE	KGLGNPLLYDGVER	P07257	QCR2	Cytochrome b-c1 complex subunit 2, mitochondrial	612.3534	3	42880	0.999607065488027	-0.0524954605168197	14.685066295103	15.2032810698332	15.0903716065632	15.2459381662538	14.9666531332437	15.3760423687412	15.2506438423094	14.8412996355262	14.7575143287793	15.9193819448454	14.4059678665777	14.8724100152083	14.680944283686	15.3862459196899	15.2426702206194	14.511319009872
YMD4529	SLAD_vs_SLAD-2PE	KGLTPSQIGVLLR	P05756	RPS13	Small ribosomal subunit protein uS15	843.5364;562.6929;562.6932	2;3;3	47667;47709;48050	0.999607065488027	0.118517030714917	NA	14.8357329126019	15.0689471300472	15.2113073513622	14.478698501642	15.5730180931169	14.9776569064849	14.6512082345782	14.2808672514931	15.3211290025517	14.4361522574973	14.8536478008722	14.4706685856915	15.4852570496788	15.3116572555865	14.5573011829417
YMD4529	SLAD_vs_SLAD-2PE	KGNNTANATNSANTVQK	P39015	STM1	Suppressor protein STM1	781.4305	3	22577	0.999607065488027	-0.343108427093162	NA	15.5400302712559	15.7350441674936	15.1521292873335	15.7795114239878	15.3672852006192	16.1440731841297	15.98450220108	16.3559226596385	16.050603510981	15.4060773044791	16.9225310106597	16.0226679519014	16.0007856228399	16.2863060987243	15.4751096357095
YMD4529	SLAD_vs_SLAD-2PE	KGPVRLPTK	P38701	RPS20	Small ribosomal subunit protein uS10	401.7693	4	30349	0.999607065488027	-0.185502338988734	15.1481084856957	14.7026995660257	14.1420936074694	14.6248182506442	14.6721399199282	14.8589699665942	15.2920014149665	14.5366179643011	14.2531378030315	15.0820949956479	14.095300968956	15.1641816885559	13.8381866832082	15.1978323779245	14.9997585031592	14.1262143448415
YMD4529	SLAD_vs_SLAD-2PE	KGSGSACR	P32377	MVD1	Diphosphomevalonate decarboxylase	375.8667	3	08424	0.999607065488027	1.09644337692651	NA	12.5298548990912	11.6624529472698	13.4960432842993	11.0911358116497	11.7299009344211	12.1570651240416	10.8872594630619	10.9278383447367	12.9362556503585	11.0378959950582	12.0803772921403	9.83184596175833	12.9919417753452	12.191162127404	9.92794939962767
YMD4529	SLAD_vs_SLAD-2PE	KGVPYVVTHDGR	P0CX35	RPS4A	Small ribosomal subunit protein eS4A	408.7361;544.646	4;3	26745;26757	0.999607065488027	0.258306228366193	NA	15.8857823797914	15.1376101387898	16.0788645000157	15.1679023297959	16.1074531262613	15.7858512555754	14.7085777330318	14.7658838395795	16.2701708941831	15.0326497515912	15.8949856753512	14.6053765905998	16.0778254626687	15.8738983799432	15.0277579207087
YMD4529	SLAD_vs_SLAD-2PE	KGWTGQYTLDCNTR	P07267	PEP4	Saccharopepsin	669.0057;668.6717;668.671	3;3;3	35513;35620;35879	0.999607065488027	-0.223097865203716	14.2375510776759	14.767420117246	14.6616437239782	14.9162503997346	14.742908528458	15.2135750331525	14.871152672235	14.6476205456041	14.4344070314559	14.9703920768441	14.4606943613549	14.7949560263684	14.5115112130539	15.0321965928072	14.71691190223	14.5056463798965
YMD4529	SLAD_vs_SLAD-2PE	KIAETLR	P36094	SPC42	Spindle pole body component SPC42	378.9112;378.9118	3;3	09035;11450	0.999607065488027	1.07969591396385	NA	15.7683651387635	14.9406904026679	15.9267689995235	12.9144586299088	15.9786888571578	15.6268624095996	13.3423058354183	13.1909332253916	16.5415742358615	12.6773926674643	15.5556424610187	12.3628285499599	15.7513401289208	15.3006752344476	12.3151964836197
YMD4529	SLAD_vs_SLAD-2PE	KIASIFN	Q08245	ZEO1	Protein ZEO1	548.8407;548.8397;548.8402	2;2;2	40747;43670;43770	0.999607065488027	0.351328543616379	NA	17.2457699542185	16.6829787577003	16.9283290330663	16.2969895499144	16.9107000811014	17.2983698375715	15.8980633502606	15.6318783154169	15.7400805636501	15.7150477973309	15.4406695635892	15.3748970924819	15.724528454847	15.6818795633805	15.5565871339435
YMD4529	SLAD_vs_SLAD-2PE	KIAYIGLR	P00812	CAR1	Arginase	413.2691	3	37177	0.999607065488027	0.723222113611907	NA	13.9974502187985	14.0986614129782	13.3548985314325	12.6434679171719	14.0146509464403	14.4515747451073	11.2654314877785	11.2798779614326	13.2683508377658	11.0564407784232	NA	10.757966825024	12.5914848331714	12.4182237364202	10.8476866077499
YMD4529	SLAD_vs_SLAD-2PE	KIEFPLPSEDSR	P33297	RPT5	26S proteasome regulatory subunit 6A	574.6539	3	45427	0.999607065488027	-0.0677332220485116	NA	14.6540740904686	14.4356419474802	14.9902820575541	14.4879526181183	15.056084930782	15.2582612252354	14.2419649080624	14.8309645610496	15.3943476936207	14.7043688459087	14.9157468843791	14.7155034042338	15.2455298590823	15.1753042444845	14.9105049923674
YMD4529	SLAD_vs_SLAD-2PE	KIEFPSLR	P33298	RPT3	26S proteasome regulatory subunit 6B homolog	431.9348	3	43532	0.999607065488027	0.308726509167744	NA	13.1785955902113	12.490061903394	12.7531672533674	11.9439762546196	13.0579947774792	13.3624768463116	11.6297457475489	11.5579290860391	12.9780759898178	11.2416654366769	11.0158570702166	10.9597746869861	12.8128148269912	12.2185901328765	10.9040095593002
YMD4529	SLAD_vs_SLAD-2PE	KIEGDVIQLR	P25642	IMG2	Large ribosomal subunit protein mL49	492.3037	3	38584	0.999607065488027	0.0715602989718178	NA	13.8254880467979	13.4835309468667	13.9127313320355	13.4128931439573	13.7835195160256	13.9267696090716	13.5529103026584	13.9180968660421	13.7057742894656	13.7326863903209	13.6874054146783	13.9056254103666	14.5714692117181	13.8933141273064	13.9980629976645
YMD4529	SLAD_vs_SLAD-2PE	KIEVSSQESWGN	P15992	HSP26	Heat shock protein 26	834.435	2	37370	0.999607065488027	-0.132990651482402	13.6508585447118	13.4960501728087	14.161970577544	13.470856063337	14.1426565189021	13.5281792333898	13.782556833197	13.8583053788422	14.3795385028756	15.4987585215479	13.8826151618841	14.6627167204373	14.1854824847528	14.9370040291053	14.7920456606845	14.1422226001278
YMD4529	SLAD_vs_SLAD-2PE	KIFIINR	P08566	ARO1	Pentafunctional AROM polypeptide	403.2669	3	38152	0.999607065488027	0.496642224865282	NA	11.6225444408952	10.0267919412064	10.4365163955697	9.61396025355063	11.5129924382612	NA	9.46897341126366	9.87452212421457	11.1337988858901	9.26593797212704	NA	9.35374469613138	11.4545480583681	11.4698512762116	9.89493340191721
YMD4529	SLAD_vs_SLAD-2PE	KITLELGGK	P54115	ALD6	Magnesium-activated aldehyde dehydrogenase, cytosolic	523.0099	3	42800	0.999607065488027	-0.0581282235378211	15.0163718985515	15.4414363455371	15.0996045818619	15.6255259560186	14.9593220783731	15.6607717051968	15.6044009097678	15.1909569827826	15.1108928634165	15.8901775682535	15.0073624994214	15.6455839889556	14.8954367814054	15.866175290065	15.3641474967301	15.115960032209
YMD4529	SLAD_vs_SLAD-2PE	KITSNQR	P00560	PGK1	Phosphoglycerate kinase	384.2342;384.2342;575.8485	3;3;2	12770;14135;14136	0.999607065488027	1.01227024568058	NA	16.8221143534507	16.1931968136828	16.6671438049893	14.9703872751396	16.2314311217983	16.4822290673541	14.5101448491494	15.4082209027569	17.4444563580159	14.2375405216748	16.2579485176834	14.517165309077	17.0301098370603	16.2168276653586	13.9192471887519
YMD4529	SLAD_vs_SLAD-2PE	KIVDEGLNGVDLVSR	P52910	ACS2	Acetyl-coenzyme A synthetase 2	640.04;959.5531	3;2	47369;47419	0.999607065488027	-0.0385254059297466	14.5175548631424	14.7285446999511	14.7018221289175	14.7878003459804	14.7177657917655	14.7175177468221	14.8505416506744	14.6039984724483	15.36179606453	16.0671973138588	15.1774107216688	15.5128459544407	15.1380753201433	15.7816772321331	15.7185904242197	15.0975514959182
YMD4529	SLAD_vs_SLAD-2PE	KIVSNASCTTNCLAPLAK	P00360	TDH1	Glyceraldehyde-3-phosphate dehydrogenase 1	852.8124	3	40087	0.999607065488027	0.516975762823259	NA	NA	13.8304337059884	NA	12.9166710739109	13.4578595959334	13.2834604233952	13.5958406794209	14.8651460074798	13.8058255085185	15.0939984427527	13.8703630878465	15.7721818001867	13.8946038129023	13.5753770491481	14.8203413971762
YMD4529	SLAD_vs_SLAD-2PE	KKDELER	P26783	RPS5	Small ribosomal subunit protein uS7	382.2358	4	22153	0.999607065488027	0.481386607544547	16.8441023565776	16.9495052138589	17.2777948560349	16.8132721679849	16.6965256607949	16.3909929611706	16.6377259984935	16.2338835438191	16.397857675535	16.4355726071891	16.1598505353289	16.9511719509736	15.7358857727314	16.8521385711185	16.6753480118793	16.5050759218207
YMD4529	SLAD_vs_SLAD-2PE	KKQSDVLR	P05748	RPL15A	Large ribosomal subunit protein eL15A	396.2543;528.0038;396.2548	4;3;4	22233;22510;22531	0.999607065488027	-0.2188722281896	15.0434352541619	15.739719649328	15.6122055852946	15.7407780732622	15.8093161899289	15.9029118823787	15.7894177064439	15.5099816960536	15.7504850633666	16.3615703029864	15.420255270254	16.4817357393202	15.6202587015354	16.1596271944295	16.1513926453268	15.500999022451
YMD4529	SLAD_vs_SLAD-2PE	KKTGLDISDDAR	P11484	SSB1	Ribosome-associated molecular chaperone SSB1	482.5343;643.0437;643.0444	4;3;3	30209;30212;30304	0.999607065488027	-0.361949932442592	15.9541196127262	15.8990314339263	16.2173821883284	15.9049319098851	16.5910964615009	16.1573561397791	15.9672963137004	16.707515959656	17.0692467810926	16.73876069046	17.2599204515428	17.1972377898183	17.2874184184595	16.8652468700037	16.8417399767819	16.8510335624109
YMD4529	SLAD_vs_SLAD-2PE	KKVMPAIVVR	P0CX41	RPL23A	Large ribosomal subunit protein uL14A	438.0423	4	35525	0.999607065488027	-0.0186961397884335	NA	13.5315619052891	13.0825723401486	13.4204572766421	13.1387534476462	13.6454378048059	13.5938054035732	13.0762432659014	13.2946182618269	14.1270341306318	13.2863674307095	13.8044472948499	13.4012718781933	13.9984151880565	13.7800590314692	13.105904036897
YMD4529	SLAD_vs_SLAD-2PE	KLAQTEPR	P39968	VAC8	Vacuolar protein 8	416.2538	3	19529	0.999607065488027	0.346705865985928	NA	15.1133543201623	14.913129029973	15.0756674175921	14.5847580922623	14.7462248035605	15.4696474013274	13.9487472625427	12.9477128888751	14.3053684013521	12.106557660289	13.5684823438253	12.8127843295625	14.6793562326449	13.4833846659177	12.4357009918385
YMD4529	SLAD_vs_SLAD-2PE	KLAVNLVPFPR	P02557	TUB2	Tubulin beta chain	520.0001	3	50864	0.999607065488027	0.223987279184044	NA	13.2183281774088	12.0232189544788	12.8627036419668	12.0740793772671	12.3875593920706	13.2426320697517	12.2054477426469	11.5494426482323	13.0502350612787	11.2564796040285	11.7755409088076	11.9168848571178	12.9836800711141	11.9594334561381	11.7564522906829
YMD4529	SLAD_vs_SLAD-2PE	KLDHTER	P38249	RPG1	Eukaryotic translation initiation factor 3 subunit A	401.5659;601.8452	3;2	13742;13743	0.999607065488027	0.681544316866443	16.274813086515	16.8453183020361	15.4430639231077	16.3568768169127	15.1754545366862	16.3085907750907	16.0662722318074	14.6435773175215	14.4065870926346	16.5036179982357	14.2965489942848	15.1828740950828	14.169849908918	16.2858598971432	15.4747539292591	13.8483623222939
YMD4529	SLAD_vs_SLAD-2PE	KLEDAEGQENAASSE	P32445	RIM1	Single-stranded DNA-binding protein RIM1, mitochondrial	941.4548;941.4559;627.9725	2;2;3	24661;26914;26931	0.999607065488027	0.0629382797185531	NA	14.6247154202564	14.3944351517168	14.2788371424908	14.6331793214033	14.1439001098501	14.4353135008546	14.2665042349697	13.5576753350421	14.754829459132	13.5892846206439	14.8355350863401	13.6968613429348	14.8729808533092	14.4219299182832	13.6627754525528
YMD4529	SLAD_vs_SLAD-2PE	KLEDHPK	P02994	TEF1	Elongation factor 1-alpha	737.947	2	22175	0.999607065488027	-0.0191235965038903	NA	13.4109639371481	11.6053427179845	13.1132534677378	12.5575223445569	13.2206067282674	12.180271229738	12.9575075806137	12.8545338687812	13.3316082204651	12.231359555235	13.4981645905477	12.3204503586968	13.0370001839051	13.3237805006064	12.8398380968824
YMD4529	SLAD_vs_SLAD-2PE	KLEDLSPSTHNMEVPVVK	P23301	HYP2	Eukaryotic translation initiation factor 5A-1	658.6254;877.8297;658.8745	4;3;4	46506;46543;46605	0.999607065488027	-0.590843466510552	14.9206757490927	15.5739448179502	15.4878569504002	15.7762012091538	16.1344483700212	15.956299545947	15.6217301725615	16.4095745041093	15.7888537580126	15.5030102513109	15.0492024743363	16.326248681554	15.8417677186573	15.9845399340455	16.0172181404239	15.9148716703555
YMD4529	SLAD_vs_SLAD-2PE	KLEDLSPSTHNMEVPVVKR	P23301	HYP2	Eukaryotic translation initiation factor 5A-1	558.3222	5	42613	0.999607065488027	-0.442902260344537	16.3986164988513	16.1089848883774	15.4572696984294	15.3519194186662	16.3696079320693	16.208607365722	16.3562924809658	16.1538917669453	16.2320649073798	16.2287691741288	15.5713690416089	16.8324162190959	15.6456611411642	16.2380021675979	16.3042701904847	16.0790860818717
YMD4529	SLAD_vs_SLAD-2PE	KLEIQQHAR	P0CX25	RPL43A	Large ribosomal subunit protein eL43A	476.2879;476.2894;713.9278	3;3;2	20310;21650;21679	0.999607065488027	0.306439147771613	15.6813806201891	15.9085830780102	15.3589150455487	16.0637058194113	15.1636968188667	15.7921892714621	15.9232761886467	14.9076656930972	14.5586796830672	16.0893926434318	14.3239634774778	15.4232478401799	14.1945080061273	15.8456662759594	15.4628489924351	14.1368966701619
YMD4529	SLAD_vs_SLAD-2PE	KLFAATVAK	P00560	PGK1	Phosphoglycerate kinase	519.6734;519.6738	3;3	39827;39923	0.999607065488027	-0.115755052927568	16.0970219797845	16.1643049220695	16.408886393729	15.7158365953911	16.1035864859237	16.0330603384312	16.7223454143323	15.990077863997	16.2230458332665	16.73915683133	15.6778241818509	16.7587423496678	15.89322303794	16.8378002386033	16.7745700298238	15.6184919087399
YMD4529	SLAD_vs_SLAD-2PE	KLFANYKLPVHVR	P16603	NCP1	NADPH--cytochrome P450 reductase	439.4779	5	44054	0.999607065488027	-0.299335414305082	NA	11.0007047642847	11.4774213416955	11.12564238402	11.3441998909703	12.7157399744842	11.1459823934665	10.796444051633	11.3302465692632	12.6342341083475	11.8100347724181	11.7178488870379	11.9733011383296	12.2182232638163	12.8679882438472	11.5612734635682
YMD4529	SLAD_vs_SLAD-2PE	KLFDNTER	P53878	YNL181W	Uncharacterized oxidoreductase YNL181W	442.917;663.8719	3;2	26056;26059	0.999607065488027	-0.00599206505129857	14.6566024274291	14.9245612891771	14.6412044766799	14.2342976885425	14.5338015410832	14.5465577171628	14.641350735312	14.7589241484759	15.2098229003594	15.0484716695683	14.9521994310773	15.3325752651535	15.0745678200054	15.5294446994177	15.2286814368276	15.3161755573803
YMD4529	SLAD_vs_SLAD-2PE	KLFGVTTLDSIR	P17505	MDH1	Malate dehydrogenase, mitochondrial	552.0018	3	49886	0.999607065488027	0.457111267710271	NA	14.2207477043235	13.6504817083403	14.1992824534752	13.4277088908384	14.0688768652923	14.0726936917964	12.6962913027505	12.5119535953523	14.0044616543262	12.2305256760497	12.8709395885631	13.0621746323832	13.9054265018006	13.5540435602559	12.7508791493455
YMD4529	SLAD_vs_SLAD-2PE	KLGEINQVR	P33399	LHP1	La protein homolog	681.421	2	28426	0.999607065488027	-0.205677348765775	13.3349176023115	14.3574312219491	14.344422914588	14.5615245371187	13.9746943623325	14.4642146722874	14.7139003381643	14.2681962982461	14.0880569770248	15.0417156978854	13.8627592407281	14.5313845908776	13.9758842988284	14.8037058295082	14.5750019471617	13.8850447805045
YMD4529	SLAD_vs_SLAD-2PE	KLGLTVIR	P53905	LSM7	U6 snRNA-associated Sm-like protein LSm7	401.9427	3	36787	0.999607065488027	0.208366936865312	NA	13.9655753856017	12.3595983189723	14.005942049146	12.7123849918257	14.1608397703628	13.6556695220398	12.4124589732705	11.6403999046899	13.741194511349	12.0206636945979	11.7115894024408	10.6810558385939	13.4779760304734	12.8012379129935	11.4930343231332
YMD4529	SLAD_vs_SLAD-2PE	KLGYTEPDPRDDLNGLDVAR	P31116	HOM6	Homoserine dehydrogenase	850.1194;850.1179	3;3	44802;44922	0.999607065488027	0.0683092112588941	12.8867512921498	13.5842252722027	12.8703988534487	13.6940323009452	12.8686095455692	13.5555121555397	13.6329804702841	12.705068702318	12.9007120846816	13.7533485776561	12.493763424637	13.111330611113	12.8770912112756	13.5380815560727	13.3904865468519	12.5741386671699
YMD4529	SLAD_vs_SLAD-2PE	KLIKFETR	P07149	FAS1	Fatty acid synthase subunit beta	411.5195	4	35812	0.999607065488027	-0.108419217564716	NA	13.7873132581835	13.4327293734688	13.9576295026131	13.7770027637207	14.0985954115911	14.1585559721981	13.3030855684364	13.4075758196433	13.9675341877388	13.1743052289083	13.4320117475629	13.0211437278328	14.0006063874542	14.0708691144626	12.8430228290791
YMD4529	SLAD_vs_SLAD-2PE	KLIQSLPPTLK	P49167	RPL38	Large ribosomal subunit protein eL38	616.0756	3	47349	0.999607065488027	-0.138909997244333	14.9470945677965	15.56744589136	15.4423524024627	15.5026793810386	15.4661343299103	15.4842849228286	15.5404696133085	15.5243233655878	15.3034403456795	15.6736552156368	15.2988251422605	15.2537814246872	15.4244113457004	15.3580307616482	15.5579831992436	15.2008620557336
YMD4529	SLAD_vs_SLAD-2PE	KLLQLAGVEDVYTQSNGK	P25443	RPS2	Small ribosomal subunit protein uS5	857.8302	3	53551	0.999607065488027	0.0687004062000405	14.035706345469	13.6507316601235	13.6661560747611	13.8539641695369	13.8177256761645	13.7398182800649	13.5641995029441	13.8100131659168	14.7007639772695	14.5205396158338	14.7088674899338	14.5491352006169	14.7595009895898	14.3190664069288	14.6914081426237	14.8776050947579
YMD4529	SLAD_vs_SLAD-2PE	KLQFDEILR	P32451	BIO2	Biotin synthase, mitochondrial	489.2966	3	47285	0.999607065488027	0.228861961151175	13.3981576885425	13.0025533766831	12.7956769304319	12.2111747167892	11.9794806637185	13.2980574808862	12.6814938289592	12.5330828942781	13.4072245792724	14.5939699993492	13.0568973392005	13.9450580791314	13.038664648515	14.5852659297334	14.1641050186235	13.2717740735075
YMD4529	SLAD_vs_SLAD-2PE	KLRPENQ	P06168	ILV5	Ketol-acid reductoisomerase, mitochondrial	396.9063;594.8557;594.8558	3;2;2	15709;15710;16938	0.999607065488027	0.674184079005599	16.3085789180072	17.4632015378118	16.4346288988938	17.508059016244	15.7612787889071	17.2266776905139	16.592178851967	15.4375967235464	15.0897893364519	17.3204387771842	14.4060901668312	16.4132976979072	14.7462280461059	16.9908889990958	16.2598734733171	14.2074700720747
YMD4529	SLAD_vs_SLAD-2PE	KLSDELKGDLSIIMR	P32449	ARO4	Phospho-2-dehydro-3-deoxyheptonate aldolase, tyrosine-inhibited	582.3486	4	60475	0.999607065488027	0.181169377900549	13.5100165097351	11.7580172989911	12.1673878891281	11.6672382605781	12.3409860868966	11.9179502479742	12.079831537758	12.0392145742014	13.7193045588437	13.0337540691846	13.1528454351694	13.3992782607986	13.6883079729454	12.9855374239365	13.0983600262237	13.440034654131
YMD4529	SLAD_vs_SLAD-2PE	KLSQLVK	P53252	PIL1	Sphingolipid long chain base-responsive protein PIL1	475.3227	3	36103	0.999607065488027	-0.454507808658914	16.2157678615424	17.2357358524855	17.0764196692056	17.0974604873599	17.6510943481454	17.3476645355006	17.4590222047334	16.9856340168495	15.3004760886163	16.1214018017064	15.105297414217	15.5913968510066	15.5413723224308	16.1411956333326	15.749744291723	15.1953243219386
YMD4529	SLAD_vs_SLAD-2PE	KLSSAELR	P16521	YEF3	Elongation factor 3A	403.2503;604.3719	3;2	25080;25120	0.999607065488027	0.0262548878779647	14.8657942657791	16.1849189087944	15.5420049424839	16.223127226668	15.1955559867842	15.9283919024707	16.1779346054964	15.4089432974622	15.5934186445507	16.6307603529962	15.5042781805046	15.9919786954943	15.2458351567298	16.4717424746855	16.3518053935307	15.4978553795043
YMD4529	SLAD_vs_SLAD-2PE	KLTKDDPSQQATR	P06208	LEU4	2-isopropylmalate synthase	699.4041;524.8046	3;4	24832;24835	0.999607065488027	-0.218772629881531	14.4642153591425	14.7980384574412	14.8840100391636	14.8659124248756	14.9053407266066	14.8699081074165	15.1739014243653	14.9381165417607	15.2792567262638	15.1381100020158	15.0647814279043	15.4727935397282	15.0777268280742	14.9484925606041	15.2286813354565	15.0965850570112
YMD4529	SLAD_vs_SLAD-2PE	KLTSQEINDRLEAL	P23639	PRE8	Proteasome subunit alpha type-2	645.3688	3	45640	0.999607065488027	-0.072216202825075	15.2982758317366	16.1043510481376	15.8589237189217	15.846295527512	15.7803481096926	16.0103262318373	16.2584392075534	15.347597388525	15.4968152293763	15.7802501858687	15.3920673185248	15.487119344286	15.5956815718544	15.9849020265467	15.4589692423139	15.511960411621
YMD4529	SLAD_vs_SLAD-2PE	KLVIGQHGLLSTPAASHIMR	P37012	PGM2	Phosphoglucomutase 2	487.4892	5	41681	0.999607065488027	0.219938461534751	NA	13.0840433040023	12.3748412570165	12.979205632046	12.1498407923769	13.6426002951826	12.4517813973457	12.1268105930422	12.7466543334359	13.5732110132386	12.7768155368494	12.8950356503719	12.5228059145252	13.4098644450416	12.9149289926096	12.2157598621354
YMD4529	SLAD_vs_SLAD-2PE	KMRDQHTGR	P10080	SBP1	Single-stranded nucleic acid-binding protein	478.2637	3	09754	0.999607065488027	0.0638401998360951	NA	13.9074503926535	13.4130100884258	14.2988529857364	12.6769287040012	14.645524647705	15.6726351093993	12.2419686953044	14.3411979851942	16.3005708482013	13.3314284859147	15.3575323165465	13.8235339606146	15.8989611701484	15.3146353191483	13.4191897045165
YMD4529	SLAD_vs_SLAD-2PE	KMTDTIGVPIFLTR	P38707	DED81	Asparagine--tRNA ligase, cytoplasmic	632.7053	3	56828	0.999607065488027	-0.10319893513293	13.9157093778924	14.1349359388563	13.5837499755627	14.3837841351542	13.5890806760367	14.4521055139899	14.4561465369692	13.9336424410016	13.6431905070244	14.2077418088476	13.8916313714052	13.9245476231826	13.6560409831019	14.4498487925673	14.4066821282311	13.734390717515
YMD4529	SLAD_vs_SLAD-2PE	KMTTDDDINWQELAR	P33297	RPT5	26S proteasome regulatory subunit 6A	714.0292	3	46855	0.999607065488027	0.137421905572868	15.8293259024514	15.5519751550579	15.3280367287872	15.2755518471249	15.345694452641	15.3075121673408	15.723554922296	15.058440468852	15.1446128988424	15.963672144469	14.7493416171571	15.2435205399942	15.3658652539653	15.4182275804061	15.5289804027115	15.2711293863908
YMD4529	SLAD_vs_SLAD-2PE	KNFGDRNNNSR	P39015	STM1	Suppressor protein STM1	542.6197;407.2162;813.4256;407.2165;542.6197	3;4;2;4;3	13849;13854;13865;15304;15305	0.999607065488027	0.919334240401678	17.3216960015959	15.5126992995879	14.4958350055835	15.1798597072775	14.3831986494549	15.0906886038395	15.399545352379	13.9593204467648	14.1402781880144	15.9464297657668	13.6324755225624	15.6432087054841	13.7738929522087	15.8158693628585	15.1663944708268	13.644854825192
YMD4529	SLAD_vs_SLAD-2PE	KNGFVVIK	P23301	HYP2	Eukaryotic translation initiation factor 5A-1	504.9988;504.9984	3;3	38483;38587	0.999607065488027	0.00299115791877824	15.5954214622338	15.7671895759027	15.6557704761764	15.9291602542384	16.0878226170552	15.7404341501713	15.7627368170254	15.3445835526244	15.3314003787186	15.9455493521229	14.3840565048589	15.7606902737112	15.2582067684185	15.9292071899821	15.5027932973188	15.1295412222444
YMD4529	SLAD_vs_SLAD-2PE	KNILPDLSSNALETKPAR	P38934	BFR1	Nuclear segregation protein BFR1	644.6347	4	47173	0.999607065488027	-0.334127490219043	15.0268231316174	14.9241618441437	14.9129220575415	14.6737117714748	15.2369021963488	15.0187981907468	14.8430524571793	15.7753759213786	15.1529459484528	14.8964466752163	15.0382416249287	15.2199087389459	14.9091108741672	15.1265370138394	14.8854773536164	15.2391210379607
YMD4529	SLAD_vs_SLAD-2PE	KNPDYREEE	P38764	RPN1	26S proteasome regulatory subunit RPN1	742.3729	2	18921	0.999607065488027	0.46363342806718	12.9510277461532	13.4273143932471	12.6448227646572	13.6751284508572	12.2945641574257	12.8683677305672	12.8266966208109	12.8541311338421	12.0302785832461	13.1778465900761	11.041852554922	12.7696331876508	11.1079996449165	12.7793589364767	12.8821320948108	11.6000207197142
YMD4529	SLAD_vs_SLAD-2PE	KNVSSSDAR	Q12165	ATP16	ATP synthase subunit delta, mitochondrial	423.2363;634.3514;634.3508	3;2;2	12561;12581;13929	0.999607065488027	0.638886624810896	NA	14.3734368383584	13.9748652824517	14.581882219275	12.7729778526977	14.5001005416464	14.1314704563336	13.2801504368587	12.9239081837177	15.1561680152531	11.9484344965436	14.8616897602623	12.5652283990773	14.8477738342193	14.6943295943461	12.5872968319541
YMD4529	SLAD_vs_SLAD-2PE	KPENAETPSQTSQEATQ	P25087	ERG6	Sterol 24-C-methyltransferase ERG6	717.357;1075.5327;717.357	3;2;3	21944;22003;22036	0.999607065488027	0.454944717120291	NA	15.098747330201	14.7962092264581	14.7564895122884	14.2137348469448	14.5454622865938	15.2500403129821	13.7062451102614	12.1867280575705	14.1804892216132	11.9766247044259	13.9350988430577	12.0812305990932	14.1101722100257	13.2099114539848	12.2538671329713
YMD4529	SLAD_vs_SLAD-2PE	KPQVTVGAQNAYLK	P00942	TPI1	Triosephosphate isomerase	709.0939	3	37208	0.999607065488027	0.266346312644671	NA	16.6835505356203	16.0868006094121	16.6851371047834	16.0892235075853	16.2567905647589	15.9029001755153	16.6263515013161	15.8343545770006	15.9592153403483	15.2925730490297	16.5794291211812	15.8755700918313	16.3488344278385	16.4301392643986	15.4101671477664
YMD4529	SLAD_vs_SLAD-2PE	KPTVLIIGALGR	P38998	LYS1	Saccharopine dehydrogenase [NAD(+), L-lysine-forming]	514.676;514.6752	3;3	48859;48957	0.999607065488027	0.136222446929064	12.6777980274543	13.1475592590604	12.4690312657299	13.1990236298031	12.227953937645	13.7184126282524	13.0207506738563	11.9814051545778	12.4967092310879	13.7357368952048	12.5343310955614	12.6226267711133	12.2655534680545	13.3754533344508	12.8305966931165	12.1766968308614
YMD4529	SLAD_vs_SLAD-2PE	KPVLYVGAGILNHADGPR	P07342	ILV2	Acetolactate synthase catalytic subunit, mitochondrial	546.0692	4	44830	0.999607065488027	-0.0767373794860386	NA	14.1388789876227	13.5108180666912	14.2285785593396	13.253596741452	15.1628309259702	14.0469762965317	13.6812463721949	14.020227060248	15.5931701469111	14.2580722952305	14.5318316419935	14.0211051241346	15.766644821866	14.9809755114856	13.8481828177612
YMD4529	SLAD_vs_SLAD-2PE	KQAIVQK	P05030	PMA1	Plasma membrane ATPase 1	474.9822	3	25992	0.999607065488027	-0.0184573229755571	NA	16.1698034960092	15.9400877309738	15.3043871579741	15.8128050289259	15.9890552632025	16.0407979627832	15.4502088836002	15.1696667844158	15.5169882287459	14.6253552615933	16.0280875109602	15.2420567451127	15.5947440630433	15.8139810020156	15.2327299177428
YMD4529	SLAD_vs_SLAD-2PE	KQFVVDVLHPNR	P0CX31	RPS24A	Small ribosomal subunit protein eS24A	439.7613;439.7614;586.0128;439.7616;586.0134	4;4;3;4;3	39889;40365;40397;40456;40505	0.999607065488027	0.188004649239083	15.6496898774415	14.5209329171729	14.0415475233053	14.5186604560887	14.1844329356043	14.8615240062405	14.4198694990603	14.5129857361471	13.9680265555087	14.6532450219842	14.2839247932342	14.4155420012146	14.0339323027684	14.8479071867442	14.4932732048717	14.5947725500165
YMD4529	SLAD_vs_SLAD-2PE	KQHVLNCLVQNEPGVLSR	P25605	ILV6	Acetolactate synthase small subunit, mitochondrial	799.1142	3	38866	0.999607065488027	-0.232553747852361	NA	13.378565632898	12.4979726977042	13.9707740021845	12.9121952281763	14.2054208168763	13.7468940055172	13.1954547178886	13.068236721138	14.7527871598105	12.6746365078819	13.8490389043116	13.2173173997504	14.5307181652193	14.061837664136	13.1351671558789
YMD4529	SLAD_vs_SLAD-2PE	KQIDQHQVNDTTQQER	P38934	BFR1	Nuclear segregation protein BFR1	758.0595	3	20350	0.999607065488027	0.354585239589937	NA	14.5738321706126	12.942071516016	13.6085092690914	12.8220314772266	13.8094928065124	14.1150750612864	12.6676103042416	12.9774914392008	14.5314673422026	12.2175635752462	14.3811684942827	12.0346064033449	14.0767481674528	14.2589940860954	11.0727907534666
YMD4529	SLAD_vs_SLAD-2PE	KQNRPLPQWIR	P04650	RPL39	Large ribosomal subunit protein eL39	435.7654	4	31512	0.999607065488027	-0.00772832720124939	NA	14.9619269387525	14.3869863135295	14.4404394358954	14.2130503291742	15.2230383978948	15.0315525151752	13.9490756507974	13.0296587837169	13.5794051457897	13.6088729621112	13.7743102381083	13.3357821346981	14.0528906450636	14.2067751243348	12.8220962884841
YMD4529	SLAD_vs_SLAD-2PE	KQNTVIADTLIFPTNQASPHHIFRG	Q05016	YMR226C	NADP-dependent 3-hydroxy acid dehydrogenase	622.7458	5	47587	0.999607065488027	-0.697315551826533	NA	13.6676754099324	14.3768533029599	14.7223688613266	15.0001642578664	15.1852081194675	14.4364182213548	15.190001707576	14.8797386925484	14.6915848023432	15.0227989070885	14.5853684449128	15.3369709527051	14.9276403656546	15.0513177411942	15.3794591600469
YMD4529	SLAD_vs_SLAD-2PE	KQSDVLR	P05748	RPL15A	Large ribosomal subunit protein eL15A	383.9027;575.3503	3;2	19451;19453	0.999607065488027	0.118247953284381	15.1328840954395	16.5577120041464	15.7797301800269	16.7847801958888	15.7759085209143	16.2670324344091	16.2391271629942	15.5000465440464	14.9812611516596	16.631637156298	14.4855229219254	16.1797847080293	14.7999662486574	16.2450191132441	16.2253858440879	14.8752883469393
YMD4529	SLAD_vs_SLAD-2PE	KQSWVAPPPR	P39522	ILV3	Dihydroxy-acid dehydratase, mitochondrial	490.6224	3	27700	0.999607065488027	-0.0998299536614162	13.5447171131646	15.1885996365456	14.7712440399514	15.4296118502121	14.5154154995059	15.2305747663332	15.1015941307215	14.4859080579587	14.1664741418923	15.1455055547795	14.2081991464808	14.9469274434918	14.2705681749002	15.2538473010383	14.9706860677304	14.1818186025808
YMD4529	SLAD_vs_SLAD-2PE	KRAASIR	P14126	RPL3	Large ribosomal subunit protein uL3	553.3605	2	11799	0.999607065488027	0.667449290049472	NA	14.8885228885047	13.3306692418365	14.655440400965	13.7137714621585	14.0577793401104	14.406514274373	12.3183144715685	12.8636778144034	14.8733357056586	12.1094948380526	13.0173185237356	12.3756300319907	14.6462403748779	13.9372008301657	11.4338432303981
YMD4529	SLAD_vs_SLAD-2PE	KRDELYSQIR	P38934	BFR1	Nuclear segregation protein BFR1	806.4624	2	25332	0.999607065488027	-0.198949186982706	12.9954120902272	14.0096171953068	13.4808046309688	13.7250846955343	13.8743661686486	13.8393977479172	13.5947615736686	13.6981898697337	12.792382121738	13.4402309250598	11.9735773018559	13.1593251863355	12.8554721326828	13.1395500127303	13.0461746195438	12.5097357632853
YMD4529	SLAD_vs_SLAD-2PE	KRNDEAR	P30902	ATP7	ATP synthase subunit d, mitochondrial	398.2291	3	07452	0.999607065488027	0.20234880272128	NA	11.9050795644022	11.2757585371386	12.163408654526	10.7651167801774	12.1867003057998	11.6900205929153	11.6744294516449	11.2680293273945	12.928968583926	11.0582392118816	11.4930246317049	11.5625341815331	12.5502951688145	12.2297218373968	10.4238963852638
YMD4529	SLAD_vs_SLAD-2PE	KSDVAAPQGR	P12695	LAT1	Dihydrolipoyllysine-residue acetyltransferase component of pyruvate dehydrogenase complex, mitochondrial	444.9242;666.8825;444.924;666.882	3;2;3;2	17254;17271;17555;17562	0.999607065488027	0.146554824741152	13.2312159012777	14.7980468626753	14.4554558556214	14.8494345470223	14.0089824984015	14.5285689751088	14.7343116335299	13.4760707605919	13.1494371968681	15.0053838136722	12.8008842134759	13.8475791278996	12.7861905717873	14.6935013308219	14.2231509711931	12.769548922499
YMD4529	SLAD_vs_SLAD-2PE	KSESVVYQGSR	P17967	PDI1	Protein disulfide-isomerase	515.2853;772.4254;515.2859;772.4255	3;2;3;2	21148;21166;21241;22131	0.999607065488027	0.371562049455221	14.2208968268081	14.2654069897259	14.4520411291658	14.803183497456	13.7363327396239	14.4342532044144	14.567277917807	13.5174163834896	13.9624342784899	15.5306763618289	13.0791819165733	15.2305300704095	13.6058243646402	15.4664833547939	14.9634794033942	13.627238873072
YMD4529	SLAD_vs_SLAD-2PE	KSLNNAVR	P38737	ECM29	Proteasome component ECM29	402.5814;402.5814	3;3	08688;09612	0.999607065488027	0.970200765575836	NA	17.1031197783684	16.235804570396	16.975325239134	14.7884292819085	16.9029086284829	16.7332784182288	14.7802467262743	12.7557278798874	16.8829218497832	12.9991074663509	15.2620662737443	12.8097073071864	16.3659189518485	15.5523194859995	12.6372707693676
YMD4529	SLAD_vs_SLAD-2PE	KSLYTNTSR	P14126	RPL3	Large ribosomal subunit protein uL3	458.5962;687.3904;458.5958;458.5958;687.3901	3;2;3;3;2	20739;20750;21445;21705;21722	0.999607065488027	0.528705281438501	15.42389238473	15.3844384879705	15.0809355522066	15.5404990169253	14.3216146844496	15.381487333334	15.4239967860202	14.1878455122747	13.6192879954846	15.5620802427746	13.4139036529976	14.8686383586497	13.5410387221473	15.5173385200285	15.0223013698892	13.5747857152245
YMD4529	SLAD_vs_SLAD-2PE	KSSYQQQR	Q08972	NEW1	[NU+] prion formation protein 1	443.5801	3	12680	0.999607065488027	0.363698741440322	NA	13.3484219053952	12.4135608862175	12.6638420983047	12.1038923237488	12.6984702225195	12.9244687716827	12.0528069028443	11.0898246933849	12.9170175340128	10.8360849256313	12.7448557933413	11.2700263095686	12.4777732762095	12.5664709247018	10.6231430693225
YMD4529	SLAD_vs_SLAD-2PE	KSTGGKAPR	P61830	HHT1	Histone H3	378.2393	4	15265	0.999607065488027	0.122370802415062	NA	16.6663324868079	16.9740717004996	16.9685003378518	16.3349796299654	16.9382285851082	17.0819782114472	16.633869730698	15.625505243864	16.8020789411433	15.5341203625391	16.8679811217126	15.4361825866864	16.7073505115761	16.3578601183424	15.4203407409969
YMD4529	SLAD_vs_SLAD-2PE	KTCSSCGYPAAK	P49166	RPL37A	Large ribosomal subunit protein eL37A	646.6749	3	24621	0.999607065488027	-0.200247700150687	14.0955027658339	14.8497066022611	14.7967333188996	15.1613689957695	14.4451593195607	14.9647054227972	15.3627262762254	14.9317114647834	13.687552167321	14.0971632874399	13.2662401731573	13.8068506519935	13.5656976616385	13.9009399415253	14.2016506010304	13.2642880997973
YMD4529	SLAD_vs_SLAD-2PE	KTGLDISDDAR	P11484	SSB1	Ribosome-associated molecular chaperone SSB1	498.9419;747.9099	3;2	29498;29504	0.999607065488027	-0.35531529937272	13.1598336186119	15.2813411826023	15.3190868417266	15.5699210704398	14.678462060769	15.8323673854438	15.2392295582909	15.0013849063679	14.8640778289517	16.0986271495997	14.7854140749374	15.4278504404574	14.7672584534616	16.1621282238009	15.7538948215724	14.6133517265576
YMD4529	SLAD_vs_SLAD-2PE	KTHGAPTDEVR	P00445	SOD1	Superoxide dismutase [Cu-Zn]	506.2825	3	16270	0.999607065488027	0.93360490053432	NA	14.7215865958292	13.9592285784905	15.0251435111114	13.1462560828871	14.541421619405	14.3435225327869	12.5089917433585	11.9336696579777	13.7642855787088	11.255524540038	13.621355667276	11.5269417052865	14.0025569915546	13.7122392220814	11.7662333768589
YMD4529	SLAD_vs_SLAD-2PE	KTILGAPFCPR	P27614	CPS1	Carboxypeptidase S	521.9735	3	40722	0.999607065488027	-0.403398042314684	NA	14.4591703197313	15.0232526320948	14.6348293804259	14.9484070998905	15.4810577272034	15.1256155175578	14.8815149342763	13.8908987952785	13.8339547882169	14.4736048175036	13.815285705072	14.2917611571613	14.096011828576	14.014889960084	14.4995960074789
YMD4529	SLAD_vs_SLAD-2PE	KTPNGEGSKTWETYEMR	P38701	RPS20	Small ribosomal subunit protein uS10	874.7892	3	34901	0.999607065488027	-0.241557142690247	14.028508444731	13.8550684057776	13.6534574686927	14.1271875576527	14.3716352933181	13.8324335197037	14.5093975173654	13.9169841172277	14.755817763442	14.3987625311881	14.2901746752417	14.7331511091517	14.5342892520595	14.60593887303	14.6277818609398	13.9966312877788
YMD4529	SLAD_vs_SLAD-2PE	KTPVFGICLGHQLIAR	P07259	URA2	Protein URA2	529.3135;705.414	4;3	48266;48295	0.999607065488027	0.527390977611555	14.8914548865341	13.2319992706188	13.345725779228	13.3011826964471	13.2601601799023	13.6349521958605	12.9018025605373	12.8638837860818	13.3863994572235	13.906618578469	13.6863422636075	13.3880147111032	13.572352048578	14.0013386462914	13.5828838001637	13.5781921770347
YMD4529	SLAD_vs_SLAD-2PE	KTSSLCAR	P53115	INO80	Chromatin-remodeling ATPase INO80	613.8502	2	13569	0.999607065488027	0.62985801866172	NA	14.3350501402581	14.7050667408152	15.1046715891913	13.1153211204313	14.549831520296	15.1097878955454	13.5653453494333	12.8233332225136	15.5422205735479	12.309693753143	14.7053295807612	12.1011723482018	14.8477826892684	14.3342233035707	12.5316050942401
YMD4529	SLAD_vs_SLAD-2PE	KTSTSVDGK	P02294	HTB2	Histone H2B.2	510.9725	3	22116	0.999607065488027	0.228607725988526	NA	15.0724436797699	14.946806102772	15.0386993648507	14.5873656474743	14.4497026067887	15.1643918129241	14.9613745587156	14.6350876490151	14.7091319128181	14.6199226176115	15.2826427485654	14.598895563433	14.8438653135954	14.9480002317934	14.6730649656245
YMD4529	SLAD_vs_SLAD-2PE	KTTVEFTGESLRIPVSEDMLGR	P16140	VMA2	V-type proton ATPase subunit B	693.1262;923.8339	4;3	53732;53765	0.999607065488027	0.0830865104534588	NA	13.9195389935796	13.4287290815007	13.9200911280376	13.258643129906	14.2775028107822	14.1016739293017	13.0543130256868	13.5339306135103	14.3977502481174	13.0275130697544	13.4484149056953	13.3538323414148	14.1376601365213	13.8463570052397	13.2709853230251
YMD4529	SLAD_vs_SLAD-2PE	KTVEETIKNEFPTLK	P04173	LEU2	3-isopropylmalate dehydrogenase	673.1588	4	53095	0.999607065488027	-0.259667380384641	15.4200641746029	14.4981219671719	14.356810797789	14.5061516185627	15.5143632300406	14.7380865938932	14.2106434638196	15.3567247919117	15.4799516548139	14.4715705615075	15.5069273717571	14.3213450402742	15.5599181332183	14.4532072563025	14.6603863956682	15.418349999484
YMD4529	SLAD_vs_SLAD-2PE	KVADGTLER	Q08224	THI20	Hydroxymethylpyrimidine/phosphomethylpyrimidine kinase THI20	646.879	2	22991	0.999607065488027	0.383976311266338	14.0807343115649	14.8072402647641	14.3734801853609	14.3740580299509	13.7465781955487	14.0582900045518	15.0060399354194	13.2886994110557	14.0648992085907	15.1886798544034	13.22382865605	14.9089497155419	13.4441845012225	14.8124721605232	14.5912295617795	13.5100295147526
YMD4529	SLAD_vs_SLAD-2PE	KVEFSLPDLEGR	P33299	RPT1	26S proteasome regulatory subunit 7 homolog	565.322	3	51600	0.999607065488027	0.352506484962312	NA	14.5675082212912	14.1786589877623	14.5176515656379	13.5656055993821	14.5135600828101	14.484316062335	13.7115840152119	13.6043868197093	14.0598218431156	13.2882107613262	13.4976113247708	14.0383834669329	14.6481835206124	14.4409145438805	13.7995892161533
YMD4529	SLAD_vs_SLAD-2PE	KVEM[147]TEAR	Q12499	NOP58	Nucleolar protein 58	428.5702;428.5709	3;3	15122;15383	0.999607065488027	0.438254648115874	13.3631580580508	13.9378666181869	13.628640197182	14.1425920689702	12.898798584152	13.9225083454765	13.5945213315386	12.9034100887593	12.5382667728504	14.041351531479	12.2271165821627	13.6651039373756	12.23375829677	13.6461864646021	13.4906468073291	12.324038689494
YMD4529	SLAD_vs_SLAD-2PE	KVEMTEAR	Q12499	NOP58	Nucleolar protein 58	634.3545	2	21882	0.999607065488027	0.316425350799783	NA	15.6352690179852	14.9840005027466	16.2675569723049	14.6536351191202	15.6526055379473	16.225100599655	14.7187259974605	14.3713707766398	16.1684339086877	14.0256418673663	15.1449825444155	14.027914596081	16.2157711697919	15.5749467346005	13.9632778779968
YMD4529	SLAD_vs_SLAD-2PE	KVESLGSPSGATK	P14832	CPR1	Peptidyl-prolyl cis-trans isomerase	623.7048;623.7047;935.055;623.7045	3;3;2;3	28829;30176;30235;30352	0.999607065488027	-0.0229790990474257	15.5130823345026	15.454380799574	15.4670869169254	15.3520217282143	15.4010789401419	15.4173309997343	15.5518509176246	15.5082273179051	15.7100421423314	15.7796320379647	14.9369816875756	16.3506335333922	15.4925723032415	15.987570440355	16.0396158275368	15.5125182029036
YMD4529	SLAD_vs_SLAD-2PE	KVFTPEEISGMILGK	P16474	KAR2	Endoplasmic reticulum chaperone BiP	753.1119;565.0855	3;4	61817;61830	0.999607065488027	0.28421476985665	13.2507064122705	12.7294260203771	12.5997681495952	12.6711943513683	12.6426872742251	12.4134576363516	12.7042299797916	12.3538609638162	13.720556607755	13.5773344763349	13.2043472562283	13.8429099296383	13.5289629837202	13.5679761537986	13.7932951386789	13.2802364915142
YMD4529	SLAD_vs_SLAD-2PE	KVGEDIAK	P0CX53	RPL12A	Large ribosomal subunit protein uL11A	489.9735	3	29459	0.999607065488027	0.212696778920961	NA	17.5470861586062	17.640828049585	18.3305766183053	17.6011793693673	17.6072736530781	17.7030991307068	17.595648499826	17.9467796968161	17.4129458397078	17.1721045226597	18.0232772059464	17.6701788643074	17.350856325323	17.7937784961297	17.5575590157669
YMD4529	SLAD_vs_SLAD-2PE	KVGIPAGVVNIVPGPGR	P54115	ALD6	Magnesium-activated aldehyde dehydrogenase, cytosolic	645.4044	3	49110	0.999607065488027	0.344091021873552	NA	14.9102807655259	14.3175269447407	14.4958571846616	13.7111077062387	14.6614944505953	14.5768484076164	13.9724052079596	14.314894926092	14.9480318304189	13.8649969741263	14.2310824055792	14.098902878744	14.6148337895577	14.6143425096571	13.5621324846525
YMD4529	SLAD_vs_SLAD-2PE	KVGITGK	P0CX25	RPL43A	Large ribosomal subunit protein eL43A	437.6273	3	28237	0.999607065488027	0.051518389001842	15.3360701355149	15.554055206949	15.3637035108206	15.8853992392833	15.5815795738539	15.416705946393	15.2700627845081	15.6648062318053	15.2585795325214	15.5784159471776	14.6376716212974	15.3898827000573	15.0004338155256	15.650895861345	15.0395180329439	14.860203269419
YMD4529	SLAD_vs_SLAD-2PE	KVISEILTK	P33442	RPS1A	Small ribosomal subunit protein eS1A	547.0285	3	47935	0.999607065488027	-0.0803914628275102	13.5433009950584	14.9094426092252	14.6066230645835	15.0431556560844	14.1742186389804	15.49987650017	14.5340983126569	14.2158947244541	14.766384579647	14.1105828819821	14.3185718677415	15.0170434592406	14.5757153092738	15.1466753238389	14.9932331959471	14.6336172337116
YMD4529	SLAD_vs_SLAD-2PE	KVISEILTR	P23248	RPS1B	Small ribosomal subunit protein eS1B	454.961	3	42608	0.999607065488027	1.47319484501415	15.9366148600932	14.7010508067881	14.2771566330939	13.962352790034	12.8600442135659	14.0000426340934	13.4588995035387	12.6654093587547	12.7057835991122	14.2030082227451	12.9665027956696	13.8203934820063	12.672021041648	13.6798176135466	12.8007175887479	12.3932304645844
YMD4529	SLAD_vs_SLAD-2PE	KVISNPLLAR	P0CX31	RPS24A	Small ribosomal subunit protein eS24A	472.3088;472.3088;707.9592;472.3087	3;3;2;3	37377;37752;37832;37842	0.999607065488027	0.179186161201986	NA	16.1002321949243	15.0719364606451	15.9430619261534	15.4268084328152	15.8148801331263	15.8836070702238	14.9782671613238	14.7528319267552	16.1682017018459	15.082272935284	15.4804686896159	14.8915715680701	16.2248127133038	15.6784872976129	15.0727622202409
YMD4529	SLAD_vs_SLAD-2PE	KVISSDAR	P0CX45	RPL2A	Large ribosomal subunit protein uL2A	590.3558;393.9059;590.3552	2;3;2	18417;18826;18854	0.999607065488027	0.413148663742653	14.8343507354567	17.1011150681439	16.0482301051269	16.8361309888406	15.572958492106	16.4786169345044	16.4562890167575	14.6593677992296	14.2594118514731	16.7166280900519	13.8817231254074	15.5774405322073	14.1754341577672	16.3562426159619	15.8403000295055	13.8805833922063
YMD4529	SLAD_vs_SLAD-2PE	KVLDAGIR	P04173	LEU2	3-isopropylmalate dehydrogenase	392.5871	3	29528	0.999607065488027	0.674611063612412	NA	15.8900349321323	15.1215032738875	15.4248340380487	14.3806140879047	15.7266533481804	15.3854349434426	13.724016358114	12.2585766767381	15.0872494819358	13.0558578890778	14.284839322349	12.9115615153307	14.7515353825025	14.3788183833712	13.1836431158048
YMD4529	SLAD_vs_SLAD-2PE	KVLPIVSVPER	P07262	GDH1	NADP-specific glutamate dehydrogenase 1	514.3334;514.3316;770.9945;514.3314	3;3;2;3	41269;41809;41844;41911	0.999607065488027	-0.537596300266866	13.5161678056538	16.1166380582457	15.22758304479	15.6291079057341	15.3279559787971	16.0665436538052	15.937802723501	15.3075796593876	15.3182222366045	15.8621893394851	14.9525716924876	15.280012032401	15.2405443586475	15.7702258809704	15.7403783761703	14.8968879282675
YMD4529	SLAD_vs_SLAD-2PE	KVLQALEK	P07280	RPS19A	Small ribosomal subunit protein eS19A	513.006	3	40719	0.999607065488027	-0.209139123704318	NA	14.1982122709362	14.1395145067093	14.3674274964702	14.5215524966351	14.4202963313889	14.5327836836684	14.3021296819458	15.0863821107206	14.9053603976865	14.7437133379408	14.9357007158522	14.768450550135	15.0006824748514	15.2881625726207	14.7947095283015
YMD4529	SLAD_vs_SLAD-2PE	KVLQLLR	P05737	RPL7A	Large ribosomal subunit protein uL30A	391.9393;587.4054	3;2	40305;40323	0.999607065488027	-0.0572686514980312	14.5685366040854	15.7073355963136	14.6780743269341	15.4558206032428	14.6752517963141	15.4700398782537	15.644636046391	14.8489140156091	14.1802661221533	15.1177038989553	14.4453895552989	14.7139820842253	14.1734664147759	15.5455605953791	15.0751549589497	14.2965647590828
YMD4529	SLAD_vs_SLAD-2PE	KVMPAIVVR	P0CX41	RPL23A	Large ribosomal subunit protein uL14A	439.6195	3	35912	0.999607065488027	0.495326364262626	NA	14.3979507750211	13.8529690258695	13.7960502163915	12.8021609681319	14.1245219808304	14.4331804137623	12.7214578699343	13.1015119247234	13.8292450832771	12.5983094927608	13.1969862441233	12.4947425235114	14.8809472649658	13.850476055476	12.5753291075376
YMD4529	SLAD_vs_SLAD-2PE	KVPNDSFSCEFNR	P09937	SPS4	Sporulation-specific protein 4	635.3149	3	35932	0.999607065488027	-0.121930641043431	15.1141275720833	14.8591912682963	15.9076358651295	14.9150135105294	15.3217364716413	15.0025266811011	15.9269013392365	15.0325262882332	14.8522093866421	15.1087662658886	15.1179851944313	14.6657820630432	15.0271417113383	14.9885298579624	14.9098291734772	15.1362942452646
YMD4529	SLAD_vs_SLAD-2PE	KVSGFNAR	P32861	UGP1	UTP--glucose-1-phosphate uridylyltransferase	394.9029	3	22706	0.999607065488027	0.363002556095553	NA	15.1229889623682	14.9944161659647	15.4470118679017	14.3749968248171	15.0012046470437	15.4921704084223	14.4321738903141	14.1821337967213	15.7145581753395	14.9265748827526	15.1767557504752	14.0091615055015	14.9330313410099	15.2554780983681	14.5211444298329
YMD4529	SLAD_vs_SLAD-2PE	KVSSASAAASESDVAK	P26785	RPL16B	Large ribosomal subunit protein uL13B	706.0643	3	28531	0.999607065488027	-0.0275345120923056	14.9895412006142	15.0924809217236	14.6936972912651	14.6898945677175	14.7738809460727	14.9344416137307	15.1987957507093	14.6686337191769	14.260708410413	14.8305823598359	14.3211377771369	15.0382569102487	14.1197842822998	14.6703652616056	15.1158669744726	14.0290411943736
YMD4529	SLAD_vs_SLAD-2PE	KVTAVVESPEGER	P05030	PMA1	Plasma membrane ATPase 1	568.9876	3	29018	0.999607065488027	0.144249848647242	NA	16.8389741349331	16.846517631252	17.0238096449102	16.7193423305422	16.7711788183138	17.0170587511359	16.5278225868794	14.4790178199705	15.4350303794193	15.3030677799581	16.4376255962191	15.060101909921	16.266830303682	15.3685851471543	15.242631856143
YMD4529	SLAD_vs_SLAD-2PE	KVTQMTPAPK	O14455	RPL36B	Large ribosomal subunit protein eL36B	570.3494	3	29927	0.999607065488027	-0.0710435957825482	NA	15.5255240164604	15.5108072556236	15.8998515693313	15.8746021569218	15.4194203333294	15.8254251259102	15.7463038888558	15.0748585534165	14.9877555259193	15.0095572329883	15.2862195145787	14.715303870093	15.1834840399363	14.8514856106071	15.0093542244262
YMD4529	SLAD_vs_SLAD-2PE	KVVGASVVVVK	P48589	RPS12	Small ribosomal subunit protein eS12	565.0481	3	38208	0.999607065488027	0.0665261430214059	16.613715387988	15.6513413369002	15.7877900809089	15.4034811393535	15.8978167156443	15.6888383032184	16.0106767699165	15.5928915842858	16.0382922794551	16.3703441411198	15.5287362274345	16.0861151351977	15.699878426054	16.5957834219891	16.4412779766145	15.6509069654758
YMD4529	SLAD_vs_SLAD-2PE	KVWLDPNETSEIAQANSR	P0CX82	RPL19A	Large ribosomal subunit protein eL19A	788.0856	3	44710	0.999607065488027	0.0137671117427818	NA	14.3852191834722	13.8132599331048	14.9096682671546	14.1249055506383	14.5799392672724	14.4120737867297	14.3055427933639	14.2152844707267	14.1739009251148	14.2232771693804	14.5100511860074	14.0774272775497	14.3157709843173	14.2482611635411	14.6757312750202
YMD4529	SLAD_vs_SLAD-2PE	KYDLNICR	P41058	RPS29B	Small ribosomal subunit protein uS14B	462.5902;693.3811	3;2	32631;32685	0.999607065488027	0.269834460206212	15.2906369387846	16.2777949381594	15.9746629773407	16.3720050800474	15.2512694276578	16.2679722307985	16.392256438809	14.9242639962421	14.2871917398293	15.9932942438967	14.0128606841729	14.6116878482202	14.1482963912033	15.5505219525035	15.0188144443352	14.2153773558904
YMD4529	SLAD_vs_SLAD-2PE	KYEQQNFHLVR	Q06151	DCS1	m7GpppX diphosphatase	442.2491	4	30111	0.999607065488027	-0.409049116894073	NA	14.0904061930679	13.6818484946852	13.8336440526966	14.2124434754407	14.5397432835523	14.8746286940577	13.4839126684585	13.2787162670422	14.041120355768	12.9379634824822	13.3981666577729	13.2440072213316	14.0700664278484	13.3682040006962	13.1381215776295
YMD4529	SLAD_vs_SLAD-2PE	KYESYVR	P32558	SPT16	FACT complex subunit SPT16	416.9024	3	24963	0.999607065488027	0.116450737182832	NA	14.0363523812117	14.4441186969455	14.3477223131624	13.8025864356988	14.269880093999	14.3656556048044	14.2003327718593	13.7017691872739	14.2354443356665	13.5941453178728	14.1155937614734	13.9234660876699	14.2413840293445	14.2978922173373	13.8431134124017
YMD4529	SLAD_vs_SLAD-2PE	KYGLNICR	P41057	RPS29A	Small ribosomal subunit protein uS14A	443.2555	3	30815	0.999607065488027	0.311771672044951	NA	15.4740507457726	15.4571786704758	15.1458991221919	15.0912959209026	15.4461303855769	14.9073385195188	14.744319870409	15.1178044993169	15.123278203568	15.4808922276075	15.4190449260583	15.3219309682761	15.2567049919694	15.3488942588156	14.9120407776544
YMD4529	SLAD_vs_SLAD-2PE	KYGTCPHGGYGIGTER	P38707	DED81	Asparagine--tRNA ligase, cytoplasmic	515.0117;686.3459	4;3	25759;25762	0.999607065488027	-0.391555031646732	13.1773541926911	14.8313616780952	14.0237265493623	15.1251863677181	14.4241443630463	15.0327097120145	15.1764210374591	14.0905738019337	13.724188025709	14.9948862606322	13.6264577199826	14.8054822563992	13.863738234381	14.800824726305	14.7663081306934	13.6107549363059
YMD4529	SLAD_vs_SLAD-2PE	KYGVSAEVINLR	P32473	PDB1	Pyruvate dehydrogenase E1 component subunit beta, mitochondrial	551.6619	3	40384	0.999607065488027	-0.142613127563919	13.5132944167647	14.8518227913827	14.0037174594432	14.1008923598155	14.1197740097877	14.8342179037597	14.3764016927396	13.7097859313748	13.8067137725555	15.0337382438337	13.5776293902823	14.1032424299749	13.6671156248895	15.2519632788678	14.4151044806581	13.4863093948352
YMD4529	SLAD_vs_SLAD-2PE	KYQANPR	P38788	SSZ1	Ribosome-associated complex subunit SSZ1	394.231;590.8446	3;2	14845;14858	0.999607065488027	0.350716897876874	13.4960645862017	15.1352964551967	14.2121794061899	14.9625064342465	13.4611480759329	14.9652439876954	14.5960329560743	13.3807542706246	13.133346377444	15.2763793020072	12.4785847530457	14.4022752653013	12.7253631596744	15.0400433281384	14.717488480341	12.5092663290049
YMD4529	SLAD_vs_SLAD-2PE	KYVHCLNSTLAATQR	P07284	SES1	Serine--tRNA ligase, cytoplasmic	517.2863;689.3767	4;3	33288;33300	0.999607065488027	-0.0847224418161439	13.9603490860304	14.8573936309814	14.5841838884178	14.756998353412	14.5338524116563	14.9866935317424	14.4391668472314	14.5381019354761	14.4744598743316	15.0251521374008	14.5588370662378	14.6766334804687	14.4955696831648	14.7395440598172	14.4483475782701	14.4384363549625
YMD4529	SLAD_vs_SLAD-2PE	KYYSIYDLGNNAVGLAK	P07267	PEP4	Saccharopepsin	833.1389;625.1062	3;4	54616;54619	0.999607065488027	0.0654955128224195	14.1313939508939	14.567269997847	14.9225166895447	14.7977520337678	14.9083512218961	14.5306233225774	14.5021860333209	14.2157900429694	13.8723940784934	14.2409093679763	13.5586988661614	14.4086091341199	13.8641548990883	14.3528015590509	14.0747649671499	13.662156682323
YMD4529	SLAD_vs_SLAD-2PE	LAADVPLEPESK	Q04947	RTN1	Reticulon-like protein 1	786.9464	2	39941	0.999607065488027	-0.129400552551868	13.1587908639436	13.9929281259337	13.886434987272	13.867878217246	13.58904325155	14.1278169451899	14.4604679707264	13.2463062371366	12.3734449033051	13.7763182605733	13.0471538689557	13.3594966755111	12.8937035543086	13.8643910671809	12.9677664445168	12.9891796884181
YMD4529	SLAD_vs_SLAD-2PE	LAAPENEKPAPVR	Q01855	RPS15	Small ribosomal subunit protein uS19	565.6621;848.4913	3;2	27893;27959	0.999607065488027	0.064752896089864	13.9019646842765	14.7331966684651	14.4741577463748	14.616492998778	14.1430471351595	14.746421518159	14.7891059733875	13.7882258868288	13.763137900135	14.9954404417068	13.5076576216552	14.6401991292788	13.4443128251481	14.9937510459752	14.5176800810116	13.7320435474243
YMD4529	SLAD_vs_SLAD-2PE	LAASVVGVGK	P0CX82	RPL19A	Large ribosomal subunit protein eL19A	602.8849	2	35285	0.999607065488027	0.172509176720038	16.2745042908908	16.1958318115097	16.2719385543481	16.3911597459029	16.1168846414394	16.4275612927769	16.6137936145606	15.2851581469945	15.5234341799452	16.4240628706357	15.5894207686444	15.7793992416298	15.2970891156418	15.9559492570689	16.0541236999198	15.2199657892241
YMD4529	SLAD_vs_SLAD-2PE	LAASVVGVGKR	P0CX82	RPL19A	Large ribosomal subunit protein eL19A	680.9348	2	29684	0.999607065488027	0.00192476766720517	14.3136338802322	16.0156656895032	15.6248288507458	16.094900540818	15.3542930130695	15.8481391831062	16.0564549049681	14.7824427894864	14.1179179439476	16.0256472514082	14.3183863310004	14.9856028633558	13.9239177137357	15.6739826639922	15.1692993254348	13.8083660401297
YMD4529	SLAD_vs_SLAD-2PE	LADSSKLDDAAR	P32861	UGP1	UTP--glucose-1-phosphate uridylyltransferase	522.6209;783.43;522.6212	3;2;3	27816;30818;30838	0.999607065488027	-0.480696119655789	14.1606663993665	15.6540438559638	15.5767495090977	15.8909500767365	15.5833398903189	15.9114979674266	15.968344774812	15.7420116872301	15.3903491186231	15.6065498889909	15.6587528533665	15.9211132252554	15.5764455851447	15.7398030204634	15.4418206789371	15.9212331995656
YMD4529	SLAD_vs_SLAD-2PE	LADSTGDVK	P17255	VMA1	V-type proton ATPase catalytic subunit A	605.3384	2	24395	0.999607065488027	-0.10321256773469	15.1560126329266	15.4431208577933	15.7098449435378	15.6261674606304	15.7868173455186	15.5178608350339	15.5608570809977	15.4824609042767	15.1168806828709	15.6141803894351	14.9661456295184	15.3174177054626	15.0684270903117	15.302069973014	15.048450440789	14.770403589094
YMD4529	SLAD_vs_SLAD-2PE	LAEILKPVFQ	P17695	GRX2	Glutaredoxin-2	731.4564;731.458	2;2	55022;62479	0.999607065488027	0.0634081624576286	NA	15.1805157750092	15.0269280892549	15.26378897367	14.9279315666599	15.5640262972281	15.53668532701	14.3460346098503	14.0658457475851	14.7811183285363	13.693055880468	14.2759388869476	13.7402614206837	14.9438483915526	14.6559545061279	13.7017751021978
YMD4529	SLAD_vs_SLAD-2PE	LAGITTVK	P19414	ACO1	Aconitate hydratase, mitochondrial	553.8612	2	34615	0.999607065488027	0.287142256315104	15.4588435770451	15.2735230228953	15.0857299957436	15.692717090405	15.0167926213563	15.5792450318635	15.3273073523829	14.438899655226	14.8455330437644	15.3645656683624	14.8696018191841	15.0187775658679	15.1947559584418	15.6337393188764	15.3576256622568	15.1393619890085
YMD4529	SLAD_vs_SLAD-2PE	LAKESLAR	P40477	NUP159	Nucleoporin NUP159	596.3685	2	26760	0.999607065488027	0.117040545580153	14.9736771416946	15.6557796109365	15.0525287242639	15.7368151642036	14.9534654001908	15.6304593595637	15.2806703530847	15.0860433459388	15.1190937240442	15.3565728587258	14.875737986959	14.9540511921231	15.2427364291133	15.4141824680302	15.1433447431519	14.8627786202929
YMD4529	SLAD_vs_SLAD-2PE	LAKLNQLLR	P00925	ENO2	Enolase 2	458.3045;686.9532;458.3054;458.3052	3;2;3;3	40491;40504;46999;47098	0.999607065488027	0.0499756537814733	14.4560036232373	15.1901833894846	15.088707767352	14.9846340817201	15.0200334725267	15.1567247820972	15.6296977927088	13.7131701993354	14.3955771153354	15.8177540311941	13.6432999385149	14.9218411643309	14.566078967673	15.6072068580734	15.0293518264408	14.0208738039464
YMD4529	SLAD_vs_SLAD-2PE	LAMVVPGSGLVK	P07264	LEU1	3-isopropylmalate dehydratase	737.9552	2	50122	0.999607065488027	0.0897673213519568	NA	14.4707080305962	14.4382067775677	14.8759598518736	14.3270653666565	14.8399117046617	15.0303609808676	13.8234255424562	13.4859653885182	14.124841337043	14.0613368255799	13.955673747929	13.9083574012593	13.8064817834491	14.1405014801239	13.5922731837648
YMD4529	SLAD_vs_SLAD-2PE	LAQNDGLLK	P0C0V8	RPS21A	Small ribosomal subunit protein eS21A	638.3852	2	34238	0.999607065488027	-0.176221784593515	17.2731106440068	15.8942036525872	16.009676436511	16.0045840283628	16.4534372923376	16.300278765838	16.4928036474481	16.6399421942182	16.7117985886344	16.3305156051868	15.9018424490696	17.0983361785369	16.4707078723172	16.9134961388372	16.8107183238459	17.0554711391572
YMD4529	SLAD_vs_SLAD-2PE	LAQNDGLLKNVWSYSR	P0C0V8	RPS21A	Small ribosomal subunit protein eS21A	723.3963;723.3995	3;3	50754;54290	0.999607065488027	0.137889280336111	16.1828506230538	14.6051296635358	14.5671778068388	14.4574914423584	14.9011023972988	14.8319316020911	14.5997077611484	14.928350653904	15.3493959334761	15.0976337879084	15.2894223100641	14.9894048355683	15.2718076914417	14.9933828784064	14.9301661111218	15.6631756337138
YMD4529	SLAD_vs_SLAD-2PE	LAQSPTVGK	P07244	ADE57	Bifunctional purine biosynthetic protein ADE5,7	602.8665	2	25773	0.999607065488027	0.033386103281881	13.5705047211104	14.7869894007488	14.2344099944801	14.639109444666	14.2727239264822	14.4042635587006	14.7212501695449	13.69923149315	13.6525211951139	14.8815251456254	13.3520221353902	14.144267060317	13.6043938628316	14.5307365252639	14.5219806157992	13.3179669253163
YMD4529	SLAD_vs_SLAD-2PE	LATELPAWSK	P12709	PGI1	Glucose-6-phosphate isomerase	710.4149	2	46437	0.999607065488027	0.510742530915746	NA	16.2257643038499	15.550770372943	16.1478597634801	15.2147584730212	15.5241736824807	16.190564677988	14.9267256298778	15.3270317311672	15.7583565069287	15.1100036585825	14.8452020562779	15.2204985418676	15.7441129462822	15.6717597535664	14.9784703687208
YMD4529	SLAD_vs_SLAD-2PE	LATERKR	Q06116	HOB2	Protein YPR117W	393.2542	3	27828	0.999607065488027	0.182854794994308	NA	15.5970860702832	14.5405808916359	15.1265868395474	14.655631973807	15.1735592988319	15.3664251390731	14.4253028102661	14.2131256758919	16.2307716148102	13.4708673067917	15.3975471311794	14.4498920246238	15.9156649506032	15.4670334039143	13.9824870473164
YMD4529	SLAD_vs_SLAD-2PE	LAYYESSSK	P46992	YJL171C	Cell wall protein YJL171C	676.357	2	28872	0.999607065488027	0.122656275111275	14.2690773452128	15.4030041211125	14.912411504095	15.4079524896915	14.7713476591696	15.1351160442056	15.345386447634	14.2499702086575	14.1651433624046	15.3231876206645	13.7756462894015	14.8504372573423	14.1242172116483	15.2214676734418	14.7708532888545	14.0056867590914
YMD4529	SLAD_vs_SLAD-2PE	LCDEIATIQSK	P02407	RPS17A	Small ribosomal subunit protein eS17A	791.4321	2	39122	0.999607065488027	-0.0347126753045064	NA	14.3287617323067	14.1639761878995	14.6097594355848	14.5089864033185	14.8906503858629	14.2698453140867	13.9393650723379	14.1602612888549	14.6116258832614	13.8862079127136	14.4955606083554	13.866446719738	14.5984371135346	14.5456706722155	13.8957099141297
YMD4529	SLAD_vs_SLAD-2PE	LCVDLPNQK	P07264	LEU1	3-isopropylmalate dehydratase	695.8882	2	38663	0.999607065488027	0.379280327678535	NA	15.6698796388841	14.7688452633965	15.8958910340599	14.9835818204629	15.6632724362573	15.5038222894238	14.1116900582625	14.0082602185282	14.6257548827985	14.2838083032102	14.7173470780901	13.9857090925374	14.7774666639961	14.185802176984	13.6847653835238
YMD4529	SLAD_vs_SLAD-2PE	LDAQAIK	P46654	RPS0B	Small ribosomal subunit protein uS2B	531.829	2	30194	0.999607065488027	-0.185060847521044	13.8559288994374	14.6244327648639	14.4907340500609	14.5239033487403	14.4811725762351	14.8656739298232	14.7069265431638	14.1814694039645	14.4119580573135	14.986709540102	14.6576208802985	14.9595506890827	14.5570424683047	14.7909675368506	14.7769168910883	14.6401830793847
YMD4529	SLAD_vs_SLAD-2PE	LDPSTPVSLINDPRHPYGK	Q01532	LAP3	Cysteine proteinase 1, mitochondrial	804.1089	3	45354	0.999607065488027	0.105901782911666	13.1914397071629	13.8168927568711	13.6366266977543	13.4446224647803	13.1045222903419	13.4910457849339	14.0420100380233	13.0283963816228	12.5011680768778	12.7673719615382	12.7279803160339	12.7822028064432	12.764801048456	13.1212491939028	12.5740986017121	12.5449640172966
YMD4529	SLAD_vs_SLAD-2PE	LDSEKHIDFAPTSPFGGARPGR	P05755	RPS9B	Small ribosomal subunit protein uS4B	532.885;665.8563;532.6859;887.1356;665.6059	5;4;5;3;4	42206;42218;43421;43436;43449	0.999607065488027	-0.0192373054559276	15.4535924273411	15.4002346119489	15.0924283498194	15.4972984881127	15.1031808933318	15.5359655244189	15.5035329941764	15.3778236871188	15.1535712869397	15.7732925323061	15.4164574213447	15.3684075479153	15.0766284095595	15.5295010087825	15.4942434536072	15.0231613917636
YMD4529	SLAD_vs_SLAD-2PE	LEDLSPSTHNMEVPVVK	P23301	HYP2	Eukaryotic translation initiation factor 5A-1	733.7281	3	44722	0.999607065488027	-0.108085521225807	13.5295315133749	14.7401738439614	14.6556555972206	14.5943947740243	14.5614331275328	14.5860919210183	14.5432176781006	14.2613550868328	14.254685075263	14.6072256442986	14.2231507513393	14.3414947033361	14.3330120249552	14.3243626212329	14.4385184588849	14.3367162239988
YMD4529	SLAD_vs_SLAD-2PE	LEETKESLQNK	Q08245	ZEO1	Protein ZEO1	643.0406	3	35136	0.999607065488027	-0.0135320041033999	15.7089096658008	13.9361198380103	15.172763256408	13.9041694145155	14.9512837232481	14.3750226025576	14.412803009316	15.0369808560265	13.4119985908894	13.6976303316147	13.8389238949209	13.5332653528772	13.8104005388893	13.7755514447194	13.9205964610807	13.7914886561435
YMD4529	SLAD_vs_SLAD-2PE	LEGTIEYQK	P53549	RPT4	26S proteasome subunit RPT4	692.8895	2	37916	0.999607065488027	-0.08854648113115	13.9402558078662	13.8447592162837	13.8115969600281	14.3391108861681	14.0842094389879	14.222274117667	14.1073474643643	13.8760777738516	14.3305214437434	14.5242619661692	14.6323919845531	14.3956686016405	14.8443447444821	14.5090919242921	14.4660596555628	14.6228006171795
YMD4529	SLAD_vs_SLAD-2PE	LEKELDTIR	P06168	ILV5	Ketol-acid reductoisomerase, mitochondrial	474.2834;710.923	3;2	40179;40215	0.999607065488027	0.0466602420430693	NA	13.9968424176868	13.7656964438164	14.0430523249904	13.7017747290581	14.1011494599716	14.009701598061	13.741521493395	13.7859979252086	13.9658208446322	13.5313798620339	13.7978472054357	13.5347732802418	14.0035005380941	13.9561312302453	13.6738210702864
YMD4529	SLAD_vs_SLAD-2PE	LFIPAEKMDIDTGRR	P19145	GAP1	General amino-acid permease GAP1	517.2924	4	47884	0.999607065488027	0.259255608874584	NA	14.030594346276	13.3072344235975	14.3650044203763	12.9782623102625	13.7889700776341	14.1824739244322	13.6170488391727	12.8401253550271	13.3246519117824	12.7830075253887	12.3263065440391	12.4610657123897	13.1151251467293	12.5554900208232	12.4868507613136
YMD4529	SLAD_vs_SLAD-2PE	LGCHSAPK	P13663	HOM2	Aspartate-semialdehyde dehydrogenase	587.3244	2	16910	0.999607065488027	1.14138841370736	14.584189721368	12.6833371254805	11.6803041074439	12.7564342238224	10.9218824417787	12.6600174791444	12.2972571275698	11.2595544747925	11.7561797469675	12.7486523390438	10.5015903102714	11.6020727889602	11.2627575535006	12.7729846631676	12.005180139248	10.4854472364193
YMD4529	SLAD_vs_SLAD-2PE	LGDKAASELR	P00942	TPI1	Triosephosphate isomerase	455.2682;455.2679;455.2685	3;3;3	26031;26129;30458	0.999607065488027	0.00771335660897776	NA	16.7935154381155	16.5459460393782	17.1071838715	16.7334331561541	16.8132367889738	16.9694334318965	16.7152369951979	16.7011808497955	17.2267206995563	15.9935459379841	16.4825531403182	16.4424705822021	17.5769825994157	16.5482854317469	16.1565074243047
YMD4529	SLAD_vs_SLAD-2PE	LGEIALHFGASQEDPEETIK	P10127	ADH4	Alcohol dehydrogenase 4	830.4365;830.1012	3;3	51035;51054	0.999607065488027	-0.144505628053764	NA	15.1600067629453	14.4085517699126	14.0232587033988	14.6524969361555	15.2262784439316	14.2084945670668	14.6131755467368	15.6721859847924	15.4123700195906	15.6751189985042	15.4426064563803	15.93884871769	15.4590339218173	15.4225963407329	15.8363330872482
YMD4529	SLAD_vs_SLAD-2PE	LGEM[147]PADQGFPAYLGAK	P17255	VMA1	V-type proton ATPase catalytic subunit A	695.6948	3	50189	0.999607065488027	0.146249697315863	14.5469320145767	14.0266601622042	14.3580097035216	14.1561187477424	14.7547418793447	14.1326073155988	14.002528861991	13.6128437818471	14.339372978761	13.9492514582851	14.3371937717899	13.805038860559	14.773045095331	13.6639748032299	13.7201274167449	14.3800532757166
YMD4529	SLAD_vs_SLAD-2PE	LGEMPADQGFPAYLGAK	P17255	VMA1	V-type proton ATPase catalytic subunit A	690.3621;1035.0435;690.3651;1035.0403	3;2;3;2	54396;54432;54496;54522	0.999607065488027	-0.0963262757885879	13.7049181718337	14.4011329192487	14.1967308135251	14.2929422572325	14.2356144376686	14.2833329167809	14.4818395253862	13.9802423851586	14.171372442694	14.283487756864	14.0701101731893	14.2147409806829	14.3603461053471	14.3925939821472	14.1468586474787	14.1015247730963
YMD4529	SLAD_vs_SLAD-2PE	LGGDRTFDTTQSK	P04807	HXK2	Hexokinase-2	577.3082;865.4582	3;2	27458;27482	0.999607065488027	-0.277949599099578	13.5691246897519	15.3837504807688	15.044589358804	15.6821827940615	15.2544980525781	15.5606961925162	14.8477980195904	15.1284534550999	14.60589443767	15.2945615209087	14.5560609106952	14.966911082077	14.5763222914959	15.0897231020696	15.0479322427693	14.6044672531662
YMD4529	SLAD_vs_SLAD-2PE	LGGFTDKEISDVFAK	P38720	GND1	6-phosphogluconate dehydrogenase, decarboxylating 1	745.7579	3	59363	0.999607065488027	-0.343830771927635	13.6884611199701	13.0916707693374	13.0239637200528	12.6010796037428	13.0240142608915	13.6514190175837	13.1185080643368	13.9865569580015	14.6660330136548	13.9009349890962	14.1618696897532	14.129903279193	14.3527313229449	14.003336962331	14.188068389791	14.6072922442936
YMD4529	SLAD_vs_SLAD-2PE	LGLKQIPGIIR	P38879	EGD2	Nascent polypeptide-associated complex subunit alpha	504.6722;504.6723	3;3	47257;48523	0.999607065488027	0.361730967977534	14.1018058142922	13.6153600623277	13.3332273653725	13.5902030722022	13.2549971690488	13.2586870896137	13.7472833127658	12.9327048708562	13.3794301311389	14.1663103003106	12.9602242262951	13.5461555619017	13.2277328084125	14.1826783126363	13.6150647779251	12.8094394389006
YMD4529	SLAD_vs_SLAD-2PE	LGPISNLVK	Q04947	RTN1	Reticulon-like protein 1	622.9011	2	44335	0.999607065488027	-0.165711233072919	14.4596335930395	15.1883069548845	15.2505093469057	15.1860622494786	14.9579580682668	15.4400483628126	15.6746109080386	14.674739737482	14.6037514899068	15.204740293404	14.7819131567982	14.8776287920759	14.8006388519245	14.9626588454918	14.7071275863068	14.7137964384566
YMD4529	SLAD_vs_SLAD-2PE	LGSEADAK	P19097	FAS2	Fatty acid synthase subunit alpha	547.8057	2	20586	0.999607065488027	0.0405659928748321	NA	14.5694565049963	14.6652927746813	14.4443226004156	14.3192912309358	14.6840798382114	14.8117089782272	14.2614184879173	13.9249088688195	15.2585424164236	13.545010642151	14.7859291270938	13.7925456692964	14.763587119915	14.5307543695252	14.0475768417273
YMD4529	SLAD_vs_SLAD-2PE	LGSSSQSFK	P32469	DPH5	Diphthine methyl ester synthase	622.8453	2	27060	0.999607065488027	0.0846441570596426	14.5151382387385	15.2279616897825	14.9300714417829	15.0453412544649	14.4777403517412	15.3110645948117	15.0383130242764	14.552818025701	14.5339323634796	15.4669183745924	14.3574749031312	15.2449019362331	14.4664474264119	15.2216922825006	15.1364858476517	14.6041897496806
YMD4529	SLAD_vs_SLAD-2PE	LGTLVNQK	P29453	RPL8B	Large ribosomal subunit protein eL8B	588.8687	2	29864	0.999607065488027	0.476834864056912	NA	16.8080975928966	16.4513481958145	16.0684461731141	16.3376543375955	15.6246914352978	16.6450173937697	15.2558199928763	15.4796540009078	16.639431924696	15.2052507115169	15.9716651901532	15.2517795968029	16.6772703827942	16.3961468732501	14.9562208017753
YMD4529	SLAD_vs_SLAD-2PE	LHDNPAK	P07259	URA2	Protein URA2	549.8157	2	16201	0.999607065488027	0.634659818139381	13.3926683019934	13.9761510354726	13.157004831845	14.884043737709	12.8187647179303	13.6843105050249	13.5832491511033	12.784904260404	13.0505454351308	13.8661529499977	13.1791546187815	13.6862495710391	12.8651831289253	13.7438231088806	13.5181566674915	12.7159874606838
YMD4529	SLAD_vs_SLAD-2PE	LHGVSFK	P0C2H8	RPL31A	Large ribosomal subunit protein eL31A	546.3338	2	29642	0.999607065488027	0.555900776021698	NA	16.1744864740978	15.3621474593203	16.0906857059098	14.7530995933111	16.1734908990447	15.6829264217629	14.6699728342316	16.7554176829023	17.3461290419597	16.8376039466148	17.0187523336872	16.8618007934434	16.8168115836055	17.0820846186738	16.5586584075852
YMD4529	SLAD_vs_SLAD-2PE	LHSELKLDELQTDNTPDYVR	P00927	ILV1	Threonine dehydratase, mitochondrial	673.357;897.4732	4;3	46257;46262	0.999607065488027	-0.0581343397419207	NA	13.5738056801506	13.2221742346098	13.6906374743422	13.3862807063718	13.8231188640286	13.4280810589243	13.5772132484464	13.6672499530262	13.6290680515427	13.6459902040399	13.8070628443797	14.0567691252515	14.0776095825627	13.6219153406956	13.5593564510576
YMD4529	SLAD_vs_SLAD-2PE	LIGDAAK	P11484	SSB1	Ribosome-associated molecular chaperone SSB1	496.3103	2	26863	0.999607065488027	0.301181076878844	NA	16.4690894191316	16.1028049380992	16.1304603908516	15.7828739802464	16.4915289431433	16.0451597134817	15.4121860530566	15.5378765510162	16.550272901198	15.1997211170399	16.2835531637414	15.4873333056983	16.6535943615954	16.0939029079183	15.2439554178049
YMD4529	SLAD_vs_SLAD-2PE	LIGDAAKNQAALNPR	P11484	SSB1	Ribosome-associated molecular chaperone SSB1	619.6953;619.3631	3;3	36903;36906	0.999607065488027	-0.0132356546363575	15.645253797897	15.6700405947098	15.7775434898427	15.3561768366069	15.7769508547916	15.529100262328	15.4306065760107	15.7652996444716	16.0223409091877	15.884881195802	15.8188515709288	15.8500930009021	16.1227699385623	15.6958604777524	15.933924487637	15.8088779514743
YMD4529	SLAD_vs_SLAD-2PE	LIGNKGSNLQQIR	P06105	SCP160	Protein SCP160	582.3511	3	34475	0.999607065488027	-0.0208577476908474	14.568229981171	15.193059525575	14.8627495856726	15.1808845195012	14.9609507469892	15.1626458917849	15.3251167524786	14.4396412114305	14.700251592756	15.634231043262	15.0126881867902	14.9236028744353	14.9652947733555	15.3445600309509	15.0194688100808	14.6713139208536
YMD4529	SLAD_vs_SLAD-2PE	LILPGELAK	P02294	HTB2	Histone H2B.2	629.4105	2	47922	0.999607065488027	0.652940217475388	NA	16.0647415733333	15.6092322581909	15.9378310387452	14.9438709857171	15.7820638400059	16.2620666303228	13.8826441677452	13.9306069933193	14.8880404005387	14.007825275748	14.6162633903616	14.0366126772927	15.3649550395449	14.8730454151486	14.0877999569728
YMD4529	SLAD_vs_SLAD-2PE	LINENEK	P47143	ADO1	Adenosine kinase	582.3355	2	25072	0.999607065488027	0.109625499861602	NA	14.5446072260112	14.4431296861282	14.2917090925148	14.0092719599215	14.2358439089504	15.0941281081264	13.9281820297609	14.1097389848594	15.0000689305683	13.6345818881111	14.362992976478	13.8081502353397	14.6805073007613	14.8162289874526	13.5224000529992
YMD4529	SLAD_vs_SLAD-2PE	LIPEVINKEIENATK	P33442	RPS1A	Small ribosomal subunit protein eS1A	773.8002	3	61213	0.999607065488027	-0.0109215813910257	NA	13.6991508326448	14.1279673679113	14.3255789765559	14.0246054610421	14.074717127251	13.7980804359382	14.349879537482	14.3863012814914	13.9095356658554	14.4013529884192	14.6767310071332	13.8935472746532	13.9326346564754	14.1690502975151	14.3829058364075
YMD4529	SLAD_vs_SLAD-2PE	LKANKEK	P04449	RPL24A	Large ribosomal subunit protein eL24A	436.5388	4	25970	0.999607065488027	-0.0413482771131441	14.8418565337403	14.4810835455778	14.9772234677125	14.4592647770483	14.6461941459188	14.4134853938454	14.5737278577585	15.2914140350088	15.2779782990734	14.5060207186069	15.4680879260281	15.4728856541861	15.0211663717497	14.2408198701025	15.0700639033703	15.7275082034346
YMD4529	SLAD_vs_SLAD-2PE	LKDIEFAQK	P38219	OLA1	Obg-like ATPase 1	567.3505	3	43513	0.999607065488027	-0.0149763768610072	16.4573191211786	16.0272911673853	16.1811726754844	15.9125757568648	16.2121053587389	15.9048636338038	16.0662130543615	16.4550821814529	16.6765979922615	16.0932478577495	16.7594386911268	16.5556589222236	16.5473892618501	15.9904746095328	16.1839075794318	16.4480547594397
YMD4529	SLAD_vs_SLAD-2PE	LKDIIPGCENWPSFER	P38972	ADE6	Phosphoribosylformylglycinamidine synthase	755.7281;755.7293	3;3	54269;58246	0.999607065488027	0.00166474581548925	13.0185446138285	13.4065865313762	13.1399359903027	13.6998095099452	13.0354880349353	13.4285459485262	13.3750684949209	13.4191151838083	13.4903223509899	13.6305161009228	13.2424494045016	13.2736393886877	13.3767218918378	13.3772708836311	13.323419961161	13.4481245499569
YMD4529	SLAD_vs_SLAD-2PE	LKDTVASFK	P00830	ATP2	ATP synthase subunit beta, mitochondrial	539.6688;539.6684;540.0032	3;3;3	37021;42087;42090	0.999607065488027	-0.303120605960093	15.6150451838312	15.4726496382184	15.9795654384259	15.7428787368017	16.3386933768362	15.7035876440713	15.8359667023828	16.1443736978272	15.7290535005589	15.656351662245	15.4187337975509	15.7813569200462	15.8480328969465	15.5744847841322	15.9392551825546	15.5279891855615
YMD4529	SLAD_vs_SLAD-2PE	LKDVSER	Q05931	SSQ1	Iron-sulfur cluster biogenesis chaperone, mitochondrial	575.8412	2	19978	0.999607065488027	-0.0318171288001743	NA	13.5720170849761	13.4685392494947	13.8360204973159	13.4261759341767	13.8817304492503	13.9648950742495	13.3565694999064	12.6888162886438	13.9531517157572	12.8648335093158	13.501306948762	12.68464266717	13.7890312773363	13.5234826348718	12.6881585501046
YMD4529	SLAD_vs_SLAD-2PE	LKESQLPR	P20434	RPB5	DNA-directed RNA polymerases I, II, and III subunit RPABC1	425.5973	3	27254	0.999607065488027	0.317623596958358	NA	14.7486023824588	14.4639988639935	14.9539923011848	14.0626986868981	14.7336204542066	14.9681682357192	13.8538096321921	13.631420462549	14.7492524634392	13.282046819245	14.2725877274034	13.196679791201	14.3288467046511	14.2905954917257	13.5382613522106
YMD4529	SLAD_vs_SLAD-2PE	LKEYQSK	P40212	RPL13B	Large ribosomal subunit protein eL13B	501.9728;752.4567	3;2	24793;24813	0.999607065488027	0.221515099918308	NA	14.941092043406	15.7360738900166	15.5138576490595	15.2315878778605	15.3504417005129	15.4018350425945	14.7181064226685	14.9636582213736	15.3426380041993	14.3205089013293	15.6804134456843	14.9190611500133	15.4743553858723	15.3588334938451	15.1061158334661
YMD4529	SLAD_vs_SLAD-2PE	LKGDQEAR	P38088	GRS1	Glycine--tRNA ligase 1, mitochondrial	610.85;407.5692;407.5696;610.8505	2;3;3;2	15267;15268;17142;17162	0.999607065488027	0.660699371585043	15.6514873677525	15.5520761243193	14.9909785431725	15.6758372459954	14.609594926294	14.9332700695138	15.311554250107	14.3731625489848	14.061997621656	15.4724503212417	13.756079156192	15.0556612475928	13.8991312920408	15.0517272657059	14.7992274181754	13.9278911394098
YMD4529	SLAD_vs_SLAD-2PE	LKGNAKAPGA	P17891	CLC1	Clathrin light chain	512.3238	3	27279	0.999607065488027	-0.164606702244392	14.8394914922169	15.2770710205321	15.4080370528782	15.0865163430579	16.0086582456024	15.1951054709519	14.9314636363435	15.1343153647649	15.2913782402587	15.0260919592717	15.7480215107929	15.307140753608	15.4460148395272	15.0983685451399	14.9355378723322	14.924162466372
YMD4529	SLAD_vs_SLAD-2PE	LKIGGSLAR	P0C0T4	RPS25B	Small ribosomal subunit protein eS25B	406.9346	3	33925	0.999607065488027	-0.0672539167483386	14.6511003528493	16.1824685986546	15.781811439001	16.242281253878	15.3821619255772	15.8933994050932	16.058118012426	15.7929979682799	15.0731119848502	15.990921381309	15.2975845181724	15.536357190029	15.1051407634155	15.843040690201	15.4484533737056	14.9966666091324
YMD4529	SLAD_vs_SLAD-2PE	LKLLSEEALPAIR	P22203	VMA4	V-type proton ATPase subunit E	586.6931;586.3704	3;3	50501;55135	0.999607065488027	0.0387987067888904	13.3181011422516	14.3089110826642	13.7535978814183	14.0808986969077	13.697759594861	14.1326437637455	13.9478817278885	13.5280288895913	14.2157841834365	14.2422037332764	14.3742242673544	14.3135824674108	14.1885000502549	14.164040177876	14.0904232895874	13.9813420199805
YMD4529	SLAD_vs_SLAD-2PE	LKPIEVELR	P54837	ERV25	Endoplasmic reticulum vesicle protein 25	467.6332	3	42604	0.999607065488027	0.570072456330387	NA	13.8632826839638	13.6491316305784	14.5093300405249	12.8478259728634	14.102933301652	13.8448370179587	12.9531063556273	13.20305258044	14.3359366871694	12.6689964713881	13.702600550798	12.9118513293379	14.1027987243222	13.7915019601507	12.3925640263065
YMD4529	SLAD_vs_SLAD-2PE	LKPVSFKDTAEGYGR	P14904	APE1	Vacuolar aminopeptidase 1	569.8297	4	40587	0.999607065488027	-0.180197604186567	16.4674415717713	16.629033136812	16.1221453552666	16.8287472035008	16.7058777581522	16.5016707304511	16.8039862358555	16.7566229596383	15.575983875051	15.7020281530812	15.0783183335354	15.5398322865306	15.3025154942057	15.7980135606072	15.8046807588399	15.3255170149467
YMD4529	SLAD_vs_SLAD-2PE	LKREEEQR	P38934	BFR1	Nuclear segregation protein BFR1	464.6027;464.6032;696.4007	3;3;2	12289;15055;15058	0.999607065488027	-0.259916243293887	NA	15.0502536836799	13.7139999877596	14.4985434055408	14.531649289926	14.8430684681274	15.3624302564532	13.9862463946426	14.697899371901	15.6115156909326	13.7066817330002	15.2499093540238	14.4370360061106	15.3918794079341	15.1300813767564	14.0438283476679
YMD4529	SLAD_vs_SLAD-2PE	LKTLVQGPR	P35997	RPS27A	Small ribosomal subunit protein eS27A	439.2843;439.285	3;3	28696;34048	0.999607065488027	-0.0232987618622591	NA	15.2367157921389	14.4548095368857	15.4437013987949	15.0457791888612	15.0428677701306	15.5353967125743	14.6494536796423	14.8102144808335	15.3655232389817	14.1482983290644	15.1574279642555	14.8184063788232	15.3674039325856	15.2980457869024	14.6799281049884
YMD4529	SLAD_vs_SLAD-2PE	LKVPAINVNDSVTK	P39954	SAH1	Adenosylhomocysteinase	702.7658;702.7669;702.7659	3;3;3	44696;47561;47674	0.999607065488027	-0.335437557904633	14.6796129627413	15.18297483802	15.7255996757715	15.3225650863884	15.6763673489952	15.3931376243906	15.4702177310323	15.7127800901217	16.1925133670476	16.048053962184	15.8182430089593	16.220684158225	15.8557259281792	16.019963894638	16.046053992737	15.940017810806
YMD4529	SLAD_vs_SLAD-2PE	LKVVFGIE	P39730	FUN12	Eukaryotic translation initiation factor 5B	604.8838	2	55414	0.999607065488027	-0.252274099934215	13.2060734811649	13.2363175312922	13.1292148802031	13.5277992957436	13.4378705618278	13.7891063325669	13.6118343853547	13.2696903083912	13.932355583307	14.2789662117114	13.6044501680471	13.2642369813637	14.0604119711761	13.924466930496	13.62760418439	13.8686995081699
YMD4529	SLAD_vs_SLAD-2PE	LKYENEVALR	P13645	KRT10	Keratin, type I cytoskeletal 10	513.6354	3	35940	0.999607065488027	-0.0824907106679778	NA	15.3145770301152	14.7204266008928	14.3879666419177	14.2189047855643	15.2614590560253	15.4595433381785	14.6206826934712	15.3195704230723	15.1754197055606	14.9702591012885	14.4300242825938	14.6951680167042	15.5112962360319	15.1650938828035	14.6686578851615
YMD4529	SLAD_vs_SLAD-2PE	LLDYKDSEEIQCHAVSTLR	P39968	VAC8	Vacuolar protein 8	646.0893	4	47504	0.999607065488027	-0.00923905370716938	NA	14.9828784505652	14.7254503397722	14.6604197764637	14.6087937536721	15.2104336401798	14.9328796618049	14.4431805815734	14.3233794081539	14.7830553933251	14.6903066206309	14.2904962908163	14.549233450409	14.8069569454756	14.4333818606885	14.5566455317292
YMD4529	SLAD_vs_SLAD-2PE	LLETPELTEQWHKDMVTMSSR	P23542	AAT2	Aspartate aminotransferase, cytoplasmic	709.6175	4	57846	0.999607065488027	-0.110645395305104	NA	12.7186693315013	12.6554069219574	12.9872794030741	12.5739905924076	13.095311035158	13.2317970123663	12.689957149999	12.4901068668025	12.9102601556693	12.509119193785	12.2720837103291	12.9376413568869	12.8925291700909	12.749735350928	12.3728221004308
YMD4529	SLAD_vs_SLAD-2PE	LLETPIDLSLKPNDAEAEAEVVR	P16467	PDC5	Pyruvate decarboxylase isozyme 2	942.8545;942.8544	3;3	57571;60949	0.999607065488027	-0.0791279508498768	13.1222151315258	12.813991438415	12.935283232777	12.8499907100576	12.8260836259587	13.4034939387672	13.1234057461522	12.6850090052967	13.1676520612711	13.5940031121616	12.8500589751071	13.7517134231681	13.1851835112248	13.7254379969369	13.5646151784902	13.2695487219658
YMD4529	SLAD_vs_SLAD-2PE	LLGPAVDVLKLNDPTRH	P07278	BCY1	cAMP-dependent protein kinase regulatory subunit	541.3234;541.3222	4;4	57885;57980	0.999607065488027	0.218529408067553	NA	12.810333594779	12.3664802822444	12.1707917547562	12.4784199209885	12.2628759632218	12.6593928545148	11.5220011380442	11.3862501060008	12.3486285280992	11.5020235118716	11.465146059233	11.5762305659249	12.0312920055078	11.4904847857299	11.49587321428
YMD4529	SLAD_vs_SLAD-2PE	LLGPQLSK	P0CX43	RPL1A	Large ribosomal subunit protein uL1A	580.375	2	37793	0.999607065488027	0.0079780582449942	16.361914822366	17.2674601885933	16.6953989394298	16.9281913862159	16.710366388565	16.9193814882952	17.0931844808474	16.4981207459174	16.0396837326012	17.0536017588123	16.4627526563138	16.4390094186717	15.9918849785867	16.9970259546332	16.6973424910293	16.4535262668517
YMD4529	SLAD_vs_SLAD-2PE	LLGSDVIEK	P36008	TEF4	Elongation factor 1-gamma 2	639.3881	2	41420	0.999607065488027	0.0619361012512805	15.1173263921688	15.9676411211088	15.2758063631548	15.6955538925477	15.2274150869886	15.7407681997169	15.8683786424572	14.9720214348123	15.3591727872522	16.0154648473133	15.194671245309	15.6755125596706	14.7725881120701	16.0984089112849	15.5613251865756	14.9500633524051
YMD4529	SLAD_vs_SLAD-2PE	LLGTAFK	P0CX29	RPS23A	Small ribosomal subunit protein uS12A	527.3368	2	39680	0.999607065488027	0.399907975982394	NA	15.9297369951492	15.4830912495226	16.1108527197769	15.0720263172891	16.246170106402	15.9893231275654	14.4577564974123	14.9020263740303	16.4148081565774	14.6865721082033	15.0628282598536	14.4224461585728	15.8721478176434	15.6862158606764	14.1471103192226
YMD4529	SLAD_vs_SLAD-2PE	LLKDLDGLER	Q04477	SPC24	Kinetochore protein SPC24	492.6319	3	49979	0.999607065488027	0.175939845106432	NA	12.447431015514	12.0975702126303	11.4556039643458	11.8404494755608	12.0162199513366	11.7339368231447	11.7064412928523	11.6638887017246	11.5911809465109	11.9436585365278	12.8585635046177	11.9681482422479	12.371991848997	11.9014988996291	11.3313014892745
YMD4529	SLAD_vs_SLAD-2PE	LLKNNTGDANTEEAAAR	P16547	OM45	Mitochondrial outer membrane protein OM45	698.0382	3	28883	0.999607065488027	-0.19161594283241	13.6741706078075	15.08817889668	15.0507153824184	15.0967364621663	14.9566566569862	14.8629668472264	15.5650841409107	14.2915574752785	13.5312470475701	14.3787174291447	13.1452486401108	13.7741049469826	13.1786200704916	14.3466980632456	13.7204062254223	12.9943681209513
YMD4529	SLAD_vs_SLAD-2PE	LLNTNVDGNIK	P0CX55	RPS18A	Small ribosomal subunit protein uS13A	752.9341	2	37057	0.999607065488027	0.353272516711366	NA	13.7644009730376	13.1748197489859	14.1433675565313	12.7432099733459	14.07314587766	13.6893287237167	12.8580097298383	13.5506568363211	14.0716165642608	13.0311078505079	13.835967747758	13.4542017656015	14.0884296564028	13.9717955925579	13.3373919637741
YMD4529	SLAD_vs_SLAD-2PE	LLPGLKSNFATIADPEAR	P16521	YEF3	Elongation factor 3A	739.7595	3	57293	0.999607065488027	0.587129917409833	13.9708609800587	13.81744165691	12.9285602339307	12.7178466965992	13.0583546450468	12.5530604002429	13.0970198251971	12.3777550273725	13.1229320332492	13.1153981800284	12.9917669531774	13.0219828731213	13.2884125591356	13.46201287845	12.8263301780742	13.1536430467874
YMD4529	SLAD_vs_SLAD-2PE	LLQEVASKTNEAAGDGTTSATVLGR	P19882	HSP60	Heat shock protein 60, mitochondrial	931.8399	3	52887	0.999607065488027	0.30406202969335	NA	15.7537121698575	15.1074948046398	15.5158028309803	15.0078204460813	15.1754090486915	15.6285822100791	14.8079532503448	15.4211333833457	16.3041125974433	14.7653801802676	15.8884270842937	15.567401520043	16.5366845935572	16.1220273079872	14.778791701563
YMD4529	SLAD_vs_SLAD-2PE	LLTPEEIKVSAQCNR	P13663	HOM2	Aspartate-semialdehyde dehydrogenase	688.0497;688.051	3;3	44258;44355	0.999607065488027	0.159345501631377	NA	15.036748534336	14.8179857976474	15.3521317480238	15.0062577385681	14.8535957772765	14.9255428512412	14.8530430663985	14.8551342651948	15.2302727458056	15.0731115412534	14.5487534385542	15.0133167780601	15.2879534647859	15.1127399109363	14.6654476288395
YMD4529	SLAD_vs_SLAD-2PE	LLTTIADAAK	P06169	PDC1	Pyruvate decarboxylase isozyme 1	660.9085;660.9102	2;2	39976;40079	0.999607065488027	0.165796495419578	14.5307857629082	16.2878174751963	15.4652742708349	16.6237545794164	15.1154322666441	16.1577169368897	16.1806196567914	14.7906772463523	14.904277982016	16.8411364738615	15.1696937415502	15.7893646523592	14.9593521959921	16.3697219156274	16.1775542372311	15.0523574597441
YMD4529	SLAD_vs_SLAD-2PE	LLTTIADAAKGYKPVAVPAR	P06169	PDC1	Pyruvate decarboxylase isozyme 1	666.6619;666.6622	4;4	60037;60184	0.999607065488027	-0.134707275745356	13.4319531844066	14.2139061422129	13.988348636377	14.1494555706692	14.2337297783742	14.1765842641011	14.013322879557	13.8988557146148	14.3575453339554	13.8886170154744	14.3320324872271	13.7825314071912	14.4712723059345	14.1352533516355	13.7067029989243	14.22630648334
YMD4529	SLAD_vs_SLAD-2PE	LLVVDEKGNLVSMLSR	P38697	IMD2	Inosine-5'-monophosphate dehydrogenase 2	693.0742	3	60673	0.999607065488027	0.178371820034489	NA	14.4488716236306	13.5059154178158	14.3032315892197	14.0012671141199	13.4391424981503	14.3285166146317	13.8616113338483	13.5143459151084	14.2270555870908	13.2294230126656	NA	13.5955802654445	14.3418739185827	14.1360569092371	13.5123826188511
YMD4529	SLAD_vs_SLAD-2PE	LNADFQKPWFATVNGQAR	P07149	FAS1	Fatty acid synthase subunit beta	789.7587	3	54250	0.999607065488027	0.0447557812919523	NA	14.1768103697764	14.3833165735496	13.9286551337925	13.751516634193	14.3998154017459	14.6492603921207	13.6720938829306	14.1954573676142	15.4352053229895	13.7329281225271	14.9597651184776	14.0537624683276	15.289538413577	15.1264086831258	13.920952907933
YMD4529	SLAD_vs_SLAD-2PE	LNDIEDVEKYFPGLLR	P00817	IPP1	Inorganic pyrophosphatase	742.4123	3	63456	0.999607065488027	-0.0438390846757422	13.7503028201249	14.6037039559672	14.130765378343	14.240268324077	14.0441518889093	14.2681559822776	14.364826246219	14.2232626998091	14.3689546119574	14.6278902548057	13.8742096511551	14.1860965244369	14.0670876864078	14.955686309622	14.6259044432091	13.9316387432699
YMD4529	SLAD_vs_SLAD-2PE	LNERHYGDLQGK	P00950	GPM1	Phosphoglycerate mutase 1	578.6491	3	24225	0.999607065488027	0.0221790539641304	14.0889513733365	14.0566740503155	14.0847181272473	14.2826085850546	14.0674090742604	14.2982379628189	14.3884973224094	13.6700915606087	14.0227640776321	14.7826739408555	13.7890477864697	14.6710453587741	13.8711343130726	14.1426148520065	14.4901432640507	13.687043370502
YMD4529	SLAD_vs_SLAD-2PE	LNESRAK	P38197	YBL036C	Pyridoxal phosphate homeostasis protein	561.3297	2	12532	0.999607065488027	0.561472861876606	NA	12.664565321582	11.5674875093926	12.3885039372964	11.8924137208636	12.3490356255957	12.2172799120103	10.1227883183852	11.2178642784476	13.1662063648582	12.2790283489969	12.0585580222236	11.8974204085405	12.9654668839722	12.6282576650463	11.6554453880828
YMD4529	SLAD_vs_SLAD-2PE	LNKETTYDEIK	P00359	TDH3	Glyceraldehyde-3-phosphate dehydrogenase 3	654.7076	3	36786	0.999607065488027	-0.11647846357527	15.7404010867306	15.2456036206944	15.1212326085124	15.0009932960543	15.2113060120171	15.2326693003552	15.2654780270435	15.864691126877	15.6819382807806	15.2309560312946	15.3173390416371	15.8180216160501	15.4176652981352	15.4082204786239	15.589017443187	15.772607055577
YMD4529	SLAD_vs_SLAD-2PE	LNLGSFNK	P09232	PRB1	Cerevisin	598.8535	2	41756	0.999607065488027	0.646646694615889	NA	18.1303185317697	16.598651038462	18.028722138127	16.2039206357618	17.8092948659993	17.3020941593517	16.441692504902	16.7968425265262	16.52774579786	16.999029743838	16.8705874167012	17.0575647987484	16.5282937882415	16.6926269231311	16.9972214267971
YMD4529	SLAD_vs_SLAD-2PE	LNLRVEHIK	Q02753	RPL21A	Large ribosomal subunit protein eL21A	475.9681	3	32032	0.999607065488027	0.0905169320255617	14.7822732843244	15.467703596515	15.2236189507657	15.6510727689187	14.7685454426016	15.5633486885525	15.6883537346268	14.7423530066406	15.2249021331831	16.132369444418	14.8529874438191	15.1146412196983	14.91938403609	16.0800752339774	15.7761614918558	14.9266516848289
YMD4529	SLAD_vs_SLAD-2PE	LNNVFVIGEQGKPYISLPK	P0CX35	RPS4A	Small ribosomal subunit protein eS4A	909.2057	3	59298	0.999607065488027	0.11288309601216	NA	12.954324501753	12.464084720051	12.6592752523511	13.2141308791439	12.4174145888346	12.2266342713795	12.4605338421335	12.6133681205447	13.1644224075266	12.874936700222	12.7258096681114	13.0483672355442	12.8814855494956	13.1116781390271	12.9810283874306
YMD4529	SLAD_vs_SLAD-2PE	LNYNTVSGVNGPLVILEK	P16140	VMA2	V-type proton ATPase subunit B	745.7653	3	60274	0.999607065488027	0.539725951080156	NA	13.9276301997833	13.1863317926881	13.883586872543	12.8260379067993	13.5134809958527	13.595791730994	12.5691840487192	13.2300358336265	13.3486620008579	12.5894799711405	13.0428848685678	12.8373028538903	13.2346220502357	13.4079286028864	13.1154483205089
YMD4529	SLAD_vs_SLAD-2PE	LQKQDNR	Q01532	LAP3	Cysteine proteinase 1, mitochondrial	603.3467	2	14968	0.999607065488027	0.25530325581239	13.9393555564166	14.856266165203	14.7457835300612	14.7585960245175	13.9844152864304	14.5499760056826	14.995393325993	13.7490036348428	12.976848420009	14.4857289549564	12.9218482931153	13.3857904936593	12.8519882358764	13.951543071702	13.8892661822475	12.5974066869028
YMD4529	SLAD_vs_SLAD-2PE	LQQDKDGLSDRVVTGVLSSLETSR	P40024	ARB1	ABC transporter ATP-binding protein ARB1	727.651	4	59701	0.999607065488027	0.194718054856844	NA	12.9009665517381	12.5560960538835	13.1023394134253	12.2934347257043	13.0276828875382	12.8662150629708	12.4463311297553	12.204344153145	13.0240211359041	12.3111734584115	12.4797357510518	12.7530521226444	13.0677438477048	12.8154867405335	12.2771704486484
YMD4529	SLAD_vs_SLAD-2PE	LQQTAFDKK	P35691	TMA19	Translationally-controlled tumor protein homolog	563.0074	3	31138	0.999607065488027	0.0716477466149392	15.6187371635897	16.4662577069403	16.4302497887837	16.2918655594039	16.2047858358003	16.2390523853331	16.2534101298223	15.8232708813021	16.5886475550156	16.7437090069167	15.9216643956705	17.0952360208888	16.3819973951338	16.9196835326324	16.9723366930097	16.2693167203339
YMD4529	SLAD_vs_SLAD-2PE	LRQGAAK	P0CX45	RPL2A	Large ribosomal subunit protein uL2A	524.3331	2	13196	0.999607065488027	1.01267362789942	NA	15.3449320178265	14.4414058031608	15.3131143249876	13.861337751369	14.5949000796628	14.9470793723823	12.6785911462882	13.2250680546332	15.6141938408274	12.8240134970483	14.7516147286643	13.0940034146124	15.3945410187746	14.6172981511894	13.0267697833409
YMD4529	SLAD_vs_SLAD-2PE	LRVDEVQGK	P33442	RPS1A	Small ribosomal subunit protein eS1A	674.3999	2	27591	0.999607065488027	0.265492105286373	14.6102071337238	15.7266706203121	15.1503388517019	15.7717996345657	14.7113644761591	15.4157348362692	15.8820945193983	14.1878539873314	14.2185065796351	16.1396813960939	14.2523489537382	15.5737288660295	14.2155952854736	15.9701857149374	15.3087337214973	14.1921861104182
YMD4529	SLAD_vs_SLAD-2PE	LSAKGQQEAAR	P00950	GPM1	Phosphoglycerate mutase 1	731.9198;488.2827;488.2829	2;3;3	17543;19009;19113	0.999607065488027	0.396681548586205	NA	14.0099940932147	13.5039429310937	13.6944476167739	13.2373307451578	13.6300970432948	13.7633361690055	12.7270227029735	13.7074730994558	14.5787487136083	13.0304110407165	13.8445178286994	13.3408413205822	14.2915647338913	13.7800482174763	12.652327831797
YMD4529	SLAD_vs_SLAD-2PE	LSANNKVGGTR	Q02642	EGD1	Nascent polypeptide-associated complex subunit beta-1	474.2796	3	20246	0.999607065488027	0.136229500133783	NA	14.3452998200015	13.6567736840217	14.3956356310341	13.9321192678782	13.695933885671	14.3805149295121	13.9767927631466	14.2759537461166	15.0275929627376	13.4832054699272	13.2909026159924	14.1657064240616	14.7061870592309	14.2476104869095	14.1304501295792
YMD4529	SLAD_vs_SLAD-2PE	LSDELKGDLSIIMR	P32449	ARO4	Phospho-2-dehydro-3-deoxyheptonate aldolase, tyrosine-inhibited	632.0284;632.0279	3;3	56732;61742	0.999607065488027	0.115108726152537	14.0822768429021	13.7270034467599	12.9895158573758	13.6403733475737	13.2968590229941	14.0281831902583	13.3905914612243	13.2631009155247	14.0065868513977	14.5073081255117	13.5480951521728	14.1652904960591	13.6720638589595	14.3833251325442	14.0127371817363	13.7866088042247
YMD4529	SLAD_vs_SLAD-2PE	LSGNHTFDTTQSK	P04806	HXK1	Hexokinase-1	580.6348	3	25190	0.999607065488027	-0.162044152307718	13.5225008823341	15.4882421488367	14.9721014122432	15.3315050267184	14.8526092106412	15.3221457799679	15.057090278405	14.7306808103492	14.7411679159928	14.5138071191602	14.7455754799161	14.7279936037288	15.0708618589776	14.6615624765084	14.3388420069354	14.8164486728085
YMD4529	SLAD_vs_SLAD-2PE	LSLNLPEEGKAIEDAVK	P04173	LEU2	3-isopropylmalate dehydrogenase	812.1428	3	59674	0.999607065488027	-0.4161149311415	13.8567784224987	13.9007230856065	13.7311269877391	13.0891435209431	14.5119553860865	13.4162044461606	13.9052527166935	14.4088191924128	13.869036940604	13.3516439394976	13.5832709772727	13.811227375313	13.8328018761711	13.0723542243733	13.7158617168682	13.9834666827611
YMD4529	SLAD_vs_SLAD-2PE	LSNGFKIPSIALGTYDIPR	P47137	YJR096W	Uncharacterized oxidoreductase YJR096W	789.4556	3	61376	0.999607065488027	0.0226240878585351	NA	13.2540700893818	13.4701874445269	13.4073464924177	12.9397323781082	13.5302652278377	13.7200993642248	13.2282120468304	13.5136401669636	13.9224986219514	13.3974059011835	13.247957723111	13.5193011473018	13.3565161955053	13.6498299123206	13.5973852005432
YMD4529	SLAD_vs_SLAD-2PE	LSPGITSK	P07264	LEU1	3-isopropylmalate dehydratase	553.8433	2	28691	0.999607065488027	0.269767819445292	NA	16.0512638477101	15.1785968157416	16.2673760243339	15.510056221502	16.0333007655208	15.4416577453217	15.2655629069219	15.0268036231587	15.8235278687533	15.2929457587916	15.4547000037023	14.8271869133792	15.6663324167839	15.4236735002992	15.0740902404648
YMD4529	SLAD_vs_SLAD-2PE	LSRPSLPK	P0CX84	RPL35A	Large ribosomal subunit protein uL29A	601.3855	2	29074	0.999607065488027	0.135096338986017	14.5313244371131	15.1023282541034	15.030133176169	15.2317502989889	14.6762798244616	15.1552838903447	15.0170212562228	14.5065658394011	14.1690185854258	15.0685470233243	14.0809699109663	14.4444537582383	14.2034543467314	15.2276001168978	14.6802280806992	14.0206891764056
YMD4529	SLAD_vs_SLAD-2PE	LSSEEIEK	P11484	SSB1	Ribosome-associated molecular chaperone SSB1	619.8457	2	28803	0.999607065488027	0.0745335349453669	15.9031544057456	15.923926911695	15.9017560133835	16.1721076197185	15.6443323632714	15.9489942733082	16.2516470892385	15.7578370849431	15.9774811283088	16.7344110975311	15.8929106723362	16.5354284536645	15.6715619549077	16.6661602928213	16.1350979016491	15.9000798343479
YMD4529	SLAD_vs_SLAD-2PE	LTAATNAK	P06169	PDC1	Pyruvate decarboxylase isozyme 1	547.3309	2	20419	0.999607065488027	-0.125920178239316	12.9762809601776	15.5197434370723	14.9735137371953	15.5289184751271	14.619126910832	15.4525704598463	15.0071523900845	14.4232875617668	13.9199510927743	15.3126229501654	13.6448895609412	14.704262834179	13.599746816544	15.1247371196448	14.6448416864962	13.7757986214247
YMD4529	SLAD_vs_SLAD-2PE	LTAATNAKQ	P06169	PDC1	Pyruvate decarboxylase isozyme 1	611.3606;611.3607	2;2	20298;20396	0.999607065488027	0.792119382492935	NA	16.6737086177718	15.7431654607701	16.7225328287515	15.1142069558106	16.2842678526619	16.335213209512	14.6170436617683	14.4670168152134	16.4888925419097	14.0864971828277	15.7194969568316	13.8950746849755	16.0024664532453	15.4758638004781	13.7478673853248
YMD4529	SLAD_vs_SLAD-2PE	LTGDDQK	P38011	ASC1	Small ribosomal subunit protein RACK1	540.7977	2	18101	0.999607065488027	0.327693839033575	13.2610829821369	13.8610403584421	13.3803676798611	13.9380953633974	13.3093587300156	13.2061112158125	13.7800324804183	12.8343086014567	13.2116689775133	14.709573838529	12.9786293355628	14.4264695434081	13.0461414138544	14.2059966602668	14.0302366385764	13.0780083385803
YMD4529	SLAD_vs_SLAD-2PE	LTGDDQKFGVPVR	P38011	ASC1	Small ribosomal subunit protein RACK1	579.3291;868.4898;579.3286	3;2;3	37285;40089;40156	0.999607065488027	-0.497074243365763	13.5612537545689	15.663622782579	14.9744691192563	15.1218651876524	15.2628399592227	15.4787789268623	15.3655918421317	15.2022970893029	15.6575886175116	15.9839128013341	15.2474952354895	15.7592787250511	15.1924502292353	15.7485439999447	15.7427991881601	15.1100969480049
YMD4529	SLAD_vs_SLAD-2PE	LTYKEGIEMLR	P04802	DPS1	Aspartate--tRNA ligase, cytoplasmic	552.9842;552.9847	3;3	44551;45816	0.999607065488027	-0.242092670353749	14.2593977851154	14.9166000652447	14.2614601401215	14.6691536416614	14.8611389522125	14.6815489228206	14.9609906052222	14.5713038333027	14.6108928729272	15.0350226775406	14.8551892415339	14.4959402513486	14.9086119221653	14.9615940347895	14.53968874266	14.6621566429777
YMD4529	SLAD_vs_SLAD-2PE	LVEDPQVIAPFLGK	P16521	YEF3	Elongation factor 3A	610.6966;915.5436;610.6979	3;2;3	59908;59910;60030	0.999607065488027	0.463361087133313	NA	13.5828743460165	13.087331189843	13.5778379503409	12.4529910953552	13.545694379725	13.2768629373172	12.5350652206699	12.9382127029411	13.9753473127208	12.7507747734101	13.4550232591528	12.7206199799139	13.8203720886534	13.5486752687092	12.6601658191434
YMD4529	SLAD_vs_SLAD-2PE	LVGIPAKR	P0CS90	SSC1	Import motor subunit, mitochondrial	386.5952	3	30056	0.999607065488027	0.450638334685461	NA	14.5589194672894	13.7543440200394	14.4141599700026	13.324968697067	14.2274835463495	14.0339225671042	13.580969793846	13.5476662038548	15.133283450628	13.3531073796285	13.701047779658	13.1612181089172	14.6822664572944	14.4613990434448	12.7252098095022
YMD4529	SLAD_vs_SLAD-2PE	LVPQWEKPIIIGR	P41939	IDP2	Isocitrate dehydrogenase [NADP] cytoplasmic	618.3859	3	54021	0.999607065488027	-0.0596137035429791	14.1884870496842	14.9920285669927	14.6734117411452	14.7437837811274	14.5508386937203	15.0650156277905	15.0444681337535	14.1758434978571	14.145419735287	14.4779087697299	14.1539053905821	14.1840592480625	14.1770406173276	14.2031170376452	14.4081761390418	14.1735467957104
YMD4529	SLAD_vs_SLAD-2PE	LVPRWEKPIIIGR	P21954	IDP1	Isocitrate dehydrogenase [NADP], mitochondrial	471.0511	4	47741	0.999607065488027	0.796690298071789	NA	13.1001885898728	12.7434221212825	13.922751022536	12.0174777587194	13.2592077773087	12.976078328572	11.5822905880345	12.0645636704421	14.3877706229187	12.1568472998988	12.0852739479876	11.7029253608372	13.1561705518305	13.2630163174885	11.6237214705958
YMD4529	SLAD_vs_SLAD-2PE	LVSKYRPNCPIILVTR	P00549	CDC19	Pyruvate kinase 1	559.0899	4	44273	0.999607065488027	-0.505908774032548	13.0003954760526	14.4020444905183	14.0379685166962	13.7484046772259	14.4483882741108	14.5916002778975	13.9647722016795	14.2076875029353	14.3744301776667	14.6577067636005	14.4423318530552	14.1064273684277	14.4435299605313	14.6329716055984	14.4028340368689	14.3215036351487
YMD4529	SLAD_vs_SLAD-2PE	LVSLPFQK	P33331	NTF2	Nuclear transport factor 2	618.3898	2	48427	0.999607065488027	0.328127992755121	NA	15.3254728029811	15.2103889397581	15.5236001886124	15.0230678945371	15.720532818114	15.2075343287825	14.1489688960146	14.6173059830111	15.883106570965	14.4431784580018	15.1709023067494	14.3955083561656	15.7776535106583	15.311780869597	13.905895623775
YMD4529	SLAD_vs_SLAD-2PE	LVTDYFNGKEPNR	P10592	SSA2	Heat shock protein SSA2	619.6663	3	39573	0.999607065488027	0.0124187783690033	15.4581578422547	16.4199429786807	16.169384013078	16.8764048940369	15.9278475735046	16.4510173779095	16.743776842303	15.7515728208572	15.9592688605201	16.8367223306486	15.7577116826806	16.5036270757582	16.1364823057069	16.6512146597208	16.5975461196495	16.0856971101583
YMD4529	SLAD_vs_SLAD-2PE	LYKGNVIILGR	P22768	ARG1	Argininosuccinate synthase	517.3319	3	44774	0.999607065488027	0.692725193904867	NA	15.6871262887481	13.8413813629445	15.3126787185282	13.6611150549271	15.1521592492121	14.8205581667803	13.3835152470889	13.690245365441	15.1299954878313	13.0270635867653	13.9398349544762	13.1228440375173	14.6808090546158	14.2745464690412	13.3337176258474
YMD4529	SLAD_vs_SLAD-2PE	LYKTPIPIPAFADR	P21242	PRE10	Probable proteasome subunit alpha type-7	636.0446;636.0448	3;3	56955;57056	0.999607065488027	0.62116878803926	NA	14.043461488786	13.6733193185276	14.004751971271	13.2370074279539	13.6605747060957	13.4373099006276	12.8091431846119	12.9632962868981	13.979312412735	12.787375315721	13.1692383893554	12.7197879888168	14.0377441791766	13.5711856503789	12.7718390155152
YMD4529	SLAD_vs_SLAD-2PE	LYNDIVPK	P14832	CPR1	Peptidyl-prolyl cis-trans isomerase	633.3769	2	38573	0.999607065488027	0.0769375971573822	NA	17.4389622862133	16.6967582794329	17.5585092891858	16.9512418065084	17.4555746962126	17.4393957933572	16.7716771217349	16.6347465432156	17.6360639791518	15.974254255727	17.0656293172989	16.4478192289957	17.9598269785919	17.3474351396057	16.2490335317218
YMD4529	SLAD_vs_SLAD-2PE	M[147]KEIAEAK	P11484	SSB1	Ribosome-associated molecular chaperone SSB1	515.3063	3	25615	0.999607065488027	0.0810205996954743	NA	15.0965223180043	15.1273891003169	14.7300651194294	14.6437932210501	14.8731330245443	14.940671405512	15.1569553337792	14.867662580464	14.9079466496132	14.7081360734316	15.6207656092297	14.8554802459407	14.7481239509755	15.1331002543209	14.9590777832131
YMD4529	SLAD_vs_SLAD-2PE	M[147]KEVAVANNWPLDVR	P19414	ACO1	Aconitate hydratase, mitochondrial	688.0445	3	45142	0.999607065488027	-0.112028288992011	13.6475623556358	14.5835578806382	14.6313772173994	14.6939638507564	14.4380222825902	14.4293006255714	14.5865389470899	14.5507126051463	14.2558164493419	14.6218453120132	14.4817432786019	14.7046522039167	14.3724114720202	14.7091393584209	14.3304232185144	14.3376618118074
YMD4529	SLAD_vs_SLAD-2PE	M[147]KGDYHR	P34730	BMH2	Protein BMH2	409.5482;613.8185;409.5483	3;2;3	11275;11288;11374	0.999607065488027	0.226534084632913	13.5014396103066	15.2741112236261	15.3039289960206	15.1508418201074	14.4795869541029	15.2686078695539	15.1757665713485	13.4002239165237	13.4089302016141	15.382088065576	12.5679057060061	14.4851382327821	13.1542974015832	14.8990938999151	14.5383721394485	11.8347371921122
YMD4529	SLAD_vs_SLAD-2PE	M[147]KLNIS[391]YPVNGSQK	P0CX37	RPS6A	Small ribosomal subunit protein eS6A	836.4891	3	42621	0.999607065488027	-0.322147453045876	13.1406577061152	12.2473937588629	13.0426203867767	12.6549524449378	13.5966787384784	12.6564964332371	12.5774354196166	13.543603517544	13.5064922917853	13.0236885926762	14.1079272614418	13.5946779788156	13.7008853753012	12.7432539836704	13.086726831647	13.6633583850128
YMD4529	SLAD_vs_SLAD-2PE	M[147]LDINQFIEDKGGNPELIR	P07284	SES1	Serine--tRNA ligase, cytoplasmic	841.4497	3	57465	0.999607065488027	0.56496722809338	NA	13.3267245897742	13.3215311497293	12.7467810913099	12.5470761574197	12.4683088395543	13.0087961959118	12.2426656691586	12.2690363258913	12.9724087697577	12.8661552418213	12.9408394837627	12.8158660827154	12.2051049042762	12.9005101873821	12.8888362122716
YMD4529	SLAD_vs_SLAD-2PE	M[147]LS[391]CAGADR	P41805	RPL10	Large ribosomal subunit protein uL16	650.8211;650.8212	2;2	23746;23963	0.999607065488027	0.162410637649124	14.4309030843365	14.8804492683758	14.9595626209781	15.0262745920878	14.2883498200796	14.8153564098832	14.8267025036668	14.7171382815522	14.3510586106504	15.2171870789279	14.5996738713043	14.9914645139141	14.1620282577273	14.9577161189587	14.9221258497928	14.6046621640499
YMD4529	SLAD_vs_SLAD-2PE	M[147]LSAPQFAAMKDGAYVINASR	P40054	SER3	D-3-phosphoglycerate dehydrogenase 1	854.4456;854.4464	3;3	50185;51989	0.999607065488027	0.261089962973907	12.9872289666165	13.214247046652	13.1782727012716	13.3928632744085	12.8647875154362	12.9747404342802	13.1528622460342	12.7358619413023	13.2384972030955	13.3868529344411	13.3943139582626	13.2890427087795	13.4653955962686	13.4561943355806	13.2889173638859	13.2662915603021
YMD4529	SLAD_vs_SLAD-2PE	M[147]LVPS[391]ELSNASPDYIR	P40482	SEC24	Protein transport protein SEC24	705.0484	3	55831	0.999607065488027	0.0116379457519358	13.6202674667541	13.6862344014055	13.3854076078606	13.5188161865713	13.5035748053916	13.5523251242702	13.510796851739	13.5974770981829	13.6919402410501	13.4799296152798	13.4270042295015	13.4968754930813	13.6892586961321	13.5927617454103	13.3102187989156	13.5480189018381
YMD4529	SLAD_vs_SLAD-2PE	M[147]S[391]ANISETTAM[147]ITDIATAPAEIDR	P06169	PDC1	Pyruvate decarboxylase isozyme 1	953.4764	3	57532	0.999607065488027	-0.422807799561571	NA	11.9214770892411	13.1604524111571	12.5216030502042	13.4947525713664	13.0854225416351	12.6227703613935	12.6263291246545	12.7411873777004	13.3635684525648	12.5849945402929	12.6510280315903	12.9939609507971	12.1369596579489	12.5268781778911	12.5152132879485
YMD4529	SLAD_vs_SLAD-2PE	M[147]S[391]ANISETTSMITDIATAPSEIDR	P26263	PDC6	Pyruvate decarboxylase isozyme 3	959.1515	3	57540	0.999607065488027	0.316270791584765	NA	13.0755487855538	12.5951648814707	12.7831637920761	12.9247241823197	12.1875781457999	12.4149941969574	12.479456920718	12.389098641659	12.0933540675792	12.6462262588671	12.1298990491146	12.3822817389136	12.6490034700573	12.391839852301	12.5892231804884
YMD4529	SLAD_vs_SLAD-2PE	M[147]S[391]DPNATIPEDNPQGIEASEQYR	P39743	RVS167	Reduced viability upon starvation protein 167	961.8006	3	43807	0.999607065488027	-0.266184733619435	NA	13.0447495250206	12.6153081572957	12.6578191558839	13.0093123038072	12.994719526013	13.1719670461662	12.979242509425	12.8330575413081	13.0693904721799	12.7539911622112	12.5082198202899	12.8029879339467	13.1444347931506	13.0685781309228	12.9293592609639
YMD4529	SLAD_vs_SLAD-2PE	M[147]S[391]M[147]CNMAIEAGAR	P07264	LEU1	3-isopropylmalate dehydratase	889.408	2	29702	0.999607065488027	0.166999098641448	12.7658553193907	13.7505795989339	13.8855300676278	13.5983567074086	13.6228364799927	13.0245972041943	13.4016600507733	13.2832315638349	11.6888519178801	12.8280865752419	11.998325598963	12.851143659699	11.8657130220531	12.6115859863047	12.4495303960832	11.9347640508843
YMD4529	SLAD_vs_SLAD-2PE	M[147]S[391]MCNMAIEAGAR	P07264	LEU1	3-isopropylmalate dehydratase	881.4075	2	37042	0.999607065488027	-0.21147067100393	13.2369987194258	14.678155918855	14.0687876487026	14.8522579112905	14.3058912196884	14.3364095400745	14.5386783939001	14.5011037286268	13.0633042893046	13.5365035298046	13.1480409041696	13.7833193251447	13.1762242904588	13.2986793133974	13.7413536641751	13.0810111432502
YMD4529	SLAD_vs_SLAD-2PE	M[147]S[391]SGYYLGEILR	P04807	HXK2	Hexokinase-2	854.9526	2	52888	0.999607065488027	0.265744878622282	14.4719685963472	14.8346687587226	14.6745588286203	14.9052035772199	14.8685692137541	14.159719961934	14.1917826601569	14.6033484105758	14.029272326458	14.5376599514756	14.1258287196803	13.9260873017152	14.2074635790087	14.3682540126814	14.0082849121935	13.9967325329086
YMD4529	SLAD_vs_SLAD-2PE	M[147]TPS[391]GHNWVSGQGAGPR	P16521	YEF3	Elongation factor 3A	687.0099	3	28044	0.999607065488027	0.159965918927348	15.3770262152956	15.5903802291744	15.6089798259113	15.9769310584464	15.2477701144799	15.9230735222464	15.3739552006314	15.3686548157606	15.2100649144991	15.8729757089155	14.9701546957622	15.5070115619649	15.2040265920868	15.4298132248616	15.7807719013948	15.1105832739078
YMD4529	SLAD_vs_SLAD-2PE	M[147]VDLGIQPPPIS[391]TPNLSLPPVILSR	P43616	DUG1	Cys-Gly metallodipeptidase DUG1	992.5862	3	64382	0.999607065488027	0.419639612197516	NA	13.6017684197057	13.115197791079	13.812901943234	13.267220743282	13.5293057598967	12.840077144768	12.7246621086216	12.6062883114595	13.0383384155519	12.2460002668239	13.0098989703436	12.9169125659268	12.9620253265845	12.4045712304175	12.8104463407221
YMD4529	SLAD_vs_SLAD-2PE	M[147]VLIGPPGAGKGTQAPNLQER	P07170	ADK1	Adenylate kinase	818.7902	3	39905	0.999607065488027	0.632886539044987	NA	13.1013058146254	13.2348784826796	12.7264316632128	12.9947868626585	12.8654361422583	11.6698011438361	12.0219176424241	12.2158851392259	12.8780136722739	11.6169640837099	13.0025721004901	12.0658713070519	12.9022806761584	11.9541868026454	12.0038475758924
YMD4529	SLAD_vs_SLAD-2PE	MDSVKWDESR	P02994	TEF1	Elongation factor 1-alpha	520.6085;519.5964;778.8894	3;3;2	30907;35908;35921	0.999607065488027	-0.152035519350349	15.3139777571055	15.2421521316618	15.3883557858163	15.531803118825	14.8405920217447	15.7064439408763	15.734828439883	15.8025664683061	15.7735901318615	16.0417691431687	15.4349481670888	16.0719125518604	15.3216477271499	16.2259201442744	16.148965096678	16.0798894520639
YMD4529	SLAD_vs_SLAD-2PE	MEKGEIVGR	P38113	ADH5	Alcohol dehydrogenase 5	441.5869	3	26205	0.999607065488027	0.184219844655731	NA	15.0269043789748	14.7669780401095	14.8398015187119	14.0806184007326	15.225842750867	14.9731585936639	14.4950794598417	13.7143292295292	14.2293473811486	13.1503227219035	14.6283472650854	13.7870894157445	14.7636820388823	14.5065017797093	13.4387324743215
YMD4529	SLAD_vs_SLAD-2PE	MEKGQIVGR	P00330	ADH1	Alcohol dehydrogenase 1	441.258;661.3836;441.2584;441.2583	3;2;3;3	24771;24797;24872;25560	0.999607065488027	0.34648123571575	16.3313709878539	16.8857072330147	16.0063767220347	16.9250819306939	15.9837092956709	16.308308038042	16.5787973850074	15.8917972120139	14.8203234498767	15.8282872099464	14.3858915132152	15.4862687921227	14.3443583710739	15.8592748298978	15.1825058216655	14.5016578075223
YMD4529	SLAD_vs_SLAD-2PE	MFHETTQKNDATFYNR	P07245	ADE3	C-1-tetrahydrofolate synthase, cytoplasmic	577.5365;769.7117	4;3	33569;33571	0.999607065488027	-0.1048130794412	NA	15.5910391367508	14.4030253545704	14.9683198939262	14.5943718203317	15.3770899081152	15.5456397975578	14.8519966387565	14.7829762754845	15.0675936496861	14.8496417590127	14.7444427338787	14.4469710833649	15.4659711291509	15.1563781484737	14.4966377507842
YMD4529	SLAD_vs_SLAD-2PE	MKEIAEAK	P11484	SSB1	Ribosome-associated molecular chaperone SSB1	509.9771;509.9756	3;3	32971;33071	0.999607065488027	0.0154809230350708	18.3841343274654	17.317342638412	16.8870098000978	17.7055051307928	17.4626529841936	17.0562665883577	18.2224948580239	17.4906537740524	17.6201109629059	17.4375093403881	17.8082441169713	17.5661882473997	17.1153668482623	17.6629183042502	17.2313307971347	18.2019875091196
YMD4529	SLAD_vs_SLAD-2PE	MKETAESYLGAK	P10592	SSA2	Heat shock protein SSA2	646.0298;646.0313;968.5444;968.0231	3;3;2;2	36793;40721;40726;40750	0.999607065488027	-0.554797741638829	14.1086958708238	16.0688531085392	16.5187779790379	16.0300988192197	16.0644281277289	16.0461282025274	16.2152642988831	16.6197961150365	16.1956335709851	16.0921076756561	16.1846498552648	16.6243000473274	16.2997167223024	16.5400650677235	16.4601667264336	16.1836269147723
YMD4529	SLAD_vs_SLAD-2PE	MKEVAVANNWPLDVR	P19414	ACO1	Aconitate hydratase, mitochondrial	682.7123;682.712;1023.5617;682.7107	3;3;2;3	48823;50326;50419;50426	0.999607065488027	0.297887598180225	15.5813039395897	15.3079104854753	14.9764408911951	15.3280790616517	14.8910962605073	15.1641036788081	15.2188888415114	14.7280952043641	14.6638155651812	15.2459605680085	15.0182882474375	14.4137903475384	14.9742315970004	15.2445017036814	15.0885718850158	14.9049976562015
YMD4529	SLAD_vs_SLAD-2PE	MKGDYHR	P34730	BMH2	Protein BMH2	404.2155;605.8204;404.2167;605.8206	3;2;3;2	15149;15157;15952;15966	0.999607065488027	0.0990454243532	16.479935656506	17.2773375899951	16.3471069280407	17.2552197006707	16.4298827764853	17.6387181226539	17.128206761512	15.7666105171486	15.598608673294	17.1037092716377	14.7848045291233	16.4106880735877	15.4093985196581	17.509186550272	16.7567714715381	15.0745203751423
YMD4529	SLAD_vs_SLAD-2PE	MKGLILVGGYGTR	P41940	PSA1	Mannose-1-phosphate guanyltransferase	557.0008	3	47117	0.999607065488027	-0.0529147280471349	13.981991626206	14.1261494650828	13.4646493738128	14.3649058930331	13.9251520802404	14.5181440131077	14.6176459528588	13.0884132241164	13.9968907302167	15.5299760797651	13.2855879965234	14.0273460500341	13.6001117153798	14.8318365953577	14.8890725084444	13.2994817018467
YMD4529	SLAD_vs_SLAD-2PE	MKLNISYPVNGSQK	P0CX37	RPS6A	Small ribosomal subunit protein eS6A	729.7566;729.7574	3;3	44713;44810	0.999607065488027	-0.38167329637082	14.2529899679384	14.9111663488975	14.9878894211607	14.8969882174181	15.2809461415549	15.1910665272996	14.8613359743611	15.2423784976822	15.1885596881546	15.2016977480802	15.2308301994657	15.1694478663004	15.3259041439961	15.3186578986553	15.2603385855411	15.1843274779834
YMD4529	SLAD_vs_SLAD-2PE	MKVEVDSFSGAK	P24000	RPL24B	Large ribosomal subunit protein eL24B	636.0257	3	42216	0.999607065488027	-0.0977433318370764	16.7725785128495	16.8960562189543	16.7263996851275	16.9399988610232	16.9596506104177	16.9603938132011	16.74851189521	17.0574502864739	16.8334369773863	16.6582956828719	17.2689681483741	17.24812450274	16.9672865334718	16.8331514977831	17.1522289136027	17.1680508035921
YMD4529	SLAD_vs_SLAD-2PE	MLSAPQFAAMKDGAYVINASR	P40054	SER3	D-3-phosphoglycerate dehydrogenase 1	849.116;849.1169	3;3	56268;56367	0.999607065488027	-0.0634170156080991	NA	13.2698533045084	12.7596637841273	12.843165858195	12.8599270557064	13.2622797684474	13.1416589393223	12.8200462280638	13.2355326673552	14.1777492072176	13.0471261841132	13.4544286686145	13.1451392931735	13.7024288961871	13.7583580772196	12.9627411885816
YMD4529	SLAD_vs_SLAD-2PE	MLSQTSIPEVKEDVIGYALHQR	Q05029	BCH1	Protein BCH1	705.3851	4	57813	0.999607065488027	0.155955248343425	NA	12.6901296546528	12.5937013574056	12.1612090742723	12.0973173635754	13.0248785907704	11.9318403882609	12.2488627791272	12.4436694423433	12.9536491506661	12.4633545934537	13.0745439212896	12.2973265384022	12.6362688570982	12.2921330462699	12.5116611253355
YMD4529	SLAD_vs_SLAD-2PE	MNFSHGSYEYHK	P00549	CDC19	Pyruvate kinase 1	601.9544	3	29228	0.999607065488027	0.0602279537715908	NA	15.2546223272506	14.0154145906368	15.4818093856972	14.4111798567009	15.8213590720013	15.3311732194486	13.8645044415423	14.213353531891	14.6015663696655	14.1381943617438	15.0469461704778	14.4641802959475	15.9912872904109	15.5823501319665	14.5364882428477
YMD4529	SLAD_vs_SLAD-2PE	MNFSHGSYEYHKSVIDNAR	P00549	CDC19	Pyruvate kinase 1	512.6553;640.5667	5;4	33592;33612	0.999607065488027	-0.245591449067106	14.3808330061151	15.1451244106029	14.2737852045692	14.7164190128096	14.7815519607815	15.007395376462	15.3185438101847	14.3910362829371	14.557156728474	15.3825310590817	14.3576133953126	14.8451561606204	14.6792087159824	15.5093393026845	14.9930327481803	14.3236656847248
YMD4529	SLAD_vs_SLAD-2PE	MNGWTSPKDIILK	P19414	ACO1	Aconitate hydratase, mitochondrial	704.4152	3	53110	0.999607065488027	-0.192414757965611	14.6728020675025	15.3537221792571	15.1666538450537	14.9870136977993	14.9841842220044	15.1062286436685	15.5888633257241	15.2705746300781	15.477969001541	15.2370876967644	15.1888497745354	15.4952698655163	15.3452048496674	15.7646786417001	15.4833461969526	15.3362259280626
YMD4529	SLAD_vs_SLAD-2PE	MQKEITALAPSSMK	P60010	ACT1	Actin	715.0812	3	46281	0.999607065488027	-0.281153394389605	14.6978500362171	15.9853895232642	15.689211764594	16.0543529029044	15.6911076991148	15.8997263446667	16.1591609947359	15.8014227660207	15.1694781523362	15.1898961874361	14.8286483626085	15.3240484269144	14.8971123093954	15.5785147111731	15.3068677033192	15.0666220157197
YMD4529	SLAD_vs_SLAD-2PE	MSGTDDKAGGPNILSR	P07275	PUT2	Delta-1-pyrroline-5-carboxylate dehydrogenase, mitochondrial	641.6714	3	34690	0.999607065488027	-0.243412715841941	14.7191202094949	16.6316322354902	16.222640021956	16.3675348676627	16.2260958541524	16.2726916164513	16.4327625120019	15.9830282153659	15.7775289800002	15.7101992295925	15.8585542786077	15.4832326209296	15.7213800925414	15.6941566959113	15.6220393922361	15.9069759202823
YMD4529	SLAD_vs_SLAD-2PE	MTGETPVAKH	Q04013	YHM2	Citrate/oxoglutarate carrier protein	687.8736	2	21627	0.999607065488027	-0.08855988688574	13.244380124949	14.6584103502446	13.5118961209422	14.3498295774529	14.2114560625059	14.5338198001934	14.8493890272544	12.5240908311781	13.0019572404434	14.2628818156086	12.1956502860899	13.8869688741302	12.5967839026767	13.9439833964284	13.7109115387862	12.1404497742433
YMD4529	SLAD_vs_SLAD-2PE	MVAEVDMKEALASGQFRPLTR	P16521	YEF3	Elongation factor 3A	664.1112	4	54709	0.999607065488027	0.0670164708860295	NA	14.0625824682534	13.6674723892886	13.9757161808177	13.4817588728191	14.047772452968	14.360640996768	13.4494565117138	14.1877164494241	14.8958259443867	14.1340987151676	13.9274002645742	14.1895337202871	14.7065409932222	14.3867209430585	14.012660473674
YMD4529	SLAD_vs_SLAD-2PE	MVLIGPPGAGKGTQAPNLQER	P07170	ADK1	Adenylate kinase	813.4574;813.4604	3;3	45285;45382	0.999607065488027	-0.0329129529768117	13.2770149859092	14.0692333873073	13.6324246670269	13.9091500195866	13.5651160307079	14.0785267602249	14.3027613100407	13.0730707707638	13.5427207500605	14.1309853895006	13.3508779401572	13.6525411022636	13.449059967208	13.9408405549162	13.7243542635897	13.3373708107774
YMD4529	SLAD_vs_SLAD-2PE	MVPTSDKGR	P32324	EFT1	Elongation factor 2	647.8629	2	19505	0.999607065488027	0.759492109240915	NA	14.791746994751	13.6344277116289	14.4003984408497	12.9731964916153	14.1668973230875	14.704669901439	12.2193653765341	13.0125454484783	15.3878188176113	12.057769230406	14.0526807673912	11.6787790457825	14.9824997203287	14.5035875472764	12.3027743181662
YMD4529	SLAD_vs_SLAD-2PE	n[305]AAAAEKNVPLYK	P00924	ENO1	Enolase 1	729.7843	3	40151	0.999607065488027	-0.27870695520059	17.8068005370318	15.2905599139968	16.2603747647385	15.3816078597828	16.9470674212732	15.7535389211882	16.2290069444608	16.9245576094302	16.9304618409674	15.6468618397898	17.5939718942709	15.9625292787755	17.5783767364034	15.609769645896	15.9112370142413	17.4654570218888
YMD4529	SLAD_vs_SLAD-2PE	n[305]AAAAEKNVPLYQHLADLSK	P00925	ENO2	Enolase 2	738.938;738.9365;738.9372;739.1881;738.6867;739.4262;738.6865;738.4442;738.4401	4;4;4;4;4;4;4;4;4	50796;50913;51031;51032;51033;51060;51169;51416;51641	0.999607065488027	0.00655560124310028	14.5228717215344	14.6997395425107	14.8375196280326	14.3093150238388	15.1528375361821	14.4535229500254	13.6300318905654	15.1068311341714	16.4014508175326	14.0133608787779	16.8267580328042	14.3566209523218	16.9710908980371	14.0091317161801	14.6277901375573	16.3391733356975
YMD4529	SLAD_vs_SLAD-2PE	n[305]AAAALAGGK	P0C0T4	RPS25B	Small ribosomal subunit protein eS25B	446.6181;669.4253	3;2	34818;34829	0.999607065488027	0.183725567021796	16.6734483354642	15.4960400377083	15.7456003685259	15.4764264872934	15.6183429506551	15.4396250046199	15.4395599322558	16.1590850733738	15.6642423802747	15.1932994457652	16.5188710147739	15.6609789245174	15.6580342068392	15.1576571368875	15.4039049236394	16.0777476266793
YMD4529	SLAD_vs_SLAD-2PE	n[305]AAAALAGGKK	P0C0T4	RPS25B	Small ribosomal subunit protein eS25B	590.7203	3	34463	0.999607065488027	0.22249310528538	18.557713567957	16.6209833037237	18.3584940022842	16.6857620126908	17.5482042459293	16.5617712097416	16.6880415718319	18.5349634380113	18.7257069720773	15.801537036155	19.6335992361791	17.754346679828	18.9113633850877	16.7075538940642	17.7845781253685	19.1810244905104
YMD4529	SLAD_vs_SLAD-2PE	n[305]AAAEEFQR	P53075	SHE10	Outer spore wall assembly protein SHE10	613.3283	2	27972	0.999607065488027	-0.00531140760140048	14.4223994266571	14.6866617686179	14.6655034702779	14.2739488961268	14.6102882222054	14.3752922504118	14.5238189124324	14.5603598070358	14.1024353082711	14.3098834353336	14.4199117019819	14.5323783216619	14.2129054780723	14.0826945041462	14.1615255182998	14.243049765289
YMD4529	SLAD_vs_SLAD-2PE	n[305]AAAEGPM[147]K	P00360	TDH1	Glyceraldehyde-3-phosphate dehydrogenase 1	466.9368	3	26461	0.999607065488027	0.192919177237647	NA	15.4936254784857	15.1363529123992	15.2100804858644	15.2196645661291	14.8543638006224	15.3306323495321	14.9437410770984	14.9053190029155	15.3960892380823	15.1580315868119	15.4076124386842	15.2377340503806	15.3606364697138	15.3046368893396	14.9895383298472
YMD4529	SLAD_vs_SLAD-2PE	n[305]AAAEGPMK	P00360	TDH1	Glyceraldehyde-3-phosphate dehydrogenase 1	691.9041	2	29955	0.999607065488027	-0.0789817043322927	14.2058580845469	14.7184079388211	15.0913447987906	14.9763866631552	15.1411895118792	14.5769004602406	14.7757925007723	14.8140418297508	15.1128798600951	14.3245362051875	16.0513604847308	15.1110960813018	15.5156525872111	14.7568979438985	14.8267881420083	15.4323135778798
YMD4529	SLAD_vs_SLAD-2PE	n[305]AAALVNK	P05030	PMA1	Plasma membrane ATPase 1	647.9223;432.2842	2;3	36321;36323	0.999607065488027	0.0586178473315364	18.2934575412888	17.3006003093963	18.411867999679	17.2403538196691	18.2755111793705	17.1827572894734	17.112691707334	18.4408481045291	17.0633384640447	16.4505565181048	17.5602965915358	18.0182576320343	16.9931223753765	16.0641750843898	17.1607018165381	17.3158389694941
YMD4529	SLAD_vs_SLAD-2PE	n[305]AAAPPPVR	P09457	ATP5	ATP synthase subunit 5, mitochondrial	541.8373;541.8359	2;2	24494;24595	0.999607065488027	0.0123825769850079	15.5391787433497	16.1453278842016	16.3146805648156	16.3421468751351	15.7028351867322	16.2371510068211	16.3343677313414	16.0174498346672	15.4191106216095	16.0019457159278	15.2526090244749	15.8419393920184	15.3013275191692	16.0232166752616	15.7476652345695	15.2705610492441
YMD4529	SLAD_vs_SLAD-2PE	n[305]AAAQDGYVPQR	P27692	SPT5	Transcription elongation factor SPT5	740.3978	2	27281	0.999607065488027	0.0651798874405429	13.8864307472679	14.1929885511019	13.8084433097465	13.9624422129089	13.5852659685557	14.1064775596472	14.0459282877795	13.8519134552806	13.7237284109596	14.2571098421833	13.5445054862844	14.0773038545191	13.3723249611791	14.4948191082563	14.0763020707865	13.5439008155368
YMD4529	SLAD_vs_SLAD-2PE	n[305]AAAQFGQK	P35197	GCS1	ADP-ribosylation factor GTPase-activating protein GCS1	714.9279	2	33014	0.999607065488027	-0.224076865972037	13.278961741418	14.7797231757353	14.7292178385242	14.3862397947397	14.7003126287523	14.5444209906995	14.0743907172125	14.751325677641	14.6635092302356	14.4131991749151	14.6467741595324	14.3300626417092	14.9437401225521	13.9942330394994	14.2794037516805	14.7440501900965
YMD4529	SLAD_vs_SLAD-2PE	n[305]AAATAAM[147]TK	P16521	YEF3	Elongation factor 3A	486.9583;487.288;730.4275	3;3;2	21511;26189;26320	0.999607065488027	0.000639134496026372	14.6823483200031	13.484851938197	14.1597958195183	13.959499150968	14.3622626572531	13.7715999568906	13.894707195861	14.2553688806976	14.3144802825286	14.0182569258973	14.3966941704646	14.52318762772	14.3264652594113	13.92543247504	14.0075150508549	14.5282975230509
YMD4529	SLAD_vs_SLAD-2PE	n[305]AAATAAMTK	P16521	YEF3	Elongation factor 3A	722.431;481.9557	2;3	32661;32762	0.999607065488027	0.121926172234861	15.8382601815514	15.4380437175616	15.4301004647287	15.5310023679159	15.4996171606914	15.0702126523975	15.2274587470327	15.9524134826966	16.0129499757664	15.6181238168553	16.078386536614	15.9153313933647	15.967914586347	15.6033182854051	15.4209177899246	16.0357863406647
YMD4529	SLAD_vs_SLAD-2PE	n[305]AADALLLK	P00925	ENO2	Enolase 2	711.9644;474.9787;711.9642;474.9784;711.9642;474.9783;711.9643;474.9787	2;3;2;3;2;3;2;3	50314;50315;50413;50414;50504;50505;50601;50611	0.999607065488027	-0.084346193947777	17.448697445288	15.9563739024617	16.0655044812856	15.6404640817884	16.3405385005798	16.0424525194192	16.3477400136222	16.7176936529935	17.4475038926372	16.2029052237258	17.2112971982621	17.0734942547901	17.4182891825085	16.1900119996202	16.9081376686105	17.6430342593187
YMD4529	SLAD_vs_SLAD-2PE	n[305]AADGGVLQRR	Q99258	RIB3	3,4-dihydroxy-2-butanone 4-phosphate synthase	449.6	3	24343	0.999607065488027	-0.172599966230626	NA	15.712734001207	15.1756640524187	16.2753369035182	15.7556097263551	16.0046780949188	16.03080698658	15.7842849999272	15.8866530708333	16.4509969351184	15.3479981393178	15.7478379821188	16.0663884301111	16.0238831545747	16.1149431670877	15.719487287272
YMD4529	SLAD_vs_SLAD-2PE	n[305]AAEAATTDLTYR	Q12363	WTM1	Transcriptional modulator WTM1	793.9231;529.6185	2;3	36026;36059	0.999607065488027	-0.130945096825101	14.8413349602141	14.6827810305914	15.0937453670967	14.674299928013	14.9810234883129	14.6522138316512	15.3030537289826	14.8796506242689	14.3290216719281	13.8553113176867	14.4849402427945	14.1436962325405	14.272882153937	14.1826825348266	14.0602027814176	14.3150476089493
YMD4529	SLAD_vs_SLAD-2PE	n[305]AAEAKEHMQEAN	P40217	TIF34	Eukaryotic translation initiation factor 3 subunit I	646.3416	3	29103	0.999607065488027	-0.0854642459117372	14.7261309774754	14.2154296178594	14.3428872385535	14.0430830846785	14.6393208302815	14.2344857094258	14.2985074567788	14.4970739057276	14.4021838906211	13.9818001053815	14.2665138584215	14.3531294211027	14.5582436946227	14.2131494720483	14.0890380004527	14.5167852478025
YMD4529	SLAD_vs_SLAD-2PE	n[305]AAEEADADAELADEEDAIHDEL	P17967	PDI1	Protein disulfide-isomerase	1323.5989	2	57204	0.999607065488027	0.442943008221677	NA	NA	12.3541105750259	NA	11.6649471683648	11.8895012864663	12.3046983006491	11.7855235117366	12.5801854240683	12.7634446243231	11.5927960202818	13.161323866946	12.7525248713995	12.8526656566103	12.962792929437	12.6052849224292
YMD4529	SLAD_vs_SLAD-2PE	n[305]AAENASNALAETR	P53115	INO80	Chromatin-remodeling ATPase INO80	811.4281	2	31587	0.999607065488027	0.11508569365645	NA	13.1599108088498	13.4840920836743	13.1973853056963	13.1987070171602	12.6805011370041	13.3859279859581	13.3963720162123	12.3992852966028	12.4335027168601	12.6574320088237	12.1580506932248	12.2566143650583	12.4596582906281	12.1975890489403	12.4815238436169
YMD4529	SLAD_vs_SLAD-2PE	n[305]AAENLLR	P47039	BNA3	Probable kynurenine--oxoglutarate transaminase BNA3	545.8324	2	34815	0.999607065488027	0.0983807462553976	16.6379923255171	16.9677518357677	16.5348936621173	17.0475155616189	16.3499695863224	16.8201062680576	16.81469077434	16.8098637712794	15.6011493098546	16.4208920806914	15.7315386124172	16.0314384896687	15.8365907153762	16.2696924165658	16.4362162865523	15.7967452551939
YMD4529	SLAD_vs_SLAD-2PE	n[305]AAFDNVWSK	P54114	ALD3	Aldehyde dehydrogenase [NAD(P)+] 2	823.4671;549.3137	2;3	50671;50681	0.999607065488027	-0.367309043391899	14.1995987439623	13.2415291054966	14.0099192820897	13.4209831494252	14.4143609874666	13.4110218876631	14.0131081870371	14.5027753923747	12.9290800939033	13.0817400051112	12.9717456618411	12.8832576244307	13.1715243926137	12.6342201800049	13.0675033769723	12.9936461796214
YMD4529	SLAD_vs_SLAD-2PE	n[305]AAFGGGGR	P11154	PYC1	Pyruvate carboxylase 1	498.7821	2	24185	0.999607065488027	0.0247497664540592	15.6448639382756	16.4669284017236	15.9948103451791	15.9017932629395	16.1605262508107	15.6192616319543	16.2431355995333	15.8864734000033	15.5993584040921	16.1369411877786	15.2384793251642	15.4392205341857	15.4838346985742	15.6899551434927	15.7184523670442	15.4895275768113
YMD4529	SLAD_vs_SLAD-2PE	n[305]AAFLGSEVR	P07256	COR1	Cytochrome b-c1 complex subunit 1, mitochondrial	627.3641;627.3645	2;2	40357;40455	0.999607065488027	-0.0511267522348824	15.979714690299	16.6033934725105	16.2738269392123	16.3272961659272	16.3867376367489	16.3831445041564	16.6164464362575	16.0024096997257	15.7813705921028	15.8223844671817	15.8096218162763	15.8496075418017	15.6667223505084	16.0007915122883	15.6319199489282	15.6112956633394
YMD4529	SLAD_vs_SLAD-2PE	n[305]AAFMAVGETALSR	Q12029	FSF1	Sideroflexin FSF1	543.3011	3	52543	0.999607065488027	0.384362697141261	NA	12.7275773404666	12.2295441333458	12.7490546544869	11.7778615542794	12.5598356332178	12.0364465163253	12.3633070120116	12.5932949495164	12.3465869636769	12.8368156514007	12.1399791772633	12.6226609487679	12.2984470439919	12.4287441794646	12.4841554528656
YMD4529	SLAD_vs_SLAD-2PE	n[305]AAGFLLEK	P00560	PGK1	Phosphoglycerate kinase	728.9573;486.3067	2;3	51768;51773	0.999607065488027	-0.320136488470052	12.7812715954922	14.4580773396278	14.4255890947429	13.9451775626273	14.6099819304544	13.7244631281881	14.3066918242228	14.249524663505	15.4264498893818	14.1800442001785	15.4485298980462	14.6182192821687	15.4233388479317	14.5394764012215	14.6309597883054	15.2108955812246
YMD4529	SLAD_vs_SLAD-2PE	n[305]AAGHDGKVK	P00925	ENO2	Enolase 2	449.5324;449.7826	4;4	23644;23670	0.999607065488027	-0.292881179655108	NA	NA	16.8871418669974	NA	17.0225195906493	16.8953837231832	17.130835074435	17.6713537983423	18.4202307251027	16.8342572434515	18.61506335894	17.5672174039258	18.7789107796251	16.4273676986331	17.2203618621859	18.7849355908145
YMD4529	SLAD_vs_SLAD-2PE	n[305]AAGLTAAYAR	P40212	RPL13B	Large ribosomal subunit protein eL13B	634.8693;634.8684	2;2	33788;33891	0.999607065488027	-0.0940041438429802	16.4531633231819	16.3728562725576	16.5396992664242	16.4216427615288	16.8184876892587	16.3730626599384	16.2878897401324	16.6839381097348	16.4418006932499	16.2461589087071	16.5594586610815	16.1374128456636	16.4089868846338	16.1191202538636	16.2885143467709	16.431920662242
YMD4529	SLAD_vs_SLAD-2PE	n[305]AAGVILK	Q12464	RVB2	RuvB-like protein 2	640.4359	2	41311	0.999607065488027	-0.0423411608420281	15.3229452758962	15.2972436581692	15.5434624906105	15.1065021785236	15.7147602271521	15.1520929884968	15.1377030884834	15.4349619424353	15.4331866232356	15.1691533486871	15.5198032729639	14.8820403581532	15.6777987905803	15.0958824277661	15.0930778675743	15.356170154728
YMD4529	SLAD_vs_SLAD-2PE	n[305]AAIEDGWVPGK	P06168	ILV5	Ketol-acid reductoisomerase, mitochondrial	876.006;584.3394;876.0068	2;3;2	49274;49291;49392	0.999607065488027	-0.0421130015792865	16.6801602922457	15.5658020548216	15.7539349715581	15.8158036988344	15.9334130166789	15.6134316261975	15.879979686031	16.5573286948695	16.3736512368678	15.4031857314883	16.3609535441174	16.1827691066017	16.4260045116034	15.8696194597695	15.8889744645003	16.5087420409325
YMD4529	SLAD_vs_SLAD-2PE	n[305]AAIHQYAR	P40471	AYR1	NADPH-dependent 1-acyldihydroxyacetone phosphate reductase	617.353;411.9046	2;3	22714;22717	0.999607065488027	0.0819937893527047	16.1679659118735	17.0774213891973	16.8369357637043	16.9233282364701	16.2215325686932	16.8695826353878	17.1592004105983	16.427360529155	15.0891901638351	16.5144178288297	14.9618618720417	15.6341640167966	14.580864558801	16.0858603752569	15.823369445723	14.6937412297106
YMD4529	SLAD_vs_SLAD-2PE	n[305]AAIRDVR	P22146	GAS1	1,3-beta-glucanosyltransferase GAS1	552.8449	2	22585	0.999607065488027	0.139021627587102	15.5149178051034	16.1102810266932	14.9805017550707	15.6339126565145	15.5331926828529	15.5561054549255	15.148646219423	15.445582375832	15.2129973589384	15.1686090363004	15.1587686545401	15.2548162614153	15.089901444311	15.0945399372058	15.1794519355221	15.1149728588877
YMD4529	SLAD_vs_SLAD-2PE	n[305]AALAASTTK	P31116	HOM6	Homoserine dehydrogenase	481.302	3	32871	0.999607065488027	0.0118494656236905	14.6952642509306	14.9814714297452	14.8076886988895	14.8493590895467	14.8071020020788	14.5894450566474	14.9734066672717	14.9164318806192	14.9140454070538	14.9035358529614	14.8729130906739	14.9190946589235	14.8095989931566	14.8987265111235	14.8813141848642	14.7710464597996
YMD4529	SLAD_vs_SLAD-2PE	n[305]AALAKQDEAYAR	P53904	ALF1	Tubulin-specific chaperone B	639.0362	3	32470	0.999607065488027	-0.223444447925999	15.1437538390538	14.1080924098881	14.4901804202493	13.8568375275381	14.963483498021	14.2160335210135	14.0861122423245	15.2270127270743	14.5714854675138	13.8694748958745	14.8411486888816	13.911833337029	14.8155230617746	13.7235117324201	13.9048799800381	14.8005976470394
YMD4529	SLAD_vs_SLAD-2PE	n[305]AALANVYEYR	P32366	VMA6	V-type proton ATPase subunit d	737.4067	2	42930	0.999607065488027	0.211316105066366	17.1931203084069	16.6410486568989	16.260545415724	16.9352210736581	16.7534362890008	16.7103894032802	16.3273652271255	16.393480115016	16.1268042995936	16.2770845907498	15.7569283701816	16.1654876358163	16.0567802071254	16.4498799036462	16.0943361250647	16.1147292066807
YMD4529	SLAD_vs_SLAD-2PE	n[305]AALIGSLGSIFK	Q08601	MCA1	Metacaspase-1	595.7099	3	63403	0.999607065488027	-0.0933646075276311	NA	NA	11.0841361090475	NA	10.9654770727268	NA	NA	11.3895243604235	12.0629750867382	NA	10.9886605467535	NA	11.964582469157	NA	10.6885481013401	12.585273633805
YMD4529	SLAD_vs_SLAD-2PE	n[305]AALLSSGNVK	P39730	FUN12	Eukaryotic translation initiation factor 5B	523.3292	3	41427	0.999607065488027	-0.100213963111564	15.0788889086001	14.5570114617637	14.6693654635894	14.2832347336819	14.9121418583662	14.7650145305454	14.27628200641	15.0359180247597	15.069291685501	14.6570299566731	15.1060758097496	14.5016379814824	15.1553829501963	14.5316144489205	14.8238912557308	15.2384632232337
YMD4529	SLAD_vs_SLAD-2PE	n[305]AALPLFAINTTAGTASEM[147]TR	P10127	ADH4	Alcohol dehydrogenase 4	786.0935;786.0961;786.4352	3;3;3	59974;60105;61793	0.999607065488027	0.600358346677165	NA	12.4102124629854	11.9421590299855	12.3385586085282	11.7803898697294	11.9776302276186	11.1644031145181	11.5973835367575	12.7942105641525	12.9898966074115	12.6036257851547	12.7760872853026	12.8156826585233	13.0512955920298	12.6717512358675	12.7130263494528
YMD4529	SLAD_vs_SLAD-2PE	n[305]AALPLFAINTTAGTASEMTR	P10127	ADH4	Alcohol dehydrogenase 4	1170.638;780.7594	2;3	61782;61792	0.999607065488027	-0.0154222072514045	NA	13.0619577945638	12.1273502579612	12.6447890374496	12.1426411169617	12.7715349539724	12.9015567115371	12.6914188331672	14.5983140162604	14.7593896676201	14.2325469638534	14.6537573240376	14.6371812150799	14.6287026158735	14.3085086681406	14.6074874525201
YMD4529	SLAD_vs_SLAD-2PE	n[305]AALQTYLPK	P15703	BGL2	Glucan 1,3-beta-glucosidase	538.3374;807.0023;538.3378;807.0018;538.3376	3;2;3;2;3	48435;48455;48529;48557;48627	0.999607065488027	-0.057970927860385	14.9737692368451	14.4915697586879	14.8456169714527	14.6509252275278	15.15255005874	14.700160888166	14.0626554087396	15.2783985503094	15.0676006353605	14.600990819796	14.7695419311524	14.7544047435746	14.9799194537724	14.6030574436079	14.6281402821007	14.9819837455836
YMD4529	SLAD_vs_SLAD-2PE	n[305]AALTDFER	P38754	RPL14B	Large ribosomal subunit protein eL14B	613.8407	2	40252	0.999607065488027	-0.0872713765048516	17.8171540919028	17.9912525887392	17.777396821809	17.8120899498237	18.1815747338224	17.7154095918353	17.5144265440646	18.3355680885718	17.5452946923516	17.7244205740331	17.923246602666	18.0222420405104	17.5075616243568	17.5610036518168	17.816197375059	17.5219451497475
YMD4529	SLAD_vs_SLAD-2PE	n[305]AALTPTTVK	P38998	LYS1	Saccharopine dehydrogenase [NAD(+), L-lysine-forming]	755.4813	2	38007	0.999607065488027	0.128916233944732	15.3182458252095	13.8042914676385	14.6363106039359	13.9494349046517	14.8776742879535	13.65810177153	14.0125437527576	14.6442980534155	14.0235430491797	13.486032229972	14.3975975997737	13.8054415647328	14.1218728705822	13.3830067527257	13.8343912732866	14.1169486099349
YMD4529	SLAD_vs_SLAD-2PE	n[305]AALTPTTVKK	P38998	LYS1	Saccharopine dehydrogenase [NAD(+), L-lysine-forming]	648.0936	3	37104	0.999607065488027	-0.151269273579093	15.9741110290862	15.3067479832148	15.7231687726034	15.240851528325	15.9869705396552	15.4400277875731	15.3162708689844	16.1066872113331	15.8756958432063	14.9277488646931	16.3441921791909	15.4013354756384	15.8217794864305	15.170125326351	15.1069594447939	15.8211179457334
YMD4529	SLAD_vs_SLAD-2PE	n[305]AANAPVYVTR	Q12452	ERG27	3-keto-steroid reductase ERG27	683.3953	2	30933	0.999607065488027	-0.126792295677721	13.7345238762025	14.979466640414	15.1531336113942	14.8667417465134	14.186725646926	14.8950940553627	15.3470475048971	14.8121678500493	13.8114456996263	14.6244617733407	13.8870845314886	14.4430761798155	13.4641833412379	14.4678094811522	14.2499866107317	13.893660905273
YMD4529	SLAD_vs_SLAD-2PE	n[305]AANEHETAPR	P30624	FAA1	Long-chain-fatty-acid--CoA ligase 1	467.2476;700.3676	3;2	15484;15490	0.999607065488027	0.20437241878934	NA	14.9048047505194	15.5538111635618	14.8706166730736	15.1709748086049	14.5402376550009	15.1750324458534	14.7352421982566	13.9319444210238	14.5132512314775	14.0337838248188	13.0825114572114	14.3715004726823	14.6876071398873	13.8607479171434	13.8688728676305
YMD4529	SLAD_vs_SLAD-2PE	n[305]AANEHETAPRR	P30624	FAA1	Long-chain-fatty-acid--CoA ligase 1	519.2811	3	13711	0.999607065488027	-0.0526279947266133	14.4681393484369	15.0274269598287	15.1028909090414	15.057577049135	14.8505925701881	14.9031027108287	15.3575961601023	14.7552548042293	13.812995761001	15.0581626310872	14.0017193464518	14.7472216731895	13.7473382053683	14.8735331332959	14.3805139313712	13.846129160512
YMD4529	SLAD_vs_SLAD-2PE	n[305]AANKIFESILNSPSSK	P06105	SCP160	Protein SCP160	873.8566	3	60109	0.999607065488027	0.445824383396435	15.1543830423201	14.0270664101565	14.5603051699763	14.1430230802333	14.4795129656862	13.6020968608274	13.5711741319496	14.4486962106372	14.6493258214363	14.0114243167103	15.5813744147236	14.1755262981422	15.3205022012183	13.5401009447463	13.8420833743858	15.0891398954236
YMD4529	SLAD_vs_SLAD-2PE	n[305]AANLGGVAVSGLEM[147]AQNSQR	P07262	GDH1	NADP-specific glutamate dehydrogenase 1	764.7416;764.7429;765.0711;765.0701;765.0699	3;3;3;3;3	42752;42857;47815;48062;48165	0.999607065488027	0.192944999004162	14.1388679376065	13.8866061005582	13.6627832844948	13.3743963958206	13.7949782847279	13.5135996947366	13.4970177478786	13.4852779951204	13.3565223012616	13.4235287689171	13.6013325070268	13.5105540945422	13.6161117364463	13.6164381361523	13.4332191962578	13.8200789188098
YMD4529	SLAD_vs_SLAD-2PE	n[305]AANLGGVAVSGLEMAQNSQR	P07262	GDH1	NADP-specific glutamate dehydrogenase 1	759.7399;1139.1069;759.7402	3;2;3	52912;52967;53013	0.999607065488027	-0.311441822534455	14.3969182051645	14.7295079834563	14.5978727673286	15.2199963733331	14.8033730265565	15.1412015884514	15.0886875916758	15.1568004127366	14.7289569510989	15.0795712655219	14.3699118726188	15.0116594813615	14.5952188082694	14.9279460785254	14.7661057466982	14.8710471087326
YMD4529	SLAD_vs_SLAD-2PE	n[305]AAPFEQR	P05694	MET6	5-methyltetrahydropteroyltriglutamate--homocysteine methyltransferase	561.8179	2	29082	0.999607065488027	0.0368220989533548	16.774801023664	16.4369730272645	16.209306466315	15.8694826209667	16.2606609501116	16.4294723314927	16.1689500077574	16.2841914530351	15.9464808808891	17.0085242955512	16.4084333011294	16.8666208259649	16.3060157900796	15.9644804284587	16.6520140340483	16.3895271210988
YMD4529	SLAD_vs_SLAD-2PE	n[305]AAPSPISHVAEIR	P08518	RPB2	DNA-directed RNA polymerase II subunit RPB2	551.3216	3	36519	0.999607065488027	0.0730071823933827	15.1377272200883	14.7618476575731	14.7368980422163	15.0023525373626	14.9985619517734	15.0113207564526	14.8155013385861	14.5214126808547	14.9723183071246	14.6327562931765	15.1337428116705	14.6101763093875	14.9543320679421	14.597299965717	14.8145916541911	14.9538284535228
YMD4529	SLAD_vs_SLAD-2PE	n[305]AAPVAIIR	P53855	ATG2	Autophagy-related protein 2	557.8663	2	23569	0.999607065488027	0.133829117184177	14.6911473604698	14.4648234760587	14.2852687468813	15.0693066480774	14.3430836909454	14.744154884311	14.6300454339132	14.2579457535808	13.816927794119	15.2029754110005	13.4812802500843	14.3227190879116	13.7870550247788	14.5455722554434	14.3818557456926	13.8197763501919
YMD4529	SLAD_vs_SLAD-2PE	n[305]AAQDSFAAGWGVM[147]VSHR	P00924	ENO1	Enolase 1	704.3617;704.3551	3;3	44298;44408	0.999607065488027	-0.0626357017764754	14.1214298087086	14.5117199536049	14.7568152258454	15.1425704024601	14.666419985263	14.7198691018556	14.5518511969683	14.8449379136379	14.4880960327425	14.8801498992875	14.197315364165	14.741580259978	14.4616145553606	14.9499211736747	14.6730671529823	14.4937436720785
YMD4529	SLAD_vs_SLAD-2PE	n[305]AAQDSFAAGWGVMVSHR	P00924	ENO1	Enolase 1	698.6902;698.6897	3;3	51741;51830	0.999607065488027	-0.528344406250765	NA	NA	NA	14.3051478362569	14.6594847309441	14.8272625317501	14.9771879152949	14.8700337920414	15.6780626902025	15.6697573065429	15.2621977057388	15.1692723389722	15.5189162171486	15.5153002693629	15.7642529520963	15.2037395151846
YMD4529	SLAD_vs_SLAD-2PE	n[305]AAQDSFAANWGVM[147]VSHR	P00925	ENO2	Enolase 2	722.7001;542.2788;723.0291;723.0302;723.0283	3;4;3;3;3	39204;39211;44617;44787;46610	0.999607065488027	-0.398466812707429	14.3116119112653	15.2152081267241	15.5151479782066	15.1820199248432	15.1794963012543	15.3963666569294	15.7499804764929	15.4920117571922	15.5745984333819	15.5103226009275	15.7970033352771	15.753897708529	15.6639230974704	15.5840242037759	15.8641079865329	15.8904595638262
YMD4529	SLAD_vs_SLAD-2PE	n[305]AAQDSFAANWGVMVSHR	P00925	ENO2	Enolase 2	717.6973;1076.0435;717.6979;717.6975;717.6974	3;2;3;3;3	50883;50927;50972;51064;51155	0.999607065488027	-0.086796469747199	14.8712020438145	14.7088516524651	14.7627933840411	14.5567729287364	14.8613162402869	14.8918765684127	14.4737899425237	15.0198231368226	15.6044674410914	15.5915313708907	15.4119709362208	15.5441383700801	15.5926347249502	15.2344392717567	15.5328035614783	15.6636211747955
YMD4529	SLAD_vs_SLAD-2PE	n[305]AAQDVWNR	P07149	FAS1	Fatty acid synthase subunit beta	632.3432	2	32384	0.999607065488027	-0.00894955861556923	16.7048814523174	16.0495400583132	16.1614512740082	16.7541260975071	16.4495264877217	16.0124695370867	16.6082187922532	16.6355822995467	17.1311136447152	17.1107703004689	17.0002333739449	17.6423760142731	16.91418768507	17.0050064888287	17.1376236896904	17.253341425306
YMD4529	SLAD_vs_SLAD-2PE	n[305]AAQLGFNTACVEK	P09624	LPD1	Dihydrolipoyl dehydrogenase, mitochondrial	673.0422	3	46143	0.999607065488027	-0.218070138914982	13.6240160554767	13.8296500599195	14.3146129099509	13.5253242636275	14.2609806225251	13.9086397117863	13.7759453413562	14.2203181689669	14.2957273640302	13.935183012267	14.3623303944578	13.9418377345435	14.309789737096	13.643604221895	14.1550396352163	14.4019096189599
YMD4529	SLAD_vs_SLAD-2PE	n[305]AAQLGFNTACVEKR	P09624	LPD1	Dihydrolipoyl dehydrogenase, mitochondrial	725.0747	3	41110	0.999607065488027	-0.122847204872754	16.1702888247152	16.038393554485	16.0946787839277	15.4702493191319	16.4125847964746	15.5500986860975	15.385596084777	16.9167197344017	16.245196498857	15.5063183645112	16.5246325866802	16.026519000486	16.4152657859929	15.2071944504194	15.9385786096012	16.6673620765062
YMD4529	SLAD_vs_SLAD-2PE	n[305]AAQSPEM[147]IR	P17649	UGA1	4-aminobutyrate aminotransferase	661.8576	2	23968	0.999607065488027	0.118223877137051	14.038128293661	14.4279273855212	14.6483578891401	14.5655550961725	14.4484037847565	13.9929896584446	14.5653173441397	14.2003623686058	13.1220187974436	13.9177984957052	13.2199247896533	13.0464761386296	12.9627823640252	13.7291812480039	13.6827420193686	12.9660551083713
YMD4529	SLAD_vs_SLAD-2PE	n[305]AAQSPEMIR	P17649	UGA1	4-aminobutyrate aminotransferase	653.8609	2	29123	0.999607065488027	-0.0967119001333501	16.261921287137	16.8585330226214	16.5929072259992	16.8321118460234	17.0390023170898	16.4314186541278	16.5930736781031	16.8688263329937	15.6442846388111	15.491839544367	16.2269567470938	15.1699529041312	16.0810865956437	15.6449154580022	15.3553154402005	15.9735827586915
YMD4529	SLAD_vs_SLAD-2PE	n[305]AARPRPR	Q05785	ENT2	Epsin-2	376.5759	3	11352	0.999607065488027	0.259430782656064	15.0546085039711	15.6857327550379	15.0740315092904	15.544495653025	15.3074447068766	15.3889919930098	15.370298601824	14.2544099889898	14.4244553276305	15.4566407065173	14.2782723488683	14.8612848734987	14.4515014825071	14.9827779843141	14.6821043856809	14.0491413121686
YMD4529	SLAD_vs_SLAD-2PE	n[305]AARPTRPDK	P05748	RPL15A	Large ribosomal subunit protein eL15A	540.6677	3	20270	0.999607065488027	-0.0712908819822395	16.327358111645	16.4101208614714	15.1174355684777	16.0614038711227	15.8322464248711	16.1058271600271	15.9191292602369	16.3442790955108	16.5617127519494	16.2539474290539	16.6301305752878	16.8366432622654	16.4859609739799	16.0436191935718	16.1635860909207	16.9890328985116
YMD4529	SLAD_vs_SLAD-2PE	n[305]AASLEASR	Q04347	BUD22	Bud site selection protein 22	554.8192	2	25527	0.999607065488027	-0.140526115204395	13.8026378657621	15.4356744807167	15.2638064706667	15.3951595579158	15.0258941033212	15.4151838656424	15.2657151752217	14.7525896916936	14.7061984079235	15.8994809320672	14.2571112737007	15.4910232579519	14.5896238361124	15.6745554332546	15.3256579344115	14.471978773928
YMD4529	SLAD_vs_SLAD-2PE	n[305]AATASANVR	P38431	TIF5	Eukaryotic translation initiation factor 5	582.8373	2	20607	0.999607065488027	0.22534054215329	NA	15.7191108586646	15.5555850500304	16.2826202774235	14.7977040381887	15.8451089775403	16.1294173648273	15.7361623656551	15.8794390522646	16.5808481005134	15.6940200509826	16.4072621430984	15.8283344182071	15.8129867751851	16.0948420944033	15.6611290097001
YMD4529	SLAD_vs_SLAD-2PE	n[305]AATFIER	P49954	NIT3	Omega-amidase NIT3	556.3272	2	35326	0.999607065488027	0.283350033162318	16.8183985433525	16.565239737461	16.5513714485415	16.2785339711872	16.4314557495914	16.2157135577952	16.3694018125902	16.0635724479161	15.9723702105914	15.5891148583331	16.1390424614345	16.1538848937779	16.137712538224	16.0915658018125	16.0201334263175	16.009284451701
YMD4529	SLAD_vs_SLAD-2PE	n[305]AATHPSPVAAK	P03962	URA3	Orotidine 5'-phosphate decarboxylase	553.3355	3	26163	0.999607065488027	-0.369269044989135	15.5825385159717	15.7356246335046	15.5732316300204	15.389881761418	16.3239401949482	15.6889510030543	15.8569382076541	15.8885233152146	16.1479192843262	15.7123907944414	16.3374363317972	15.6443471927636	16.3423287730499	15.9733814505433	15.7933549902394	15.9210533953496
YMD4529	SLAD_vs_SLAD-2PE	n[305]AATLISNIL	P54861	DNM1	Dynamin-related protein DNM1	610.3844	2	63625	0.999607065488027	-0.106519865509707	12.9604013235565	NA	12.3131377443328	12.2365276278125	12.4823910640663	12.3632251098268	13.1412603680829	12.4526251809986	12.9755673696374	12.4190430597952	12.4251481978579	12.1946712718354	12.3437749885492	12.8438317325364	12.5318401385962	12.4187081068683
YMD4529	SLAD_vs_SLAD-2PE	n[305]AATSVQNER	P06778	RAD52	DNA repair and recombination protein RAD52	640.3518	2	19712	0.999607065488027	-0.298082153089505	NA	12.6466727425244	14.8795767285194	13.8250081082039	14.1289873595855	13.7081544202991	14.6495068224301	13.8406901157069	13.5813501611611	14.4545546456694	13.5005369980946	13.8399028716424	13.542102528578	13.7357204197444	13.6713898462047	13.7343182507293
YMD4529	SLAD_vs_SLAD-2PE	n[305]AAVEEGILPGGGTALVK	P19882	HSP60	Heat shock protein 60, mitochondrial	730.7768	3	53773	0.999607065488027	0.242728495661773	14.6095913991856	13.8402095032741	13.9731001648548	13.3711162197415	14.1494152733097	13.3998792927023	13.201437365788	14.0723713726088	14.6346546652775	13.3496120539988	14.5692756985843	14.131628840835	14.9072690633249	13.864900648726	13.6698901527718	14.7304542896071
YMD4529	SLAD_vs_SLAD-2PE	n[305]AAVGMGAGALAAAAMLL	P43497	CWP2	Cell wall protein CWP2	881.9972	2	66589	0.999607065488027	0.318161448126634	NA	11.6058350717079	10.6257237440281	NA	10.9360894325016	10.6034544664864	NA	10.8533099802362	11.1310505628899	NA	11.1559102077004	NA	11.3003883937057	NA	11.0690743987098	11.0182055426684
YMD4529	SLAD_vs_SLAD-2PE	n[305]AAVPFNREQLESVLR	P38088	GRS1	Glycine--tRNA ligase 1, mitochondrial	678.3897	3	51754	0.999607065488027	-0.0154088249531625	15.4443191539333	15.5366150853936	15.6651796548307	15.3847665516679	15.4595616895067	15.6755692031265	15.5659895744236	15.3913952785814	15.3800903643526	15.9786509161255	15.4962185509234	15.099553262526	15.4799493041252	15.5341575212619	15.4780078142785	15.255925875818
YMD4529	SLAD_vs_SLAD-2PE	n[305]AAVSGKPYFFFGSDSAPHPVQNK	P20051	URA4	Dihydroorotase	841.718	4	51565	0.999607065488027	0.187537577562736	NA	12.8809945429736	12.8063029667215	12.7374742670795	13.0141576939303	12.4905021278987	12.4370380578217	12.5411808457978	13.2053361122109	12.5970824964374	12.9099478115406	12.3608902680226	13.1470380966589	12.5574971593523	12.0082412281917	12.8281819476409
YMD4529	SLAD_vs_SLAD-2PE	n[305]AAVTLHLR	P38998	LYS1	Saccharopine dehydrogenase [NAD(+), L-lysine-forming]	395.5869	3	34308	0.999607065488027	0.0830101871195748	NA	NA	14.4811997842681	14.4317868604425	14.283224582902	14.3074988412455	14.2472681577846	14.6559409590107	13.7064412243876	14.3659337095201	13.8739645661318	NA	12.9795689627835	NA	13.5542453208663	12.2639328382166
YMD4529	SLAD_vs_SLAD-2PE	n[305]AAYDYADR	P14843	ARO3	Phospho-2-dehydro-3-deoxyheptonate aldolase, phenylalanine-inhibited	624.8147	2	28375	0.999607065488027	0.0312068198932423	15.9853025096799	15.9591336415354	15.6868075421544	16.6465983911963	15.5971390743625	16.3369286868832	16.2794102472038	15.9395367965434	15.5493461836439	16.0101305123909	15.2683270766767	16.1497582091138	15.404176613222	16.4178022661466	16.0595825509694	15.7825345802742
YMD4529	SLAD_vs_SLAD-2PE	n[305]AAYGVVR	P05750	RPS3	Small ribosomal subunit protein uS3	520.3163	2	28300	0.999607065488027	-0.271671155960728	NA	18.0623868273132	17.8688949753359	16.885414471454	17.4956261266128	17.3653103045202	18.6819590958423	17.9660507956717	18.0244822786866	18.6145151136299	18.1920079412011	17.6609657360181	17.1928540307795	18.1891438995566	18.6680053374937	17.3514823728599
YMD4529	SLAD_vs_SLAD-2PE	n[305]ACAQQFR	P07245	ADE3	C-1-tetrahydrofolate synthase, cytoplasmic	592.8131	2	24159	0.999607065488027	0.242457529373056	16.0076487179278	16.5353591587241	15.8772529085144	16.4929241818867	15.4661958451605	16.2012891796277	16.3797842465683	15.8960855782043	16.0204503191234	16.6314855214803	15.8453899676491	16.7291411372783	15.81269773369	16.3392216541295	16.4143644670317	16.1039310990304
YMD4529	SLAD_vs_SLAD-2PE	n[305]ACTLAAK	P19262	KGD2	Dihydrolipoyllysine-residue succinyltransferase component of 2-oxoglutarate dehydrogenase complex, mitochondrial	671.9064	2	32562	0.999607065488027	-0.0526834661791931	15.5952023666581	15.0868627394736	15.5981914455399	15.0844171761766	15.5917022745097	15.0699685105284	15.050681809983	15.8630549975439	15.2991767506993	14.8643803944704	15.3876112621267	15.6212636388319	15.4126712710961	14.551445902993	15.1284080270968	15.544970031483
YMD4529	SLAD_vs_SLAD-2PE	n[305]ACVVYGGSPIGNQLR	P06634	DED1	ATP-dependent RNA helicase DED1	948.0155	2	44037	0.999607065488027	0.134537641532692	13.8188983495073	14.1261816028888	13.9097739661627	14.5855992340456	13.4937447040937	14.2142733576641	14.1428913470306	14.0513931776853	15.0258898464606	15.3873457568958	14.3582714297572	15.375889890819	14.6287616885946	15.3922873354769	15.3203858357691	15.0141512956869
YMD4529	SLAD_vs_SLAD-2PE	n[305]ADACLGAGMFHR	P33734	HIS7	Imidazole glycerol phosphate synthase hisHF	537.27	3	39991	0.999607065488027	-0.555411843837486	14.2923398627697	13.7830829550569	14.1684102928745	14.2477709398703	14.7230137234085	14.6743956523934	14.3793700945915	14.936471955528	14.7954527838062	14.4219424842102	14.8209203333889	14.6457722864571	15.1710932220996	14.3316747626102	14.1532429347689	15.1857495498035
YMD4529	SLAD_vs_SLAD-2PE	n[305]ADAPIDK	P00817	IPP1	Inorganic pyrophosphatase	669.4	2	32792	0.999607065488027	-0.0443066539957258	15.0245774974774	13.8372611508616	14.4862028295822	14.0652044977662	14.4247152590905	14.1244101209695	13.9993083293539	15.0420388822564	14.6954685965632	14.1003004596548	14.8387242940399	14.7154403639823	14.7894725167222	14.0562095296812	14.6164697623464	15.0148999676791
YMD4529	SLAD_vs_SLAD-2PE	n[305]ADDRSIYGRHDAEGVVCVR	P07274	PFY1	Profilin	620.5684	4	31832	0.999607065488027	-0.473561976583028	15.0539825160326	14.9550357419026	15.0628335161778	14.5435108242309	15.4305645948721	15.4172108102853	15.6016622741444	15.0601728253741	16.0552643421812	15.9444374968276	15.2536386901362	15.6659067394202	16.1352171245403	15.7453670504733	15.0759111959363	15.122204498409
YMD4529	SLAD_vs_SLAD-2PE	n[305]ADPAFKPTEK	P26321	RPL5	Large ribosomal subunit protein uL18	672.7386	3	36792	0.999607065488027	-0.136913287033341	15.9482839479602	15.6286778291409	15.8348163567476	15.2002476085197	16.3346374374837	15.5070385139208	14.6997039374572	16.6182990016401	17.0197642827877	15.0034450474382	17.5777353409915	16.2359184836423	16.9227058068876	14.9738655323934	15.9392869602671	17.3863531951394
YMD4529	SLAD_vs_SLAD-2PE	n[305]ADQENSPLHTVGFDAR	Q01519	COX12	Cytochrome c oxidase subunit 12, mitochondrial	687.6812	3	40163	0.999607065488027	0.0369639195609324	15.9065532435377	15.3997793807356	14.7679445835508	15.4272264230403	15.8293130710582	15.0799859199716	14.7175714158705	15.7267775457203	15.6255523643636	15.4347955809451	15.5496303727961	15.1122016408069	15.6623547572855	14.8642054576978	15.1986295709184	15.6018770329303
YMD4529	SLAD_vs_SLAD-2PE	n[305]ADQLERR	P17536	TPM1	Tropomyosin-1	596.3426	2	21717	0.999607065488027	0.0109960731430174	NA	14.4900665579244	14.0925294043727	13.8950124353075	14.1516648513333	14.1238528699758	14.3692114185154	13.9480977644095	14.0280072455915	13.7595280954954	13.6397538938623	13.9789972289974	14.0943701019841	13.7872614263345	14.2498614493139	14.1800439405551
YMD4529	SLAD_vs_SLAD-2PE	n[305]ADRDESSPYAAMLAAQDVAAK	P39516	RPS14B	Small ribosomal subunit protein uS11B	930.5017	3	52055	0.999607065488027	-0.081712549336503	NA	13.2666434834623	13.1701786187667	13.4588134951426	13.4618352454866	13.7235396659031	12.9899469228973	13.3457091595547	14.4192874474425	13.4571710760952	13.8236169597373	13.9434055052846	14.5086924435707	13.4693643490077	13.7202316067944	14.2221293427535
YMD4529	SLAD_vs_SLAD-2PE	n[305]ADRLWIPVNR	P00950	GPM1	Phosphoglycerate mutase 1	772.4572;515.3084;515.3092	2;3;3	44834;44852;44960	0.999607065488027	-0.422486191275897	13.8256962289703	14.9593218492571	14.6125857257986	14.679219498129	14.919115818945	15.2127733440823	14.862711437993	14.7721674662383	15.5747303185546	15.9789555656994	15.129414707768	15.6648367980891	15.5932973543136	15.6816722994807	15.4624783355297	15.4362163634433
YMD4529	SLAD_vs_SLAD-2PE	n[305]ADTGIAVEGATDAAR	P05030	PMA1	Plasma membrane ATPase 1	861.4562;574.6414	2;3	35637;35648	0.999607065488027	-0.422492621438586	NA	15.3136707640553	16.3445909217518	15.408713933931	16.1204677983621	16.0576041619618	16.0413153278001	16.2265506906144	15.9061172706277	15.3073375124976	16.4110689285802	15.6876778917217	15.4985245286945	15.3545650325127	15.3875600748671	15.977445289961
YMD4529	SLAD_vs_SLAD-2PE	n[305]ADWGCAEDPSGR	P49089	ASN1	Asparagine synthetase [glutamine-hydrolyzing] 1	812.8715	2	34219	0.999607065488027	-0.227220386872212	NA	13.6322686368303	13.1739002366602	13.8044298260349	13.2469541864721	13.9234805398489	13.8210070658726	14.0649046879957	13.8699100719204	14.0490290326143	13.6808078917319	14.069672170129	13.7855888613497	13.9214366157094	14.1677217326026	13.9183660545154
YMD4529	SLAD_vs_SLAD-2PE	n[305]ADWPREK	P06168	ILV5	Ketol-acid reductoisomerase, mitochondrial	755.439	2	33270	0.999607065488027	-0.0881496935856632	15.0034061200009	14.0592732288763	14.2688568162244	14.0331066127986	14.8032619556479	14.1955822442633	13.5812017605963	15.1371955917352	15.041963896144	13.9627800214017	15.2653223886547	14.4929785365222	15.1839247174467	13.9947470900103	14.1225370126882	14.9201561643038
YMD4529	SLAD_vs_SLAD-2PE	n[305]AEAAEFR	P21243	SCL1	Proteasome subunit alpha type-1	549.3013	2	28066	0.999607065488027	0.0475737617258716	15.9112593862742	15.3082539452584	15.7125265776417	15.4942933338329	15.8074597566561	15.2147044208135	15.5614276636837	15.6524463549504	15.2784855556437	15.6315546746645	15.6906789379028	15.2341841624223	15.2143607195425	15.5826979751984	15.2307085739573	15.3866693384011
YMD4529	SLAD_vs_SLAD-2PE	n[305]AEAAVER	Q08235	BRX1	Ribosome biogenesis protein BRX1	525.7924	2	21303	0.999607065488027	0.00980716824048855	14.9184026937751	15.9196152669171	15.3607107417011	15.8805747943951	15.3662953339952	15.780508134415	15.6171300955095	15.2761412599067	15.3584765962976	15.9705551023156	15.0914807268381	15.6593670007769	15.5451376188236	15.8266330718642	15.4559140380555	15.2724735866012
YMD4529	SLAD_vs_SLAD-2PE	n[305]AEALNISGEFFR	P26785	RPL16B	Large ribosomal subunit protein uL13B	829.4498	2	57648	0.999607065488027	-0.0903627893691947	13.6707719855914	12.6229262086782	12.5469369124016	12.6698222765001	12.7223936096583	12.9443698685771	13.5730351085511	12.6321099538616	13.5733147110251	13.7251160893495	13.4876889062775	13.46072193366	13.2147428590149	13.7735245539275	13.4755385900659	13.3858701390676
YMD4529	SLAD_vs_SLAD-2PE	n[305]AEEILER	P0C0W9	RPL11A	Large ribosomal subunit protein uL5A	582.3345	2	36115	0.999607065488027	-0.0533206747401564	NA	18.4332961629352	18.7407762892118	19.1483686848303	18.747456400991	18.6468085649841	18.8075572806646	19.1080486349573	18.5366651413397	19.4420576536549	18.5631113739945	19.0528773153539	18.3784053323793	19.5305422826981	19.0495121733305	18.8396581462831
YMD4529	SLAD_vs_SLAD-2PE	n[305]AEIVIEEAGEL	P25719	CPR3	Peptidyl-prolyl cis-trans isomerase C, mitochondrial	738.9136	2	61168	0.999607065488027	-0.198210683213372	NA	12.9235875099164	12.9480437426346	NA	13.2003750297761	13.055437514961	12.9925884959434	13.2877041972749	13.6911395252954	13.2028330274599	13.706964443578	13.3375613134396	13.5365915442944	13.4118316974181	12.8380476190431	13.684751839598
YMD4529	SLAD_vs_SLAD-2PE	n[305]AELINNLGTIAK	P15108	HSC82	ATP-dependent molecular chaperone HSC82	622.3858	3	55564	0.999607065488027	0.312061088363944	NA	13.7715989444387	13.5067083738196	NA	12.873735112624	13.1221142181963	NA	13.9854283814753	13.5115299244562	12.9969697503071	14.5715046858241	13.5654065141801	13.998486670936	NA	13.0131711417171	13.8483557562413
YMD4529	SLAD_vs_SLAD-2PE	n[305]AENSNTHR	P04802	DPS1	Aspartate--tRNA ligase, cytoplasmic	411.5486	3	10001	0.999607065488027	0.963696165112809	NA	12.78674846483	12.4939061298139	12.5956054620958	11.3744773012245	11.4983013299522	11.7668059750139	12.007310809011	11.4058140065393	12.2793320335545	12.8365301447628	12.6311497541495	11.627854414068	12.682260885694	12.4569469124568	11.8973381818498
YMD4529	SLAD_vs_SLAD-2PE	n[305]AESIVAK	P40693	RLP7	Ribosome biogenesis protein RLP7	663.4201	2	36241	0.999607065488027	-0.0940470699101432	14.9915262509317	14.7928820524888	14.591641843334	14.7521259438527	14.8307287045161	14.8173710479348	14.8884077207168	14.96785689708	15.0327232697983	14.8399091022268	15.279519326086	14.9247354608548	15.253308627088	14.8305180216569	14.8436908562359	15.3195972772754
YMD4529	SLAD_vs_SLAD-2PE	n[305]AEVSDVGNAVLDGADCVM[147]LSGETAK	P52489	PYK2	Pyruvate kinase 2	783.6566	4	63137	0.999607065488027	-0.025093207889924	NA	11.5947966730652	NA	NA	11.5943044488003	11.2136229489755	NA	12.0517422450895	11.8155447211948	NA	12.4220427433495	12.235925335562	12.3602006466746	NA	10.6680754006418	12.4753824257603
YMD4529	SLAD_vs_SLAD-2PE	n[305]AFAEAYR	P42949	PAM16	Mitochondrial import inner membrane translocase subunit TIM16	566.3112	2	33781	0.999607065488027	0.35982043356854	15.4221559445719	15.1969363625584	14.920602046228	15.290585145284	14.9988549199529	14.903105766578	14.4809946343721	15.0080424434651	15.1229118891286	15.2788717081825	15.0945607643821	15.3034733593458	15.1522903033461	15.3545469245049	15.2442717777716	15.3051927874598
YMD4529	SLAD_vs_SLAD-2PE	n[305]AFANWENFK	P32316	ACH1	Acetyl-CoA hydrolase	578.9885	3	55920	0.999607065488027	-0.404344675183024	NA	11.727965863146	12.0714048526751	11.9864527863953	12.4970229076329	12.2155372549408	12.1682171227928	12.4510327516542	12.6272143393343	12.2271689361112	12.1759280991762	12.3440636611293	12.4696995407213	12.2193728770667	12.1530087844941	12.7023303146324
YMD4529	SLAD_vs_SLAD-2PE	n[305]AFDKNSPNIANK	P32463	ACP1	Acyl carrier protein, mitochondrial	744.4399	3	39071	0.999607065488027	-0.220336286753167	14.6505787530638	14.0512142817984	14.3858308427889	14.2879707657751	15.1677667686068	14.0610818227945	13.9879744661706	15.040116732867	15.1412681465873	13.7100135040481	15.2148207609148	14.3756566508625	15.442402578283	14.0469557498631	14.3367796268512	15.4790845092054
YMD4529	SLAD_vs_SLAD-2PE	n[305]AFETLTDSNKR	P32527	ZUO1	Zuotin	630.6927	3	39526	0.999607065488027	0.142561019446664	16.6939677809901	15.6949138608865	16.0097859007011	16.0934052821192	16.4538093462675	15.6260721589738	15.3027165665462	16.5392306751228	16.6031688214325	15.594565486672	16.8087443962049	16.2400755829087	16.5296375217923	15.7226662020326	15.9839484942839	16.5771695214713
YMD4529	SLAD_vs_SLAD-2PE	n[305]AFGGQTK	Q00711	SDH1	Succinate dehydrogenase [ubiquinone] flavoprotein subunit, mitochondrial	658.8949	2	31103	0.999607065488027	-0.101392106202834	15.2687534481269	15.1027207876085	15.7651928654775	15.5077774286069	15.4694186167248	15.2303045058666	15.3397030965039	16.0105867355358	15.3839296669533	14.6362586213118	15.5583368961152	15.5607051118429	15.5320999696213	15.0153807841874	15.3610899231859	15.7637023515178
YMD4529	SLAD_vs_SLAD-2PE	n[305]AFHDTEWATQDPR	P54115	ALD6	Magnesium-activated aldehyde dehydrogenase, cytosolic	939.4617;626.6439	2;3	36642;36651	0.999607065488027	0.857229184601838	17.292021455806	15.583989315735	14.9021313343484	15.7025677965948	14.2354111688859	15.5539755272846	14.886561139837	15.3758453280695	15.0111991187064	14.8342269281051	14.9716644678114	15.5663665242537	14.8047568919134	15.3604353712881	15.6292443615591	14.9575412931437
YMD4529	SLAD_vs_SLAD-2PE	n[305]AFHDTEWATQDPRER	P54115	ALD6	Magnesium-activated aldehyde dehydrogenase, cytosolic	721.6893;541.521	3;4	34789;34790	0.999607065488027	0.0602681521380681	NA	15.5819936121768	14.7695845108853	15.6302099843098	14.8620037090545	15.5431916791035	15.4633165990425	15.1994662140766	14.8686038935528	15.428714990014	14.9304230955833	15.2477177936859	15.096104411122	15.4807068778936	15.1901319742765	14.9558255540338
YMD4529	SLAD_vs_SLAD-2PE	n[305]AFISYHDEAQK	P17255	VMA1	V-type proton ATPase catalytic subunit A	639.6861	3	38209	0.999607065488027	-0.229542058768828	17.8017719269276	17.4736291729578	17.6290787468395	17.2743665419878	18.1165345839677	17.255175761399	17.6274458162505	18.0978584621708	17.7977531445991	17.3612340282408	17.4717187621211	17.5425498126454	17.890850609882	17.1435214325708	17.6807713321399	17.8998026883452
YMD4529	SLAD_vs_SLAD-2PE	n[305]AFLASEEAR	Q00955	ACC1	Acetyl-CoA carboxylase	649.8593;649.3566	2;2	36954;36960	0.999607065488027	-0.00285352556934981	15.3612016175216	15.7749182025379	15.7930031212063	16.0436868772249	15.3379935009214	15.6885929263443	16.2386356210354	15.719001872467	16.2901072601929	16.6002406069615	16.2191858115434	16.3329587996706	16.1645656637754	16.5619242020474	16.4621486845132	16.3521168799939
YMD4529	SLAD_vs_SLAD-2PE	n[305]AFLGSDPMSVPLYGSFR	P28321	YJU3	Monoglyceride lipase	716.711	3	62340	0.999607065488027	0.35299119285926	NA	12.7984288291659	12.2697819286418	12.5313429467907	12.0454592426065	12.5803414858407	12.3664665551977	11.7285062177158	12.8309247974467	12.9468968855379	12.8444171190877	11.870566761128	13.0479279924765	12.8466420816789	12.7139880413915	12.5796647857517
YMD4529	SLAD_vs_SLAD-2PE	n[305]AFLIPFVF	Q99190	TSC13	Very-long-chain enoyl-CoA reductase	629.3846	2	68433	0.999607065488027	0.537080114480126	NA	10.8469550723187	NA	10.4705355180984	9.99997631777582	10.0836910908845	11.1338140722299	9.26917924202354	10.0125057257371	NA	9.8548288194264	NA	NA	NA	NA	8.90688397731151
YMD4529	SLAD_vs_SLAD-2PE	n[305]AFNSTSR	P12683	HMG1	3-hydroxy-3-methylglutaryl-coenzyme A reductase 1	543.7982	2	22729	0.999607065488027	0.289237354586181	NA	15.2318923387906	15.7427712208787	15.8152075891686	15.2306872756565	15.0929365339161	15.589474246053	15.3164473911468	14.4607811079656	15.4100683138061	14.7238037426637	14.9786407966387	15.025798939458	14.7051352632797	14.851851881443	14.0606447159618
YMD4529	SLAD_vs_SLAD-2PE	n[305]AFPANDQSLGVLR	P43621	RET2	Coatomer subunit delta	846.4749	2	48247	0.999607065488027	0.109108785335946	NA	13.7684766362846	14.2845499939937	14.2166909574044	13.9693867813597	14.0911274396671	13.7428411705906	14.1198329172823	14.4442890030477	14.6025328785507	14.4939501215741	14.4410186047454	14.6734868078137	13.850295754185	14.4765420394654	14.7497647565526
[truncated: 28,856 more rows]
