# Supplementary material for: Quorum sensing in Saccharomyces cerevisiae brewing strains: effects of 2-phenylethanol on proteomic, lipidomic, and metabolomic profile
Source: FEMS Yeast Res. 2025 Jul 7;25:foaf036. doi: 10.1093/femsyr/foaf036 (PMC12254953; doi:10.1093/femsyr/foaf036)
Supplement: foaf036_Supplemental_Files [file foaf036_supplemental_files.zip › Supplementary_Table_02_YMD4537_Peptides.csv]

Yeast	Class	Modified.sequence	Uniprot	Gene	Protein	Observed.mz	Charge	Scan.Number	adj.P.Val	logFC	SLAD_01	SLAD_02	SLAD_03	SLAD_04	SLAD-2PE_01	SLAD-2PE_02	SLAD-2PE_03	SLAD-2PE_04	SHAD_01	SHAD_02	SHAD_03	SHAD_04	SHAD-2PE_01	SHAD-2PE_02	SHAD-2PE_03	SHAD-2PE_04
YMD4537	SLAD_vs_SLAD-2PE	AAAAEKNVPLYK	P00924	ENO1	Enolase 1	628.3815;471.5386;628.3804	3;4;3	36625;36644;36726	0.921021368014314	0.191073730715949	16.4857398998063	16.5754041804669	16.4508361892275	16.6609615761577	16.2790431083069	16.2784046566675	16.0158030613918	16.8353960964284	15.5077671965968	15.8634351352942	15.4237147045603	15.4868892861782	15.6608744856429	15.8980251700054	15.8878742399506	15.7330616753649
YMD4537	SLAD_vs_SLAD-2PE	AAAAEKNVPLYQHLADLSK	P00925	ENO2	Enolase 2	662.8831;662.8842;662.8847;662.6345	4;4;4;4	48744;48842;48934;49024	0.953937216623875	0.136095496947487	17.9034995136475	18.1829153119952	17.5744761620479	18.0336992897081	17.9912341483159	18.2792974834581	17.0085011686521	17.8711754891827	18.3066040763542	18.3833501562258	17.7738001340874	18.0863422817085	17.9125511017802	18.3600810632706	18.4132425329313	18.2298832883344
YMD4537	SLAD_vs_SLAD-2PE	AAAALAGGKK	P0C0T4	RPS25B	Small ribosomal subunit protein eS25B	489.3168	3	26188	0.988586793622694	0.0320179762236652	14.4202322972493	15.2789625000875	14.8474319685827	14.7147606355949	14.4454879081147	15.1546576426808	14.4052937289662	15.1278762168581	14.6975601954439	14.9126994273114	14.090465289007	14.3675543748522	14.1403645424782	14.9248734966231	14.7953756253016	14.1805555010586
YMD4537	SLAD_vs_SLAD-2PE	AAAEDTAKDNYGKLPLIQSR	P04802	DPS1	Aspartate--tRNA ligase, cytoplasmic	693.3932	4	43806	0.921021368014314	-0.335504294213115	15.7351891882481	15.3041697156546	15.554750121741	15.4369596508259	16.0007273319337	NA	15.9179359278983	15.6111511301595	14.9700895397943	15.6025816147678	15.1037424783694	15.1303227319396	15.4542164449124	15.2862793825467	15.3102593764107	15.0348760014063
YMD4537	SLAD_vs_SLAD-2PE	AAAEGKLK	P00359	TDH3	Glyceraldehyde-3-phosphate dehydrogenase 3	465.9664	3	26303	0.921021368014314	0.238362099054735	14.8290762347473	15.5912384113761	15.1708720912792	15.9033706489932	15.1289027424756	15.3270724844343	14.654372365413	15.430761397854	15.5221495802195	15.5251155545489	14.4507503673454	15.0024632828165	15.0425929070492	15.7665941550214	15.5758881255139	15.3006368667513
YMD4537	SLAD_vs_SLAD-2PE	AAAEGPMK	P00360	TDH1	Glyceraldehyde-3-phosphate dehydrogenase 1	540.3052	2	22678	0.992150606025162	0.0206636623950214	13.5107116049759	13.6320406110481	14.4071045036997	14.4769385553267	13.8568515314083	NA	14.2591688517074	13.8420850859869	14.4857234550113	14.9558566990849	14.3752758073744	14.9762965676872	14.9429559136457	14.4811756988871	14.5141568663753	14.5215275399143
YMD4537	SLAD_vs_SLAD-2PE	AAAKNHAR	P38009	ADE17	Bifunctional purine biosynthesis protein ADE17	381.5619	3	08147	0.921021368014314	0.731480825671312	NA	12.7161680250006	12.0421658237246	11.3379324656913	11.4481963869478	NA	11.3137509412625	11.1398765091923	11.8989854247533	NA	11.1546119604669	11.617926497977	11.3820312141048	11.2876390800426	12.0204098921806	10.7896834760053
YMD4537	SLAD_vs_SLAD-2PE	AAALVNK	P05030	PMA1	Plasma membrane ATPase 1	495.8182	2	26656	0.953937216623875	0.134809745170454	16.4649728580427	17.0681769916633	16.8143303400114	16.5562012996412	16.2025479319535	NA	16.5087197524166	17.0620641971376	16.2591074984047	16.1889765379439	15.7938560057647	15.5070640375189	15.7223153323431	15.6709745079973	15.8257093021772	15.7687462903672
YMD4537	SLAD_vs_SLAD-2PE	AAATAAMTK	P16521	YEF3	Elongation factor 3A	570.3246	2	24122	0.949809635808167	0.291169540711136	14.6658641874062	15.7267275612095	15.1473396602446	15.0356474829796	14.7647420610513	14.9867786001705	14.068994774108	15.5903852936656	15.708220420932	15.3610138048477	13.8378422008656	13.8248202675628	14.0551451298531	15.1713978593501	14.9146511023649	14.3904481753373
YMD4537	SLAD_vs_SLAD-2PE	AADALLLK	P00925	ENO2	Enolase 2	559.8602;559.8601	2;2	42516;42616	0.988586793622694	-0.0524300477947293	15.9845805296208	16.2800636556228	16.7188111781612	16.0243757091203	15.8289949844972	16.965533494362	15.6860244983327	16.7369982865122	17.1895819784848	16.6828073564293	15.7547640759337	15.693896455492	15.6429513837696	16.4424818599531	16.4423458312977	15.9321674979827
YMD4537	SLAD_vs_SLAD-2PE	AAEAKEHMQEAN	P40217	TIF34	Eukaryotic translation initiation factor 3 subunit I	544.9385	3	21618	0.971535464404911	-0.105853474413745	12.782878451919	13.997840663311	14.1117018615898	13.3160596402695	13.4229962881594	NA	13.469490827302	14.0814337705968	14.1761201460723	13.5758497180945	13.1127589211723	13.1423847851189	12.9596877361213	13.0058774030881	13.4201411374191	13.1704851127427
YMD4537	SLAD_vs_SLAD-2PE	AAGANVDNVWADVYAK	P10622	RPP1B	Large ribosomal subunit protein P1B	656.681;984.5134	3;2	52967;52972	0.92935537871403	0.209551842875133	13.2986692143155	14.0456664758616	14.771589016931	13.8296565433223	13.430482137412	14.0624757655799	13.5920847013058	14.0223312746321	13.989703913911	13.7341611816918	13.5996743925302	13.5033084647057	13.5874891711728	14.0740121437257	14.1774038128742	13.7431953392155
YMD4537	SLAD_vs_SLAD-2PE	AAGFLLEK	P00560	PGK1	Phosphoglycerate kinase	576.8527	2	44945	0.992150606025162	0.0208359868626609	15.1649221303177	15.9107981292085	15.0164334855244	15.321348233876	15.1447836528383	15.2816488961468	15.1480670665697	15.7556584159211	16.0785832013964	15.5068528324212	14.993310624077	14.9096676454963	15.0605241713656	15.551956356403	15.2908114875554	15.071123386474
YMD4537	SLAD_vs_SLAD-2PE	AAGHDGKIK	P00924	ENO1	Enolase 1	376.9836	4	18646	0.953937216623875	-0.15631807626392	15.5071379249863	15.0311154332387	15.6086423759577	15.3358240597491	16.2012474302898	15.5160966284912	15.2011230117989	15.1895250284077	15.5710551282656	15.8370051856264	16.8344658935545	16.3426640083749	16.2805241333318	15.8515731193825	16.0312530718299	16.4688486560101
YMD4537	SLAD_vs_SLAD-2PE	AAGHDGKVK	P00925	ENO2	Enolase 2	497.6359	3	19105	0.943125285319915	-0.287483456363383	15.7183038330449	17.2364601045851	16.256537442099	16.7804631120868	16.473126426066	17.7202749332846	16.1076794819906	16.8406174759282	17.0436760487909	17.8923436249891	16.4351737901282	16.7473340688615	16.7561823919376	17.333967041475	17.2602369275528	16.5235016749977
YMD4537	SLAD_vs_SLAD-2PE	AAIEDGWVPGK	P06168	ILV5	Ketol-acid reductoisomerase, mitochondrial	723.9035	2	44504	0.921021368014314	-0.284967972315147	14.8599002651013	15.0291725266364	14.7192245576841	14.3128906835447	14.7918365886375	NA	14.7384077402581	15.5155506127746	15.0097573618657	15.0319443664761	13.797500369531	14.1407446985171	14.6323845955095	14.6459644772113	14.8718966758108	14.4096956236092
YMD4537	SLAD_vs_SLAD-2PE	AALAASTTK	P31116	HOM6	Homoserine dehydrogenase	569.3449	2	23930	0.921021368014314	0.211092239924	13.9303631948612	14.6208359512287	14.6643354737172	14.5308358080974	14.0544005947615	14.3016348228606	13.8993329239004	14.646633126686	14.4303038846452	13.9762512768372	13.4198545956943	13.7311398150905	13.8039649441218	14.3755793225449	13.890263870854	13.8598114815678
YMD4537	SLAD_vs_SLAD-2PE	AAPFEQRLPEQQK	P05694	MET6	5-methyltetrahydropteroyltriglutamate--homocysteine methyltransferase	616.0094	3	33617	0.965176566658194	-0.0574994188108313	16.620056343354	16.6877618381747	16.6287772879088	16.4465410760435	16.6962797406448	16.3936173769346	16.7624855291353	16.7607515740096	16.7984313621339	16.5671489269133	16.4814627407712	16.4533443228053	16.3458101986738	16.4749650046884	16.641037698816	16.3124383814107
YMD4537	SLAD_vs_SLAD-2PE	AAQLEASK	P07244	ADE57	Bifunctional purine biosynthetic protein ADE5,7	561.3295	2	23604	0.921021368014314	0.347528846609956	14.2385647750924	15.4905702534022	15.2240474157666	14.30532432663	14.2657504873943	14.3020343733837	14.2922386201931	15.0083679034801	15.0732452954429	14.8470499075816	13.5120418220389	14.0072411144313	13.8992916539723	14.5104317838897	14.4341791591969	14.0867372571036
YMD4537	SLAD_vs_SLAD-2PE	AASAKIESSVESQFSAGR	P0CX39	RPS8A	Small ribosomal subunit protein eS8A	710.3781	3	42892	0.953937216623875	-0.134335126012187	15.0980632682376	15.0266575402761	14.5914795095136	14.8013876909445	15.1622359717003	NA	14.7799864437204	15.0989739693447	15.6376765375414	14.5422809407162	15.2466848652025	14.8338842971301	15.1229541883033	15.5420635807248	15.3395794006455	15.1260163808348
YMD4537	SLAD_vs_SLAD-2PE	AASDAIPPASPK	P00817	IPP1	Inorganic pyrophosphatase	714.9061	2	29833	0.974592733217802	0.114486278594265	13.9776861803321	14.1361221799001	15.2331807363818	14.0766390227719	13.8231395687792	NA	14.5927378252408	14.3083848597367	13.5171678973491	13.5415854073563	14.5274713155142	14.8990109142267	13.9913284109729	13.6091218922626	13.4860598944948	14.3623477067741
YMD4537	SLAD_vs_SLAD-2PE	AASDNQDK	P12945	NAT1	N-terminal acetyltransferase A complex subunit NAT1	576.7995	2	19207	0.921021368014314	0.466579504204605	14.5351126898284	14.4027518879382	14.8005637784533	14.1787780078195	14.0012248503014	13.3498851257596	14.2496205395672	14.4501578315928	13.8905871377921	14.0716054394002	13.3888003936423	13.8990795484867	13.4549650038099	13.6449461305451	13.5666817910193	13.4433513535962
YMD4537	SLAD_vs_SLAD-2PE	AAVEEGILPGGGTALVK	P19882	HSP60	Heat shock protein 60, mitochondrial	943.5529	2	49877	0.921021368014314	0.325159878128806	13.6413603906911	13.6770621253606	14.0296178034461	13.4191797032886	13.3635312526542	NA	13.0967859114159	13.6396182186334	13.6605280218636	13.413319511357	12.8956956578145	12.9569843142721	13.0501258317929	13.4976289720783	13.4057081753166	13.105774517453
YMD4537	SLAD_vs_SLAD-2PE	ACDDKIMYVDYK	P00549	CDC19	Pyruvate kinase 1	710.3705	3	43831	0.921021368014314	-0.306908310266564	15.3007917045246	15.4715390395577	14.7173762814493	15.5135279429036	15.5807169382832	15.5543192998615	15.5963780384653	15.4994539328915	16.1472729163387	16.2657375387764	16.3456493964297	16.2192820938687	16.3588377481321	16.1538115596416	16.1164479501364	16.2051783921849
YMD4537	SLAD_vs_SLAD-2PE	ADAQREKALNEEAEAR	P0CX82	RPL19A	Large ribosomal subunit protein eL19A	702.3698	3	24669	0.992150606025162	0.0346991232232696	12.0336370227411	13.3520422865716	12.042940710081	12.0871257670087	12.050329506075	13.4363667445763	11.919938841094	11.9703142017641	11.5343936805509	NA	11.1185675638937	10.9142350329194	10.7983721534851	12.9295855207581	12.4875899652871	12.1346653107393
YMD4537	SLAD_vs_SLAD-2PE	ADPAFKPTEK	P26321	RPL5	Large ribosomal subunit protein uL18	571.3355	3	32739	0.972900458197985	-0.0520602071554421	17.5006072079427	17.3124125004856	17.4584773571583	17.0483568963841	17.3510766078814	NA	17.4338473442314	17.3611471408315	17.2824632393793	17.1145999498962	17.1991021255543	17.2994729350081	17.5257765792053	17.4020740845613	17.0550721784816	17.4267077835761
YMD4537	SLAD_vs_SLAD-2PE	ADVDGFLVGGASLKPEFVDIINSRN	P00942	TPI1	Triosephosphate isomerase	735.1514;979.8634	4;3	62571;62576	0.96980848049706	0.0708959331598198	13.9991560584584	13.8545408448193	13.8207965110496	13.5061084509561	13.7929588782718	NA	13.4449406084968	13.9348641127144	13.6839642449806	13.6107737531315	13.5365138636664	13.2983533175634	13.3907230908606	12.6524598461316	13.3681992423445	13.4012966803327
YMD4537	SLAD_vs_SLAD-2PE	ADVDLHKR	P0CX55	RPS18A	Small ribosomal subunit protein uS13A	629.3678	2	21958	0.983112001985026	0.0790089827887872	13.8925135752801	14.2103620375161	14.9007667122564	13.4018252106978	14.6456421277162	14.0595268022065	13.6440423646409	13.7402203100317	14.433133336057	14.0724648251193	12.8751093776371	13.2069602944959	13.6468556408997	14.1968116721171	14.0392634828168	13.4192505907435
YMD4537	SLAD_vs_SLAD-2PE	ADWPREK	P06168	ILV5	Ketol-acid reductoisomerase, mitochondrial	402.5592	3	26859	0.965176566658194	0.199256313379152	17.3754862185199	17.5338856179169	16.3850264017259	16.8685025440823	16.6118078379491	NA	16.2896604621229	17.6229383464743	16.9728228720276	17.4940770509122	15.9475958037592	15.3898817279325	15.5844816321145	16.4290403390455	16.4340792193401	16.2207979067564
YMD4537	SLAD_vs_SLAD-2PE	AEKAEIR	P0CX37	RPS6A	Small ribosomal subunit protein eS6A	560.8385	2	18819	0.988283079134609	-0.0471320695727346	15.2400433879232	15.7068664276802	15.6840434242851	15.1746542802973	15.0370401789416	16.1689021138748	15.2739651463403	15.5142283593201	16.3794884764692	16.0534991945397	15.2144458808116	15.2902346233377	15.6192188879099	15.7969421945708	15.8969787271999	15.4095383139655
YMD4537	SLAD_vs_SLAD-2PE	AEKLAAEAN	P00830	ATP2	ATP synthase subunit beta, mitochondrial	610.8424;610.8457	2;2	23932;26868	0.932612564066403	-0.17279266727587	14.1232625175766	15.0464349844891	14.8374151873473	14.6488717425655	14.5539393326364	15.1939512872686	14.5770527401815	15.0222117409954	14.9342173900603	14.8386202557923	14.3944403906248	14.5366664565636	14.544166614481	14.868316453267	14.6889338608349	14.3692666556619
YMD4537	SLAD_vs_SLAD-2PE	AESIVAK	P40693	RLP7	Ribosome biogenesis protein RLP7	511.3157	2	34766	0.965176566658194	-0.140388993949404	15.3120383339169	14.2004245767941	15.4015034262506	14.7472622541574	14.9290851746083	16.0333174176369	14.7732989183115	14.48708305636	14.8726508540072	15.1937405274976	15.5774021337515	15.2280689186322	15.0507562423116	15.1778372061434	14.9386503018809	15.4163200651895
YMD4537	SLAD_vs_SLAD-2PE	AETAAQDVQQK	Q08245	ZEO1	Protein ZEO1	746.9021	2	23266	0.988586793622694	0.0957445211572789	11.9622944601738	12.2690172641883	14.4683081621218	11.2114242711618	11.7832585504528	NA	13.1200332198033	12.2427577845064	10.3079160158051	NA	10.1825580482868	9.73681715797551	9.7713610051077	NA	10.717829192871	10.9882767026319
YMD4537	SLAD_vs_SLAD-2PE	AETKPLEAR	P38998	LYS1	Saccharopine dehydrogenase [NAD(+), L-lysine-forming]	440.2605;659.8866	3;2	22304;22316	0.921021368014314	0.250538643297991	14.4339894565816	14.8206609273732	14.6924931821015	14.2415774403987	14.502073748876	14.1593646842259	14.1349994666717	14.3901285334893	15.1813381219797	14.8133688496636	14.4179710194148	14.6781737534252	14.7325294895217	14.8295017550133	14.6318434056411	14.2346264275524
YMD4537	SLAD_vs_SLAD-2PE	AEVSDVGNAILDGADCVMLSGETAK	P00549	CDC19	Pyruvate kinase 1	942.8019;707.3535	3;4	62365;62371	0.953937216623875	-0.167495329010423	13.3042020390307	13.3925345603686	13.6975051658751	13.2694421705975	13.2869008178743	NA	13.3827063408871	14.0806417801737	13.98670268711	14.2521888152757	13.044711179218	13.007594615413	13.5631310781838	12.8738319945808	13.6147336889318	13.1457265852702
YMD4537	SLAD_vs_SLAD-2PE	AFEERHQAGK	P0C2H6	RPL27A	Large ribosomal subunit protein eL27A	492.9348	3	17467	0.921021368014314	0.248059316408812	14.0280260982879	14.6113777876242	14.4419717157467	14.3366246981454	13.8251703307007	14.293992396701	14.0038918188631	14.3027084879043	14.0960166871426	14.1089898584419	13.6782038473644	14.1267391593236	13.68130224912	14.1610569400122	13.7033487310267	13.9588661468028
YMD4537	SLAD_vs_SLAD-2PE	AFGDYNDNYTPGWK	P38708	YHR020W	Putative proline--tRNA ligase YHR020W	976.4638	2	48229	0.955488892093695	-0.0970353112272093	13.127309791006	13.4939723663113	13.0309052472513	12.9541495031963	13.1476719270906	NA	13.0208828070873	13.5773038803274	13.3451647337782	13.5633878183578	13.455602658934	13.4033768601814	13.2592303355928	13.6017806168066	13.5300960844171	13.4987939539627
YMD4537	SLAD_vs_SLAD-2PE	AFQKQPHIFNNPK	P0CX47	RPS11A	Small ribosomal subunit protein uS17A	545.0687;545.0689	4;4	35632;36657	0.950045348951158	-0.209854375493556	14.6764653770271	16.0919944492973	15.4764708518497	15.4539455069412	15.2814212092925	15.6373824186288	15.4174044368408	16.2020856223274	16.3211433661259	15.8608394860938	14.9272056848549	15.2048155341987	15.268394806465	15.9939621964234	15.7507129878435	15.3145189062047
YMD4537	SLAD_vs_SLAD-2PE	AGDKVFFEGFGDEAPMK	P46672	ARC1	tRNA-aminoacylation cofactor ARC1	818.4292	3	55379	0.921021368014314	-0.131937960334193	13.804058035869	13.8223935711019	14.1107068312224	13.8273602149841	13.9177703747885	14.1339011916443	13.9715210206456	14.0690779074358	13.7697503083898	13.7400462405751	13.3957525040368	13.5009695964728	13.4989866079446	13.6050693012039	13.60521682595	13.6777574955887
YMD4537	SLAD_vs_SLAD-2PE	AGELLKEK	P00950	GPM1	Phosphoglycerate mutase 1	499.3176;748.4721	3;2	32959;32962	0.921021368014314	0.329413605113162	15.8852677990595	15.9254282692799	16.0216577312954	15.9425935094626	16.075747683713	14.8086971822887	15.8609995180334	15.7118485046096	15.7219892052528	16.3651999559155	16.3315040432655	15.963671946968	16.587106686853	15.9620471904951	16.2532373902707	16.2590121189912
YMD4537	SLAD_vs_SLAD-2PE	AGGEEIRNK	P06105	SCP160	Protein SCP160	426.5772	3	18467	0.921021368014314	0.451231367089488	13.5877357011214	14.354490329603	13.9478584136955	13.3392184238866	13.3300219323884	13.5816695253613	13.003410459905	13.5092754822936	14.2477808746656	13.6640674116235	12.8831439964781	13.1402999329986	13.2932101985768	13.8988447254056	13.6886036090347	13.1489168027432
YMD4537	SLAD_vs_SLAD-2PE	AGIISAAK	P32324	EFT1	Elongation factor 2	517.8311	2	31073	0.921021368014314	0.345806626216861	15.0667477358147	15.4084827251799	15.6342682089693	15.4893452522748	14.8832730524983	NA	14.6803282449777	15.5981117655524	16.1326714099668	15.7755545421744	14.4006635738785	14.2434389889716	14.8094954923314	15.6009077586766	15.507676946585	14.906392088163
YMD4537	SLAD_vs_SLAD-2PE	AGIVGLANVGK	P38219	OLA1	Obg-like ATPase 1	651.91	2	43753	0.965176566658194	-0.0686625863791956	14.8414752296917	14.961918853329	15.1766557750767	14.5930474500339	14.781193600086	15.1499329014718	14.9296187920018	14.9870023600884	15.0005957809463	14.9807468155079	14.6459290271566	14.6970804218107	14.5564805182658	15.1648493368101	14.80361510761	14.7304441184714
YMD4537	SLAD_vs_SLAD-2PE	AGKTLDVVER	P00942	TPI1	Triosephosphate isomerase	464.6117;464.6114	3;3	29827;30210	0.965176566658194	0.0827831933588854	13.8300109248978	14.2419665465039	14.2735511537678	14.241362915079	13.8560421153391	14.0977040102446	13.8220837752325	14.4799288659968	14.2182640287796	14.5791177820392	13.8210679500224	13.8507525952096	13.799743755587	14.172737270035	14.0573917767308	13.9508753137704
YMD4537	SLAD_vs_SLAD-2PE	AGLKDVVTR	P0C2H8	RPL31A	Large ribosomal subunit protein eL31A	631.8925;421.5973;631.8928;421.5972	2;3;2;3	29959;29972;30057;32259	0.974592733217802	0.0816692015094507	15.009103143598	15.9005385435236	15.6221290448363	15.406302948622	14.9635723503514	15.7977688002792	15.3022084479112	15.5478472760002	15.9638826402105	16.0309205107658	14.7416464550704	15.1129369254941	15.5187844769703	15.8135481474992	15.8214496969134	15.5198010881331
YMD4537	SLAD_vs_SLAD-2PE	AGNFALHPEVVREEVKDPR	Q03558	OYE2	NADPH dehydrogenase 2	617.8419	4	39634	0.921021368014314	0.449131523644896	15.1249285859573	15.7299681525939	15.4486097674093	14.7690164554411	14.9640277980125	14.4777207055687	14.4704604598561	15.3637879033848	14.6669695817054	14.6441642004574	14.1208040488057	14.0468417279246	13.9875760886732	14.3161534948686	14.4042930243691	14.290955232157
YMD4537	SLAD_vs_SLAD-2PE	AGVVKGK	P02994	TEF1	Elongation factor 1-alpha	633.9251	2	24411	0.921021368014314	0.387289496592453	13.9546147436	15.3447373398491	14.736501505506	14.6716797550078	14.0580359691065	15.0327189665565	13.7960080769764	14.2716123449538	14.663146090954	14.8512803721838	13.9647781378496	14.3214326626919	14.1712849648865	15.4051595477551	14.9848515934562	14.5873084649372
YMD4537	SLAD_vs_SLAD-2PE	AHAQSKR	P0CX82	RPL19A	Large ribosomal subunit protein eL19A	551.3272	2	07582	0.921021368014314	1.08579631190716	NA	12.4865567626717	11.8306652017938	12.8284977347971	10.2649241751217	NA	11.4605502382181	12.1628563502014	11.8050900519401	NA	11.5225442706403	15.2289204357731	12.9480699672513	11.0699687107466	11.0044278202259	11.5718470411001
YMD4537	SLAD_vs_SLAD-2PE	AHAQSKREGR	P0CX82	RPL19A	Large ribosomal subunit protein eL19A	481.9419	3	07388	0.921021368014314	0.672445915518759	12.3127764383095	14.1227310611243	12.3012005216104	12.6168670775798	11.7796190126398	14.0206328332787	11.0920052340675	11.7715343565629	13.0487342741252	13.2661558765334	10.7945589435977	12.108131497689	10.6056602422374	13.648830929225	12.939206749487	12.7164594518854
YMD4537	SLAD_vs_SLAD-2PE	AHFKEYQVIGR	P0CX23	RPL20A	Large ribosomal subunit protein eL20A	551.3134	3	31652	0.921021368014314	0.389434111421414	14.7269283999807	15.1522753324621	15.2056180801764	15.1778046101426	14.7900462181638	14.3136106547632	14.6718194756405	14.9294136285085	15.640778294384	15.2195245407321	14.6683282238609	14.9450186665385	15.182771400814	15.6094860315408	15.4208477209457	15.1588271208814
YMD4537	SLAD_vs_SLAD-2PE	AHLVAFQKR	Q12068	GRE2	NADPH-dependent methylglyoxal reductase GRE2	458.6161	3	26970	0.921021368014314	0.387878248932989	13.5361546612564	14.4913723992149	14.3227418036555	13.8314473987919	13.7491616862731	13.3711583023844	13.6435446867544	13.8663385917747	14.0720335165351	13.8054277710558	13.069458747953	13.2092402221059	13.2364918635987	13.8703993803931	13.5834582532498	13.1848991335173
YMD4537	SLAD_vs_SLAD-2PE	AHLVAIEKPECTGQR	P53111	ARI1	NADPH-dependent aldehyde reductase ARI1	504.0278	4	30422	0.965176566658194	0.0833831718964824	14.1391804696515	13.6984382492659	13.858603883515	13.6053752494946	13.7811314691098	13.5533694762686	13.8135962744949	13.8199679444678	14.2896698099246	14.0377815254642	13.3928142082072	13.5686700465324	13.9408013753302	14.4303693911974	14.0539147345207	13.6355919335429
YMD4537	SLAD_vs_SLAD-2PE	AHSCNNSSYVDSNKITQGSGTR	Q12207	NCE102	Non-classical export protein 2	672.576	4	24731	0.992370348152205	0.0150971747370967	12.6720790248695	13.2334977757787	12.9880291764771	12.3766679709427	12.5396259910454	NA	12.7648978831586	13.1028900626358	12.5034861922456	12.3567438743159	11.9175133195863	12.0658623217579	12.0171492704152	12.2824933579217	12.2608332664292	11.9795558151239
YMD4537	SLAD_vs_SLAD-2PE	AIEKDPNFVR	P15705	STI1	Heat shock protein STI1	498.2874	3	31718	0.950045348951158	-0.157121380257044	14.827927003542	15.2048817893298	15.2976347252622	14.8504058986222	14.7938962080485	15.7397040490404	15.071066863778	15.2046678169176	15.2288872071516	15.5835172552228	14.6672967563128	14.5245140832968	14.7221084933313	15.3166896065952	15.3734080455872	14.8392747868525
YMD4537	SLAD_vs_SLAD-2PE	AIFTESVKNVAAGCNPMDLRR	P19882	HSP60	Heat shock protein 60, mitochondrial	664.105	4	51318	0.965176566658194	-0.0707309559232279	13.8847263909462	13.9281756879547	13.9678844399271	14.1351446258397	14.3630204441925	13.9760277776075	14.205681510962	13.6541252355985	14.2899577774776	14.1840001070405	14.4898118439393	14.3085312641866	14.111345351927	14.3792154703295	14.5257875538217	14.5881919665656
YMD4537	SLAD_vs_SLAD-2PE	AIMPIIEGHDVLAQAQSGTGK	P10081	TIF1	ATP-dependent RNA helicase eIF4A	814.1169	3	51815	0.992150606025162	0.0208740418821769	12.9673930291053	13.2332342205391	13.0457570545978	12.9016937740258	12.9037001664247	13.0847035261187	12.6473477029191	13.4288305152768	13.7809260534916	12.7868877129858	12.625892766518	12.7527584136007	12.4956401008384	12.3659659016852	12.7684027623312	12.9649887567475
YMD4537	SLAD_vs_SLAD-2PE	AIMPIIEGHDVLAQAQSGTGKTGTFSIAALQR	P10081	TIF1	ATP-dependent RNA helicase eIF4A	897.4946	4	60932	0.953937216623875	-0.493331637653618	NA	NA	NA	12.6633473358099	NA	NA	NA	13.1566789734635	14.0451363449029	NA	12.1340528670439	NA	13.3178131421364	NA	NA	12.805297790387
YMD4537	SLAD_vs_SLAD-2PE	AIQTANIALEK	P00950	GPM1	Phosphoglycerate mutase 1	738.4408	2	39992	0.962732453274428	0.253266891485346	13.0431753826164	14.4142974129721	14.5646626399579	12.9892173916807	13.0567421176601	13.8182954305165	12.9203490149724	14.2028986981367	14.8377519450847	14.016150545716	12.8401677815661	12.5958726066952	12.556598643995	13.6831660912573	13.8616521675455	12.7059875833929
YMD4537	SLAD_vs_SLAD-2PE	AKAEAAEFR	P21243	SCL1	Proteasome subunit alpha type-1	433.5852;648.8666	3;2	23693;23750	0.921021368014314	0.263201850262158	14.3659621941019	14.9810110211491	15.2547828313254	14.6873040077149	14.3421373032972	14.2491539695422	14.7045632057444	14.9403981746589	14.7526182444939	14.3941013652148	14.0881547637609	14.2499551045476	14.2508920390189	14.661292109667	14.6465572592431	14.4298768972445
YMD4537	SLAD_vs_SLAD-2PE	AKAKVEEMNNIIAASR	O14455	RPL36B	Large ribosomal subunit protein eL36B	589.0965	4	44150	0.937622848246354	-0.132830143683931	14.9228813657128	14.2961835312155	14.3895010310603	14.7516249073321	14.9618439581855	14.5445450409028	14.5563529959802	14.828769414988	14.4446999550429	14.8090249919549	14.5881738895355	14.6288056962717	14.5693534714749	14.3794679365833	14.6046987901469	14.6486993600403
YMD4537	SLAD_vs_SLAD-2PE	AKALGIK	P38061	RPL32	Large ribosomal subunit protein eL32	436.9677	3	32923	0.968823072736127	0.113920355527341	16.7174885824019	17.01055364476	16.0515797909228	17.0623382635895	16.2372374387079	NA	16.4278213050113	17.1246504009544	16.8053107106612	16.3000233917813	15.6859540702467	15.7562116703873	15.987690529179	16.7873140930462	16.5187920208674	16.1600180763173
YMD4537	SLAD_vs_SLAD-2PE	AKDALTK	P05030	PMA1	Plasma membrane ATPase 1	452.2902	3	27408	0.921021368014314	0.252299942256542	16.2026036836336	17.3148096124276	16.9729002071982	16.9420743841349	16.6049556849248	NA	16.4962322558748	16.7162031479765	15.7573439471092	16.3478812308864	15.5583359452958	15.8278072135908	16.0343713507671	16.1438486383493	15.8749378050003	15.8766146768384
YMD4537	SLAD_vs_SLAD-2PE	AKDILDEFR	P16521	YEF3	Elongation factor 3A	470.9357	3	48203	0.953937216623875	-0.194269381463497	11.8974685329509	12.826133363615	12.775427801275	12.6275601384715	12.3819373583401	NA	12.7486229878345	13.0471901754502	13.3759242708489	12.5417049082184	11.7741090618379	12.0479895560274	12.6381525758145	12.621772473281	12.7729779927861	11.8852706870364
YMD4537	SLAD_vs_SLAD-2PE	AKEDYYAR	P01098	STF1	F(1)-ATPase inhibitor STF1, mitochondrial	440.5694;660.35;660.3509;440.5696	3;2;2;3	21520;21546;22669;22692	0.921021368014314	0.821203092495727	15.1757881478785	16.0642364470443	16.5694518125424	15.0987702676505	14.5497161516934	14.0646816150706	15.38273070461	15.6263058337587	14.6367206939223	15.4883277722765	14.4018631932895	14.4452675656178	14.5794190675941	14.533667952954	14.58781997598	14.2820681489925
YMD4537	SLAD_vs_SLAD-2PE	AKEFGILK	P00549	CDC19	Pyruvate kinase 1	505.3255	3	42527	0.949809635808167	-0.211825342184591	14.1705156603937	14.4964591842701	14.562934324984	14.4442263086526	14.250888788726	NA	14.3481152769496	15.2920735696034	15.4428205509434	14.786476944464	14.0558212292773	14.1935108332753	14.8604225458283	14.8220411367865	15.1300476787615	14.4511538765939
YMD4537	SLAD_vs_SLAD-2PE	AKEIYSR	P32610	VMA8	V-type proton ATPase subunit D	390.8987;585.8449	3;2	22112;22136	0.921021368014314	0.280960596161774	14.5981255703752	14.6223978111569	14.2053886806463	14.2462837344741	13.9431051581022	14.4181178536853	13.8190446233894	14.3680857768285	14.1903775758862	14.3999883388612	13.4702366219533	13.7535538428724	13.7823585481979	14.3868292228927	14.0649986473901	14.0257883647951
YMD4537	SLAD_vs_SLAD-2PE	AKESTGFKPGSAK	P00045	CYC7	Cytochrome c isoform 2	555.8361	4	29508	0.921021368014314	0.32417675893884	16.4785791053792	16.5828950560366	16.0347952898941	16.4229219277824	16.2157870839735	15.118542788138	16.4940158201943	16.3941386510311	15.7665451741367	16.0606161233697	15.49352031847	15.6234079924182	15.6316504894149	16.0969081702283	15.8618348805337	15.7760258083981
YMD4537	SLAD_vs_SLAD-2PE	AKGDIPGVR	P0CX29	RPS23A	Small ribosomal subunit protein uS12A	406.2506;608.8713;406.2499	3;2;3	26056;26069;26157	0.921021368014314	0.28151853556419	15.3989505944805	15.4611063208435	15.40949860323	15.1598596351191	15.0381205125722	14.8070808388366	14.8443110186204	15.6138286413872	15.3575041408771	15.0902754856549	14.6516884133459	15.0819755711707	14.8268819856321	15.147341482165	15.0942612257119	14.6960014677519
YMD4537	SLAD_vs_SLAD-2PE	AKGVEAIDVAK	P49095	GCV2	Glycine dehydrogenase (decarboxylating), mitochondrial	570.6902	3	28198	0.921021368014314	0.153639399659998	14.4259353724944	14.9201554996846	15.1562994324011	14.4837354188538	14.5203748602117	14.5298427924307	14.6215891870809	14.6997612850707	14.5454895745452	14.67806256599	14.6638629129797	14.9200905671491	14.6431488946816	14.6783275327508	14.6868215947617	14.8282771666538
YMD4537	SLAD_vs_SLAD-2PE	AKLEQEHER	P47068	BBC1	Myosin tail region-interacting protein MTI1	481.9318	3	16606	0.921021368014314	0.977823157974827	14.3475186963504	15.2304584871752	15.7506597061033	14.7465305995457	12.8410051372571	NA	14.0370546649242	15.2448463407751	13.1216341263405	13.6630317877018	13.5827075441032	13.0265935935511	13.0976826308186	13.0789229165694	13.0881263838477	13.844316363126
YMD4537	SLAD_vs_SLAD-2PE	AKLSEGTSFR	P35997	RPS27A	Small ribosomal subunit protein eS27A	700.3983;467.2685	2;3	28176;28211	0.921021368014314	0.488212332686759	14.4698936801858	14.9982369524662	15.1661274415311	14.5027291511726	14.4900720398224	14.115505803385	13.8473071630988	14.7312528883025	15.3623853100775	15.3212825980485	14.0911819524994	14.1488971508129	14.2340683143983	14.9841544785214	14.9274019919553	14.6361716037958
YMD4537	SLAD_vs_SLAD-2PE	AKNLATVEDVAK	Q04432	HSP31	Glutathione-independent glyoxalase HSP31	623.0449	3	37932	0.921021368014314	0.216983597889394	15.807405298493	15.7069242874416	15.6576718692977	15.3802169302054	15.4634758038873	15.3459277439879	15.4369123460381	15.4379680999668	14.9005654846845	14.9315626475859	15.1252142268257	15.0306983003079	15.0812897533334	15.3513203341557	15.1163254172082	15.1203943340196
YMD4537	SLAD_vs_SLAD-2PE	AKQGFVIYR	P05748	RPL15A	Large ribosomal subunit protein eL15A	462.6131	3	32975	0.988710862592136	0.0601500991848241	13.9667064535608	15.768511239844	15.5897039712366	14.8240412526038	14.6281311357568	NA	14.6155165134487	15.6876242411739	16.016270864893	15.532580212604	13.8928771621779	14.1663182939162	14.4212673753949	14.9091197101287	15.172780881458	14.7464271956967
YMD4537	SLAD_vs_SLAD-2PE	AKQSLDVSSDR	P53221	RPL26B	Large ribosomal subunit protein uL24B	503.9453;755.4146;503.9459	3;2;3	23429;23460;24068	0.921021368014314	0.342432105047957	15.787664383842	16.3423644359703	16.28553330453	15.6807035496486	15.3414754817383	NA	15.7526219613715	15.9508054972395	15.2655205951066	16.023030659976	15.063377452273	15.1667587198792	15.2208686284378	15.5475270810373	15.543464751654	15.6804771770858
YMD4537	SLAD_vs_SLAD-2PE	AKQSLDVSSDRR	P53221	RPL26B	Large ribosomal subunit protein uL24B	555.9791	3	21015	0.921021368014314	0.672618611620644	15.4826592599456	16.2088762264058	16.5426353672629	14.8894648612901	14.5428491876223	15.3762054010669	14.7204272759886	15.793679403744	15.1638845339318	14.7619482036745	13.6693964183033	13.8191888701579	14.1892107284567	14.7259597598287	14.5971325272163	14.1550804957804
YMD4537	SLAD_vs_SLAD-2PE	AKSKNHTAHNQTR	P05747	RPL29	Large ribosomal subunit protein eL29	526.8053	4	10669	0.921021368014314	1.17565677026164	14.5432667468782	15.0804030536673	15.2429917725521	14.3987140510465	14.4136373603797	13.3481271128838	13.4820734901438	13.3189105796902	13.9869786524326	14.4459680262525	13.9470597125202	13.8713550193507	13.8674349712243	14.4505516701374	14.2715383814749	13.9189892157192
YMD4537	SLAD_vs_SLAD-2PE	AKTNQDTEGFVK	P09624	LPD1	Dihydrolipoyl dehydrogenase, mitochondrial	649.3671	3	31319	0.950045348951158	0.114153834585267	14.9688744201034	14.9145954922816	15.339003516212	15.0478617262137	14.8436486293854	14.5759699229805	15.2983278880883	15.0957733760155	14.363348180062	14.5777669307459	14.5629370907667	14.724672150585	14.337342282446	14.5213389150767	14.7104882441812	14.6586765712577
YMD4537	SLAD_vs_SLAD-2PE	AKVEEM[147]NNIIAASR	O14455	RPL36B	Large ribosomal subunit protein eL36B	622.6752	3	30417	0.953937216623875	0.0894072006724898	14.458982003301	14.7589483426758	14.8569011361882	14.2647523204918	14.5614144373964	14.3012152009167	14.5919265415254	14.5273988201282	14.230782393894	14.3211244292618	13.9463363871053	14.2182624655545	13.9910869541223	14.0240039420603	14.2298255304484	14.1114169779214
YMD4537	SLAD_vs_SLAD-2PE	AKVEEMNNIIAASR	O14455	RPL36B	Large ribosomal subunit protein eL36B	925.5102;617.3436	2;3	40323;40337	0.921021368014314	0.523458953320876	15.5511361274075	16.5454042467295	15.9319316369904	15.5321226128269	15.7102584418566	13.8933315036532	15.619145870519	16.2440229946419	15.1145840501859	14.8912521124577	14.5202683627408	14.6127355600736	14.2302129713053	14.7457527684556	14.4078965105419	14.5321814376492
YMD4537	SLAD_vs_SLAD-2PE	AKVHGS[391]LAR	P0CX33	RPS30A	Small ribosomal subunit protein eS30A	387.4964;516.3277	4;3	19128;19140	0.921021368014314	0.942098611815561	15.7720095240465	15.4410530547882	15.9926449157134	15.6957453071826	14.7078405925699	13.7879774360764	15.0892904142801	15.5479499115421	14.0471106491898	14.57018186474	13.2948629552119	13.6288442058778	13.8762091754183	14.6449883216981	13.9637504366428	13.9344897259196
YMD4537	SLAD_vs_SLAD-2PE	AKVHGSLAR	P0CX33	RPS30A	Small ribosomal subunit protein eS30A	414.9253;621.8845	3;2	16370;16397	0.921021368014314	0.464133772056053	14.65138699367	16.2612930289603	16.5997043297794	14.5386781518742	14.5846989767438	15.3244888868948	14.5821198123613	15.7032197400598	14.6262248576322	15.1218255184608	14.9334406730855	13.2866204997613	14.6808157349833	15.188720562301	14.4051896458678	13.8473307263551
YMD4537	SLAD_vs_SLAD-2PE	AKYETSILEHSGIR	P19097	FAS2	Fatty acid synthase subunit alpha	477.7696	4	37475	0.921021368014314	-0.389182205137091	13.8159993955009	13.7418526199135	13.5521795108715	14.0326325794333	13.941867035583	NA	14.4599591101229	14.1227185489948	14.2319555940355	14.7009134737786	14.0366855713979	14.3734448660214	13.668362115481	13.9171826271333	14.3316383843249	14.2259003992997
YMD4537	SLAD_vs_SLAD-2PE	ALADSSSTPK	Q99258	RIB3	3,4-dihydroxy-2-butanone 4-phosphate synthase	640.8548	2	23606	0.921021368014314	0.351878279054402	12.4561879252344	13.8899261803532	13.503332269924	12.7725517182689	12.5750472695837	12.7709087072022	12.7837929847244	13.0847360160527	13.1725142565955	12.9536208686778	12.2862143046857	12.4847107856259	12.2540395657509	13.4376265784781	12.923277750553	12.8597272348791
YMD4537	SLAD_vs_SLAD-2PE	ALAIFVPVPSLAGFHK	P26786	RPS7A	Small ribosomal subunit protein eS7A	657.7325	3	62215	0.953937216623875	-0.225451443712936	13.8601760229035	14.0637262788408	13.9888010145557	13.3631944298094	13.4133195372145	14.9418453220376	13.8506147412763	13.9719239204328	14.9849440322103	14.274355413819	13.0044107818659	13.3312443009366	13.5351874748235	13.9402198633345	14.3886720326441	13.7593808034278
YMD4537	SLAD_vs_SLAD-2PE	ALCTGEK	P14832	CPR1	Peptidyl-prolyl cis-trans isomerase	541.7959	2	22103	0.966215935175916	0.215120844506625	14.8322735312151	16.1895186969689	16.1990946806842	14.800610788795	15.0676798839888	15.8561325034989	14.6627316278283	15.5744703043208	16.9982111745185	16.5499276314903	14.1830247226003	14.879492551437	14.9536812723927	16.3459149461883	16.2262876097476	14.7176730232977
YMD4537	SLAD_vs_SLAD-2PE	ALCTGEKGFGYAGSPFHR	P14832	CPR1	Peptidyl-prolyl cis-trans isomerase	565.5405	4	41698	0.921021368014314	0.392677526101457	16.5819788071582	16.6527226431176	15.9035313347945	16.1879676317784	16.1807083519613	16.2391723412051	14.8310524104943	16.5045572087822	16.8978475912418	16.706369107278	16.6643217810636	16.6609151105394	16.2576704573688	16.9974299695701	17.0175086180424	16.9103697497776
YMD4537	SLAD_vs_SLAD-2PE	ALENPTRPFLAILGGAK	P00560	PGK1	Phosphoglycerate kinase	691.4129;518.8127	3;4	60558;60578	0.966215935175916	-0.157378191870372	13.4135655038383	13.9965300598395	13.3634892311677	13.1237239535844	13.1857659975287	14.6866894217116	12.6753884406291	13.9789776560419	14.6159123082689	13.456637700181	12.8478033355407	12.8611141739795	13.1039063790482	14.0431832595885	13.7791173803009	13.2423895198992
YMD4537	SLAD_vs_SLAD-2PE	ALGIKPQIYAK	P32582	CYS4	Cystathionine beta-synthase	604.0552	3	43762	0.984667845773887	0.0370751277124803	15.7745122622077	15.8462726369311	15.5625547553384	15.6465353460636	15.5332462358838	15.7668389647098	15.3615406884963	16.0199486006009	15.7288366185562	15.7029921785592	15.1927842514394	15.2624298581605	15.5380000454794	15.6041090002167	15.6688841618031	15.479034237681
YMD4537	SLAD_vs_SLAD-2PE	ALKLDVK	P29547	CAM1	Elongation factor 1-gamma 1	465.647	3	40591	0.968823072736127	0.0840483952838529	13.9330817631446	14.5157704913212	14.7571265403061	14.3015401687156	13.9454364199953	14.251702294737	14.2557627289725	14.7184239386472	14.1888614995141	14.3390730659548	13.6793647782937	13.4862831301239	13.6299702992538	14.3075173949049	14.0311322358301	13.7626152021577
YMD4537	SLAD_vs_SLAD-2PE	ALKQEGAANK	P0CX49	RPL18A	Large ribosomal subunit protein eL18A	546.6668	3	24966	0.96299840998704	-0.12327180747932	16.4928735159281	17.2937603446536	17.2999088935779	17.4209386567266	16.8689476027597	17.5851852230075	17.04022890186	17.5062069131762	17.3951961327608	16.88601409114	16.7931620919457	17.070994154087	17.5790807570967	17.0563656257445	17.1073699280289	16.6567826232679
YMD4537	SLAD_vs_SLAD-2PE	ALKQEGAANKTVVVVGTVTDDAR	P0CX49	RPL18A	Large ribosomal subunit protein eL18A	738.4284	4	43349	0.926509415922993	-0.281354004498738	12.8918188276483	14.1387812003577	14.1272600732363	14.2348895685547	14.0722999535402	NA	14.2245161012022	14.0918082111015	14.8065778284175	13.3293502989516	14.4108963837863	14.6801216781913	14.1089540972636	14.4439790816695	14.2091831352365	14.4641536742536
YMD4537	SLAD_vs_SLAD-2PE	ALLDEVVK	P00560	PGK1	Phosphoglycerate kinase	595.871;595.8702	2;2	46494;46594	0.95163524655973	0.335776844462963	15.096685784447	16.6316769665433	16.4748906354805	15.8455615827224	15.9896243009224	13.8256788480115	15.888379476448	17.0020249659595	17.0831140704558	16.6951071603733	15.2858472926451	15.1860448340904	15.6588721301806	15.8972896388131	16.10450691951	15.6335930527375
YMD4537	SLAD_vs_SLAD-2PE	ALLDEVVKSSAAGNTVIIGGGDTATVAK	P00560	PGK1	Phosphoglycerate kinase	817.9724	4	58473	0.968698392455571	-0.0707706575965918	12.9140410525786	12.5253762586597	12.2375890679262	12.7479773082503	12.4789393547125	13.0887608820714	12.3164719129412	12.823894168076	13.5118172954009	13.1052092090385	13.1402026092936	13.3511049312885	13.2953587898491	12.9426781580635	13.3425382893455	13.3133646822288
YMD4537	SLAD_vs_SLAD-2PE	ALLEEKHFELR	P32468	CDC12	Cell division control protein 12	422.9975	4	41728	0.921021368014314	0.399035145008018	NA	11.7555027897296	NA	10.2312672875819	10.2890821321974	NA	11.0630348476272	10.4309327011186	NA	11.58123153162	10.5725053868969	10.8970670783665	10.6882497133685	10.5348136378382	11.0398545831414	11.1550261028691
YMD4537	SLAD_vs_SLAD-2PE	ALPDAVTIIEPKEEEPILAPSVK	P05750	RPS3	Small ribosomal subunit protein uS3	767.7045;1023.6044	4;3	60817;60825	0.921021368014314	0.269082588768548	16.3111802852776	16.3836466157289	16.4440137709213	16.1625607396407	16.4056572232301	15.5555212185052	16.1713177518991	16.0925748628598	15.5529554352373	15.7264553663044	15.8564856710477	15.9469425499262	16.0893944561918	15.6304246184296	15.6211504074466	15.5754359382433
YMD4537	SLAD_vs_SLAD-2PE	ALQLSKRIR	P49089	ASN1	Asparagine synthetase [glutamine-hydrolyzing] 1	694.9635	2	32629	0.974936694780916	0.0593919077639917	14.1741605191565	14.2741985504471	14.1401854865447	13.7631378344736	13.8975341610393	14.0387981760298	14.1728877127695	14.0048947097273	15.0107026734274	14.0214137368846	13.8322522009833	14.0746204810081	13.8780924958954	14.0851600984101	14.1745933280582	14.0130858160834
YMD4537	SLAD_vs_SLAD-2PE	ALTKFEASQVTEK	P0CX84	RPL35A	Large ribosomal subunit protein uL29A	687.4034	3	41747	0.974936694780916	-0.0662267048777423	16.0275559883887	16.7291138421928	16.4851690457511	16.1014042949017	16.356510302207	NA	16.3371413212924	16.5124608695595	15.9850355197253	15.8038981436049	15.4894046416035	15.0796852671958	15.7548574612089	15.8231317644287	15.8148950100894	15.1749845627329
YMD4537	SLAD_vs_SLAD-2PE	ALTPEEKQPYEAK	P11632	NHP6A	Non-histone chromosomal protein 6A	704.7347	3	34624	0.921021368014314	0.186766000918666	15.0947540530082	14.7036160973098	14.7764216402506	14.1144191523694	14.4847287130719	14.1165351711105	14.533472156755	14.8074108983258	13.1446896466369	13.6738898757647	13.4128860130184	13.1161791230147	12.883159484479	13.1190281804744	13.1876508625172	13.4597995120618
YMD4537	SLAD_vs_SLAD-2PE	ALVEHIIQAK	P0CX82	RPL19A	Large ribosomal subunit protein eL19A	713.4427	2	38789	0.921021368014314	0.269036741421152	14.4819847949431	15.2799223017654	15.1346880857384	14.3525824514496	14.0216027317804	14.4412742227582	14.2559320674125	15.4542216462607	14.8447686838146	14.468847092251	13.9176998673249	13.9533074242761	13.9203241568295	14.4952788600977	14.2869982701989	14.0536963787089
YMD4537	SLAD_vs_SLAD-2PE	ALYEEAQEKAAEEADADAELADEEDAIHDEL	P17967	PDI1	Protein disulfide-isomerase	1236.5706	3	60717	0.988586793622694	-0.0579439977774392	13.6981234713977	13.6743922350854	14.0565680693954	13.1128731952559	13.0276390384667	14.8597571337836	13.4553205618417	13.4310162281522	14.776297920298	14.515182846635	14.0762914778297	13.3673956681772	13.4752707191383	13.7865329929581	14.7402603226459	14.1969583525421
YMD4537	SLAD_vs_SLAD-2PE	AM[147]GYRVLGIDGGEGKEELFR	P00330	ADH1	Alcohol dehydrogenase 1	630.085	4	47210	0.93276630340903	0.244820756301561	14.2028839840537	15.6617347645423	15.2304659226577	15.4443525314952	15.5056467307753	14.598899945973	14.3632339415387	15.0923735592555	14.923765314244	14.6179087462942	14.2987855215558	14.4927686060193	14.3699973213376	15.3187255254059	14.8342394586075	14.8752625347866
YMD4537	SLAD_vs_SLAD-2PE	ANELLINVK	P00330	ADH1	Alcohol dehydrogenase 1	659.4068	2	45256	0.925310569649303	0.193516927997825	15.3277620193976	15.927432393328	15.6029862936382	15.9330017398907	15.3250182423392	NA	15.2322495725283	15.95556823583	15.2448275503097	14.8417389305019	14.983728397447	14.85854891991	15.2533217521745	15.6302204506441	14.8862063474801	15.2016952960431
YMD4537	SLAD_vs_SLAD-2PE	ANIDVKDQK	P00925	ENO2	Enolase 2	546.9949	3	30423	0.985252075181999	0.0455772416547582	17.1917097892711	17.2296603807413	17.2629541609972	17.2515138444509	17.432340643792	NA	17.0540356218532	17.0787706409859	17.7818240967156	18.1337362744289	17.183741726796	17.2508178100701	17.072651961966	17.3407571143313	17.5857731412734	17.2375316193215
YMD4537	SLAD_vs_SLAD-2PE	ANKFGQDQADIDSLQR	P40040	THO1	Protein THO1	704.0344;704.0359	3;3	36105;37852	0.921021368014314	0.283729415592511	14.370390689935	14.5757514055626	15.2006466680022	14.1119404678286	14.1564289288428	13.9061825536669	14.3980333098746	14.6631667765741	13.9946232201042	13.9012362933614	14.4815790703707	14.1396791771085	13.9538932171315	13.6178458575772	14.0057543942618	14.0239468465689
YMD4537	SLAD_vs_SLAD-2PE	ANKPMYVDGVNVAPEVDSVLK	P12709	PGI1	Glucose-6-phosphate isomerase	951.8618;951.8634;951.8679	3;3;3	56703;56853;57104	0.990325291947916	-0.0151127429873075	14.3784674583505	14.1649448624281	13.9971784879685	14.2215232992559	14.3030961951758	13.9192585814032	14.2116527794739	14.3885575238994	14.0237098646177	14.1390433952697	13.887103156795	14.1288783417321	14.1206400508447	14.0814041731394	14.2249743564516	13.968121988073
YMD4537	SLAD_vs_SLAD-2PE	ANKQFAK	P0CX47	RPS11A	Small ribosomal subunit protein uS17A	472.295	3	25644	0.953937216623875	-0.178763850209359	14.6349175849144	15.536103524073	15.3169483475535	15.0159789472561	14.8804696767166	15.9936326609811	15.0606738521086	15.2842276148281	15.8558355493836	15.8095291109742	14.8869816295898	14.9584347558762	15.3257615828707	15.6710613535223	15.4596338419173	14.6961831247862
YMD4537	SLAD_vs_SLAD-2PE	ANNCINLDEKGNVTTR	P11986	INO1	Inositol-3-phosphate synthase	708.3671	3	31347	0.984368811225574	-0.0582141061225929	NA	12.8473302845197	13.2956799860604	13.1139709948359	13.315284633081	NA	13.5962942256433	12.5200447250594	14.5582187404621	14.8103306715989	14.2008040020136	14.4280699869656	14.5619341580353	14.8247823185041	15.0654741066587	14.4276788943038
YMD4537	SLAD_vs_SLAD-2PE	ANVSKDELR	P0CX31	RPS24A	Small ribosomal subunit protein eS24A	445.9246;668.3835;445.9242;668.3826	3;2;3;2	23690;23696;24594;24607	0.966466364308573	0.111443074506692	14.5927893855909	14.8688947429591	15.3226106840726	14.2470873397704	14.2642020561635	14.6489658208306	14.6470074825821	15.0254344947901	15.1325459260175	14.801870894371	13.7219233698225	13.8844505217557	14.2032392118645	14.2405710876049	14.7048508011404	13.9319555395054
YMD4537	SLAD_vs_SLAD-2PE	APLLLAK	P36126	SPO14	Phospholipase D1	515.3547	2	42334	0.987236821059456	0.0519386994656177	13.9919251574319	13.4534877737684	13.4829782004181	13.8714535678397	13.829580951504	NA	13.3468415441403	13.7676449305524	13.619109317307	12.5391327807413	13.8848810758989	13.2684917232443	13.2686258866789	13.3890029246482	13.5874064650626	13.4784440161345
YMD4537	SLAD_vs_SLAD-2PE	APVKSQESINQK	P14120	RPL30	Large ribosomal subunit protein eL30	646.3827	3	27574	0.957695903161514	-0.136238510048111	14.3354392325508	15.117098536412	14.270536942709	14.9635904204378	14.6109119387376	15.177614176057	14.6885797818252	14.7545132756822	15.4795768595907	15.6318446416075	14.7161192967687	14.5685973918719	15.0630680338012	15.6813963455169	15.3736881275631	15.3766276985534
YMD4537	SLAD_vs_SLAD-2PE	AQGVAVQLKR	Q02753	RPL21A	Large ribosomal subunit protein eL21A	687.4331	2	28729	0.974962987087169	0.0655233338496224	13.6996599141902	14.120630517502	14.3772475703829	13.9251025621664	13.7319783678726	14.0275256159384	13.8367981554683	14.2642450895637	14.2756553921484	13.4137278024128	12.9331525002098	13.389863767562	13.388275276234	13.5990318151794	13.8404917572894	13.3188265682211
YMD4537	SLAD_vs_SLAD-2PE	AQHAVILDQEKYDR	P0C0T4	RPS25B	Small ribosomal subunit protein eS25B	664.0294	3	30261	0.983112001985026	0.0475006574872356	13.7728084556073	13.9845723376269	14.2125478877156	13.7430819329926	13.7697158596475	13.72085618038	13.6435479078277	14.3888880361383	14.4029255449735	13.5535254813452	13.6074951997972	13.616202247847	13.8799497868382	14.0969495102137	13.8243952039048	13.679078409133
YMD4537	SLAD_vs_SLAD-2PE	AQKYLDQVLDHQR	P46990	RPL17B	Large ribosomal subunit protein uL22B	480.2691	4	43870	0.994467474658841	0.00948147248362829	12.9735929334934	13.0524107942091	12.9909841292482	12.8825127185514	12.6343160324282	13.2486005452286	12.5852180750103	13.3934400329006	13.2383671330337	12.9420519760176	12.136322678041	12.587529112566	12.4882945446131	13.2228041566714	13.1975965035359	12.8388869275045
YMD4537	SLAD_vs_SLAD-2PE	AQKYLEQVLDHQR	P05740	RPL17A	Large ribosomal subunit protein uL22A	483.7724;644.6937	4;3	46504;46507	0.937740539526853	-0.154165198767013	14.5993856198637	14.6173645203692	13.8029497992417	14.3366067465171	14.5557105293178	14.8727229725779	14.2404287942955	14.3041051848685	14.702548082343	14.3536412639895	14.3008090167738	14.3145761372633	14.3044248566437	14.6916899667611	14.4960854030872	14.522823547407
YMD4537	SLAD_vs_SLAD-2PE	AQLDYQK	P10659	SAM1	S-adenosylmethionine synthase 1	585.3288	2	27957	0.921021368014314	0.267225249550719	15.9462148545584	16.3422575999385	16.8318195674064	16.0555231558526	15.9602385359712	16.1755291187744	15.8673323503879	16.1038141744195	16.4209519462298	16.0389568814615	16.0973996326396	16.2001237803599	15.8737911208202	15.695634307065	15.9561847472044	15.8972413716825
YMD4537	SLAD_vs_SLAD-2PE	AQLKSEIIEK	P10659	SAM1	S-adenosylmethionine synthase 1	589.7023	3	38445	0.921021368014314	-0.155493414895641	15.6855754168309	15.7263779284611	16.1072816755656	15.9913887366374	16.1450701412376	NA	16.1435430582832	15.8108348632873	16.108842512126	16.1921993507244	15.9023464140085	16.0169899883741	16.1240486965434	16.0917720024721	16.3199833065371	15.9028829666104
YMD4537	SLAD_vs_SLAD-2PE	AQLTLKR	P0CX27	RPL42A	Large ribosomal subunit protein eL42A	567.3714	2	26454	0.921021368014314	0.575082710829738	15.5809853342705	16.9317761646459	17.1521136901334	15.8440320703196	15.3222318293654	15.3445327669839	15.5151773332649	17.0266344864361	15.9385536035763	15.4982408698418	15.0463801998972	15.5406152873546	14.7046420473143	15.5122275294162	15.2206687354641	15.3958795023371
YMD4537	SLAD_vs_SLAD-2PE	AQQKTAEQIAAER	Q12213	RPL7B	Large ribosomal subunit protein uL30B	583.3264	3	26029	0.988283079134609	0.0478652127570776	14.5446550893709	15.1258215744861	14.9398131796492	14.769040709643	14.6790664768797	15.1730692066205	14.294098056302	15.0416359623186	15.1888717895322	15.0399430577253	13.9373054818566	14.3509244768489	14.5659567431366	14.8837524594709	14.6608450171342	14.6141571921992
YMD4537	SLAD_vs_SLAD-2PE	AQQKTAEQVAAER	P05737	RPL7A	Large ribosomal subunit protein uL30A	578.6548	3	23212	0.965176566658194	0.11392200280212	15.8446980649135	16.9892619217095	16.1848039301184	16.335185014458	16.1932414593222	16.8493629297289	15.5313976664686	16.3242588644713	15.6548879507492	16.6505129306324	16.3763645290566	16.1479083504335	16.2398936747082	16.727876380987	16.1369273410704	15.9444419121767
YMD4537	SLAD_vs_SLAD-2PE	AQVKAPGILPR	P07251	ATP1	ATP synthase subunit alpha, mitochondrial	485.3128	3	35495	0.92556563977976	-0.277202235740006	14.0993376546744	15.1557890518527	15.1451936343019	15.4969492613924	15.1754917672382	15.8516799054891	14.7250155053346	15.2538913671196	15.3938435613515	15.7698582677231	14.8152425791335	14.8342139117347	14.5037637181994	15.7660752889173	15.1199179574987	15.3831662043583
YMD4537	SLAD_vs_SLAD-2PE	AQYNEIQGWDHLSLLPTFGAK	P06169	PDC1	Pyruvate decarboxylase isozyme 1	898.1419	3	61976	0.974592733217802	-0.102605782922836	14.3303190605611	14.6247283717423	14.5066671328442	14.7684159909517	14.3920247997685	15.3491083012478	13.6386309504169	15.2607896363575	14.9558057874553	13.9102138398408	13.6205025569039	13.5941972017036	13.9567971012718	14.1664516847748	14.2865079202787	13.9059515851699
YMD4537	SLAD_vs_SLAD-2PE	AQYNEIQGWDHLSLLPTFGAKDYETHR	P06169	PDC1	Pyruvate decarboxylase isozyme 1	699.5568	5	59802	0.949809635808167	0.172945239607724	NA	13.9831559548936	14.1593944652701	13.9682617521362	14.2466370807742	NA	13.4615316816392	13.8838076910633	14.0135548145025	13.7492665539456	13.7066377936683	13.7858756441359	13.2681036850124	14.1435447995893	14.0041638039262	14.0603179884962
YMD4537	SLAD_vs_SLAD-2PE	AREITDIKQFLELTR	P49167	RPL38	Large ribosomal subunit protein eL38	535.0667	4	57530	0.965176566658194	0.140573081525185	11.1432620078882	11.9131823084114	11.2656757510673	11.3304070628474	11.3366433789616	NA	10.8025952916826	11.6784374324409	11.6969326006559	11.5363530978835	10.3188369128632	11.3355292735565	11.2333980288371	11.3674407734529	11.3740286762684	10.9463558541284
YMD4537	SLAD_vs_SLAD-2PE	ARFEDLNAALFK	P11484	SSB1	Ribosome-associated molecular chaperone SSB1	566.9927	3	51035	0.965176566658194	-0.131627508194036	13.2360072536748	14.2424915492268	14.0241657326341	13.5750476079281	13.7891012517964	NA	13.7483468690889	14.1657185112946	14.7714099867094	14.3863029984142	13.3936710254959	13.6344174527476	14.1858039314039	14.3313658705556	14.3908733121629	13.9719956639155
YMD4537	SLAD_vs_SLAD-2PE	ARYGATSTNPAK	P05740	RPL17A	Large ribosomal subunit protein uL22A	514.2859	3	20275	0.92252146307839	0.364226490135939	13.5539570047302	15.1401263444782	14.6569373981157	13.8027080018139	13.425684873035	14.2151503988979	13.3406089177029	14.7153785989584	14.9362081196667	14.3144847162964	12.9414627541885	13.4631118891246	13.3955979712534	13.9926234798822	14.0289549357134	13.5806874550229
YMD4537	SLAD_vs_SLAD-2PE	ASEALKPDSQK	P22943	HSP12	12 kDa heat shock protein	594.6813;594.6812;891.5183	3;3;2	27490;28528;28598	0.974936694780916	0.115978433851495	17.1859883776768	17.0427252036403	18.3950736169702	16.8070289624094	16.0916066431152	NA	17.8820299984975	17.7515401773552	14.7729462339488	15.8515201884353	15.0611963954083	14.9987582106177	15.0397717091096	15.0663276709896	15.3862031136715	15.4514807989135
YMD4537	SLAD_vs_SLAD-2PE	ASEGGGGKGIR	Q00955	ACC1	Acetyl-CoA carboxylase	431.5802	3	17113	0.921021368014314	0.585571021890033	11.9935444191241	12.9856167374165	12.3625333624946	12.2579695756852	11.7761991190762	NA	11.4567154725812	12.2101204137128	13.1696331178452	12.7469854513647	11.7094823851107	11.9384403303988	12.0084401444032	12.6216607726733	12.4124244468294	11.6321576732529
YMD4537	SLAD_vs_SLAD-2PE	ASGAFTGENSVDQIKDVGAK	P00942	TPI1	Triosephosphate isomerase	651.3568;868.4733;868.4732;868.1383	4;3;3;3	44154;44173;44765;45404	0.988283079134609	-0.0369270693411927	18.3623177731355	18.4144407210734	18.3332305064602	18.2695722223846	17.9723408285616	19.0685340449841	18.0412564738943	18.4451381529785	17.5040589200362	17.70608651054	17.4501828650095	17.0779382643329	17.2359966447971	17.7551190250673	17.5649808970008	17.4461273670394
YMD4537	SLAD_vs_SLAD-2PE	ASGNYVIIIGHNPDENKTR	P0CX45	RPL2A	Large ribosomal subunit protein uL2A	801.4311	3	36511	0.921021368014314	-0.30628172035944	12.4051247165077	12.6842473047069	13.0708818522841	12.7775007444762	12.8233884146652	NA	12.9228616323254	13.3759110775688	13.6533027574834	12.7928224575229	11.9919659818875	12.3330320238499	12.1912946272654	13.0591928673971	12.9952528046954	12.604385348161
YMD4537	SLAD_vs_SLAD-2PE	ASKEDVQK	P00560	PGK1	Phosphoglycerate kinase	756.9487;504.9683	2;3	22746;24242	0.988586793622694	0.0372237880830539	14.8985209350813	14.1979620652675	14.3728453789482	13.8637243134298	13.7455882128519	14.9818883277803	14.2603735101769	14.1963074895856	14.3107039769034	14.5177716978592	14.242542584455	14.2566357770532	14.357778501998	14.5038302962676	14.3062252678281	14.0189282740277
YMD4537	SLAD_vs_SLAD-2PE	ASKVLEQLSGQTPVQSK	P0C0W9	RPL11A	Large ribosomal subunit protein uL5A	803.4733	3	47507	0.921021368014314	0.23730470142689	13.8304009027147	13.8486881302264	13.3350933593265	13.7207417351662	13.5200296222968	13.5465165658354	13.2593772167593	13.4597819168348	13.7811569212137	13.8756544225701	13.8745124459448	13.959093205043	13.6340212070894	14.0863365929345	14.0526470543501	14.1922720559719
YMD4537	SLAD_vs_SLAD-2PE	ASLNVGNVLPLGSVPEGTIVSNVEEKPGDRGALAR	P0CX45	RPL2A	Large ribosomal subunit protein uL2A	956.0293;955.7805	4;4	58746;59648	0.921021368014314	-0.263905593429321	12.6189484402568	13.1893008468483	13.0072002868343	12.9479286260383	12.6613240147711	13.7600281952685	12.9313277595637	13.4663206040918	13.4037475745429	12.7388151594922	12.5531810068382	12.6413363933589	12.3749891857402	13.4095296334681	12.8350888315292	12.6866357278192
YMD4537	SLAD_vs_SLAD-2PE	ASLPHPK	P38061	RPL32	Large ribosomal subunit protein eL32	527.3232	2	23705	0.977497303766181	-0.0809948787771049	13.7730340742747	15.4010181201429	15.4816537051004	14.5494930728872	14.4504483703027	15.3762061995144	14.5927713014038	15.1097526162927	15.0674510202518	14.7070752459706	14.5136607713822	14.5102550333918	14.2219231826733	14.7662242599273	14.8145779504029	14.6632551730931
YMD4537	SLAD_vs_SLAD-2PE	ASREDQTNSKPAAVSTN	P36139	PET10	Protein PET10	694.0258	3	22129	0.921021368014314	1.00449440440447	16.0141185362719	17.1952341517745	17.7776419899356	16.6575727297228	14.5136507694084	NA	15.8070099577886	17.3992816153681	13.2366426946918	14.99160625553	12.7022300919078	12.0847773317999	12.7686325612546	NA	13.7038892053321	13.9546929894922
YMD4537	SLAD_vs_SLAD-2PE	ATDVMLAGK	P39954	SAH1	Adenosylhomocysteinase	605.3466	2	34924	0.921021368014314	-0.311425723722451	15.3014141517533	15.3500379403128	15.3261916362342	15.3067358567981	15.404753020845	16.1606822870631	15.3412695872681	15.6233775848121	17.0466885943701	15.9041712664701	14.9537239896074	14.9034700040189	15.5767865128205	16.3499685714361	16.0559385030529	15.5338835775893
YMD4537	SLAD_vs_SLAD-2PE	ATETVDNKDIER	P16521	YEF3	Elongation factor 3A	565.6353;847.9486;565.6363;847.949	3;2;3;2	25177;25189;25273;25286	0.921021368014314	0.336280070219772	16.8039087590663	16.6908498875772	17.1486496407491	16.9792054579565	16.649219603236	16.0612729806273	16.0463504228169	17.5206504577898	17.219345324868	17.1900838774103	15.9782014445999	16.6304521997489	16.6976176510838	16.6752283346647	16.9201458126597	16.5451793958044
YMD4537	SLAD_vs_SLAD-2PE	ATFRNNLPAKTFGASVR	P05744	RPL33A	Large ribosomal subunit protein eL33A	539.5593	4	37282	0.921021368014314	0.220930857315112	16.0320830098833	16.0147435344765	15.111797465564	15.7186793356533	15.8161285187935	14.79581298743	15.6140706653744	15.7675677447187	15.4666273111572	15.3917274724779	15.2650377929902	15.448721333114	15.3896501434521	15.6440857901831	15.3315348342883	15.4805209291473
YMD4537	SLAD_vs_SLAD-2PE	ATM[147]NCKLPNSNVNIEFATR	P04840	POR1	Mitochondrial outer membrane protein porin 1	834.0935	3	41467	0.921021368014314	-0.459497167166536	12.6897011850674	12.7539382819488	12.013524425644	12.485152511697	13.0285598400224	NA	13.1289158974009	12.6777530673442	13.0593461326845	12.7906525157011	12.7231260944649	12.6798135385357	12.7484012268546	12.8498732701641	12.6481080875346	12.762855825648
YMD4537	SLAD_vs_SLAD-2PE	ATMNCKLPNSNVNIEFATR	P04840	POR1	Mitochondrial outer membrane protein porin 1	828.7634	3	45212	0.921021368014314	0.186004706025885	12.5371323848217	12.4664506733648	12.4800517788856	12.4060455440054	12.3607945757817	NA	12.3262413016348	12.172210290314	12.95259716405	12.4614951618183	12.3177154352103	12.0312184297189	12.1966580831123	12.7963382790692	12.5832256094036	12.1172046498701
YMD4537	SLAD_vs_SLAD-2PE	ATNASLEAYK	P29311	BMH1	Protein BMH1	686.377;686.3774	2;2	26787;32510	0.988586793622694	-0.0357177937678248	13.9619285782381	13.7189641005566	13.8788469500834	13.3382296287329	13.4691453612865	14.3964253329193	13.8085917949831	13.3666779434935	15.0295409569106	14.776873710786	14.0648188616829	14.305000500858	14.5020319084988	14.6323224361127	14.4822437442721	14.3737875232931
YMD4537	SLAD_vs_SLAD-2PE	ATNSSLEAYKTASEIATTELPPTHPIR	P34730	BMH2	Protein BMH2	801.4312;801.4351	4;4	53112;53377	0.988710862592136	0.0242819993224668	12.1121816137656	12.5946528138322	11.931834432222	12.275792320369	12.5043886650629	NA	12.1413928456826	11.9672183764288	12.5343915974042	12.2268455487963	11.8621543948513	12.3985378609371	12.2567172627654	12.1636721518605	12.4361005145923	11.9625181342508
YMD4537	SLAD_vs_SLAD-2PE	ATQGKGVM[147]PDGTTR	P32771	SFA1	S-(hydroxymethyl)glutathione dehydrogenase	580.3067	3	19064	0.974592733217802	0.0984057625423507	12.6009095654888	13.9674977924361	13.5292434863286	12.8065503249109	12.6505220856879	13.8004835882423	12.7591707910434	13.3004016540215	13.1569729046424	13.4582933296883	12.6267797740974	12.6880816045054	12.3954460829272	13.2310979358234	12.7357734973007	12.6272466306394
YMD4537	SLAD_vs_SLAD-2PE	ATWKDDEDRER	P38999	LYS9	Saccharopine dehydrogenase [NADP(+), L-glutamate-forming]	575.6236	3	22523	0.921021368014314	0.363417178376228	15.9123407883957	16.38063245467	16.6564724544989	15.4532145949999	15.6316008859696	15.5193640466465	15.6724642127142	16.1255624337292	15.3735046724348	15.318532974548	14.8427583183239	14.5298911093553	14.4888430239048	15.2791390377877	14.4407522216051	14.8522769163849
YMD4537	SLAD_vs_SLAD-2PE	AVAEAIQAK	P16862	PFK2	ATP-dependent 6-phosphofructokinase subunit beta	602.8663	2	28974	0.953937216623875	0.119369135443707	14.2585524599642	14.5494327294889	14.8350420351611	14.2617541208837	14.3123140474104	14.6021670957586	14.0667952529417	14.4460284076124	14.4265495624258	14.2682402564711	13.7486310083561	13.9906904232486	13.8054674824057	14.586461453524	13.9527413776066	14.0039926288142
YMD4537	SLAD_vs_SLAD-2PE	AVASGVFKDIPNNELVIR	P11412	ZWF1	Glucose-6-phosphate 1-dehydrogenase	749.4365	3	54358	0.921021368014314	-0.212802802639219	13.832559171872	14.7324455115897	13.9184402394249	14.3906146697086	14.239728116376	14.7891432039593	14.0124260574447	14.6839734253721	15.0431727182148	14.9652349737091	14.7160587163239	14.7651745553258	14.8989666939378	15.4627475064682	15.0573477554963	14.9072264577487
YMD4537	SLAD_vs_SLAD-2PE	AVDDFLISLDGTANK	P00925	ENO2	Enolase 2	942.014	2	60143	0.950045348951158	0.122348567680156	15.9233939203326	15.8782010115817	15.9017048519285	15.9733145786745	16.0262761814017	15.0622466545837	16.0040344755134	16.0946627802978	15.6480516514471	15.4724215282174	15.4290322394363	15.4333607096212	15.4056079501638	15.8078900347724	15.5624746621218	15.550025169049
YMD4537	SLAD_vs_SLAD-2PE	AVEQGFNVKPR	P16140	VMA2	V-type proton ATPase subunit B	516.9664	3	30734	0.988710862592136	-0.0245764539668034	14.6818486817241	15.0732005040874	15.2909158063033	14.6646320508344	14.7631766053865	15.6292872142014	14.5843661880254	14.8320728512031	15.1997642105823	14.8874956184433	14.9089010137813	15.0963046725069	14.9984487697479	15.4915460193755	15.4137328050064	15.1931012879411
YMD4537	SLAD_vs_SLAD-2PE	AVGAHSDLLK	P10664	RPL4A	Large ribosomal subunit protein uL4A	438.9293	3	29441	0.974936694780916	0.128355182719478	14.8070778598819	16.0528445205317	16.1953300307673	15.3587117897799	14.9516764715609	16.0436821978442	14.8020799334805	16.1031048671973	16.8266653963151	15.9240544654356	14.524846430041	15.1984691166969	15.153803365975	15.9382927201977	15.8085265498539	15.1687617439897
YMD4537	SLAD_vs_SLAD-2PE	AVGKVLPELQGK	P00359	TDH3	Glyceraldehyde-3-phosphate dehydrogenase 3	616.3929;616.3935;616.3933;462.547;616.394	3;3;3;4;3	43021;45312;45410;45445;45529	0.921021368014314	0.320795351272201	15.6468744386483	16.4590773030302	15.5409791967968	16.9595160979439	15.9799425974224	15.6397213662407	15.2740651353248	16.4295365323424	16.192890433725	16.6669050724638	15.6053463767286	15.9296987149515	15.8566032841834	16.644739771074	16.0650111792623	16.3410933306292
YMD4537	SLAD_vs_SLAD-2PE	AVKEVLSIE	P32473	PDB1	Pyruvate dehydrogenase E1 component subunit beta, mitochondrial	646.3953	2	46062	0.921021368014314	0.532647052398319	15.78251398777	14.9361801880374	15.6119370589929	15.4364055725682	14.9836496493409	NA	14.6569772131307	15.0867095858597	15.7467299113583	15.3655841363252	15.2687893973256	15.1973932187134	15.0713308793389	15.5114746266784	15.4405539938933	15.1833388151711
YMD4537	SLAD_vs_SLAD-2PE	AVLEFTPETPSPLIGILENK	P16861	PFK1	ATP-dependent 6-phosphofructokinase subunit alpha	824.8045	3	63852	0.926632635944448	0.271894394109236	12.4285404734377	12.4527318417792	12.2012914120147	12.0308092178795	12.0959632412284	NA	11.048417422222	12.8749658630552	12.5184848233023	NA	11.9009107212506	11.956605535264	11.943290136956	11.6861395670508	12.4018512130736	11.9961697075739
YMD4537	SLAD_vs_SLAD-2PE	AVMDLLGSELQNKYSEGYPGER	P37292	SHM1	Serine hydroxymethyltransferase, mitochondrial	920.8024;920.8102	3;3	58367;60812	0.92935537871403	-0.131603472191513	13.1316779521705	13.5515238025719	13.4117538749516	13.1343798385208	13.3218587214961	NA	13.4793993098848	13.5155539863548	13.2193161908726	12.9606815493364	13.0407731840262	12.9601504772202	13.0160307995124	13.2425258403164	13.1444010443371	12.9285208733455
YMD4537	SLAD_vs_SLAD-2PE	AVNTGMEPGKTSFFQALGVPTK	P05317	RPP0	Large ribosomal subunit protein uL10	722.9031	4	58478	0.988586793622694	0.0305421554507301	12.3623862032617	13.1584996049877	12.6102617497641	13.0784013581073	12.7043361694812	NA	12.8563427199027	12.7548563313545	13.3405323044475	13.0836078067084	12.8326005407432	13.0811252042318	13.3285190006764	12.8824523738685	12.930471917801	13.3588205432073
YMD4537	SLAD_vs_SLAD-2PE	AVPHYNRLDSYKVIEQPITSETAMK	P04456	RPL25	Large ribosomal subunit protein uL23	700.5877	5	47494	0.921021368014314	-0.190670975462561	14.9133530119243	14.3937869250008	14.5511089018753	14.8468158653422	15.2562360487258	NA	14.6908454651853	14.6537299405835	14.9344659534896	14.583594243564	15.0064087601774	14.8206150093257	14.952266089392	15.1727656656558	14.9453755563794	14.9062338155861
YMD4537	SLAD_vs_SLAD-2PE	AVSKVYAR	P00925	ENO2	Enolase 2	599.3688;399.9145;599.3681	2;3;2	21784;23547;23577	0.972900458197985	0.156897397800918	14.7644612104495	16.818873331187	15.4826533861934	15.702621407134	15.1473080960936	16.5457008862697	14.5297089768294	15.9183017845675	15.8252730469826	15.4641436371595	14.2671135478731	14.5035231443157	14.4834714664752	16.1724396735869	15.536003398899	15.1744000781622
YMD4537	SLAD_vs_SLAD-2PE	AVTKYSSSTQA	P02294	HTB2	Histone H2B.2	723.8929	2	25019	0.921021368014314	0.487852658194411	NA	16.9066705853899	16.1397527133335	16.1923948904305	15.4064355154174	16.8786510480767	14.6679342174865	16.7473261717803	14.8467232630558	15.6707205189918	13.8851380155897	13.1702628837598	14.3629592297982	15.18330643044	14.871417865633	15.3584039158309
YMD4537	SLAD_vs_SLAD-2PE	AVVAGAGTGGTISGISK	P32582	CYS4	Cystathionine beta-synthase	876.0128	2	37863	0.988283079134609	-0.0774238505752116	12.4374642945254	14.53363245509	15.3849032068204	13.9568104762048	13.6215351248739	14.5667693960279	13.9707383247245	14.463462989315	15.2112028761191	14.5487800842223	14.0712802836832	14.1931156130058	14.248624472097	14.6102153387535	14.6861357560561	14.254867824993
YMD4537	SLAD_vs_SLAD-2PE	AYFSNWGK	P09232	PRB1	Cerevisin	638.8382	2	43580	0.921021368014314	0.242792179247548	17.3525228281438	17.0710770911605	17.1839047511279	16.8994835101499	17.1337277519694	16.0304304592884	17.1019673455932	17.2696939067411	15.6876177798307	16.5899064752718	16.4312245556755	16.1158455457354	16.1402712479468	16.230809889978	15.9562683023038	16.4282334457712
YMD4537	SLAD_vs_SLAD-2PE	AYGDVQPLKGAR	P39954	SAH1	Adenosylhomocysteinase	526.97	3	30718	0.996866492917191	-0.00610833744983097	15.0917251252263	15.8103943648612	15.303679769172	15.0868856460422	14.8874556668563	16.0838158336749	15.0668094772371	15.2790372773329	16.6871461513943	16.1466404400619	15.27082577682	15.7173753806139	15.6680593342396	16.0232933258598	15.8527963018858	15.8693558057675
YMD4537	SLAD_vs_SLAD-2PE	AYKWGVGVSEDVGDSSVR	P06208	LEU4	2-isopropylmalate synthase	739.0528	3	43834	0.949809635808167	-0.137124983602067	13.6879984578418	13.8420563292141	14.0952391593594	13.4356930451444	13.7739572041636	14.0127569073083	13.9710596510469	13.8517131634492	14.0733712256622	13.159157974757	13.4810206875238	13.5987473227165	13.5532979706556	13.7257665178129	14.1006986749733	13.777271508138
YMD4537	SLAD_vs_SLAD-2PE	AYLHYIPK	P0CX47	RPS11A	Small ribosomal subunit protein uS17A	654.8852	2	35450	0.997514195818498	0.00360470354868703	14.3426730328476	14.7631983358018	14.1864307094579	13.8311930850996	14.2219335406632	14.1449119892771	14.1669778270317	14.5752529920401	14.9673448724449	14.0576867769322	13.7635322514642	14.5754797483945	14.2632259184293	14.435759810989	14.2877033702504	14.1738476465674
YMD4537	SLAD_vs_SLAD-2PE	AYNKVETTPISIR	P38779	CIC1	Proteasome-interacting protein CIC1	599.6824;599.347	3;3	37412;37413	0.921021368014314	0.28460695368473	16.8504865366257	16.7148277520325	16.711546157499	16.7271198366319	16.5361690204706	15.8328387699383	16.6909027410103	16.8056419366311	16.0598034641269	16.0432774404537	16.2118821387727	16.2630204227435	16.0797147302792	16.1446556945639	16.0176241221336	16.0035387315379
YMD4537	SLAD_vs_SLAD-2PE	CCSDVFNQVVK	P00330	ADH1	Alcohol dehydrogenase 1	830.4138	2	42677	0.945858337240043	-0.137663185078971	14.5602219826677	14.7400173462091	14.4080568026908	14.8760886996105	14.8664530420479	14.5653317848382	14.7027405020944	15.0005122425134	14.5162479996055	14.3407215325311	15.0949907780717	15.1008253361791	14.8133548780472	14.858833164937	14.7607450023636	14.9486433396661
YMD4537	SLAD_vs_SLAD-2PE	CINTSYSEGELNKNESSCLDR	P87108	TIM10	Mitochondrial import inner membrane translocase subunit TIM10	928.0985	3	37185	0.921021368014314	0.446616699925643	14.2908256727433	14.4452385560051	14.9486221191461	14.0192210825776	13.3566912660046	14.2492294205205	13.7599583495841	14.5515615946602	14.1607454486091	14.2427604571361	13.6714560137405	13.2513465615322	13.6944707989969	13.8562904153987	14.1836493040554	13.7661119296431
YMD4537	SLAD_vs_SLAD-2PE	CKEVGITAVHVK	P39516	RPS14B	Small ribosomal subunit protein uS11B	488.043	4	34688	0.921021368014314	-0.24111451368333	14.8210866606477	15.0531702283285	15.225939916335	15.2862006818084	15.5275519802142	NA	15.3861587064862	15.0994309696893	15.5684139981176	15.6114880403861	15.2926734223269	15.6091159783595	15.8188223445087	15.9464169731118	15.963235480986	15.8372817834983
YMD4537	SLAD_vs_SLAD-2PE	CNKIPVSQR	P06208	LEU4	2-isopropylmalate synthase	469.2696	3	22832	0.921021368014314	0.56868096892633	14.9625393861906	15.4749771137456	15.1944262317848	15.0953457138556	14.7245078873138	14.4120254527896	14.1737400783625	15.1422911514054	14.7286723781457	14.8580627900232	13.6534069476477	14.3127577626502	13.6371458961367	14.7410199233917	14.286415845314	14.0820667800592
YMD4537	SLAD_vs_SLAD-2PE	DAAAYADKVNGR	P54115	ALD6	Magnesium-activated aldehyde dehydrogenase, cytosolic	518.9457;777.9149;518.9457	3;2;3	28408;30029;30039	0.921021368014314	0.396881698422012	14.9755466274404	15.3994938109986	15.3984743343434	15.1400488345928	14.8578913617722	14.0905406003003	15.1355381857315	15.2420666658831	15.1039463079276	14.5167021267088	14.5738410449152	14.6725502324032	14.7393998171425	15.0458546086974	15.015144745341	14.8276448820938
YMD4537	SLAD_vs_SLAD-2PE	DAEILAK	P38910	HSP10	10 kDa heat shock protein, mitochondrial	532.3195	2	35153	0.929105823390371	0.153198886597021	15.5033906029038	15.6735573983942	16.1318213863456	15.385468371689	15.3525311042106	15.9706383632385	15.4006133583182	15.3576593871771	15.5281023591468	15.6897075612601	15.538974163824	15.5663443879109	15.8106992541989	15.3879635817936	15.8092457177304	15.6444118088964
YMD4537	SLAD_vs_SLAD-2PE	DAKNPVILADACCSR	P06169	PDC1	Pyruvate decarboxylase isozyme 1	665.3416;665.3352;665.3439;997.5104	3;3;3;2	35534;35634;38279;38312	0.994467474658841	0.00817032874682688	14.98172561644	14.8347080621578	15.1066910160628	14.6396994383591	14.5575494219633	15.3106893145359	14.8915036587248	14.7704004228084	15.1289189517972	14.767288808091	14.2017403979255	14.3195777569757	14.4689807103289	14.8324711502624	14.7628249727017	14.4814557884628
YMD4537	SLAD_vs_SLAD-2PE	DALEACHK	P32771	SFA1	S-(hydroxymethyl)glutathione dehydrogenase	624.3234	2	22863	0.921021368014314	0.261828352187157	14.8566665821169	15.1788975465476	15.1513309803868	14.7359760914121	14.652717508718	14.0285400327512	14.8609181748057	15.3333820754399	14.0796653390023	14.0433592934802	13.5935663602589	13.5434918672049	13.9220111543962	13.5100145092876	14.0712518590332	14.1247124108027
YMD4537	SLAD_vs_SLAD-2PE	DALLKEDA	P0CX82	RPL19A	Large ribosomal subunit protein eL19A	589.8337	2	34895	0.921021368014314	0.175670665443423	16.6765228802722	16.3629387355863	16.8272722396737	16.5149302770084	16.1521490343851	NA	16.3955294739739	16.7115575947162	16.3590597184031	16.1178363041549	15.9274592477397	16.0024864813948	16.1475972680207	15.9556472360963	15.9375605124737	16.1433859096416
YMD4537	SLAD_vs_SLAD-2PE	DAMFKGEHINSTEDR	P12709	PGI1	Glucose-6-phosphate isomerase	514.2553	4	30692	0.921021368014314	-0.352099015922898	14.2571575221537	15.407930298186	14.8152470267897	15.0031281017794	15.2574694128537	NA	15.3724594550468	15.0389653915498	15.1558331157907	14.7817852596006	16.3461526750644	15.9910930754083	15.9672104978507	15.1387184479198	15.0872889411369	14.9529766549853
YMD4537	SLAD_vs_SLAD-2PE	DAYPTGSIYCASK	Q05016	YMR226C	NADP-dependent 3-hydroxy acid dehydrogenase	868.932	2	38930	0.950045348951158	-0.190006570174146	12.9808346804652	13.5218945641639	13.2168285929245	13.8516482809738	13.6870236135218	NA	12.9537233268811	14.1076773590151	13.3162721035981	13.8180330950808	13.0295785862406	12.8766644958087	13.4010929088781	13.5012278853556	13.5328744921317	13.1198024362694
YMD4537	SLAD_vs_SLAD-2PE	DAYTKEALHSFLNR	P39105	PLB1	Lysophospholipase 1	493.0168	4	46706	0.971535464404911	-0.116373682638059	11.4730183898029	13.2528171664127	12.5018430104725	12.8503514895874	12.5280952591884	NA	12.5247869850984	12.854761345834	12.2102826408608	12.841165649438	11.9386260587388	12.1108063165093	11.4898994393288	12.5151063149576	12.2182689089678	12.024846801294
YMD4537	SLAD_vs_SLAD-2PE	DFDPVSGTFK	P39976	DLD3	D-2-hydroxyglutarate--pyruvate transhydrogenase DLD3	708.8725	2	48833	0.921021368014314	-0.218607907186259	13.7457900573827	13.8773460537232	14.1201017586672	13.8938541658675	14.0783093557551	14.1941733787333	14.2848065562873	13.9542343736101	14.5972833752313	14.5224524591993	14.461866642571	14.5214012273212	14.5473387753178	14.3973171745119	14.5091530705255	14.2177141674241
YMD4537	SLAD_vs_SLAD-2PE	DGIHDTNKQAQAENSR	P32867	SSO1	Protein SSO1	696.6856	3	17338	0.921021368014314	0.472203126932865	11.8068230093881	12.7925890169012	12.9721498939538	11.9320113893457	12.0470802790334	NA	11.479720694083	12.1842696282766	12.7618307284148	13.3573701039144	11.4470064981284	11.1700340136098	11.742265874327	12.4982872520648	12.1042553148349	11.9457187550376
YMD4537	SLAD_vs_SLAD-2PE	DGKAPEAEQVLSAAATFPIAQPATDVEAR	P40212	RPL13B	Large ribosomal subunit protein eL13B	1086.5771;815.4335;1086.5732	3;4;3	59693;59780;60987	0.927915194467108	0.153798156143901	12.8285733699185	12.2361549107906	12.378213753502	12.0612576341233	12.2858345972651	NA	12.0339798194563	12.3469408660978	12.3640876645674	12.2778678495766	11.9440384327133	12.184884286444	12.3084515592784	12.1498787365716	12.2925379046792	12.1865090456593
YMD4537	SLAD_vs_SLAD-2PE	DGKVLPSLVK	P07262	GDH1	NADP-specific glutamate dehydrogenase 1	555.3605	3	46055	0.980412825484414	-0.0363087643697693	14.3185783467225	14.7494369368077	14.2632781998221	14.592541030121	14.4813104725638	14.7387185350275	14.3661169666164	14.4829235967447	14.5129945901018	14.3951384183963	14.4281617647496	14.5602000816549	14.4394327251258	14.6516502998503	14.6402495502881	14.7538889035308
YMD4537	SLAD_vs_SLAD-2PE	DGSLPWLRPDTK	P19358	SAM2	S-adenosylmethionine synthase 2	563.6495;844.9688	3;2	48583;48603	0.921021368014314	-0.589459628100233	12.9444575002082	15.5620510109424	15.5943936243869	15.007085103926	14.6371857733456	16.4579532913669	15.1285687094695	15.2421179776824	16.3566200855156	15.9827940228448	15.4965486078554	15.5920841508807	15.7444403107673	16.4067640636203	16.0416863295637	15.8475148019867
YMD4537	SLAD_vs_SLAD-2PE	DGVTVAK	P19882	HSP60	Heat shock protein 60, mitochondrial	497.3007	2	26968	0.921021368014314	0.2753411949148	14.9885089945849	14.9082101967707	14.5450045317986	14.543510504914	14.5519916126238	14.1425673665844	14.4883279295824	14.7009825396184	14.4711818410741	14.7737146582729	14.2524488876135	14.3733361710707	14.3295876786705	14.6484617119571	14.6852452205621	14.5385631197931
YMD4537	SLAD_vs_SLAD-2PE	DIEKLSGGELQR	Q03195	RLI1	Translation initiation factor RLI1	550.3128	3	37841	0.921021368014314	-0.187739404883558	16.0203386151548	15.5843765889191	15.8763161019666	16.1260677308928	16.1836141397696	16.0541152915076	16.1597480106647	15.9605792145257	15.8996531777055	15.9989283759495	16.6698745495329	16.63992636046	16.5812500109937	16.1376733299851	16.2607834115414	16.53195830202
YMD4537	SLAD_vs_SLAD-2PE	DKIAAER	P15365	DAL5	Allantoate permease	553.829	2	18375	0.921021368014314	0.755433157175892	13.986023031839	14.9157623933429	15.0982444693799	14.4174135485915	13.7754835594141	13.2817975466397	13.9375704133051	14.4008592950908	13.3989990589728	13.3678927799495	12.6134872326098	12.5128533605994	12.4515676680366	12.862739736723	12.7653238348932	12.5753927830163
YMD4537	SLAD_vs_SLAD-2PE	DKIETLLI	P39990	SNU13	13 kDa ribonucleoprotein-associated protein	624.8939	2	56882	0.983112001985026	0.0347791398098281	13.2800918259106	13.8463980097152	13.5559895675213	13.7088320174174	13.5217144979791	13.4791747959944	13.5711483530544	13.6801572142974	13.7142840218604	13.5520713982404	13.8249213899116	13.5164324924018	13.5340588067159	13.9236743911271	13.8223382711005	13.5912151534643
YMD4537	SLAD_vs_SLAD-2PE	DKITDKIAYLK	P53252	PIL1	Sphingolipid long chain base-responsive protein PIL1	555.8529	4	47318	0.965176566658194	-0.101024073952093	15.237970687522	14.5726061075073	14.3138921563105	14.8835508450901	15.308472056833	14.418705007421	15.1602925610653	14.5246464669191	14.1433247022962	14.241226571857	14.5430321377147	14.417585533845	14.4854793248577	14.5144675545563	14.4020885194737	14.5405813336321
YMD4537	SLAD_vs_SLAD-2PE	DKLDPQEWDINER	P38891	BAT1	Branched-chain-amino-acid aminotransferase, mitochondrial	654.6682;981.5031;654.6699	3;2;3	44194;46368;46402	0.966215935175916	0.0510832561862085	15.4688493193649	15.3789911585375	15.5038716115313	15.3900259893647	15.4261346561849	15.1682422815151	15.3117675893992	15.6312605269544	15.1584059561079	15.1891265038619	14.9597242132447	14.9844602504701	15.0809889061537	15.1085183390014	15.1624589827302	15.03255778195
YMD4537	SLAD_vs_SLAD-2PE	DKTLISWK	P38011	ASC1	Small ribosomal subunit protein RACK1	533.6655;533.665	3;3	45102;47950	0.992370348152205	-0.0167562956216543	14.5835126845332	14.8259833302419	14.2169916206677	14.8801138562137	14.4609625353692	14.6906795809238	14.5266150115206	14.8953695463295	15.591956518459	15.2419893980434	14.5682236386843	14.6587038971566	14.8550701742282	15.2871715620988	14.9266568984767	14.9268799016156
YMD4537	SLAD_vs_SLAD-2PE	DKTNGEVERR	P25694	CDC48	Cell division control protein 48	503.2769	3	16436	0.988283079134609	-0.0538798307284178	13.2942414695434	13.7225254107176	13.4423214641859	13.3942181229804	13.19894959065	14.3287358411954	13.2427796217852	13.2983607367103	13.8026460740561	14.0452216998037	12.671673377697	13.4228439490275	13.1374860175164	13.8735635734482	13.5912514702039	12.9185774857552
YMD4537	SLAD_vs_SLAD-2PE	DLALILGK	P41939	IDP2	Isocitrate dehydrogenase [NADP] cytoplasmic	573.8768	2	56801	0.921021368014314	0.308924285654237	13.2895462088705	13.754698339314	13.3480147615432	13.8303112892459	13.207202067129	12.9214008584052	13.1649684411273	13.693302089695	12.9818679953888	12.348656450143	12.9143055845271	12.7655023549819	12.6091057821622	12.5202009947413	12.2845878299021	12.7916368422566
YMD4537	SLAD_vs_SLAD-2PE	DLDRPGSK	P14126	RPL3	Large ribosomal subunit protein uL3	596.3372;397.8944;596.3376	2;3;2	21837;21871;21932	0.974936694780916	-0.0776855476756335	14.4739806677442	15.2981119073466	15.3609675525933	14.672830208512	14.6387944583566	15.4306096045743	14.9406214891726	15.1066069747952	15.5292914231424	15.2555460614482	14.3260372152127	14.5500150456237	14.9933382022962	15.0528766882279	15.1331799518135	14.457323582128
YMD4537	SLAD_vs_SLAD-2PE	DLEVQHK	Q06344	ESF1	Pre-rRNA-processing protein ESF1	586.8362	2	24702	0.965176566658194	0.129003631853132	13.7407698675618	12.8537047321095	13.9174007614823	12.888164266941	13.2009798367251	NA	13.0778090386402	13.3842299501462	13.8613385503409	13.9238827347894	12.6351677865569	12.7585747860739	12.9795081876033	12.8816120555477	13.0406480366417	12.9376607550011
YMD4537	SLAD_vs_SLAD-2PE	DLGFPFVLK	P21264	ADE2	Phosphoribosylaminoimidazole carboxylase	670.4036	2	63113	0.999484918088649	0.00220439491809188	12.600245777275	13.4568968441765	13.0203216740305	12.9054803129578	12.7140439906149	13.1399612127351	12.8502197436174	13.2699020818001	13.6599347456885	12.636755719056	12.8661293708201	12.5276703736542	13.0097386705664	12.7313957834141	13.2136095893076	12.5398270446126
YMD4537	SLAD_vs_SLAD-2PE	DLKFEPQGR	P07703	RPC40	DNA-directed RNA polymerases I and III subunit RPAC1	465.2644	3	32859	0.921021368014314	0.288826536683327	14.5430993141974	14.6238753567652	14.7426232534634	14.2981703978281	14.2855756246942	NA	14.0978013052185	14.4059697017279	13.7807499861464	14.1147686074834	13.8441692387033	13.7720080276849	13.8984279836263	14.4133434591295	14.0242679447338	13.3759192033533
YMD4537	SLAD_vs_SLAD-2PE	DLKFPLPHR	P0CX23	RPL20A	Large ribosomal subunit protein eL20A	476.289;476.2921;476.2897	3;3;3	40546;41148;41238	0.953937216623875	0.191134536833081	12.7901038632482	13.6718519089854	13.2833269538729	13.3000154585318	13.087905358929	NA	12.3966244366959	13.7260402323546	13.9470930806425	13.6346267290576	12.7507227729134	12.7691115542521	12.9325850926719	13.4261651754888	13.4379942969934	13.2638603989271
YMD4537	SLAD_vs_SLAD-2PE	DLKTGNAVKGEL	P38788	SSZ1	Ribosome-associated complex subunit SSZ1	618.3728	3	38861	0.990196012997397	0.0157831574531322	15.943557018786	16.0366070821976	15.7721046067068	15.7338274235653	15.9338706915357	15.8656380034652	15.7995852565674	15.823869549875	16.019580565909	16.256715656134	15.8461493835789	15.8985343834417	15.8840741568709	16.0765012843616	16.323460284147	16.2706121333257
YMD4537	SLAD_vs_SLAD-2PE	DLLDYAAQK	P22768	ARG1	Argininosuccinate synthase	670.8747	2	47597	0.921021368014314	-0.233427671887204	15.5554240826685	15.7559113252478	16.0715634129029	15.8652247056319	15.9185444499164	16.0206776443445	16.0006166576206	16.2419954621185	15.8392209671372	15.9566370223836	15.4570933149184	15.6403664321082	15.9242995278992	15.4568115156159	15.5426341274868	15.7435616322599
YMD4537	SLAD_vs_SLAD-2PE	DLLSGKTVMIAAHGNSLR	P00950	GPM1	Phosphoglycerate mutase 1	547.5636	4	45067	0.921021368014314	-0.371495510571435	13.3582933647047	13.9064299333333	13.8777575850478	13.9146588084175	14.5380599199911	13.9748626309261	14.0480017388911	13.9821974439808	14.4523389699965	14.4421147313467	13.9569427583553	13.9100638212534	13.8298161654588	14.499113817015	14.201919908979	14.3299868614493
YMD4537	SLAD_vs_SLAD-2PE	DLSEASVYPEYALPK	P39938	RPS26A	Small ribosomal subunit protein eS26A	993.5258;993.5264	2;2	53503;53600	0.996743356302819	-0.00633984739244831	13.4678393508858	13.7861060623764	13.985209132778	13.4613940344975	13.4207661463124	14.1795232163344	13.3440240328096	13.7815945746511	13.8863654297748	13.3807128442577	13.1456388873821	13.0056553502195	12.9759015939918	12.6202238138964	13.5842391846594	13.2429841872556
YMD4537	SLAD_vs_SLAD-2PE	DM[147]LDENTKYFIQPSGR	P19358	SAM2	S-adenosylmethionine synthase 2	745.3766;745.3763	3;3	42933;43067	0.921021368014314	0.137400329056426	13.9616567717448	13.7683828576462	13.9602219721711	13.5312655552466	13.4972635461858	13.7543657679658	13.7493175959504	13.6709789304808	13.8109132021251	13.5896410213199	13.3656481442587	13.4785473518688	13.5378824271279	13.8248431882813	13.6273978668538	13.3809145991019
YMD4537	SLAD_vs_SLAD-2PE	DMLDENTK	P19358	SAM2	S-adenosylmethionine synthase 2	635.319	2	32041	0.988586793622694	0.0272638431750796	14.9784085621361	15.4293314668866	15.860402388739	15.4596510883329	15.341803055019	14.8625768672355	15.8271964598964	15.5871617512434	15.8785313615957	15.4429075827987	15.5678084753523	15.3917726402936	15.6924164562803	15.8321311956003	15.5168932601985	15.5943128250236
YMD4537	SLAD_vs_SLAD-2PE	DMLDENTKYFIQPSGR	P19358	SAM2	S-adenosylmethionine synthase 2	1109.5626	2	49087	0.992150606025162	-0.0222766486960904	12.9539283098175	13.2450267321018	13.7278318302476	13.487654657221	13.137726401771	13.7790533543777	13.061493366119	13.5252750019046	14.4204081023553	14.1616695918785	13.3356397384361	13.4079702826902	13.661188213326	13.5467791849233	13.7930634515356	13.5357493755407
YMD4537	SLAD_vs_SLAD-2PE	DMPILIK	P19414	ACO1	Aconitate hydratase, mitochondrial	567.3505	2	50468	0.972900458197985	-0.0562817319967497	14.2903624090705	14.3752026507033	14.275091635366	14.4536641805591	14.2893966241158	NA	14.2961462861513	14.6290429424973	14.3114978510067	14.391105953636	13.7390922659737	14.00838941237	14.0045483881959	13.9411973600518	14.1995338390679	14.0050604474573
YMD4537	SLAD_vs_SLAD-2PE	DNTGYDLK	P39976	DLD3	D-2-hydroxyglutarate--pyruvate transhydrogenase DLD3	615.3212	2	32282	0.988586793622694	0.0204866376480322	14.7159782380535	14.971656586335	14.8702371179592	14.838274915966	14.7547573425968	15.126194075187	14.6648650629067	14.7683838270312	15.5157785347304	15.4562754768702	15.2497582075612	15.170813717701	15.2137323449378	15.4156771798835	15.4360646306053	15.1579553748559
YMD4537	SLAD_vs_SLAD-2PE	DPIMTKAQK	P53721	RCF2	Respiratory supercomplex factor 2, mitochondrial	546.994	3	30928	0.979548928958363	0.0540318013640295	17.7881370180639	18.3082288305814	17.773497335558	18.0953817970613	18.123346253437	NA	17.4517118115766	18.2367802668427	18.1321886065801	18.2350950067838	17.9713227475727	17.9198762312867	18.2615183005906	17.8052335033846	18.0819206949337	18.3936026661456
YMD4537	SLAD_vs_SLAD-2PE	DQDFIPVK	P32590	SSE2	Heat shock protein homolog SSE2	633.3596	2	44185	0.921021368014314	0.278687424090798	15.5319132844947	15.8374348572896	15.7482994814234	15.7190083837845	15.734431488633	14.3243019055326	15.6349592036519	16.0282137128115	15.8046949028374	15.6236350769434	15.3960239964579	15.2760672690905	15.2088114265925	15.2182334088861	15.506663394994	15.2785988535911
YMD4537	SLAD_vs_SLAD-2PE	DQGKNVSMIADSSSR	P17255	VMA1	V-type proton ATPase catalytic subunit A	633.6583	3	28413	0.98551100143544	-0.061284094922808	14.2222841603608	15.0460406059627	15.1867897355496	14.7979539192182	14.6252565562964	NA	14.7742260365931	15.2241710076974	15.171411473451	15.3791034720882	13.9789404547242	14.4971420426765	14.6186997453803	14.8176942599628	14.7007745425808	14.463551864944
YMD4537	SLAD_vs_SLAD-2PE	DSAVATRK	P23254	TKL1	Transketolase 1	576.3396	2	17438	0.921021368014314	0.3300483186426	13.9514810798733	15.3363962059028	15.3831940318484	14.4036754408936	14.0738494526741	14.4404668493875	14.4923000313492	14.747937150537	14.6848175769923	14.9820486821867	13.4925454111788	13.7175142027929	14.0233670022054	14.7053138372448	14.5168301158535	13.9416626224989
YMD4537	SLAD_vs_SLAD-2PE	DSDRTGQKR	P04802	DPS1	Aspartate--tRNA ligase, cytoplasmic	456.2511	3	10741	0.921021368014314	-0.424471481835271	12.204534584632	14.5748808399637	13.4932148878055	13.3874504077083	13.1919395631284	14.4356123825227	13.7399434552369	13.9904712465625	14.1774414470583	14.5676958092954	13.8029942912561	14.3346333226906	14.5815703861524	14.7341258974359	14.2852496428493	14.0948843314309
YMD4537	SLAD_vs_SLAD-2PE	DSKPEELDSKER	P31539	HSP104	Heat shock protein 104	511.0333;681.0432	4;3	26386;26400	0.991474834757832	-0.0202353217335745	14.1096025656244	13.629551367268	14.2383751755956	13.9961502338886	14.0339386229899	NA	14.1552914311901	13.8517354178031	13.300975153437	14.2048466825079	13.9721823500026	14.0867456012992	14.1103780595472	14.1268134175966	13.9028179789236	13.7993821786165
YMD4537	SLAD_vs_SLAD-2PE	DSKSPIILQTSNGGAAYFAGK	P14540	FBA1	Fructose-bisphosphate aldolase	912.1712;684.3811;912.1749;911.8418;684.1348;684.1338;912.5056	3;4;3;3;4;4;3	51601;51602;51707;51878;51879;51976;53666	0.997499317114942	-0.00270757523570886	14.5652431477533	14.1892402225591	14.4371068909459	14.3821320864073	14.3051056773291	14.3926406212916	14.4397079437091	14.4470984062786	14.3249452220281	14.442568960245	14.0027644974797	14.0415887532312	14.0533929647345	14.2875302330796	14.3289958350384	14.0624543379173
YMD4537	SLAD_vs_SLAD-2PE	DSLIKLIGPTSVVGR	P00445	SOD1	Superoxide dismutase [Cu-Zn]	620.3849	3	55723	0.921021368014314	0.200600014752883	13.6564420830176	14.1229779709726	13.5517738877379	13.4787463637274	13.6247315361174	NA	13.2892114150269	13.5917122336887	13.200717172326	13.2649782715217	13.176187021697	13.0422515139525	13.3269778444722	13.2981391728552	13.0475556767059	13.2655203461407
YMD4537	SLAD_vs_SLAD-2PE	DSNKDVVVEGLRR	P41805	RPL10	Large ribosomal subunit protein uL16	597.674	3	29156	0.921021368014314	0.264254139406493	14.8976831886083	14.8520137188348	15.0627716488235	14.5682638509689	14.8736047164219	14.3897395608223	14.3009555321171	14.7594160402483	15.0173976472371	14.9953686053523	14.6138831458503	14.5830933286142	14.6621857925382	15.0629832481203	14.7845328058738	14.6683111557198
YMD4537	SLAD_vs_SLAD-2PE	DSSM[147]SSYMSSK	P15108	HSC82	ATP-dependent molecular chaperone HSC82	765.3436	2	26857	0.921021368014314	0.606348255849747	NA	11.8116857103447	12.297221656885	10.8949111052609	10.7530268177347	NA	10.9927571396534	11.4389897475532	12.1277971441331	11.8654057235845	11.6706013909394	11.5537349028043	11.7366330590613	11.7882778251596	11.7208891530264	11.620568044257
YMD4537	SLAD_vs_SLAD-2PE	DSSMSSYMSSK	P15108	HSC82	ATP-dependent molecular chaperone HSC82	757.3469	2	36286	0.921021368014314	-0.227460009025215	13.4451385409249	13.5899916565745	14.0212846068923	13.5747824013018	13.145245170741	14.4168579081687	14.0010593936209	13.9778747692637	14.1183639094197	13.4847445462837	13.5592750766192	13.1986367889379	13.5153854288373	13.6150077460044	13.7642671432522	13.6167430333596
YMD4537	SLAD_vs_SLAD-2PE	DSYVGDEAQSK	P60010	ACT1	Actin	751.8684	2	27790	0.988586793622694	0.0297638862362728	14.3841858219646	14.1109615000065	14.2925981500738	13.7759207097739	13.9849283373373	NA	13.9964564950546	14.3520731452634	13.6733426525584	13.7609697104422	13.3943089754023	13.4251978450696	13.2451157642009	12.7411464966032	13.4071611170462	13.1897362147252
YMD4537	SLAD_vs_SLAD-2PE	DSYVGDEAQSKR	P60010	ACT1	Actin	553.6158	3	25005	0.988710862592136	-0.0378018889801588	17.3573429429987	16.6147699211356	16.4950125950415	16.9814324432161	16.6083678165847	NA	16.5706314866006	17.5208247905491	16.9958189633475	16.3531858297953	15.5991847255359	16.0312501322804	16.069617953941	16.9861123684507	16.5617909462803	16.2513721190617
YMD4537	SLAD_vs_SLAD-2PE	DYM[147]GAAK	P22943	HSP12	12 kDa heat shock protein	538.2753;538.2758	2;2	21155;21256	0.921021368014314	0.789999969105189	16.3987862580281	17.5928534882995	18.429715023738	16.4695679931531	15.1606637982441	NA	17.1505113904887	16.9870169763657	14.9340165293349	15.6139190303082	14.425980344534	14.300272618126	13.8074271409413	14.9869727971871	14.8432121896791	14.9623556798062
YMD4537	SLAD_vs_SLAD-2PE	DYMGAAK	P22943	HSP12	12 kDa heat shock protein	530.278;530.278	2;2	28009;28107	0.921021368014314	0.592786438703758	15.9798198494178	17.116411241295	18.2461861791437	16.6927083053351	15.6338435285922	16.0794590881251	16.6271239461272	17.323553257532	15.430496924239	16.1655201580332	14.7814106803582	14.9348347669083	14.5840284721504	15.1163597019827	15.4640179975589	15.4752491534916
YMD4537	SLAD_vs_SLAD-2PE	DYSKVDR	P19358	SAM2	S-adenosylmethionine synthase 2	396.2189	3	21326	0.921021368014314	0.277905820022273	14.0418398427579	14.6289483871611	14.2758921538964	13.8055448598705	13.8788808333466	14.2850943627412	13.5256726495404	13.9509541179687	14.8481321663928	14.5148050189861	14.0640975180565	14.2298480655654	14.1832443317177	14.1506943115864	14.7174272934748	14.1447076444333
YMD4537	SLAD_vs_SLAD-2PE	EAAAIAEGK	P29453	RPL8B	Large ribosomal subunit protein eL8B	582.3345	2	25717	0.949809635808167	0.216352338882986	15.5964213706199	15.9774582378963	15.70724843705	15.3317170790515	15.255511360707	16.0463802218987	15.0179708502458	15.4275733362342	16.0679968796838	15.9116806824193	14.6480486682967	14.8487292076448	15.4197410362642	15.339348298416	15.3141141747414	14.7463093582207
YMD4537	SLAD_vs_SLAD-2PE	EAAATYGWK	P38720	GND1	6-phosphogluconate dehydrogenase, decarboxylating 1	650.8469	2	35946	0.921021368014314	0.221243350601785	15.6571524779676	15.644869361701	15.895210758283	15.514302735895	15.4121772343501	NA	15.5154878946136	15.4422563196158	16.004064276872	15.3893546551693	15.2684679488795	15.3103120910358	14.9320616100162	15.6773883314312	15.4627869491736	15.4260906231684
YMD4537	SLAD_vs_SLAD-2PE	EAAAVAEGK	P17076	RPL8A	Large ribosomal subunit protein eL8A	575.3265	2	22263	0.950045348951158	0.221661605923714	15.0467019007959	15.77186545307	15.6757432773192	14.8871307982484	14.8816559790286	15.3235448231247	14.977557026871	15.3120371767144	15.7192015150399	15.7578251275919	14.014648661731	14.3844579491796	14.5094763926017	15.2362309237427	15.4152726234936	15.0195581927521
YMD4537	SLAD_vs_SLAD-2PE	EAAIKNSYEMR	P38765	YHI9	Uncharacterized isomerase YHI9	539.2874	3	29192	0.992370348152205	0.0146426342132013	14.6112696217367	15.2475304801905	14.9578423335517	15.1584699065637	14.9972451518584	14.6646119445506	14.7933825388968	15.461302169884	15.1293511388021	15.3643991180183	14.7171294160885	14.9971792972445	14.9628863878048	14.9727460994674	15.1529353536647	14.8827977012996
YMD4537	SLAD_vs_SLAD-2PE	EAATENKVLR	P31116	HOM6	Homoserine dehydrogenase	478.9475	3	24903	0.921021368014314	0.567840024002917	15.2519732115148	16.0003781915354	15.9150480137813	15.5024296630953	14.997608339937	15.2082686788345	14.805611187489	15.3869807776548	15.4364050142376	15.0576117742793	14.613198241946	14.6072238418834	14.9025906140673	14.9456450769666	15.2410648787504	14.8798641476799
YMD4537	SLAD_vs_SLAD-2PE	EAGARAEAEAK	P32527	ZUO1	Zuotin	469.5913;703.8828	3;2	17762;17780	0.974592733217802	-0.0731268103680183	13.949641109225	14.1372167681712	14.7028727119591	13.6526171255609	13.6785782546531	14.8388139590576	14.0768639630295	14.1405987796481	14.2023457348212	14.3845854243707	14.4185658217583	14.3034342303598	14.2755493168244	13.8615511361443	14.2286000968285	13.791808209727
YMD4537	SLAD_vs_SLAD-2PE	EAGEVKDDGAFVK	P41805	RPL10	Large ribosomal subunit protein uL16	658.3682;658.3675	3;3	36429;36604	0.921021368014314	-0.248878728683142	16.6287183569904	16.7391974777624	17.0775267285147	16.9979957421073	17.1093311902687	17.2793242562476	17.0916397520205	16.9586580215705	16.6493007438859	17.51044440165	17.0144939022331	17.1737648530587	17.2022801730462	16.7357156515579	17.1945924393906	17.2614483509192
YMD4537	SLAD_vs_SLAD-2PE	EAINKANGIPVANQR	P48510	DSK2	Ubiquitin domain-containing protein DSK2	634.0314	3	31665	0.921021368014314	-0.252321838864896	15.0137107338816	15.2647812707016	15.4909126786958	15.6142739796355	15.7581086337859	15.8582989073486	15.5336967557312	15.2428617215082	15.9741805364169	15.9916242502102	16.3869761160011	16.5207220965693	16.4394928266897	15.9691757955395	16.1233485370831	16.4308635643854
YMD4537	SLAD_vs_SLAD-2PE	EANLFPEQQTK	P05739	RPL6B	Large ribosomal subunit protein eL6B	804.9376	2	38047	0.945858337240043	-0.196671752235503	12.3023190164527	12.7818643198054	12.6334735449317	12.7613851863514	12.5636619857472	NA	12.8210883574302	13.064546464185	13.1950500013929	12.0726650701926	12.2387980204514	12.7383936579902	12.6691551072164	13.2408225365115	13.0131806353679	12.4866908407105
YMD4537	SLAD_vs_SLAD-2PE	EANYLLGDIVK	P11154	PYC1	Pyruvate carboxylase 1	770.4439	2	54208	0.921021368014314	-0.292158133584126	13.3563435334956	13.1821073670889	13.0854325248506	13.0993705500248	13.1977836012486	14.1546312147456	13.2370950473828	13.3023766464193	13.2255858737626	12.9154992114414	13.3569116535177	13.5500283752001	13.4185940194297	13.409784435054	13.4576621393102	13.2662142058343
YMD4537	SLAD_vs_SLAD-2PE	EATYDQIKK	P00360	TDH1	Glyceraldehyde-3-phosphate dehydrogenase 1	568.6678	3	32012	0.953937216623875	0.093096505323448	15.5231640423432	15.3078255883086	15.3731455003546	15.9035205708527	15.2844690101979	15.5867419917028	15.5072863250517	15.356772353613	15.4768507724623	15.9742228446313	15.5791396853913	15.9506812220705	15.754497969705	15.8647240755178	15.8712824911654	16.0713681154328
YMD4537	SLAD_vs_SLAD-2PE	EAVAALK	P10664	RPL4A	Large ribosomal subunit protein uL4A	503.3176	2	29763	0.974936694780916	-0.0784121850425912	16.7071272424617	17.8910008057104	17.8485929511293	17.586156296188	17.2937532503506	NA	17.6554018299854	17.8107394464088	17.6148765083799	17.8984531778122	17.3858327608902	17.0072490123433	17.1330555142523	17.1103747697186	17.4368558294756	16.758742152425
YMD4537	SLAD_vs_SLAD-2PE	EAVTFLK	P19262	KGD2	Dihydrolipoyllysine-residue succinyltransferase component of 2-oxoglutarate dehydrogenase complex, mitochondrial	556.3396	2	41573	0.988283079134609	-0.0262469681188175	15.4176174172845	15.4615585922006	15.5777619050512	15.3424620619194	15.3600251590754	15.5997114461675	15.2669613390211	15.6776899046671	15.7043625390801	15.5038664254602	15.4882978537881	15.6773075942008	15.4724569395366	15.885059021425	15.3729241118515	15.6062774937808
YMD4537	SLAD_vs_SLAD-2PE	EDQTNSKPAAVSTN	P36139	PET10	Protein PET10	883.4498	2	24698	0.921021368014314	0.535711289796057	12.9120807436978	13.9917149040917	14.0779621305707	13.0159590423594	12.7155536230831	NA	13.2747510190216	12.9008491040468	11.8075902386513	12.5205750563505	12.0575266279136	12.1080908842239	11.3893979812041	12.3468852219998	12.2506565360784	12.0396382227023
YMD4537	SLAD_vs_SLAD-2PE	EEVKDPR	Q03558	OYE2	NADPH dehydrogenase 2	588.835	2	20004	0.921021368014314	0.489146463391188	14.2993103966804	14.4069483652455	14.6092446998114	13.5318342922909	13.5180825522577	NA	13.9721077640483	13.6778736090415	13.1477029621307	13.3540840301726	12.3030706644803	12.7505921852282	12.77571341294	13.0031217091034	13.0149297090915	12.6027667536131
YMD4537	SLAD_vs_SLAD-2PE	EGEKTMGAK	P14540	FBA1	Fructose-bisphosphate aldolase	520.298;520.2975	3;3	23986;25704	0.921021368014314	0.392309929442341	16.8707043595396	16.8148073627718	15.8373874861388	16.596471837379	16.8242333610267	15.8670319145282	15.8667982535309	15.9920677989741	15.3139185633494	16.0913402683974	16.238252527347	16.6180945390494	15.9983392650782	16.761134923074	16.4626148867849	16.6175313553016
YMD4537	SLAD_vs_SLAD-2PE	EGELVKR	P07251	ATP1	ATP synthase subunit alpha, mitochondrial	567.845	2	21972	0.968842165174222	-0.0512923825608844	15.3782207773402	15.4178915358759	15.5582511825047	15.294959933767	15.4316046331068	15.7146204948955	15.4096142132573	15.2986536184718	15.7800828375998	15.6295853511321	15.4509573730958	15.3496647770176	15.8082597719071	15.6639310979151	15.6664364636935	15.5448355419038
YMD4537	SLAD_vs_SLAD-2PE	EGKTDYYQR	P26321	RPL5	Large ribosomal subunit protein uL18	488.5879;732.3771;488.5869	3;2;3	21157;21168;23862	0.976238450233786	-0.0838713076276658	14.9525165520234	16.2277756342562	16.0787320382963	15.5255886591157	15.2484973151905	16.5404249553966	15.5988361303415	15.7323397132737	16.3388926121634	16.2656922038385	15.228111534423	15.5433854155144	15.6312635527126	16.2238042015991	16.0551812411127	15.7575953109748
YMD4537	SLAD_vs_SLAD-2PE	EGVKQPNYFGSMTQCSTLK	P11986	INO1	Inositol-3-phosphate synthase	928.4863	3	45822	0.921021368014314	-0.492263312256169	13.0328668753133	13.1508461356975	13.1102005833106	13.4617911442777	13.2297629216438	15.0395061849389	13.5975515601195	12.8579373209214	14.7148632610356	14.5701987453355	14.5475494679846	14.7686248611743	15.1682503426452	14.8185516253667	15.2006852232593	14.9397497761425
YMD4537	SLAD_vs_SLAD-2PE	EHKFAIPAINVTSSSTAVAALEAAR	P14540	FBA1	Fructose-bisphosphate aldolase	715.401;953.5327;715.6527;953.5324	4;3;4;3	55631;55650;55733;55746	0.921021368014314	-0.183904197424376	12.8189422443588	12.8793268984136	12.943108891473	12.8534387832179	13.3064722149281	13.1693783409792	12.6526409449715	13.1019421062821	13.8433945719484	13.2463667470435	13.2585496117939	13.5434867051706	13.3129996986446	13.4492992155874	13.4254048450389	13.4862499375236
YMD4537	SLAD_vs_SLAD-2PE	EHVKELLK	P0CX43	RPL1A	Large ribosomal subunit protein uL1A	535.3387	3	33469	0.990325291947916	0.0206759704997577	15.7111168271945	15.547157036845	15.1220023812802	15.5465774531003	15.8453449339322	15.1053179869231	15.6170034731479	15.2764834224178	15.5218491937166	15.6679020566837	16.1745557558923	16.2329501712848	16.0219066836972	15.8841358802596	15.7502471438458	15.8103742976957
YMD4537	SLAD_vs_SLAD-2PE	EIDGRPINCDMSTSKPAGNNDR	P27476	NSR1	Nuclear localization sequence-binding protein	688.5832	4	31342	0.950045348951158	0.137455673223633	13.6081239874947	13.7118056525571	14.382262103341	13.6379992671247	13.5891196945504	NA	13.6471763854896	13.8564801581772	13.7923609740459	14.0051030181905	13.4663357011357	13.3752264922708	13.641900090907	13.5599661778443	13.8726096102575	13.5458246442107
YMD4537	SLAD_vs_SLAD-2PE	EIGSSGEENKVTDASSLPHVAELSSTTR	P36139	PET10	Protein PET10	802.161;1069.2114	4;3	43546;43665	0.953937216623875	0.16381757968888	13.4217566040135	13.6060767074506	14.0224385909859	13.889407455306	12.779534028846	NA	13.7446850619067	14.1890876884976	11.9395594113542	11.9199934501537	12.411798107565	11.8043810298099	12.1480998268579	12.5708977346487	12.3204098496502	12.0891942645334
YMD4537	SLAD_vs_SLAD-2PE	EIKQENENLIR	Q07657	SHS1	Seventh homolog of septin 1	563.9891	3	30707	0.991988890319214	0.014844462438397	15.3708748810888	15.5846203836516	15.8558617378014	15.4847184260134	15.67632316185	15.2599363839335	15.7557700668427	15.5446679661754	15.3945293137517	15.6189723976474	15.9010288014216	15.8176148917397	15.4488121891377	15.3581660173168	15.5041057859564	15.4953611695545
YMD4537	SLAD_vs_SLAD-2PE	EISDEKEAELYR	Q12074	SPE3	Spermidine synthase SPE3	595.9799	3	33794	0.96980848049706	0.0916732174737707	13.2371687806125	12.9774250436058	13.3497113571687	13.0338367790009	12.9302449826202	13.6268025388307	12.7147435020406	12.9596580670013	12.8829964928385	11.8725668540476	13.20054354861	13.4482130253479	13.0094761550193	12.9725942427882	12.9962239508452	12.9026688541558
YMD4537	SLAD_vs_SLAD-2PE	EISEKYIEESQAIIQELVK	P43609	RSC8	Chromatin structure-remodeling complex protein RSC8	715.1613	4	47778	0.958832455930873	-0.132021058444016	14.6875284378756	15.1723538655976	15.0097291679678	14.8213961200497	15.0836043596454	NA	14.9188247511673	15.1618897581374	16.0298915801262	14.6934879870363	15.0867759278482	15.0575820518684	14.9874492054796	15.1879408615096	15.5497877816733	15.0972610450777
YMD4537	SLAD_vs_SLAD-2PE	EKALNEEAEAR	P0CX82	RPL19A	Large ribosomal subunit protein eL19A	521.9492;521.9496;782.4203	3;3;2	23345;23459;23470	0.965176566658194	0.148085027473233	15.2552897975986	15.4974581713793	15.7919349121603	15.0399773605727	14.5525409245318	16.2429441499072	14.7395081937079	15.457326863671	15.1362238790867	15.2410248541702	14.2696597846522	14.3819626636144	14.6703602539413	15.0023443365553	14.8891671702906	14.5649157512679
YMD4537	SLAD_vs_SLAD-2PE	EKALNEEAEARR	P0CX82	RPL19A	Large ribosomal subunit protein eL19A	430.7393	4	22041	0.965176566658194	0.229464073579887	14.1694400852712	16.1421173066898	16.3103736867759	15.030345597896	14.1446389176746	16.1367009282276	14.8657154685855	15.5873650678256	15.4153841548228	15.1236157161714	13.9510637660775	14.7156532919951	13.5050621439323	14.6278034574789	14.5519118952751	14.2850500444092
YMD4537	SLAD_vs_SLAD-2PE	EKDIVGAVLK	P00330	ADH1	Alcohol dehydrogenase 1	560.6916	3	46300	0.996858004555954	-0.00398007277252077	15.0961390971628	14.5703152336163	14.5619112103928	14.7989116209952	14.7542362168418	14.4252250526015	14.8068716549276	15.0568645288863	14.5934358805882	14.442161299072	14.1279812738037	14.3767177885911	14.3767117832096	14.6184409571473	14.7717728767688	14.5268618469461
YMD4537	SLAD_vs_SLAD-2PE	EKEEPALDWGAAR	P34167	TIF3	Eukaryotic translation initiation factor 4B	592.6481	3	37998	0.988586793622694	0.0228374755850886	15.0985612139378	15.7306848458041	15.9314286128311	15.4933289767822	15.3913145354844	15.6133877457462	15.6951289731729	15.4628224926113	15.123871363664	15.0295793654371	15.3917156406449	15.5245885298653	15.3739994333905	15.4469506656368	15.5699634924459	15.380151162327
YMD4537	SLAD_vs_SLAD-2PE	EKEVSELEDKLK	P25386	USO1	Intracellular protein transport protein USO1	787.1328	3	42495	0.990330101446353	0.021256601392631	14.2493061376943	13.761984535351	13.3760549044686	13.9351514945842	14.0225298176017	13.9907270983674	13.87085844458	13.3533553059785	13.55995626892	13.9950796126075	14.3899683153805	14.0011571176323	13.8643720344957	13.8062680818841	13.9307104861923	13.9870896519226
YMD4537	SLAD_vs_SLAD-2PE	EKGVDGAR	P37291	SHM2	Serine hydroxymethyltransferase, cytosolic	568.3237	2	14373	0.975876830225815	-0.078488025418233	13.1043542369247	13.3227617341951	13.2847739968858	12.8597210507835	13.1804195124351	13.6929719022945	13.3781135861006	12.6340581196317	14.1960625655635	14.142181244016	13.1609728188401	12.7768301221945	13.5171117567269	13.8296301074573	13.6991975342574	13.1706519825421
YMD4537	SLAD_vs_SLAD-2PE	EKIPLDQMER	P10080	SBP1	Single-stranded nucleic acid-binding protein	521.6236;781.9315;521.6244;521.6258;781.9325	3;2;3;3;2	35682;35762;35777;36371;36392	0.921021368014314	0.464921118711183	15.2254838569607	15.6257247040845	15.929505670683	15.2245220728737	15.0059795319963	14.484532152827	14.9568041839877	15.6982359609461	15.3334361597183	15.5535536719287	14.6197932875395	14.8951760377176	14.6596030890896	15.4720346552941	15.3467717590586	15.0911411545402
YMD4537	SLAD_vs_SLAD-2PE	EKPQEVR	P39078	CCT4	T-complex protein 1 subunit delta	397.2338	3	16127	0.988710862592136	0.0387625405787002	13.181150932471	14.3168979134093	13.7399252933398	13.2455236788107	13.3228827624857	14.1617121436096	13.2625677699396	13.581284979681	13.9871404807845	14.3253399789546	12.8679160021934	14.2304550654362	13.1615590088557	13.652500292755	13.5575792921613	13.066637459459
YMD4537	SLAD_vs_SLAD-2PE	EKYSFLEGGSK	P07264	LEU1	3-isopropylmalate dehydratase	618.3474	3	40010	0.965176566658194	-0.0857905472548204	15.6419240016043	15.6578532109454	15.3549123541619	15.3808355964557	15.5911400442646	NA	15.3844464103409	15.8084290595344	14.4735569911036	15.0825533917229	14.3924224611249	14.5804904607702	14.2176529087221	14.6376171993981	14.4040592507218	14.580599708472
YMD4537	SLAD_vs_SLAD-2PE	ELALQIQK	P10081	TIF1	ATP-dependent RNA helicase eIF4A	623.8898	2	42727	0.999955122440707	-7.56982558396402e-05	15.3894290159523	15.313489033895	15.4289901465165	15.0281060943138	15.2118522730511	15.1716585999204	15.3071571538083	15.4696490569212	16.1225291544891	15.6764274116166	15.1226391311557	15.2728235502858	15.2667740490164	15.3965772125705	15.2192930652358	15.1799936670707
YMD4537	SLAD_vs_SLAD-2PE	ELDTAQK	P00359	TDH3	Glyceraldehyde-3-phosphate dehydrogenase 3	554.8131	2	22757	0.950045348951158	0.199117814266847	13.5023646052012	14.4298383338417	14.7747049722308	13.9822377564165	13.3131574008125	14.394205387466	14.1039512192946	14.0813604030497	14.3096935817222	14.6096813275923	13.5100911706862	13.5883758884572	13.6506391814249	13.9159509756651	14.2970038590773	13.8531326548253
YMD4537	SLAD_vs_SLAD-2PE	ELKYFGK	P00560	PGK1	Phosphoglycerate kinase	498.3072	3	41538	0.965176566658194	-0.129969173125005	16.8047506947734	16.8365651549612	16.8680446716532	17.1868601698989	16.0762891903687	17.2397754391374	17.178325896957	17.7217068573235	17.695891763187	17.5238818413978	16.6592182684572	16.3986718039187	16.5535979894658	17.0234745211292	17.179256056323	17.0772867243415
YMD4537	SLAD_vs_SLAD-2PE	EM[147]LQQNK	P15108	HSC82	ATP-dependent molecular chaperone HSC82	605.8262	2	19495	0.945858337240043	-0.223380820772871	13.0731842056107	13.8223505428056	13.7733336998686	13.073083642135	13.0801830202036	14.298960384208	13.7084833593634	13.5478486097364	13.9717577511559	13.8975060129804	12.7140657887877	13.0301141634232	13.2955382330628	13.3982517943628	13.4914266826514	13.1853956420665
YMD4537	SLAD_vs_SLAD-2PE	EMLQQNK	P15108	HSC82	ATP-dependent molecular chaperone HSC82	597.8281	2	24646	0.957755097007577	0.181047222668477	13.5190321074409	14.5568552496553	14.502819600926	13.8837207761398	13.4789358630196	NA	13.6531456216428	14.6715976479536	15.0802062598429	14.7093235429729	13.7603646948318	14.0056228167221	14.2474417901432	14.2523752168642	14.6171697043251	14.2649771235461
YMD4537	SLAD_vs_SLAD-2PE	EQYAAESKK	P26321	RPL5	Large ribosomal subunit protein uL18	554.6512	3	25115	0.921021368014314	0.240056168031719	15.0702260187452	15.0900988803488	15.6834927315822	14.5890749324693	14.7006795360066	15.3695238455004	14.7566641580838	14.6458003514279	14.877210126438	15.0650228854419	14.2317519802687	14.707249802734	14.6102646678966	14.961378484323	14.7441031965238	14.6478808877153
YMD4537	SLAD_vs_SLAD-2PE	ESDLKADQLER	P17536	TPM1	Tropomyosin-1	536.6242;804.4326	3;2	29760;29771	0.921021368014314	0.27520751391401	15.3502003017035	15.7532827120764	16.6251358830918	15.2049542078058	15.1686415760505	NA	15.9169389647662	15.2889767459494	15.6236259793466	15.5274035412484	15.5879384174761	15.4767596400587	15.46503649645	15.3657529360634	15.8412172403319	15.2932396265017
YMD4537	SLAD_vs_SLAD-2PE	ESDLKADQLERR	P17536	TPM1	Tropomyosin-1	441.7452	4	27578	0.921021368014314	0.244369677618751	14.7537076709703	15.0342307611601	15.4175116110927	14.5018596558989	14.6087565077682	14.5141559463497	14.8535631949739	14.7533553395551	14.8182593981455	14.8322012671715	14.0990530182684	14.2652093048932	14.3904193248273	14.6965255649232	14.7463307101957	14.5046774346057
YMD4537	SLAD_vs_SLAD-2PE	ESELLGGTFK	P07257	QCR2	Cytochrome b-c1 complex subunit 2, mitochondrial	692.8881	2	45287	0.968836850014736	0.0633601149090843	14.5411499118204	14.9340068124352	14.3208167964749	14.7813254580245	14.5002136716731	14.9219819806444	14.4344907867593	14.4671720800417	15.017440075799	14.8036414850001	14.834108895112	14.6143300159647	14.8915800580978	15.2347086323814	15.1818927248769	14.6977752291259
YMD4537	SLAD_vs_SLAD-2PE	ESHKISER	P40078	NSA2	Ribosome biogenesis protein NSA2	430.5764	3	13227	0.950045348951158	0.260721626098459	12.1970294904079	13.8140820219074	13.8918635770192	12.7591308479549	12.339870704618	NA	13.3570019974064	13.0175418726473	13.4149314024836	13.1987265012438	12.3675274014283	12.447673332553	12.3200567823264	12.7629557284058	13.1235166760892	12.3102152583889
YMD4537	SLAD_vs_SLAD-2PE	ESPVETSK	P39956	RPH1	DNA damage-responsive transcriptional repressor RPH1	590.822	2	23896	0.921021368014314	0.823520741118786	15.7384754159329	16.4208183152305	16.8738767268147	15.766767165912	15.3019461069724	14.3475645199546	15.5345789327757	16.3217650997123	13.8092608139412	13.9316371175534	13.2756497533197	13.6286257456576	13.4864855411055	13.5206822612553	13.3508204927084	13.5506402145505
YMD4537	SLAD_vs_SLAD-2PE	ESVYAQSITSKPVKGMLTGPITCLR	P05694	MET6	5-methyltetrahydropteroyltriglutamate--homocysteine methyltransferase	836.975	4	54610	0.921021368014314	-0.374177386225115	12.1312645932957	12.9982636042223	NA	12.6366537644851	12.7619764226151	14.2943324366329	12.2267284992079	12.5685814691155	12.9633877097855	12.9848348885735	12.4199059483907	12.706942577882	12.3199735680939	13.0149771727264	13.1923901867994	12.931927830644
YMD4537	SLAD_vs_SLAD-2PE	ETAQAINGWELTK	P05740	RPL17A	Large ribosomal subunit protein uL22A	882.9783;588.9879	2;3	47402;47405	0.953937216623875	-0.0999607823412383	14.09378659144	14.4784458982298	14.5657607200682	14.2560751619652	14.3946670801156	14.7096466643438	14.2797121905764	14.4098855660324	14.7653046163643	14.0850577200284	14.4398665200616	14.3043304325436	14.4795004194084	14.6417421632853	14.4739940265311	14.3654472284721
YMD4537	SLAD_vs_SLAD-2PE	ETKKEGGFLK	Q08245	ZEO1	Protein ZEO1	513.07	4	34322	0.921021368014314	0.449368720964866	16.9132750344474	16.2070997895951	16.4357630087259	15.881547517661	16.2033365266659	14.6861881225531	16.9398415123593	15.8108443049916	13.5005493623127	14.0666006757162	14.2389286733607	13.8850547962743	13.5671338551319	14.9472756859856	13.9202588391515	14.2897214224762
YMD4537	SLAD_vs_SLAD-2PE	ETVESESSQTALSK	P32324	EFT1	Elongation factor 2	900.4644	2	30651	0.921021368014314	-0.368236888345534	11.6175758652808	10.6782810829449	12.3879308717728	10.1449779023042	11.6174513162078	NA	11.5016630185214	11.6071706220343	11.1158658785677	11.8125271686871	11.0179978478745	11.5171401461987	10.3462615640295	11.4545730165992	11.0898695506009	10.9036709907895
YMD4537	SLAD_vs_SLAD-2PE	EVKVNVEGLPR	Q12159	YRA1	RNA annealing protein YRA1	515.3114	3	38437	0.979548928958363	-0.0586149706099182	16.0331888008461	15.3280861307323	15.5621829423941	15.610486508476	15.8724445525334	15.7160433415687	15.6600253952961	15.51989097549	15.2066082293714	15.0196107700996	16.2604734228984	15.927499440901	15.9124416760668	15.5698624435869	15.4426343475925	15.7256118616764
YMD4537	SLAD_vs_SLAD-2PE	EVLGEQGKDVK	P00549	CDC19	Pyruvate kinase 1	604.0257	3	32150	0.921021368014314	0.169340089964168	15.6431240613449	15.8854012533435	16.068663658889	15.7330230667303	15.8001472538861	15.2522279465376	15.7253226927129	15.8751537873144	16.2882065964908	16.3565808408139	15.8962278210881	15.807675893044	15.9949666589151	16.079679025908	16.0391490533721	15.7639865223176
YMD4537	SLAD_vs_SLAD-2PE	EVPVQEETK	P39935	TIF4631	Eukaryotic initiation factor 4F subunit p150	681.8781	2	45038	0.921021368014314	-0.339837421293954	15.011955769903	14.1238769402201	13.9930810712516	14.5184239052809	14.3511476237522	NA	15.2065442801697	14.6973236249516	13.9177350358527	14.8550962418353	14.6365516434112	15.0855481115936	14.6427993871699	14.9612973727802	15.1397826102376	15.0251875370132
YMD4537	SLAD_vs_SLAD-2PE	EVQNSTLAQLTSK	P23248	RPS1B	Small ribosomal subunit protein eS1B	861.9824	2	42899	0.983138056947185	-0.0667482278861176	12.7364460061906	13.7183766591309	13.1000961768166	13.0863563617781	12.8136054210011	NA	13.1226746078921	13.7449210577023	13.5892073890873	13.4999495632904	12.6410788062213	12.5041192466598	12.8345262485523	13.2403078403606	13.0838517664153	13.0735285894437
YMD4537	SLAD_vs_SLAD-2PE	EWFDIKAPSTFENR	P33442	RPS1A	Small ribosomal subunit protein eS1A	682.023	3	54126	0.988710862592136	-0.0204274064520895	15.2550514091203	15.4596445089731	15.0565076471266	15.2500484865785	15.322348542166	NA	15.0023611938952	15.5025115221439	15.0361073356501	14.8806822785802	14.4379321255319	14.58014119087	14.8924292403336	14.8459023505355	14.7160816715469	14.7955897518703
YMD4537	SLAD_vs_SLAD-2PE	EYGKGAQAYR	Q00711	SDH1	Succinate dehydrogenase [ubiquinone] flavoprotein subunit, mitochondrial	482.9278	3	21759	0.921021368014314	0.311655905380649	14.5957390299595	14.806404135737	14.8641075498655	14.4568526138514	14.0036464324989	NA	14.5345707606605	14.5691425877587	14.6491292119558	14.9375879532083	14.1489762393185	13.802787628526	14.382000850043	14.5053490545342	14.2788265288105	14.2860662207323
YMD4537	SLAD_vs_SLAD-2PE	EYLHWDAPYTK	P52910	ACS2	Acetyl-coenzyme A synthetase 2	576.2978	3	45442	0.953937216623875	-0.0900038594821329	14.2225138912644	14.3955279718394	13.9381150056975	14.1508405755798	14.1297878079579	14.4909370365201	14.2387149195907	14.207573118241	14.907136112316	14.4285249546083	14.6069224512267	14.4460166599544	14.3480035225929	14.5368880385792	14.5402435274884	14.5316675186074
YMD4537	SLAD_vs_SLAD-2PE	EYVQAAK	Q03558	OYE2	NADPH dehydrogenase 2	556.8189	2	24431	0.921021368014314	0.51965221787378	16.5815528195118	18.0061228371302	17.0868112847717	16.8210155045942	16.4006597402895	16.4310308306267	16.5531229411483	17.0320800624483	15.9333416510913	15.9502041940451	14.723859224717	15.0970001659207	15.0407316243797	15.4730688596955	15.9125138510816	15.3366850994534
YMD4537	SLAD_vs_SLAD-2PE	FAAIFDNGDKEQVAK	P46655	GUS1	Glutamate--tRNA ligase, cytoplasmic	754.4218	3	51860	0.988586793622694	0.0252397282270831	14.524850287568	14.7355853066506	14.415672309504	14.9006077500031	14.7458137840903	13.9960927638003	14.7091329615682	15.0247172313586	14.8606454879864	14.8802596606375	14.9274291168547	15.0145302506028	14.9861169192256	15.0488132461497	14.9781619958443	14.8677818791663
YMD4537	SLAD_vs_SLAD-2PE	FADDSPK	P53341	MAL12	Alpha-glucosidase MAL12	542.2875	2	24446	0.974592733217802	0.080190802173794	14.5135997447161	14.7923393608637	15.0499312548892	14.2516778681422	14.0649639335572	15.0626034363898	14.3395810415941	14.8196366083749	15.1332171876791	14.0200155812228	14.0464246467196	14.1420973323889	14.0349230714302	14.2402368717193	14.5062460166159	14.0363345774219
YMD4537	SLAD_vs_SLAD-2PE	FAGRKDLLDYAAQK	P22768	ARG1	Argininosuccinate synthase	551.8246	4	45872	0.996811096565819	0.00638921185451657	14.8839621556327	14.3559698964658	14.288614841719	14.8919859066121	14.9235930854571	NA	13.9150299356468	14.9576089436548	14.4574339034574	14.8118246017517	14.2987435392505	14.4331090684606	14.6379901386405	15.020772792861	14.424453380896	14.6134171533837
YMD4537	SLAD_vs_SLAD-2PE	FASDPGCAFTK	P38013	AHP1	Peroxiredoxin AHP1	752.8764;752.8762	2;2	38149;38247	0.971619155130797	-0.0915884085570333	13.7809923886563	14.7469701653209	14.7481480507769	14.097710045364	14.1056260186943	14.7541326934664	13.9906091710709	14.8898064011146	14.8507790448299	14.6019398104617	13.9325912426162	13.7909815165169	14.1302270873658	14.1439713718624	14.2721459241147	14.0394090940772
YMD4537	SLAD_vs_SLAD-2PE	FDELLEKNDRR	P02994	TEF1	Elongation factor 1-alpha	580.3201	3	32430	0.921021368014314	0.139502456564443	15.4232693319534	15.3214922656766	15.2846170172978	15.2852337960781	15.1672114459338	14.981456498344	15.2315230980145	15.3764115424557	15.2958002139385	15.3906324110648	15.2615156935443	15.3030907679675	15.2532611495514	15.3712278228339	15.3190668836637	15.2698595909004
YMD4537	SLAD_vs_SLAD-2PE	FELGRQPANTK	P0CX39	RPS8A	Small ribosomal subunit protein eS8A	522.299	3	29400	0.921021368014314	0.315017653980425	15.7835412010611	15.7216823963925	15.5660775485209	15.5187739923221	15.3663550214088	14.513704578081	15.4470121577152	16.0029327651699	15.8571150245579	15.7124556605048	14.8697198799197	15.0416544526125	15.1875300305385	15.6691497528411	15.5209035466273	15.2267814760614
YMD4537	SLAD_vs_SLAD-2PE	FFGKGGLAYSFR	P53252	PIL1	Sphingolipid long chain base-responsive protein PIL1	551.9754	3	52102	0.921021368014314	0.448184291472979	12.744795734006	13.7980554312585	13.6685804105556	13.1435556427726	13.046566765889	NA	12.3015199656103	13.3236008080263	13.5622239287225	13.178606082444	12.8535001517524	12.6146589149872	12.2452305854239	13.0575076175045	12.6258266785632	12.7862919939681
YMD4537	SLAD_vs_SLAD-2PE	FFGLSKEDDVR	P0CX37	RPS6A	Small ribosomal subunit protein eS6A	539.6267;808.9346	3;2	45131;45172	0.921021368014314	-0.42853690514163	13.9363474055224	14.1264419285029	14.1537753873266	13.8311499445251	14.5191256812334	14.9348965669564	14.1428005647369	14.1650394735169	14.4153709373037	13.139009211339	13.8594741017988	14.0564617487205	14.0841657892157	14.2123402077189	14.210845560375	14.1108723459146
YMD4537	SLAD_vs_SLAD-2PE	FFISNPDLVDRLEK	Q03558	OYE2	NADPH dehydrogenase 2	666.3746	3	55149	0.921021368014314	0.616511831277462	15.2046847820921	16.8200209755208	16.5444174421331	15.3455828901579	15.1883065690927	15.334341079449	14.7588358385242	16.1671752777282	14.7201798140827	15.0140677118883	14.6811245347035	14.712346848492	14.2796328880118	14.215502172365	14.2556864373525	14.3555367949156
YMD4537	SLAD_vs_SLAD-2PE	FFKQDFEENGSLER	P16140	VMA2	V-type proton ATPase subunit B	684.0143;1025.514	3;2	46299;46314	0.949809635808167	0.143254713098463	14.8205433597624	15.2096984166776	15.3314306973687	14.8801540840349	14.7278549231335	15.2572495152424	14.5840082314691	15.0996950356047	15.419638618737	15.0374526686023	14.5984496712829	14.7862505210727	14.8136142365802	15.0526420524131	15.0072519732788	14.7910533635939
YMD4537	SLAD_vs_SLAD-2PE	FGEEKFNTYR	P00950	GPM1	Phosphoglycerate mutase 1	532.2784;532.2798	3;3	35248;36446	0.9747508184666	-0.0485204337478891	16.1069657765306	16.1245508228926	16.0168575389116	15.8616167302776	16.24622319161	16.4419810838939	15.7836608091871	15.832207518913	15.9757999805479	16.1702335593369	16.0298301854897	15.994435346638	15.9551504514298	15.8379820124207	16.2287868579928	16.1153836148386
YMD4537	SLAD_vs_SLAD-2PE	FGFNPDKSFVVPQEVYDHYQK	P23254	TKL1	Transketolase 1	788.9168	4	57466	0.992370348152205	0.0127081141602421	12.240617775113	12.72861906404	12.8404269896964	12.844632479607	12.944352529295	NA	12.4104495735517	12.5977957860149	13.0779136157341	13.0325569791091	12.9074019746346	13.0486510646297	12.8455838423613	12.6848307658016	13.1199854919453	12.9151731108731
YMD4537	SLAD_vs_SLAD-2PE	FGNFPAQWK	Q12335	PST2	Protoplast secreted protein 2	699.8768	2	48331	0.986480732620522	0.0335503128933539	14.2154887921892	13.9988116263839	14.2040328820048	13.9780731561694	14.2650792205359	13.8895862410187	14.2074881503765	13.9000515932427	14.1037745467531	14.1263253221666	13.9131295035514	13.7654297978114	14.0061459665329	14.3752939117324	14.0713228820909	13.6822886631472
YMD4537	SLAD_vs_SLAD-2PE	FIGKVDVATK	P31116	HOM6	Homoserine dehydrogenase	562.6884	3	43283	0.963209037508898	-0.108592901846979	15.9402107907226	16.2951920618311	16.0206529336006	16.6323908608726	16.4821193474882	16.7042072538273	15.8514934246598	16.2849982284394	17.0392243792395	16.7675896185366	16.3281135735668	16.6098327926339	16.4371953804862	16.4787397676205	16.8632402223855	16.8812422627094
YMD4537	SLAD_vs_SLAD-2PE	FKANDGSSSR	P32790	SLA1	Actin cytoskeleton-regulatory complex protein SLA1	458.2424	3	19376	0.981792998410174	0.0627569159379284	13.6347913780142	14.2599128472727	14.8136002896209	13.971719478931	13.7008664736978	NA	14.2201698047133	14.4007109691542	14.244233853463	13.4908300113648	14.2618554405301	14.2453405792272	13.9579875954435	14.0423853883015	14.0341639636856	13.8613430990232
YMD4537	SLAD_vs_SLAD-2PE	FKDAEDIPCPDYWGGLR	P38075	PDX3	Pyridoxamine 5'-phosphate oxidase	781.7208	3	54830	0.921021368014314	-0.153408094379538	13.466838916875	13.5802458519942	13.1734576180171	13.5002777537647	13.7774940833906	NA	13.5159167532202	13.4574285520161	13.4555123700068	13.3388278261812	13.5626668696772	13.6931341535319	13.6531154288476	13.585037851166	13.6166914063738	13.8135956017443
YMD4537	SLAD_vs_SLAD-2PE	FKDELER	P32481	GCD11	Eukaryotic translation initiation factor 2 subunit gamma	414.2359	3	30918	0.953937216623875	0.16161255774275	14.6485708984764	14.8025050420015	14.9075023247388	14.7629498643619	14.3837425097793	NA	14.3129327365706	15.1596331776058	15.3897295265478	15.1161994579699	14.0958570450008	14.3500494005437	14.360849428311	14.8941180398664	14.5184110951387	14.2489808881972
YMD4537	SLAD_vs_SLAD-2PE	FKGDITWLPVR	P07267	PEP4	Saccharopepsin	545.9924	3	53723	0.945858337240043	-0.194472981585079	12.2320080307342	13.0462344840879	13.7656315463567	13.2517838726382	12.7963361647062	13.6130774653429	13.2850943271854	13.3790419029228	13.4473996440338	13.5489547732604	13.0779172188663	13.0161576758071	12.8598701873437	13.2240283259237	13.1651834956418	13.2919462522183
YMD4537	SLAD_vs_SLAD-2PE	FKGDITWLPVRR	P07267	PEP4	Saccharopepsin	448.7707	4	47994	0.921021368014314	0.82617339861978	NA	12.2541114589377	12.3903266029032	10.8405256775003	10.6714521099284	NA	10.7421328720531	11.5928585615004	11.8414428093878	NA	10.0395786030318	10.551798722455	10.5728045131884	11.7442327594554	11.6793288738591	10.7035737746156
YMD4537	SLAD_vs_SLAD-2PE	FKNGFQTGSASK	P49166	RPL37A	Large ribosomal subunit protein eL37A	627.357	3	34078	0.921021368014314	0.416796719640393	15.8954911997308	16.1403336685544	16.3111670887008	15.6262249745651	15.6782669849995	14.9620422066897	15.4624618294798	16.2032590318205	15.0646599785256	15.3930101010039	14.7562468376809	14.5541838410256	14.9113579980979	15.2138713695253	15.2902353274637	15.2279528150102
YMD4537	SLAD_vs_SLAD-2PE	FKTETGIDLENDR	P0CS90	SSC1	Import motor subunit, mitochondrial	614.659	3	39981	0.990325291947916	0.0200392598308134	15.1972240035428	15.0617331072061	15.2918676462112	15.100136971938	15.0208700338408	14.9625987944832	15.3678503729949	15.2194854882559	15.3483818968814	14.90064180368	14.5716111443996	14.3870792165274	14.7265071650515	15.0621121609977	15.0972131546345	14.7097713441837
YMD4537	SLAD_vs_SLAD-2PE	FLKSGDAALVK	P02994	TEF1	Elongation factor 1-alpha	586.3665	3	44857	0.9643533727664	0.105307087382432	15.7939330014809	16.4299828363239	15.8910264584253	16.2694238666466	16.0481222956934	15.5873719215746	15.7080904609822	16.6195531350968	15.8233076172061	15.6474304691655	15.6427543800459	16.1151464939967	16.0040774643172	15.8995304739301	16.0747817199394	15.9424573293031
YMD4537	SLAD_vs_SLAD-2PE	FNNGDYKNSVAQQQR	P06738	GPH1	Glycogen phosphorylase	691.6866	3	28958	0.921021368014314	0.352695777956621	13.7689247861942	14.2333333998655	14.8898289474873	14.0794351910818	13.3581281151925	13.5680744179618	14.0136476034801	14.620889076168	13.347757501179	13.5230524712707	12.9533571896083	12.9136237451496	13.2345311507402	13.5650931442347	13.2077218812086	12.980999686521
YMD4537	SLAD_vs_SLAD-2PE	FNRENKVSPADAAK	P39938	RPS26A	Small ribosomal subunit protein eS26A	719.0753	3	29628	0.921021368014314	0.281667434726712	15.6391933910228	15.6858016443289	15.3610686640906	15.548364520918	14.9948095787496	NA	14.9657224985789	15.8702867837616	14.9588581958338	14.8211294702691	14.3961932146738	14.735290972108	15.1240117848894	15.3798165941379	14.8130386874575	14.9047665476114
YMD4537	SLAD_vs_SLAD-2PE	FQEIVKETSNFIK	P02994	TEF1	Elongation factor 1-alpha	731.094	3	61287	0.940776523994943	-0.157467895572321	15.7227545965018	16.1756814163626	16.1063671312584	16.530026892625	16.1011390377922	16.260579920644	16.0248784581995	16.7781042024014	16.7767408116816	16.367355810271	16.144678177668	16.2449143461204	16.461628144023	16.2802620119418	16.2699214453906	16.1250922415055
YMD4537	SLAD_vs_SLAD-2PE	FQKIEVAEPSVR	P31539	HSP104	Heat shock protein 104	569.3397	3	40601	0.921021368014314	0.335190733957891	17.2154562875928	17.3567530580321	17.2490240692004	17.5244776105495	16.7054822194434	NA	16.6194746398652	17.6787542078488	16.9609952897301	16.7011905042343	16.8772016646	16.3372579188009	16.7569942263239	16.6287526493848	16.9681277167598	16.7139426901905
YMD4537	SLAD_vs_SLAD-2PE	FQYIAISQSDADSESCKMPQTVEWSK	P38013	AHP1	Peroxiredoxin AHP1	911.7065;1215.2685	4;3	57139;57165	0.921021368014314	-0.475646290904288	13.5115243940324	13.8403305558657	13.8613520518969	13.4321126923152	13.8377203225853	NA	14.3059820419246	14.2672262787856	14.1413447870726	13.8323976632708	13.587666602793	13.3162942741854	13.849338382413	13.1535908092031	14.1080273658029	13.5351661005385
YMD4537	SLAD_vs_SLAD-2PE	FRGNISQPK	P38061	RPL32	Large ribosomal subunit protein eL32	450.933	3	23721	0.950045348951158	0.155859658027849	14.6127876704908	15.4044362402093	15.2698535813128	14.6666137882245	14.7496416008815	15.0001331657295	14.4480572611148	15.1324206204001	14.9127471848655	14.6344596616253	14.3908361320006	13.9153622228777	14.1898995990654	14.7397852296429	14.3828339509939	14.2597823402972
YMD4537	SLAD_vs_SLAD-2PE	FSSTAEAK	P38934	BFR1	Nuclear segregation protein BFR1	572.8134	2	17573	0.988586793622694	-0.0221174820385386	13.1294757911888	13.5775954523244	13.2491730977099	12.9275807370405	13.1980520855554	13.3443560871437	13.2006207692675	13.2292660644513	13.2900986449693	13.4786303832831	12.9604316232352	13.3062414715262	13.5681166386392	13.6904058214948	13.5924473155605	13.1697607480211
YMD4537	SLAD_vs_SLAD-2PE	FTDTRKDEQER	P32324	EFT1	Elongation factor 2	576.9672;432.9776;432.9768;576.9665;864.9462	3;4;4;3;2	17710;17711;21482;21492;21494	0.97993474715846	-0.0885814803214444	15.6991654040729	16.6243836254086	16.4027121029825	15.8349573192486	15.6744525935825	17.4922157318788	15.5243745428121	16.2245015047251	16.8649149724154	16.7110755992069	15.7272268206739	16.1348295775697	16.0849933264402	16.5163730867999	16.3959238071658	16.0407627298654
YMD4537	SLAD_vs_SLAD-2PE	FTTVYENNLSK	P36139	PET10	Protein PET10	810.436	2	38712	0.921021368014314	0.614982997551873	14.072683857089	14.7274652208575	15.8079653390322	14.1571513958639	13.3953006130739	NA	14.0317884426358	14.8019113112667	12.9515793166231	13.1853286220543	12.9572896645066	12.7337788577339	12.5731697164314	12.4560901116724	13.1488458903983	13.2070796459821
YMD4537	SLAD_vs_SLAD-2PE	FTVTLIPGDGVGKEITDSVR	P28834	IDH1	Isocitrate dehydrogenase [NAD] subunit 1, mitochondrial	803.4544	3	59827	0.921021368014314	-0.51561165835323	12.1185987547995	13.3006279128181	11.167078410667	12.8987793373084	12.9202200246951	NA	12.7442519355428	12.9961763265164	12.8513124154226	12.1691199476289	12.5940425135716	11.9550807721366	12.6263760999154	12.3308746862032	12.5172277505479	12.4478724276231
YMD4537	SLAD_vs_SLAD-2PE	FVIGGPQGDAGLTGRK	P19358	SAM2	S-adenosylmethionine synthase 2	626.3591	3	39774	0.930646749394595	0.241587951711978	15.2096195888525	15.6339852422638	15.4311743390088	14.7785645063483	14.6568313588222	15.4894296872305	14.5440467409833	15.3966840825896	15.980000982418	15.1017319670695	14.5141031819692	14.9817703836821	14.7535508533475	15.3178924281385	15.023649041607	14.5866895233754
YMD4537	SLAD_vs_SLAD-2PE	FVPSKPM[147]CVEAFSEYPPLGR	P02994	TEF1	Elongation factor 1-alpha	877.783;877.7839;877.7841	3;3;3	52997;53093;53205	0.972900458197985	0.0725060217539628	13.3334548356082	13.7816826577944	13.7584893215311	13.3690630221318	13.1431175316703	13.9422889326849	13.2767472511112	13.5905120345833	13.5172318049331	13.6276144237866	12.8421538747134	12.9240347179027	12.8192445478872	13.5345188365682	13.1162860553211	13.0647152563395
YMD4537	SLAD_vs_SLAD-2PE	FVQKDVNNALQPFQK	Q05911	ADE13	Adenylosuccinate lyase	795.4621	3	51056	0.921021368014314	-0.172174980373391	13.2109649661722	13.3421056884179	13.617587874062	13.9410398618483	13.704259538222	13.6636908054354	13.3983099559043	14.0341380124323	14.3434747889044	14.1152871851458	13.6750216143317	13.8549360759003	14.0174520839611	14.290545509813	14.1290318507575	14.0329360229282
YMD4537	SLAD_vs_SLAD-2PE	FYKGESFAASIAR	P25087	ERG6	Sterol 24-C-methyltransferase ERG6	875.9775	2	44275	0.921021368014314	0.405555881599092	14.7120603782121	15.4033587214819	14.5759441787764	14.4205304111491	14.2666458432181	NA	13.9663264857833	14.884280293416	15.0027453352183	13.583816074602	13.2683159298737	13.4592303059947	13.4122073287909	13.4047709038667	14.1830852716619	13.1663476329154
YMD4537	SLAD_vs_SLAD-2PE	FYNSKPCDACQR	P39714	BDH1	(R,R)-butanediol dehydrogenase	617.2957	3	27948	0.965176566658194	-0.105250620574127	13.9899463389882	14.5799975427531	13.9400975596701	13.9968519169457	14.1943281260827	13.9589190157775	14.2123308247536	14.5623178740398	14.3246874539499	13.6972477569906	13.414877101353	13.7879856408963	13.8523576228564	14.5979729181939	14.1787901411145	13.9177993955393
YMD4537	SLAD_vs_SLAD-2PE	GALDWYPIFK	P06168	ILV5	Ketol-acid reductoisomerase, mitochondrial	757.4238;757.9245	2;2	62187;62188	0.921021368014314	0.436502658100483	13.6617913150613	15.2692240781592	14.4799518252609	13.8936467253635	13.3081575575404	14.004102789009	13.2327376791855	15.0136052857081	14.6067747721453	13.6466818115951	13.2566324180337	13.8502665945734	13.115874614465	13.5180350131853	13.6044131254441	13.3991767422635
YMD4537	SLAD_vs_SLAD-2PE	GALKVEEFITHR	P32771	SFA1	S-(hydroxymethyl)glutathione dehydrogenase	426.7505;568.6659	4;3	44217;44219	0.946261405822318	-0.219564458674464	14.929773863471	14.6815286763908	15.5013773235075	14.6957630332979	14.8528188612288	16.0637379455217	14.7841092959128	14.9860346287017	14.9887697097923	15.8148058497571	15.1311547845304	14.8361588080569	15.220163342875	15.1242366285478	14.9803980400448	15.8956597274375
YMD4537	SLAD_vs_SLAD-2PE	GAPLFVLK	P05030	PMA1	Plasma membrane ATPase 1	574.8742	2	51019	0.921021368014314	0.252587991377474	13.7602803334974	14.4263704208406	14.5183074139781	13.7047712016649	13.8845218740631	13.5905309678157	13.5790666883725	14.3452578742199	13.8312131542191	13.7939534600976	13.6808076895296	13.577187438921	13.5083750106368	13.9900443136633	13.5152528209998	13.6237600688782
YMD4537	SLAD_vs_SLAD-2PE	GAQFGKPQQTK	P34167	TIF3	Eukaryotic translation initiation factor 4B	600.0218	3	27032	0.921021368014314	0.361152143083677	15.6719956990769	16.2402059400381	16.3366361856534	15.5026260601924	15.0406343607831	15.4768560035552	15.6259851451112	16.1633798031766	15.7280769764134	15.1718847123176	14.4426756311189	14.7881106893878	14.6604332402812	15.2750803896192	15.5700160594338	14.9568972190272
YMD4537	SLAD_vs_SLAD-2PE	GATYGKPTNQGVNELK	P05748	RPL15A	Large ribosomal subunit protein eL15A	762.7653	3	33225	0.966215935175916	0.122297248830456	15.8899961078298	16.0863310585243	15.789381410359	15.4510207962653	15.3129311943591	NA	15.7138126300555	16.0189114588278	16.1437449809188	16.0020714450239	15.0142292794125	14.9333069588085	15.4824264802422	15.5194382168577	15.710834817369	14.5979933717001
YMD4537	SLAD_vs_SLAD-2PE	GATYGKPTNQGVNELKYQR	P05748	RPL15A	Large ribosomal subunit protein eL15A	911.5052	3	32846	0.965176566658194	0.15667530810393	15.0664603618673	15.8803223030985	15.3005722913677	15.2885075669799	14.9551541434151	15.2708823451966	14.6374866845159	16.04563811777	15.9894953518795	15.6517024790735	13.9859268236127	14.6420517867624	14.8294075363556	15.8176185685297	15.4346982973833	15.1484783997427
YMD4537	SLAD_vs_SLAD-2PE	GAWGKPHGLAAR	P41805	RPL10	Large ribosomal subunit protein uL16	508.964;381.9743	3;4	26435;26446	0.921021368014314	0.407494558224389	16.1293858624121	16.3730250813891	16.1969844935071	15.4137617519249	15.3228967197632	NA	15.2125499150813	16.3269375824071	16.574094886191	15.7852682568987	15.4168001232392	15.8383045973121	15.461874294425	16.0276123317075	15.9173062279053	15.6900660072996
YMD4537	SLAD_vs_SLAD-2PE	GAYKYLEELQR	P05748	RPL15A	Large ribosomal subunit protein eL15A	558.6459;837.4645	3;2	45600;45638	0.992150606025162	0.0223136235264736	15.0029093800385	15.3524109900511	14.7955004941777	14.8809352847023	15.0037974897294	14.9243082716286	14.6392390323623	15.3751568611434	15.3428362991353	14.9190084820896	14.199410575195	14.3456314801456	14.5629642235575	15.32163427722	14.7042613572725	14.5874857295678
YMD4537	SLAD_vs_SLAD-2PE	GDGKLLNALR	P29509	TRR1	Thioredoxin reductase 1	454.2799	3	37916	0.921021368014314	0.654634472206554	14.1386335095233	14.433855715629	14.4677712246357	14.1101750821966	13.3699922309265	NA	13.1134350271123	14.4154959743299	14.1213505057936	13.4789568797715	13.0884028464665	13.7199738424458	13.2345998450424	13.8413555521072	13.5946047061244	13.123761728761
YMD4537	SLAD_vs_SLAD-2PE	GGIDVPK	P32528	DUR1,2	Urea amidolyase	495.3025	2	28901	0.965176566658194	-0.140307309715336	15.786661189411	15.3939268084697	15.3916996826414	15.4907757062325	15.0148025920996	16.5261906051545	15.387845321963	15.6954541063989	15.6660359907543	15.8738934332827	15.7516616645182	15.3180289836416	15.1447523436575	14.1636863388692	15.322696918308	15.5298164625133
YMD4537	SLAD_vs_SLAD-2PE	GGKEVTR	P22803	TRX2	Thioredoxin-2	525.8154;525.8165	2;2	12334;14691	0.921021368014314	0.615283614598891	14.1702639906411	16.574695054008	16.309057629544	14.6211399395725	13.9559910373287	14.7874417089707	15.0210258779588	15.4495635311119	14.3168627487508	14.6619937057867	13.6525709902994	13.3006343383893	13.496043100899	14.0601705343609	13.8457406633529	13.5839118433375
YMD4537	SLAD_vs_SLAD-2PE	GGKFVEVD	P81450	ATP18	ATP synthase subunit J, mitochondrial	577.8234	2	33434	0.953937216623875	0.0739447969850229	14.9220163366705	14.8397946991637	14.8454872923947	14.9413590242041	14.7509079978293	14.9796769480513	14.7536544642655	14.7686387543468	14.7957900631648	14.8837173000352	14.6897498409705	14.897795273038	14.6067905787871	14.9840550302653	14.8424612292155	14.7940544484431
YMD4537	SLAD_vs_SLAD-2PE	GGNEAIKINPPTGADFHITSR	Q12117	MRH1	Protein MRH1	625.5863	4	44881	0.949809635808167	0.104472911976947	14.5230387977836	14.2113249749954	14.2629161719624	14.182592006104	14.1060618996734	13.9873814986783	14.1936799622322	14.4748569423536	14.1760477022187	14.0421570795093	14.4950124685751	14.3688793700637	14.3551021618322	14.1964296376716	14.1333739432585	14.3063201780636
YMD4537	SLAD_vs_SLAD-2PE	GHVKPVR	P39938	RPS26A	Small ribosomal subunit protein eS26A	548.8503	2	12992	0.921021368014314	0.59225335464658	14.2388372199443	16.1331405735375	16.3575837863016	14.3877893371002	14.2426389899573	14.8333914168118	14.0588047800745	15.6135023114537	15.7682746792963	14.5921856582555	13.0027368813889	13.5620252498591	13.8357480503179	14.7559612753828	14.5878277554151	13.9515590178433
YMD4537	SLAD_vs_SLAD-2PE	GIKLSIAEERDR	P0CX35	RPS4A	Small ribosomal subunit protein eS4A	423.4983	4	34159	0.988586793622694	-0.033481961705851	13.7936988862971	14.3367523725711	14.0862954940012	14.2536235853823	14.2292317229102	NA	14.2917334455379	13.9322584703582	15.5826110161908	14.7582721355195	14.1927351427079	14.3936256632706	14.7093752638905	15.1210061105276	14.8449649990183	14.6553048860978
YMD4537	SLAD_vs_SLAD-2PE	GIKWNFEK	P38143	GPX2	Glutathione peroxidase-like peroxiredoxin 2	543.9937	3	46253	0.974936694780916	-0.052254636776226	14.3497430587317	14.8770943830162	14.1621283735971	14.6367622024247	14.6792722813988	14.6403402759841	14.1447108878561	14.7704231196354	13.9562904371844	13.9209398438607	14.064405733753	13.9523589878425	13.896204689248	14.4598150502459	14.2451832747844	13.9874127457994
YMD4537	SLAD_vs_SLAD-2PE	GIPVAQTK	P22768	ARG1	Argininosuccinate synthase	559.3488	2	32298	0.921021368014314	-0.27794336884112	14.233499864661	14.2121347516617	14.6495275717397	14.8455516502822	14.9809896415559	14.6438976611723	14.8272962788665	14.6003037321144	14.6863226697289	14.9341047315038	15.1081178148059	15.1450191653853	14.9403163672246	15.1851900646113	14.8827701802158	15.1471808631605
YMD4537	SLAD_vs_SLAD-2PE	GISLKDVHGTGPR	P12695	LAT1	Dihydrolipoyllysine-residue acetyltransferase component of pyruvate dehydrogenase complex, mitochondrial	410.9916	4	30533	0.982865212113242	0.101322842850688	NA	14.6387213474369	14.6360882425982	14.5438360481827	14.447429008172	NA	14.422021457045	14.6452266444487	15.0206396947224	15.0679373449004	13.1759958528595	13.741705077892	12.8102200484753	13.6914467299139	14.3785602543358	13.9626160639093
YMD4537	SLAD_vs_SLAD-2PE	GISNEGQNASIK	P14540	FBA1	Fructose-bisphosphate aldolase	761.4144	2	27242	0.948855507236909	0.460081528559328	12.6535179670703	14.2591418751258	14.7994233132745	12.5347098201003	11.9293571306349	NA	13.1606395702168	14.2148534451485	14.5868276828696	13.1664627352009	12.4176028315953	12.2511264830843	11.6160514015374	12.3361712625663	12.6241470731081	12.4504801322826
YMD4537	SLAD_vs_SLAD-2PE	GISNEGQNASIKGAIAAAHYIR	P14540	FBA1	Fructose-bisphosphate aldolase	637.1037;849.1345;637.1029	4;3;4	43982;44011;44084	0.965176566658194	0.117754767708089	15.8578786521847	16.2488546459347	15.9731606989323	15.8917924112181	15.443321066175	16.2893112579173	15.4444958824763	16.3235391308689	16.5545106472799	16.0335342917541	15.1418043508874	15.4142079555863	15.6698436969008	16.0277982797789	15.9515350486367	15.6978794067661
YMD4537	SLAD_vs_SLAD-2PE	GIVKQIVHDSGR	P0CX45	RPL2A	Large ribosomal subunit protein uL2A	403.9928	4	33331	0.988586793622694	-0.0435458239623063	11.6842936418801	12.4132194999056	12.1633364660472	12.1023396369989	11.8649414501553	NA	12.1711590302712	12.3669289250843	12.9077253482185	11.8144871869659	11.6790232239963	12.2641562665276	12.0717348186443	12.5443733685914	12.1516666906395	12.361639458905
YMD4537	SLAD_vs_SLAD-2PE	GIVLEKLGIESK	P0CX29	RPS23A	Small ribosomal subunit protein uS12A	632.0701	3	52591	0.921021368014314	0.188219404540613	15.3907077126806	15.2377869404434	14.6348012578167	15.1343264226945	14.8518486849681	14.6977992651315	14.7516197193479	15.3434770460252	15.5008009992917	14.6966333114791	14.783347683921	15.0128632178598	15.0666252185605	15.3850231407257	15.3830711210876	15.3715849178653
YMD4537	SLAD_vs_SLAD-2PE	GKAALER	P26785	RPL16B	Large ribosomal subunit protein uL13B	524.8265	2	17088	0.957755097007577	0.203594726365708	14.9723350047272	16.2567793360115	16.1829145441566	16.0688176506071	15.4099232851459	16.4614927529811	15.2278742357782	15.5671773561345	16.8629823023693	16.5841580861956	15.1589588948581	15.4027968323885	15.7815498880994	16.7246470608629	16.2291755646431	15.9154012658149
YMD4537	SLAD_vs_SLAD-2PE	GKAKGDIPGVR	P0CX29	RPS23A	Small ribosomal subunit protein uS12A	427.2691	4	27708	0.965176566658194	0.130249319717988	15.7148661545744	15.7823254679553	15.4739374360901	15.3391733337719	14.9647742756887	16.0441124519002	14.9811934977716	15.7992248881592	15.7870083513309	15.7131707803678	14.5143675247333	14.8438289569097	15.1068118594078	16.1593022479818	15.7225480978201	15.1320021545497
YMD4537	SLAD_vs_SLAD-2PE	GKDCTVVISQK	P21243	SCL1	Proteasome subunit alpha type-1	615.0243	3	31523	0.940776523994943	0.122481139097383	14.8018402342242	15.1676180639977	15.3580524569564	14.949182787076	14.8606321529542	15.0341196879351	14.7804779846759	15.1115391602995	15.0298604707612	15.1414147343682	14.8509838912233	15.0087828821355	14.9006315337249	15.2160272743092	14.8098411989534	15.0949559697131
YMD4537	SLAD_vs_SLAD-2PE	GKDFEITAK	P07149	FAS1	Fatty acid synthase subunit beta	539.6562	3	36970	0.953937216623875	-0.10169877658025	14.9739395485054	14.9705843650579	14.9366470459792	14.7685945792582	14.892796513317	15.4482767487056	14.8954992963346	14.8199880867645	15.6342933026704	15.2872997851076	15.0229887945845	15.1552833726737	15.3639098636589	15.1794954036718	15.3811215249797	14.9375292358237
YMD4537	SLAD_vs_SLAD-2PE	GKDNAEGQGESLADQAR	P22943	HSP12	12 kDa heat shock protein	684.0103;1025.5111	3;2	25421;25439	0.92556563977976	0.834629892307778	16.2714662409598	17.1620782201318	19.1368899997111	15.5831958459262	15.0685377933974	14.2990472573547	17.6475881736134	17.7999375131323	12.9583246619537	16.0436631991178	12.9158977245469	NA	10.3326619278629	12.2226581700085	13.9318746370041	13.7222382650105
YMD4537	SLAD_vs_SLAD-2PE	GKDYVVEDGDIIYFR	P38219	OLA1	Obg-like ATPase 1	698.3708	3	48469	0.995468268881607	-0.00567707685582519	14.9239296700454	14.4812057286406	14.7985872644759	14.6431006712589	15.0451617366405	14.423225235708	14.6601945799679	14.7409500895277	15.3899710393424	15.2419959347348	14.7911944759542	15.1918748050681	14.9732746532869	14.9494576427003	15.0703395676757	15.1510101194884
YMD4537	SLAD_vs_SLAD-2PE	GKEDLLVTK	P15646	NOP1	rRNA 2'-O-methyltransferase fibrillarin	538.0049;537.6705	3;3	37145;37207	0.921021368014314	0.362509149940188	16.8023032153947	17.0544498890344	16.905237238737	17.015715228392	16.6632237698518	15.6782864808741	16.6660838377649	17.3200748833065	16.280289848322	16.2553659414546	15.9667119897191	16.0322599470088	16.1000115926906	16.4722323099596	16.3800740025407	16.2486019644879
YMD4537	SLAD_vs_SLAD-2PE	GKHLSYQR	P05744	RPL33A	Large ribosomal subunit protein eL33A	431.5848	3	16340	0.922876023351819	0.485133611354575	13.6194533513075	14.5673063410331	14.5066535825193	13.7047967401878	13.4164983819841	NA	13.2605604649531	14.1661978302849	15.1765993187014	14.4085171508554	12.02667437853	13.2075041226944	12.9406583934328	14.2838599865656	14.1732795522413	13.4593501653901
YMD4537	SLAD_vs_SLAD-2PE	GKIADFAK	P19414	ACO1	Aconitate hydratase, mitochondrial	486.6385	3	36794	0.921021368014314	0.315269174649329	14.4052311922255	15.0720005586466	14.4296305155278	14.3849914218726	14.1529536964039	14.0218263954806	14.0578857364839	14.7981111613068	14.5805454508409	13.8158980665772	13.5887109185984	13.4962884127942	13.9669182497744	14.1620779955004	14.2223263725974	14.0631583476242
YMD4537	SLAD_vs_SLAD-2PE	GKLHYTR	P39976	DLD3	D-2-hydroxyglutarate--pyruvate transhydrogenase DLD3	393.5708	3	17166	0.972900458197985	-0.165074705241166	14.183810874392	14.3280548029553	14.2773607865142	13.298734321971	13.479125148439	15.7641851207036	13.9560097992231	13.5489395384315	15.6644855380044	14.861980330361	13.4918120609783	13.4392480225015	13.8897681313414	14.8512011877768	14.4399488722801	13.9956849124224
YMD4537	SLAD_vs_SLAD-2PE	GKTLYFSHGFSPVFK	P06168	ILV5	Ketol-acid reductoisomerase, mitochondrial	581.5852	4	49690	0.950045348951158	-0.145672663201667	14.5060545406746	14.7234561587797	14.1666502224514	14.2278139340232	14.3647467422592	14.8397404116395	14.2899787905138	14.712199564323	14.7500580544445	14.5419132185226	13.8710560731733	13.7318443173311	14.0137270991119	14.3420777078737	14.2396318531679	14.090253143608
YMD4537	SLAD_vs_SLAD-2PE	GKWTHLQR	P11986	INO1	Inositol-3-phosphate synthase	665.3903	2	23752	0.945858337240043	-0.338883119143311	13.4108329394412	13.9771904057915	13.7499986153371	13.4118930483556	13.3350134407684	15.198801517762	13.7305648670687	13.6410676598996	16.1417427930614	14.9814780043755	13.5727281789272	14.3674606651409	14.4853077423103	15.5265297747166	15.2625172383218	14.6252614727196
YMD4537	SLAD_vs_SLAD-2PE	GLIKVNGSPITLVEPEILR	P0CX51	RPS16A	Small ribosomal subunit protein uS9A	784.8151;785.1443;785.1404	3;3;3	61104;61858;61979	0.96980848049706	0.10185618678805	13.1041253780597	13.6198746816354	13.0052066780994	13.7904231467891	13.2322880847437	NA	12.9742932276156	13.6275725407142	13.909411618033	12.5410380065489	13.1380079182961	13.1599957306714	13.2614506714055	12.5561681583269	13.1509762330844	13.1993090787215
YMD4537	SLAD_vs_SLAD-2PE	GLINDPDVNNTFNINKGLQSAR	P32449	ARO4	Phospho-2-dehydro-3-deoxyheptonate aldolase, tyrosine-inhibited	902.1538	3	51344	0.921021368014314	-0.244967263208039	13.5259535093622	13.6516506378163	13.4441527419183	13.7098285912305	14.0067234037879	13.490266397861	13.8548242404748	13.9596404910359	13.7988380973225	13.6258533184447	13.8899852766856	13.6476326477174	13.4199231171852	13.9469720130301	13.5731779897274	14.0760588692486
YMD4537	SLAD_vs_SLAD-2PE	GLKVKEYQLR	P0C0W9	RPL11A	Large ribosomal subunit protein uL5A	461.2929	4	36225	0.953937216623875	-0.20458673652759	13.6428555955293	14.6691637104596	14.35697306202	14.5368811254768	14.307578003517	15.4377285971901	13.7828150629628	14.496098775926	15.1573800800442	14.725444081729	13.9215381161573	14.2538707106437	14.5392369018528	15.4907805831245	15.0920382694315	14.8521256952526
YMD4537	SLAD_vs_SLAD-2PE	GLVKSPIK	P00330	ADH1	Alcohol dehydrogenase 1	483.9949	3	36279	0.921021368014314	0.262718300803446	15.2219835956944	15.1839695915465	15.0705705079701	15.3046861870174	14.9588526862392	14.2848754844688	14.8426340301801	15.6439744781265	14.9329903078699	14.5191250525504	14.4828336911081	14.7891845849244	14.6017336174715	15.0599087738382	14.8744573285524	14.5951717949542
YMD4537	SLAD_vs_SLAD-2PE	GMTSKPAGFMK	Q01855	RPS15	Small ribosomal subunit protein uS19	588.3348	3	36916	0.983112001985026	-0.0529642435503934	14.4238948316289	15.2283538720661	15.1118582778754	14.987923194045	14.8510038911268	15.1907437105181	14.622609485802	15.2995300623701	15.393666906104	14.4670182741975	14.4132347996367	14.3517380328029	14.7979826182789	15.0128786393538	14.926270560907	14.7264512842315
YMD4537	SLAD_vs_SLAD-2PE	GNVGFVFTNEPLTEIKNVIVSNR	P05317	RPP0	Large ribosomal subunit protein uL10	951.1969	3	62784	0.988283079134609	0.0443221060528369	13.2284422490942	13.4461467306229	13.3660363921074	13.4765494336739	13.2399202268722	13.4747693523542	13.2082170045114	13.4169797975492	14.6056702900612	13.0763776570267	13.5104204110591	13.3809796763353	13.5030801052047	14.0107477299891	13.8112133416621	13.4159415335001
YMD4537	SLAD_vs_SLAD-2PE	GPAAIQK	P35527	KRT9	Keratin, type I cytoskeletal 9	495.308	2	25196	0.988283079134609	-0.0403961906743238	14.8926231388844	14.8688296659954	14.8282917969484	14.5102106276676	14.9381260376687	15.2286347735706	14.6134253292403	14.4813538517135	15.1203216786983	14.6816829650848	14.3629087362557	14.5019722244051	15.0109170084684	15.1392893102202	14.7765757900587	14.3150582609653
YMD4537	SLAD_vs_SLAD-2PE	GPKAEEILER	P0C0W9	RPL11A	Large ribosomal subunit protein uL5A	482.6158;723.4192;482.6156;482.6146	3;2;3;3	31931;31933;32033;32307	0.974936694780916	0.0631163893916966	14.9691840314406	15.5936083836629	15.2649652246182	15.2180371789466	14.8895586480036	15.7871328610339	14.8241617683314	15.2924759837326	15.459322952196	15.1718286173586	14.8642562613999	14.7725068896407	15.113584128439	14.9926756911849	15.2755311063821	14.9621681585579
YMD4537	SLAD_vs_SLAD-2PE	GPPLGAGK	Q04749	AVO2	Target of rapamycin complex 2 subunit AVO2	500.8107	2	25761	0.985397004987337	0.0365161869130368	15.2657293420017	14.9217018791867	15.032675902019	14.6392003676184	15.0265546328888	NA	14.9952240146086	14.7631534098828	14.4713686915327	14.6334615177409	14.5405173227372	14.3419784447371	14.3674101099243	14.2604902419004	14.5490577831878	14.0741791910146
YMD4537	SLAD_vs_SLAD-2PE	GQKIPIFSASGLPHNEIAAQICR	P16140	VMA2	V-type proton ATPase subunit B	703.6399;937.8512	4;3	50928;50995	0.965176566658194	-0.116254561543133	13.4192791933108	13.7345138714987	13.51801369021	13.4562158133724	13.5722476991818	14.3486019282517	12.7893979068988	13.8827932802322	14.0137509042131	13.7940476396714	12.9988127831472	13.3279494272289	13.1115150365407	13.5944345420541	13.5608223943587	13.3374017062415
YMD4537	SLAD_vs_SLAD-2PE	GQVVSEEQRPGTPLFTVK	P32324	EFT1	Elongation factor 2	759.4273	3	43223	0.988710862592136	-0.0277973882775964	13.3655358966302	13.3783589570485	13.6646090091551	13.3657972322051	13.4517570523343	14.0349287851623	12.964114955464	13.4346898551888	13.5966305223483	12.8379130931897	13.2732289847684	14.1532913912121	13.4781389719467	13.4136599610921	13.1505739482807	13.3488735307465
YMD4537	SLAD_vs_SLAD-2PE	GRDMKEQQQR	P53064	RTF1	RNA polymerase-associated protein RTF1	527.2824	3	12620	0.921021368014314	0.659293346659048	12.6352207230855	13.8690936522154	13.964247106803	12.8960800639278	12.4212135245607	NA	12.2415375742785	13.3828500207074	13.1605028373654	13.2639731981802	11.5608842996089	11.9483618023961	12.193104105748	12.9443675852467	12.7112134225064	12.2618195068417
YMD4537	SLAD_vs_SLAD-2PE	GSFKDSLIK	P00445	SOD1	Superoxide dismutase [Cu-Zn]	534.9964;801.9902;534.9962	3;2;3	40137;40160;40236	0.921021368014314	0.470048402295394	18.0435905507194	18.7591746896072	19.0370982307387	17.7405736353223	17.2657151970217	NA	17.9103840459018	18.599083379981	15.584745308367	16.4204150304398	15.7158155607979	15.5320019187299	15.1509339114017	16.1983661847006	15.8625253118677	16.2710079919127
YMD4537	SLAD_vs_SLAD-2PE	GTSTYPVKPLDSSK	P47143	ADO1	Adenosine kinase	696.7337	3	36053	0.921021368014314	-0.320910737083377	14.2230008202579	14.6127097732217	14.7830628046492	14.4251779973363	14.7075995975196	NA	15.2312046278985	14.5568915324309	14.9226605926128	14.6600328945325	14.7922462323345	14.8382736821914	15.0187072405721	14.4887744887316	14.869284638648	14.8201880094857
YMD4537	SLAD_vs_SLAD-2PE	GTVITPEIRK	P39986	SPF1	Endoplasmic reticulum transmembrane helix translocase	473.6295	3	19602	0.921021368014314	0.345368939181141	13.7346084493209	14.5069974311883	13.7065165394768	14.3592737694037	14.1253420911208	13.4290554426952	13.5754777945107	13.7960451043385	13.4514988159935	13.1363756908347	13.1685073820261	13.371821688633	13.1791524334239	14.0589663571259	13.4709649429017	13.4306129739704
YMD4537	SLAD_vs_SLAD-2PE	GTVPLYEK	Q06629	HDA2	HDA1 complex subunit 2	605.8528	2	31641	0.999837302350984	-0.000984171531031919	14.3879509200841	14.8960057940321	15.9211991262229	15.5257139565498	14.7375007297072	15.1766911864529	15.7555956263163	15.0650189405367	14.7308638503111	15.1693878769154	15.632693422092	16.8972417599189	15.499804326974	14.8703081054505	15.0415423894284	16.0791567796691
YMD4537	SLAD_vs_SLAD-2PE	GVFPFVFEKEPVSDWTDDVEAR	P00549	CDC19	Pyruvate kinase 1	958.4838	3	62757	0.966215935175916	-0.136772774510113	13.212994732881	14.0845726509271	13.8009933891976	14.2700498300932	13.8052433395455	NA	13.3714257175458	14.7601072187631	14.9162892344803	13.8793664384639	13.4067889406803	13.6387195466327	14.1321099993362	13.8841810818044	14.4628591903442	14.010669451873
YMD4537	SLAD_vs_SLAD-2PE	GVFQGVHDSAEKGKDNAEGQGESLADQAR	P22943	HSP12	12 kDa heat shock protein	903.4642;722.7712	4;5	42439;42525	0.994467474658841	-0.0198326851373469	14.5598490479205	15.0248167989095	16.6449692930871	14.495407149356	13.8231304368052	NA	15.8712144565874	15.9089348789742	12.8822829741505	13.4195603055206	13.1276978167015	12.8623145789875	12.8915417786914	12.9666600414407	13.3453773986273	13.4338514909239
YMD4537	SLAD_vs_SLAD-2PE	GVIGVIAGGGRVDKPLLK	P0CX45	RPL2A	Large ribosomal subunit protein uL2A	590.1308	4	51301	0.937740539526853	-0.195458995498866	15.6089200353244	15.6169095727519	14.8902904396892	15.468223880066	15.6865448576488	15.6811081465117	15.0858013168919	15.9127255887744	16.228736303834	15.3264173978382	15.00751286063	15.2295447635666	15.6040096453859	15.8563263427411	15.669129893086	15.4697586662557
YMD4537	SLAD_vs_SLAD-2PE	GVKGVEYR	P0C2H8	RPL31A	Large ribosomal subunit protein eL31A	404.5747;606.3584	3;2	23702;23715	0.953937216623875	0.237491340888891	16.2727546069796	16.945372407081	16.8382292504051	15.6873410623814	15.662609514546	17.2010383067592	15.5565660355845	16.3735181064018	16.9042617717188	16.3059914889362	15.4475013721201	15.0543265765897	15.2986390723715	16.6319400781949	16.3504530750715	15.9497020046606
YMD4537	SLAD_vs_SLAD-2PE	GVLHAVKNVNDVIAPAFVK	P00924	ENO1	Enolase 1	650.6474	4	54398	0.953937216623875	0.171153028361633	16.5256282911676	16.8839653231266	15.9246784315244	16.6946928366286	16.8129834286717	16.1811044094728	15.5631605736902	16.787104357166	16.4177630750313	15.5674230421363	15.6119331423885	15.5967479973095	15.7982257983146	16.5262687412262	16.2282904902276	16.1058612061816
YMD4537	SLAD_vs_SLAD-2PE	GVNLPGTDVDLPALSEKDKEDLR	P00549	CDC19	Pyruvate kinase 1	773.4321	4	54053	0.921021368014314	-0.259733100385453	15.2611113299531	14.8578509347863	14.8808482101718	15.3325939604561	15.1572942963925	15.4260901219091	15.3103229813988	15.4776294372087	15.286206009111	15.8686475607949	15.3993067590613	15.242062463331	15.6104146134647	15.6350963441352	15.1008256615379	14.8371479179069
YMD4537	SLAD_vs_SLAD-2PE	GVRPYKHIDASGSINR	P07280	RPS19A	Small ribosomal subunit protein eS19A	519.2928	4	25060	0.988710862592136	-0.0311017988783302	13.3362453190028	13.9863304495997	14.462528458806	13.6347574853731	13.6549879168352	14.0346408060653	13.9223750786146	13.9322651067798	14.6860133396149	14.5254689433193	13.6142616049065	13.6808269163609	13.5733134738865	14.0477928323476	14.0476509898233	13.853692346667
YMD4537	SLAD_vs_SLAD-2PE	GWEETRLSLTHMVEAAK	P05694	MET6	5-methyltetrahydropteroyltriglutamate--homocysteine methyltransferase	754.7359	3	53893	0.989774135008891	0.0227812805808156	14.848397367187	14.4127478627712	13.9387520665683	14.3326178854376	14.6121729171291	14.2467669152624	14.4513968863829	14.1310533408665	14.48327238195	14.0074806246286	14.7179862009568	14.7770614107259	14.7711163199781	14.2494602219637	14.5921643120991	14.6017658620758
YMD4537	SLAD_vs_SLAD-2PE	GWEKETK	P02994	TEF1	Elongation factor 1-alpha	743.4333	2	29060	0.921021368014314	0.223987520507064	13.3815182748682	13.9559369193778	14.1820311953379	14.0888719888004	13.4602374459328	NA	13.7344000623755	13.8396687139587	14.180433610783	13.3557907975302	13.4496299294137	13.6103942723694	13.3933230979746	13.7413309616903	13.857681991839	13.4060324023465
YMD4537	SLAD_vs_SLAD-2PE	GWFGYNKGEQSEQQIAER	P16547	OM45	Mitochondrial outer membrane protein OM45	811.074	3	41520	0.988710862592136	-0.0323420493296442	12.9666247652269	13.9176660419186	13.8990237098846	13.4406392117607	13.38335870554	NA	13.2291189444412	14.1525137946008	12.9053786930953	13.6819029985187	12.890269481789	12.7685144996899	12.7508182333636	12.6126986431813	12.8166043228265	12.6470834011614
YMD4537	SLAD_vs_SLAD-2PE	GYGYVDFENKSYAEK	P27476	NSR1	Nuclear localization sequence-binding protein	793.4107	3	44711	0.921021368014314	0.165546658097263	13.5998655957325	13.5984643166976	14.2457006582741	13.5475858855074	13.577627336111	NA	13.5975991128296	13.5718459189263	13.1178261524114	12.9729032505996	13.0530353399653	13.0888319972452	13.2612396511379	12.8766841121349	13.3484447275781	13.2766853234907
YMD4537	SLAD_vs_SLAD-2PE	GYKPVAVPAR	P06169	PDC1	Pyruvate decarboxylase isozyme 1	454.6128;681.4151;454.613;454.6142;454.6133;681.4165	3;2;3;3;3;2	27797;27810;27899;27990;28762;28777	0.921021368014314	0.518806018147377	15.6026079097322	17.1333529786253	17.2360003846273	16.2351348213006	15.2738322656991	16.0736387568506	15.6446487757735	17.1397522233727	17.2933582948706	15.7776982999714	15.0011996534025	15.0936180264411	15.438668485928	16.3120978910882	16.0185580789892	15.4418537516319
YMD4537	SLAD_vs_SLAD-2PE	HALHGTAK	P05747	RPL29	Large ribosomal subunit protein eL29	380.2272;569.8369	3;2	13094;13100	0.921021368014314	0.781516377313062	14.4733950379126	15.3339130937883	15.9660860804914	14.0041309661078	13.5286211524857	NA	14.1412396782379	14.8187339210623	13.108633596347	13.8777289039801	11.9261542867408	11.5798852866632	12.0153094611307	13.0899183214906	12.9014282885833	12.2133690494877
YMD4537	SLAD_vs_SLAD-2PE	HDGGFDLVHIKDSLDNTFVTR	P0CX35	RPS4A	Small ribosomal subunit protein eS4A	673.3538	4	57325	0.975876830225815	0.056989656191206	13.4504628799603	13.4271655808413	13.1338321804244	13.1299900594589	13.4997976321667	NA	13.1913404064018	12.9939810183716	14.0507220216744	13.1338293579857	13.2582992524059	13.5914915048518	13.5015438767487	13.8321215738391	13.8182343027723	13.7385420395056
YMD4537	SLAD_vs_SLAD-2PE	HDVKAETK	P06169	PDC1	Pyruvate decarboxylase isozyme 1	512.6407;512.6402	3;3	19841;21067	0.937622848246354	0.180100542895815	16.9594014679117	17.5735457493375	16.8085855558365	17.6639673274461	17.1652441084211	NA	17.197794280024	16.8507850582664	16.8839924547107	17.166352876669	16.5948740075402	17.1797416403006	17.1904883922095	17.0755893319111	17.3001079232962	16.8719724309064
YMD4537	SLAD_vs_SLAD-2PE	HGENALK	P06106	MET17	Homocysteine/cysteine synthase	536.8087	2	18557	0.921021368014314	0.293184270122305	14.7317546028799	15.4458467556978	15.4788235689108	14.9170693837206	14.6254884130254	14.8022116039631	14.9448016815158	15.0282555322156	15.8968044164446	16.0198153940301	14.8196689282282	14.7943125623155	15.3762476947691	15.112443170563	15.5165081396582	14.886217320562
YMD4537	SLAD_vs_SLAD-2PE	HGQSEWNEK	P00950	GPM1	Phosphoglycerate mutase 1	473.5716;709.8539	3;2	22534;22545	0.949809635808167	0.197119921492211	14.1133757991793	14.8262821801955	14.7341008519264	14.15898394472	13.8884644751895	14.6763091369645	14.0067727845628	14.4727166933356	15.1008875769654	14.8537593305797	13.952240172482	14.0079730512165	14.3930773515156	14.4199785348426	14.8761414431586	13.9491931239175
YMD4537	SLAD_vs_SLAD-2PE	HKSDPEAR	Q03219	YMR178W	Uncharacterized protein YMR178W	415.2293	3	09157	0.921021368014314	0.47548887062554	NA	12.8303426698874	11.9282817316188	11.9143225760727	11.0128408043458	13.1269598927224	11.3314626976258	11.5240437595756	12.4168399570653	12.5420702245276	11.2064973572927	12.1330808564767	11.4332699636732	11.8288082916439	12.3323006016071	11.5738490627533
YMD4537	SLAD_vs_SLAD-2PE	HLADLSK	P00924	ENO1	Enolase 1	544.3261	2	27265	0.965176566658194	0.068864595753972	16.9355067341831	17.184344468709	17.1716025517434	16.9298060252825	17.1005341044613	16.9739802592058	16.5207557777309	17.3505312555041	16.9697234740049	16.8686862695919	16.5777446363898	16.7936630358488	16.8092264964866	16.6745615403361	16.7273724188596	16.697187007922
YMD4537	SLAD_vs_SLAD-2PE	HLISIKDLSDEEFR	P05150	ARG3	Ornithine carbamoyltransferase	502.2784	4	49956	0.921021368014314	-0.443212615401556	12.102136367615	11.5335370680056	11.5303495941922	12.5231102991431	12.6008325727231	NA	12.0037768230898	12.4918784471087	13.468339248338	NA	12.4525296225764	12.1412170283893	12.5447005685617	12.3309896298664	12.691318289901	12.6356286921325
YMD4537	SLAD_vs_SLAD-2PE	HM[147]KEFSEQVR	P12709	PGI1	Glucose-6-phosphate isomerase	537.6151	3	20030	0.965176566658194	0.107251470954941	13.3843105302898	14.2584737861737	14.8382053431156	14.0728254738603	13.8822877507413	13.7518044823437	14.2062572735745	14.2844597429602	14.3810308199861	14.4437474472518	14.4115904296837	14.7413534520516	13.8814037865148	14.4629451114641	14.2091305860493	14.2689541214587
YMD4537	SLAD_vs_SLAD-2PE	HMKEFSEQVR	P12709	PGI1	Glucose-6-phosphate isomerase	399.4646;532.2828	4;3	25748;25775	0.965176566658194	-0.160355186243608	14.618485581182	14.9818049931029	15.3100593904777	14.4328093882756	14.4736765465773	16.1841831256126	14.4422393395052	14.8844810863174	15.2392211871666	15.1305190324477	14.3543156964148	14.4190749403351	14.5680146800876	14.4157153454506	14.9671503018717	14.5183594480754
YMD4537	SLAD_vs_SLAD-2PE	HNGITIDSEFLTQEPITIPSNGSAVSIDETGSGSK	P19145	GAP1	General amino-acid permease GAP1	976.988	4	61725	0.965176566658194	0.217939395368811	NA	NA	NA	12.072855588901	11.7912174206005	NA	11.8777900843731	11.8957410756229	10.5988452629399	11.9987585522236	12.0780846135328	12.1031803172623	12.2093029841285	12.59676649582	11.984580792579	11.9539668133795
YMD4537	SLAD_vs_SLAD-2PE	HNKSHTLCNR	P49166	RPL37A	Large ribosomal subunit protein eL37A	524.2787;524.2791	3;3	09575;12451	0.966215935175916	0.17979129489644	11.986055755986	11.8932748196831	12.785280646953	11.0024527966497	11.9379902650596	NA	11.6248871081955	11.6480467565095	13.259989625473	12.8196697918346	11.3282338869602	11.2477707097558	12.1952526997382	13.1550057953327	13.2539484852364	12.2963102066417
YMD4537	SLAD_vs_SLAD-2PE	HSGYGKR	P0CX82	RPL19A	Large ribosomal subunit protein eL19A	554.8148	2	12047	0.921021368014314	0.607415132946175	12.4530060147454	14.4203711196218	14.0824034461082	13.3454359701417	12.4789796452276	13.6075911837143	12.6085879073384	13.1763972825521	13.6391554646053	13.2459360955593	11.4276873095683	12.366248260738	12.2573450875322	13.6980277913386	13.377856561601	12.0432043161106
YMD4537	SLAD_vs_SLAD-2PE	HVGDMGNVKTDENGVAK	P00445	SOD1	Superoxide dismutase [Cu-Zn]	793.7594	3	32178	0.986480732620522	-0.0854886687592185	16.4789839689976	16.7678758622496	16.8234229934667	15.7715773879562	15.9466712269491	NA	16.8567549820139	16.8344349568172	13.7213279961537	14.9891190020732	13.8856057102436	13.119557399878	12.8428197357339	14.415051634249	14.1158819939765	14.0637457706898
YMD4537	SLAD_vs_SLAD-2PE	HVKVDGK	P0CX35	RPS4A	Small ribosomal subunit protein eS4A	464.2945	3	21328	0.921021368014314	0.331369990978054	14.1542026908065	15.0093705861321	14.8026239758889	14.346632042027	14.0659512955379	NA	14.5069741021431	14.1675866005258	14.6893161273065	14.7973187257899	13.7632650589573	14.1422646288916	14.0030981483934	14.7677813123092	14.6369911984212	14.2734414250902
YMD4537	SLAD_vs_SLAD-2PE	HVVFGEVVDGYDIVK	P14832	CPR1	Peptidyl-prolyl cis-trans isomerase	660.7006	3	52773	0.921021368014314	-0.328903641275692	14.147251281065	14.5007808796906	14.0893422032613	14.3465955414481	14.6656332666439	14.6179856579799	14.4933862240414	14.6225793219026	15.1373833733036	14.5274085468864	14.6124933522428	14.2921719555588	14.6175819040396	14.6506087091895	15.0371113511782	14.6301400752598
YMD4537	SLAD_vs_SLAD-2PE	HYGDLQGK	P00950	GPM1	Phosphoglycerate mutase 1	407.8907;611.3321	3;2	23774;23775	0.943125285319915	0.234296419015413	14.3130580750376	14.6696887700659	15.1117239542961	14.1333472262292	14.0735676876097	14.6774650691049	14.0670372435976	14.4725623492549	15.0043760234244	14.8139125479573	13.6964656446642	13.6619181671723	13.8877341813608	14.5037608349966	14.5659462157771	14.0013834751492
YMD4537	SLAD_vs_SLAD-2PE	IAAYNAK	P32471	EFB1	Elongation factor 1-beta	528.3184;527.8162	2;2	24728;24743	0.921021368014314	0.697258774834879	16.7555693029456	17.944014881713	18.5999545298349	17.3129377784819	16.074096067283	17.6283194612601	16.6179728302749	17.5030530348177	17.8919316855424	17.7746551214113	16.4602049087072	16.3169350032997	16.6603014900122	16.9005186629404	17.7984466311024	17.2389224158085
YMD4537	SLAD_vs_SLAD-2PE	IAEQAQTK	P16451	PDX1	Pyruvate dehydrogenase complex protein X component, mitochondrial	596.8482	2	19580	0.921021368014314	0.363530533474293	13.4173577238623	14.0034923631174	14.2040225516046	13.0557342865946	12.7065710494961	13.2062638948164	13.7957722534947	13.5178775934746	13.9133347200509	14.3046035145108	13.037111544745	12.7418991111105	13.2269599129573	13.7369271098444	13.8941236793792	13.6771212196997
YMD4537	SLAD_vs_SLAD-2PE	IAGVVYHPS[391]NNELVR	P0CX39	RPS8A	Small ribosomal subunit protein eS8A	658.0364	3	32264	0.921021368014314	0.178023129849606	14.81706118002	14.0622456489006	14.5403070312733	14.6068923262325	14.3146383095492	14.2826843054667	14.1627959873982	14.5542950646138	14.4327082692812	14.7316988227161	14.1679662138213	14.468977888913	14.187153021425	14.7537558984829	14.4715913162078	14.5093220183366
YMD4537	SLAD_vs_SLAD-2PE	IAIDKPIR	P40047	ALD5	Aldehyde dehydrogenase 5, mitochondrial	410.6019	3	33170	0.921021368014314	0.39996683817963	13.646419113623	14.8554526039937	14.2781699227359	13.8364175774409	13.6455448439114	13.6252314985948	13.3046083481822	14.4412071743865	13.7431415542574	13.7738335042315	12.8042767076515	12.9974331736343	13.1043269185858	13.6488892406468	13.7092882408985	13.1946114334879
YMD4537	SLAD_vs_SLAD-2PE	IALIAGYGK	P53252	PIL1	Sphingolipid long chain base-responsive protein PIL1	605.3819	2	43905	0.921021368014314	0.204378050750957	16.3239047445347	16.5267504645913	16.5628279067712	15.8919222021545	15.7714663771826	16.4143783590433	15.9852062286064	16.3168421502156	16.3694140225909	16.1993805032057	15.713663687972	15.5755946261422	15.6434917003021	16.0791622677667	15.7922955077407	15.5661572921113
YMD4537	SLAD_vs_SLAD-2PE	IATAIEK	P00925	ENO2	Enolase 2	525.3312	2	29201	0.968679851701606	-0.0907485325329418	17.0466405462047	17.9107867020563	17.0389922540202	17.2440292407402	17.3081386560006	17.9376049054238	16.9754503022244	17.3822490095043	18.0805470628959	18.1054096732109	17.2958244530496	17.5333744605559	17.8635723301802	17.8378426747369	17.9245765189452	17.3951156256849
YMD4537	SLAD_vs_SLAD-2PE	IATAIEKK	P00925	ENO2	Enolase 2	494.6577	3	29869	0.988586793622694	0.037229558628372	17.3314945167513	18.451931284447	17.7532315480396	17.9858603322366	17.7024962665311	18.0098229415903	17.5470303055455	18.1142499332943	18.4751703679897	18.5218809724451	17.336939082958	17.5194152390772	17.9955143497751	18.4763131995271	18.4116379397292	17.8502088880059
YMD4537	SLAD_vs_SLAD-2PE	IATDENGK	P04147	PAB1	Polyadenylate-binding protein, cytoplasmic and nuclear	576.3168	2	19456	0.971535464404911	-0.0798779881442933	11.8485369813131	12.8449020600536	12.5585412061627	12.0948729467123	12.3029505511948	13.1099151049545	12.0397157683678	12.2137837223018	12.5117638774551	12.3200245181507	12.2808573135352	12.3860985132488	12.2737082841883	12.5200272779977	12.1579750155888	11.9740613599945
YMD4537	SLAD_vs_SLAD-2PE	IAVHKAETDDGADVIR	P15303	SEC23	Protein transport protein SEC23	672.0345	3	31598	0.965176566658194	0.112213992765891	14.8569976700196	15.006379564316	14.5706461407949	14.772018181902	14.9462343653925	14.0812257111352	14.8541027235144	14.8756227859268	14.938354392627	14.8904293868774	14.0670185666053	14.4417516402423	14.1250977738715	14.9150240032422	14.553039496746	14.4218333628041
YMD4537	SLAD_vs_SLAD-2PE	IAVIGPNGAGK	P16521	YEF3	Elongation factor 3A	650.8995;651.3921	2;2	34330;36459	0.921021368014314	0.240938719127792	15.3134206805817	15.8595008438352	15.6330789590579	15.4059997756756	15.1027146485849	15.0927583782816	15.3411811111656	15.7115912446071	15.5031055606292	15.1922268262863	14.8124375194706	15.1143120694608	14.8469771341879	15.4850647999739	15.1757379031853	15.0370669613688
YMD4537	SLAD_vs_SLAD-2PE	ICANHIIAPEYTLKPNVGSDR	P41920	YRB1	Ran-specific GTPase-activating protein 1	668.8616	4	45179	0.921021368014314	-0.587937520808723	15.611118273003	16.0798033111594	16.0277256784678	16.4127228575679	16.8116980156951	16.4540636685713	16.6581900457163	16.5591684734503	16.5123734880488	16.785288228386	17.0234733047364	16.8867799065989	16.6226231687085	16.1803431956455	16.5149286638958	16.6340419090413
YMD4537	SLAD_vs_SLAD-2PE	ICANKYMTTVSGR	P41805	RPL10	Large ribosomal subunit protein uL16	602.3196;602.3145	3;3	33495;36860	0.965176566658194	0.0729668281022722	15.0138334591392	15.0631371890551	14.9019581859135	14.9350823681922	14.7972055618539	14.4687123014449	15.1786325913204	15.1775934352717	15.0781372579138	15.1078588829277	14.766920181421	14.8809440542954	14.7560327046748	15.0924412789615	14.9557269686341	14.6794053230436
YMD4537	SLAD_vs_SLAD-2PE	IDIVEDRYINLK	P22768	ARG1	Argininosuccinate synthase	599.015	3	48671	0.921021368014314	-0.236362734210399	15.2242711493198	15.8105691356486	15.2566960521996	15.7102829930757	15.8655608343209	15.7311938625613	15.6065519093687	15.7439636608344	15.8045221752726	15.6171049949581	15.5009185754789	15.5842892728713	15.4704936981737	15.6806446173943	15.606933850748	15.5234790469831
YMD4537	SLAD_vs_SLAD-2PE	IDLASGK	P0CX35	RPS4A	Small ribosomal subunit protein eS4A	504.3083	2	30800	0.949809635808167	0.149381021074861	13.2406538146356	14.1542454640744	14.023203311494	14.0243955973122	13.672645089064	13.3828811682073	13.7334031514662	14.0560446944791	14.1484388580509	13.9765459296247	13.7945037985768	13.6087190400579	14.1421178870834	13.8459791670856	14.0666906156507	13.706282446688
YMD4537	SLAD_vs_SLAD-2PE	IDNYSEEPSNVFGSVLKK	Q12460	NOP56	Nucleolar protein 56	878.8159	3	54400	0.921021368014314	-0.209205730258319	13.5429648953838	13.4759781683063	13.3549003916492	13.9143305636094	13.7835578896708	13.763757960122	13.8789131905002	13.6987678996889	13.6295067260672	13.6154974857649	13.6761023444768	13.6311460480099	13.9077489746458	13.2624872937573	13.4170078255576	13.7526338071717
YMD4537	SLAD_vs_SLAD-2PE	IDREGNARK	P48589	RPS12	Small ribosomal subunit protein eS12	454.931	3	13459	0.981101514259525	-0.0938582305110689	13.8906448321407	15.1586651040888	15.2544984057887	14.6929458382118	14.1331377086923	15.8263359106656	14.3718318948039	15.0408815881124	15.6085784340293	15.8312767452476	14.5697030141948	14.6519613346302	14.6403169402502	15.6177511477081	15.4692120736617	14.9858211924819
YMD4537	SLAD_vs_SLAD-2PE	IDSLKPQFFSR	P43616	DUG1	Cys-Gly metallodipeptidase DUG1	547.9833;547.9824	3;3	45508;50742	0.987812096042565	0.0449511054446656	14.6290188322606	15.4348221157506	14.885982157657	15.1655364669982	15.0574442223621	14.3012814179133	14.9739725077963	15.6028570028161	14.6070357350501	14.6124011176182	14.1936946737292	14.4460248662943	14.3581556973422	14.6656034592233	14.4355930183734	14.5223773994338
YMD4537	SLAD_vs_SLAD-2PE	IDTLTEK	P38623	RCK2	Serine/threonine-protein kinase RCK2	562.332	2	28577	0.953937216623875	-0.11935012437382	15.7755028809987	16.0931873614361	15.8057604921972	16.1727415380094	15.9001950486204	16.6042006759416	16.1301869079977	15.6900101375771	15.6620990199298	16.007504672731	16.3720954412971	15.8498144785838	16.1017189990855	15.4506174517161	16.0331218162336	15.9600964551077
YMD4537	SLAD_vs_SLAD-2PE	IDTSVKAPQALMLAPTR	P10081	TIF1	ATP-dependent RNA helicase eIF4A	706.0779	3	47588	0.950045348951158	0.113637290229695	14.5463812944384	14.6895019140097	14.3223589958967	14.4435451875846	14.2873164199565	NA	14.2236923596427	14.6494198936588	14.746564011488	14.1196696386572	14.2965022850135	14.2449206969304	14.2360855876765	14.4979152489734	14.5073744877856	14.3701844402822
YMD4537	SLAD_vs_SLAD-2PE	IEEELGDK	P00925	ENO2	Enolase 2	618.8364	2	29941	0.963209037508898	-0.118200893586817	14.8692254837524	15.1224564025156	15.4944364148143	15.3153526407853	14.9804144200347	15.8351690796687	15.5609783192741	14.8977126972374	15.7605975844142	16.2191258561935	16.5086666827428	16.5399875042476	16.4164779715633	15.8763978120114	16.0796246470446	16.3407615747213
YMD4537	SLAD_vs_SLAD-2PE	IEEELGDKAVYAGENFHHGDKL	P00925	ENO2	Enolase 2	770.9075;616.9274	4;5	45629;49139	0.921021368014314	-0.520710610464153	16.0487927108514	14.5956448731921	14.7591086464475	15.2713848481647	15.9827670927893	NA	15.7701256950222	15.3154373525727	15.9762404478868	16.450460510484	16.2892074118741	16.137743477606	16.0620915123733	16.0062958938961	16.24974160059	15.985166955315
YMD4537	SLAD_vs_SLAD-2PE	IEEELGDNAVFAGENFHHGDKL	P00924	ENO1	Enolase 1	687.0929;915.7881;915.7886	4;3;3	47324;47327;47429	0.953937216623875	-0.0819117943637728	14.5823224671298	14.7551658510903	14.7689304665416	14.4845441356667	14.7834892851703	14.6920022744785	14.6579305780588	14.7851879601759	14.4736996838203	14.1250330908873	14.176053627399	14.2322362922751	14.3180127134109	14.673902397286	14.5677134834673	14.1689004967757
YMD4537	SLAD_vs_SLAD-2PE	IEHVVPK	P32377	MVD1	Diphosphomevalonate decarboxylase	375.904	3	24943	0.921021368014314	0.54411500582348	13.6220871048981	14.2191455934142	14.8558640013093	14.1634924432159	13.4704567753376	NA	13.4261930719649	14.1164469923552	13.752241273306	14.114485938266	13.093281598034	13.5436517354886	13.3136312741863	13.7249378199617	13.4163490496459	13.3740252737088
YMD4537	SLAD_vs_SLAD-2PE	IEKNVLR	P53252	PIL1	Sphingolipid long chain base-responsive protein PIL1	588.3768	2	26594	0.921021368014314	0.284710665474391	14.9127998239704	15.2911904467674	15.5052056827493	15.0722806788041	15.0205667534955	14.8019141854982	14.8004533083585	15.0196997230413	14.752513913639	14.9611486145389	14.2219803614049	14.3510037709414	14.5817050331271	14.9930646121762	14.7168597682662	14.6875794920184
YMD4537	SLAD_vs_SLAD-2PE	IETGNFSWASEGISKK	P0CX39	RPS8A	Small ribosomal subunit protein eS8A	788.1038	3	48134	0.921021368014314	-0.40447849014892	14.0165130487088	13.8592161980792	13.49302367434	14.4449548068026	14.3196604610868	14.257062660074	14.4281489295693	14.4267496377962	14.4598231995194	14.560345507059	14.2182327922539	14.8032493026505	14.7943222677184	14.4497034207563	14.5965950165698	14.3439090374782
YMD4537	SLAD_vs_SLAD-2PE	IFASNEVIAK	P0CX23	RPL20A	Large ribosomal subunit protein eL20A	698.4141	2	40351	0.980459160957523	-0.0605107000772538	15.1543501366546	15.5354630447256	15.8516081930287	15.251687524534	15.2380662908478	NA	15.6178222039419	15.6704752796492	15.7997746042072	15.9534534771022	14.9462565700099	15.4180636323458	15.2691832024243	15.7899270220806	15.6571505371077	15.2306692150688
YMD4537	SLAD_vs_SLAD-2PE	IFEFPKTTVAALR	P0CX49	RPL18A	Large ribosomal subunit protein eL18A	599.6939	3	56359	0.974936694780916	-0.098907637746505	14.3699333002792	14.6957791174635	13.7490762927387	14.3088984439922	14.3874474408411	NA	13.5712230873655	15.1808177508881	14.8345045668473	NA	14.1047333222468	13.9244492233275	14.381614096883	15.1584580882149	14.5652569462455	14.3339582513407
YMD4537	SLAD_vs_SLAD-2PE	IFGTGKR	P0CX31	RPS24A	Small ribosomal subunit protein eS24A	541.8363	2	23968	0.974962987087169	-0.0992282794662938	14.8204782552086	15.9910591114644	16.3623235470639	15.1598618945801	15.3532699055241	16.1780768176037	15.4056214679042	15.7936677351502	16.0960617225541	15.4266372881305	14.3335590620392	15.061471988979	14.8869694782788	15.6676450340682	15.5541311550632	15.0182670478573
YMD4537	SLAD_vs_SLAD-2PE	IFKEINEHSTSYTFR	P07149	FAS1	Fatty acid synthase subunit beta	544.7921	4	46027	0.988283079134609	-0.0450162627453814	14.2883196442119	14.7209742656946	15.0405194000088	14.3555169181576	14.7651270731437	NA	14.7330368039101	14.440882582237	15.6827987443001	15.0637156645394	14.6695216497054	14.6363309482535	14.8080607292116	14.7064857595968	15.3031809927597	14.6862329182424
YMD4537	SLAD_vs_SLAD-2PE	IFKIEGTPR	P16521	YEF3	Elongation factor 3A	455.6135	3	40396	0.992370348152205	-0.0217832481054181	13.8875289806731	13.9334060632119	13.6877304222742	13.7918887546602	13.799948967826	NA	13.6306227604038	14.1101936817011	13.7014508771247	13.9280002331017	12.2325274769319	13.2223909868314	12.8501060180465	13.6211343421729	13.9249059910874	13.1534207832537
YMD4537	SLAD_vs_SLAD-2PE	IFNPPKEDMKDDVTGEALVQR	P07170	ADK1	Adenylate kinase	753.4112	4	50132	0.921021368014314	0.356933028320428	13.9455513345459	13.8174450676518	13.817771410235	13.8169848214158	13.8467502288267	13.5246305343229	13.3703774493358	13.2282623080814	13.6565877086761	14.0021788362743	14.0814277514153	14.0736936985732	13.8147538246869	14.0841118989514	13.995526495957	14.0799672167105
YMD4537	SLAD_vs_SLAD-2PE	IGDIEKWTANLLPAR	P0C0W1	RPS22A	Small ribosomal subunit protein uS8A	667.7237;667.7217;667.7205	3;3;3	59151;62554;62672	0.921021368014314	-0.20265616269125	13.185643010172	13.2024694506991	13.3549264681339	13.4185955062276	13.1446793645843	14.153793076538	13.0888923276612	13.5848943172142	13.8841558277913	13.4497391112415	13.305307227787	13.2179441631242	13.3874319020744	13.4687027736625	13.5242205264522	13.4247125446932
YMD4537	SLAD_vs_SLAD-2PE	IGDYAGIK	P00330	ADH1	Alcohol dehydrogenase 1	570.8338;570.8344	2;2	34287;34387	0.921021368014314	0.52036623497462	16.1857782637438	16.5360436241325	16.4051866668214	16.2171112606344	15.7708458276067	14.1581524649778	16.4775522371595	16.8561043456896	15.5660077890644	14.917647594907	15.1210862718384	15.2483737423866	15.2827530740948	15.4630528244535	15.5523326564707	15.4546713807806
YMD4537	SLAD_vs_SLAD-2PE	IGGIGTVPVGRVETGVIKPGM[147]VVTFAPAGVTTEVK	P02994	TEF1	Elongation factor 1-alpha	1016.0916	4	59702	0.921021368014314	0.256410247443885	14.6506164407103	14.1532836453683	13.9141050432826	14.0772175476109	14.4581523010829	13.5167823614992	13.953845103685	13.8408019209295	14.3196399154182	14.040499406065	13.7881048734986	14.0586888453709	14.103601039173	14.2837510572011	14.1302240546102	13.7317538094875
YMD4537	SLAD_vs_SLAD-2PE	IGGIGTVPVGRVETGVIKPGMVVTFAPAGVTTEVK	P02994	TEF1	Elongation factor 1-alpha	1012.0963;1012.0963;1012.5942	4;4;4	60483;61044;61147	0.965176566658194	0.0824406121259607	14.8012964342187	14.7920936501487	14.4445571596608	14.96241941817	14.9655961996304	14.6626592542678	14.1640116724521	14.8783370873442	14.6758672246209	14.6034301350662	14.5041934888033	14.5864967519404	14.6846355247651	14.8938858853396	14.8211715081834	14.8271464698609
YMD4537	SLAD_vs_SLAD-2PE	IGIVEISPK	P07280	RPS19A	Small ribosomal subunit protein eS19A	630.3992	2	44255	0.971535464404911	0.0468459065694873	16.8807869344821	17.0212059999966	16.8326640760223	16.7968052457668	16.6922109305795	16.8089925536029	16.9182497976672	16.9246253481402	17.1867857261051	16.8645792918837	17.0050527560069	16.7633218648583	16.9036186117243	16.772375798627	17.0100197557042	16.7703348833552
YMD4537	SLAD_vs_SLAD-2PE	IGKFPFAANSR	P09624	LPD1	Dihydrolipoyl dehydrogenase, mitochondrial	504.6258;504.6284	3;3	40044;43833	0.921021368014314	0.288156207835605	13.8120817692938	14.4845069801437	14.3319313057808	13.8633198736309	13.4484835867255	13.2804428880297	14.236436524064	14.3738520986874	14.0982636317683	13.9144618547847	13.377872165087	13.3913185258916	13.6120970811927	13.9511996207594	13.8089437578882	13.422496461534
YMD4537	SLAD_vs_SLAD-2PE	IGLFGGAGVGK	P00830	ATP2	ATP synthase subunit beta, mitochondrial	640.3942	2	47392	0.988283079134609	0.034279079529778	15.0207572035262	15.1593168293851	15.4683398795509	15.1623864886835	15.4796219901664	14.6874947331754	15.1792379688091	15.3273293908757	15.4086526847555	14.9723031562593	15.1926656255332	15.2613193875484	15.0998089413939	14.5841827150978	15.2365301378242	15.1162449911967
YMD4537	SLAD_vs_SLAD-2PE	IGPLGLSPK	P0CX53	RPL12A	Large ribosomal subunit protein uL11A	593.3826;593.3823	2;2	43241;43330	0.921021368014314	-0.205529983040595	16.4847871345154	16.4524567227876	16.0274638631043	16.5560227379234	16.1290690683818	17.1496822779497	16.3443835838785	16.719715460283	16.4210072411384	16.1172040383329	16.1845513256549	15.9330339333628	15.9112923676412	16.3326394074629	16.349117910512	16.1091269538071
YMD4537	SLAD_vs_SLAD-2PE	IGQEMEK	P06103	PRT1	Eukaryotic translation initiation factor 3 subunit B	569.8092	2	25565	0.921021368014314	0.255316700442609	14.1024172283473	14.3376510650979	14.5504882250623	13.8060879908521	14.0659140728344	13.916681210903	13.8143219396858	13.978460484166	13.9827567995428	14.1963015405884	13.1197744550191	13.4183171276972	13.6381770897476	13.884558540645	13.7857342103485	13.5117319444082
YMD4537	SLAD_vs_SLAD-2PE	IGQSSIDKLIISNTVPQDR	Q12265	PRS5	Ribose-phosphate pyrophosphokinase 5	796.7885	3	53442	0.921021368014314	0.478504508121739	13.679797991615	13.2908461454782	13.4489919605699	12.9676859168266	12.9145218681395	NA	12.6619465904635	13.0285095278989	13.3027140413451	13.1314323064948	12.6152198549307	12.7881889544582	12.9784507897275	13.023278712753	13.0036906422637	12.9307947973626
YMD4537	SLAD_vs_SLAD-2PE	IGRIEDVTPVPSDSTRK	P39516	RPS14B	Small ribosomal subunit protein uS11B	544.3095	4	35109	0.953937216623875	-0.103368240152673	15.0344789791419	15.4029272285025	14.961808340909	14.9786245159486	15.2258848421456	14.8901410949029	15.378334221482	15.2969518665822	15.4461936465526	15.2311678204603	15.1934263100967	15.1963944690443	14.9568001219963	15.7724030100693	15.4210396597742	15.2583292894989
YMD4537	SLAD_vs_SLAD-2PE	IGSEVYHNLK	P00925	ENO2	Enolase 2	488.6123;732.4139;488.612;732.4142;488.6123	3;2;3;2;3	31801;31802;31903;31906;32067	0.921021368014314	0.371408868141479	16.7939488944773	17.3030409341637	16.6891655123072	16.8283739135752	16.5592256130748	15.7789051220625	16.3575627379871	17.4332003088331	17.5382753659971	17.4574688683274	16.5494542999014	16.3755577576701	16.5691042033284	17.2623696974619	16.9558850372845	16.744688424251
YMD4537	SLAD_vs_SLAD-2PE	IGTDIQDNKCSWVINK	P08524	ERG20	Farnesyl pyrophosphate synthase	833.7912	3	49589	0.921021368014314	0.300673573677262	14.0576428835571	13.9252194358195	14.3328247004694	14.0375666739439	13.775331612416	14.2639367405491	13.6517674875351	13.4595235585806	14.3386454454152	14.3615723792634	14.6987010373133	14.8341086083592	14.8736573479067	14.7019613795886	14.8027336249005	14.6730623208507
YMD4537	SLAD_vs_SLAD-2PE	IGTIVHKER	P0CX35	RPS4A	Small ribosomal subunit protein eS4A	452.9483	3	22288	0.92556563977976	-0.308979783276177	14.9929551346295	16.2270001315346	15.7061687918641	15.1128789762131	16.0674995026046	16.1501588354491	14.8971259772246	16.1601378520676	16.2035661884525	16.0351148674729	14.7512247124798	15.5404747845212	14.9563089578807	15.5885786708829	15.8696589400264	14.9461738497324
YMD4537	SLAD_vs_SLAD-2PE	IGYDDSAK	P19358	SAM2	S-adenosylmethionine synthase 2	586.8118	2	26800	0.969683423195334	0.0875460255216201	15.2918663172898	15.6762276526841	15.8745594077869	15.0902246321047	15.0186206935079	16.068642825482	15.4452042624648	15.0502261263243	15.8733261997371	16.0722399168591	15.1061400334996	15.4981870654284	15.631041996519	15.7281720838256	15.7952038831537	15.5125106071848
YMD4537	SLAD_vs_SLAD-2PE	IGYDDSAKGFDYK	P19358	SAM2	S-adenosylmethionine synthase 2	696.3763;696.3735;696.3722	3;3;3	42301;42319;44008	0.982865212113242	0.0366023976577416	15.6870274567103	15.3415385845737	15.5643036352692	15.3757956630825	15.117744505873	15.6601197127819	15.7037513018778	15.3406402284721	15.8639167231649	16.0339734324198	15.9793374788556	16.152250151699	16.2280146141954	15.8631258082474	16.1732786808231	16.0952789282869
YMD4537	SLAD_vs_SLAD-2PE	IHETNLK	P19414	ACO1	Aconitate hydratase, mitochondrial	579.8455	2	21805	0.921021368014314	0.314198651918112	14.3062328286623	14.8188770867514	15.303233884063	14.1166433816574	14.1405384962086	14.3581824152936	14.1146524174022	14.6748192445572	14.4743360529893	14.1234090337252	13.7609862492026	13.8972244099846	14.034551630448	14.3880290698502	14.1995627603614	14.1517033849583
YMD4537	SLAD_vs_SLAD-2PE	IHETNLKK	P19414	ACO1	Aconitate hydratase, mitochondrial	531	3	24500	0.999837302350984	0.000210466442796431	14.7204661954193	15.2039631203081	14.9346789332512	14.8054561251515	14.7195299186841	15.4146083204096	14.603196888667	14.9263873805982	14.8079689652048	15.0555697279605	14.0915469549487	14.4341011181527	14.8083335540626	15.024230624893	14.9003156513416	14.4722084769259
YMD4537	SLAD_vs_SLAD-2PE	IIKADDHASVQINVAKVDEEGR	P0C0V8	RPS21A	Small ribosomal subunit protein eS21A	604.1423	5	42637	0.965176566658194	-0.0881194456766661	14.517516527284	14.4023810139426	14.9477789595131	14.6544809613893	14.461646533785	15.2588387074984	14.8303104937161	14.3238395098361	15.1239056204382	15.5092952721369	15.4148927603977	15.2422560871623	15.2551617139003	14.964737217854	15.4373951338951	15.2783532749277
YMD4537	SLAD_vs_SLAD-2PE	IINEPTAAAIAYGLGAGK	P11484	SSB1	Ribosome-associated molecular chaperone SSB1	678.7279	3	55671	0.988586793622694	0.0227544462537335	13.7343700285855	13.8492410997696	13.6318158052199	13.8034921735035	13.6777924007687	13.7291637551456	13.7192871907368	13.8016579754125	14.2790755486203	13.5909699735633	13.8836234258434	13.8831431108428	13.5043627473578	13.9359440969009	13.9589481390204	13.5879015934095
YMD4537	SLAD_vs_SLAD-2PE	IINSSEIQSAIRPAGQATQKR	P10664	RPL4A	Large ribosomal subunit protein uL4A	858.1568	3	38219	0.994467474658841	0.0154169377795945	12.8601585628373	13.708396419453	13.7271739956667	13.0566445708802	13.1142354316552	NA	12.8635311971425	13.9902627194915	14.277622357824	13.2715285666383	12.4957312262916	12.5598879175946	12.6819403963569	13.7406062414291	13.5010300293502	12.5724650827932
YMD4537	SLAD_vs_SLAD-2PE	IKESTVAGFLVGSEALYR	P15703	BGL2	Glucan 1,3-beta-glucosidase	748.7601;748.7566	3;3	56366;58831	0.965176566658194	0.0664626442658296	13.7539274762907	13.7359734628167	13.984859141413	13.7188134585434	13.5255565144704	13.7013090782565	13.680590326634	14.0202670426395	14.0020952246614	13.3396312146664	13.7261151786826	13.5584158693699	13.6583172855937	13.5908141984238	14.013555718074	13.7430885413457
YMD4537	SLAD_vs_SLAD-2PE	IKGGAEAASK	P31373	CYS3	Cystathionine gamma-lyase	513.9845;513.9851	3;3	23040;25523	0.921021368014314	0.352095538496018	16.2476848198978	15.7934943002467	15.4052549337837	15.7555218469689	15.5737287874296	14.939273508106	15.6574533132877	15.6231181380898	15.8159747937215	15.9483727735131	15.4703722921716	15.4649311680271	15.4297695731374	16.0668153057619	15.6971145935003	15.5749601809984
YMD4537	SLAD_vs_SLAD-2PE	IKGVSDEANLNETGR	P07251	ATP1	ATP synthase subunit alpha, mitochondrial	636.3446;954.0127;636.3452	3;2;3	30461;33519;33520	0.921021368014314	0.509724713038308	15.1811233111599	15.5323291443066	15.9880822521836	15.6803348095741	15.3631025434429	13.977038963497	15.4524101647532	15.5504189933778	15.770543254019	15.9917808082121	15.0698493452941	15.3220408087301	15.480000763572	15.459656654303	15.5505675347591	15.4298922698278
YMD4537	SLAD_vs_SLAD-2PE	IKLLLTK	P0CX37	RPS6A	Small ribosomal subunit protein eS6A	479.6751;479.6747	3;3	45062;50018	0.959535650530196	-0.16840620674858	13.296623595404	14.1297906150183	13.3663842558351	13.4568665087765	13.2816918176256	14.4528950860689	13.1516133804803	14.0370895178534	14.0662027217583	13.6821360282612	12.7229845493229	13.0248639974316	13.18903052744	14.0572895973367	13.7774493416777	13.3951351322425
YMD4537	SLAD_vs_SLAD-2PE	IKPLEQLTLEPYERDHCIVVGR	P15646	NOP1	rRNA 2'-O-methyltransferase fibrillarin	594.7323	5	52126	0.965176566658194	-0.0792467265751107	12.7451161039781	13.0865716131918	13.2672180010883	13.1535943081233	13.2173316275397	NA	12.6942522659961	13.5155313059757	13.2554839286975	12.9880996690514	12.8176152739686	12.9929767575654	13.1002920654163	13.0687824483498	13.2577568011924	13.0600853389874
YMD4537	SLAD_vs_SLAD-2PE	IKPVVVINKVDR	P32324	EFT1	Elongation factor 2	498.079;497.8296	4;4	39828;41802	0.965176566658194	-0.120470997283954	14.3991760142303	14.2403285155597	14.0062938681858	14.4917973718628	14.3341060486095	14.9555258432146	13.8704871707776	14.4593606963727	14.8505436854804	14.5440364578699	13.7930384383316	13.9498553585745	14.2805205128895	14.9420917201628	14.5920837687779	14.2517054695492
YMD4537	SLAD_vs_SLAD-2PE	ILAVDTVSK	P23254	TKL1	Transketolase 1	625.3894	2	37823	0.992370348152205	0.0117072324068044	15.6719311031894	15.9245396851983	15.8552039625433	15.7315738873798	16.0679963366296	15.7440176146445	15.4416781135637	15.8827276438459	15.8857275889361	15.7741042838946	15.487981572609	15.4827841077666	15.3028154542772	15.664484913417	15.4492957161201	15.5030077288423
YMD4537	SLAD_vs_SLAD-2PE	ILAVDTVSKANSGHPGAPLGMAPAAHVLWSQMR	P23254	TKL1	Transketolase 1	738.2014	5	57675	0.955488892093695	0.0974960231570705	12.3239264650855	12.1897149325397	12.4938931077138	12.5744583128055	12.7269203787253	NA	12.113109753901	12.0539764115108	12.438712172872	12.5511904125875	12.5412734985886	12.3887108233933	12.2411681844485	12.5986035939548	12.4061591611906	12.3748579529196
YMD4537	SLAD_vs_SLAD-2PE	ILDEAVAK	P39954	SAH1	Adenosylhomocysteinase	581.855	2	33703	0.988283079134609	-0.0523961113285658	15.8532485693983	15.9938356313074	15.8031367176588	15.9036100202904	15.7200586563176	16.8980375471249	15.3634492829999	15.7818698975269	16.8718884799387	16.7625257556371	15.7108090813193	16.0210848993663	16.3874577112764	16.7260525443614	16.6466161536857	16.1234618156182
YMD4537	SLAD_vs_SLAD-2PE	ILKEVPTYR	P0C0T4	RPS25B	Small ribosomal subunit protein eS25B	474.961;711.9381	3;2	40659;40701	0.985397004987337	0.0583207630030387	13.9988219112215	14.7694758993482	14.4129874808785	14.8893157135247	14.2814503974014	14.0943953010617	14.2038971438276	15.2575751106701	15.058323871779	14.7008754281494	14.0503581996156	14.1122299908374	14.2168462340614	14.7474989761299	14.7447682085881	14.4876809797508
YMD4537	SLAD_vs_SLAD-2PE	ILKPFSTGDMK	P40054	SER3	D-3-phosphoglycerate dehydrogenase 1	615.7009	3	48495	0.921021368014314	-0.577102093055441	14.3481408209598	14.8453779006664	14.1622978433712	14.7181123323431	14.7899785592015	15.6260344862186	15.0745082315675	14.8918159925747	16.4487542713359	15.6651628785608	15.3261052477951	15.7144452693567	15.9557974806731	16.1811639232446	16.2704930309452	15.8939249465238
YMD4537	SLAD_vs_SLAD-2PE	ILLNKTQLR	P16521	YEF3	Elongation factor 3A	468.3083	3	35215	0.953937216623875	0.134029042539737	14.6066110110922	14.6636266581884	13.9106813153919	14.3180616060696	14.2596541991207	13.8511645070339	14.2137227263717	14.6383229880569	14.5905360391782	13.7961052779653	13.4423720114384	13.9475811630715	13.6737021956532	14.238528805723	13.9510977691124	13.8539229307078
YMD4537	SLAD_vs_SLAD-2PE	ILPKPSR	P26786	RPS7A	Small ribosomal subunit protein eS7A	557.8674	2	24200	0.921021368014314	0.368796711363521	14.618203371373	15.5169695141622	15.2892322458155	14.4570779848037	14.2281588464949	14.6946796936672	14.3374696880112	15.1459880425269	15.4775746448134	14.9949623127056	13.613906872998	14.2196845734052	14.3266458799877	14.5941383672084	14.6555224959913	14.2686816796918
YMD4537	SLAD_vs_SLAD-2PE	ILSTLDRELLKPSMSVALHR	P33298	RPT3	26S proteasome regulatory subunit 6B homolog	517.5079	5	60343	0.921021368014314	0.389435253882118	11.800184952648	10.6921503751544	NA	11.0599929968605	10.9781233627542	NA	10.2532391990836	11.1526600011786	11.3100895985355	NA	10.7882629277873	10.5725808410629	10.991726495401	NA	10.8789474457805	10.8166158292297
YMD4537	SLAD_vs_SLAD-2PE	ILTGTVVSTK	P0CX47	RPS11A	Small ribosomal subunit protein uS17A	661.9151	2	35445	0.991474834757832	-0.0309435232256092	14.5778054002625	15.6987986954909	15.2916114934063	14.9586125928459	14.9554950617029	15.2301305338928	14.926570084255	15.5384065950573	16.1946553396988	15.0345525004053	14.3231921921219	15.0411688269884	14.8751589429168	15.2694469904049	15.3919251890499	14.8704907789263
YMD4537	SLAD_vs_SLAD-2PE	ILVDNKLECPPPLTNAR	P15180	KRS1	Lysine--tRNA ligase, cytoplasmic	752.0906	3	48576	0.921021368014314	0.389518281552215	13.9118209367345	14.0343777282736	14.0006346227323	13.9712566479212	13.9340142276917	12.9685905372784	13.5860884237437	13.8713236207389	14.2453352341253	13.6022058102344	13.7980422181932	13.7814017584349	13.473128631803	14.1989305038092	14.0481569866055	13.7971697741565
YMD4537	SLAD_vs_SLAD-2PE	ILYGGSANGSNAVTFK	P00942	TPI1	Triosephosphate isomerase	952.019	2	42944	0.968823072736127	0.1857487737793	12.4876008354651	14.2360709542308	14.7040295959597	12.8496656407672	12.6708503580397	NA	13.1767349203803	14.3031936700591	13.7182598441194	13.4181352116738	12.1096463630071	12.1777274020394	12.5571312901365	12.772861335823	12.8108393828648	12.3894861330761
YMD4537	SLAD_vs_SLAD-2PE	IMDTAGQK	P38720	GND1	6-phosphogluconate dehydrogenase, decarboxylating 1	584.3229	2	24146	0.921021368014314	0.47553440433358	14.9980202272984	15.2439886919037	15.6209588076284	14.9227924728771	14.205930872062	14.2811591294901	15.1688535626344	15.2276790181867	14.7909314578863	14.3073949955452	13.7068140822684	13.7735212999295	13.9550569433568	14.3240286737812	14.3388113821785	14.0563565997021
YMD4537	SLAD_vs_SLAD-2PE	INAKENLTVNPNVNEVR	P15496	IDI1	Isopentenyl-diphosphate delta-isomerase	743.4177	3	38580	0.921021368014314	0.224795944392918	13.9056113084487	13.1393929048633	13.346824866905	12.9877107922429	13.2833992988444	NA	13.226375289707	12.8504924826147	13.7119007762778	13.6039920580833	13.2296679645173	13.2588301559799	13.3396271020938	13.0444938851666	13.5243987315691	13.6564899910161
YMD4537	SLAD_vs_SLAD-2PE	INEKPTVVNDYEAAR	O14467	MBF1	Multiprotein-bridging factor 1	675.3587;675.0318	3;3	34113;35279	0.921021368014314	0.182331471230059	15.3100969665902	15.5244508570782	16.1194568808519	15.1351117192546	15.122934754145	15.3388426458579	15.3362515487948	15.561761590057	14.8960706403257	15.0438998357137	14.7920069808177	14.7128370302301	14.7617580299017	14.9039002671947	14.8962439571098	14.661714812042
YMD4537	SLAD_vs_SLAD-2PE	INFGIEK	P00549	CDC19	Pyruvate kinase 1	562.8357	2	42384	0.965176566658194	0.166700072067552	16.2351169408149	17.003800742651	17.2849320828078	16.8055051839287	15.9758170284125	NA	16.5275243190815	17.4935746489552	17.4550420021926	17.3969488313086	15.9630303119978	16.2990707192295	16.3973377823876	17.1159528965951	16.9956302073575	16.2914100610843
YMD4537	SLAD_vs_SLAD-2PE	INMDKYHPGYFGK	P02406	RPL28	Large ribosomal subunit protein uL15	545.299;726.7286;545.3005;726.73	4;3;4;3	41711;41734;43896;43930	0.921021368014314	-0.461985487593736	15.5275332700239	15.7209260053899	14.8127157848634	15.8839829002202	15.7613868408004	16.350531541282	15.6266017680758	16.0545797607141	16.3482306603883	16.0830139005419	15.6813696404279	16.3075673393936	16.1021649445523	16.2208961821751	16.2883770848258	16.2034847776062
YMD4537	SLAD_vs_SLAD-2PE	IQDKEGIPPDQQR	P0CH08	RPL40A	Ubiquitin-ribosomal protein eL40A fusion protein	610.3445;610.3455;610.0034;610.0002;609.9999;610.0021;609.6765;610.0023;610.0022;610.003;610.0027;610.0008;609.9984;610.0038;610.0015	3;3;3;3;3;3;3;3;3;3;3;3;3;3;3	26179;26438;27440;27792;27918;28050;28139;28357;28505;28709;28815;29044;29134;29382;29657	0.92556563977976	0.118462282832969	14.8120443244163	14.9729571601337	15.1985757760074	14.8430625445858	14.7923031655786	14.6407179336383	14.9146255708649	15.0051440037295	14.8156219950787	14.8201653936555	14.5729781728869	14.7254873801243	14.6964368387513	14.8250434816998	14.7193904299683	14.6422779680367
YMD4537	SLAD_vs_SLAD-2PE	IQKGPVR	P02407	RPS17A	Small ribosomal subunit protein eS17A	551.3574	2	20129	0.921021368014314	0.273978708533624	14.2984232448276	15.4089158180692	15.254048750397	14.387807297808	13.8329681795742	14.6923149186541	14.5516073288068	15.1763898499323	15.2751963590563	14.5658393403742	14.4543824087458	14.8630780538246	14.2667193517908	14.3999820642198	14.7055877065097	14.4749629550418
YMD4537	SLAD_vs_SLAD-2PE	IQLEPTVYNK	P23641	MIR1	Mitochondrial phosphate carrier protein	754.9382	2	40884	0.950045348951158	0.123312500828648	14.1417059175549	13.7243296284632	13.453940569015	13.3362556142925	13.262245369812	13.5078153223396	13.6410275827996	13.7518934510598	14.1029294658026	13.4152469276094	13.831859259711	13.7650555799434	13.6127265052294	13.6578077348042	13.5168699784519	13.5336823610544
YMD4537	SLAD_vs_SLAD-2PE	IQSGVVEGK	P07275	PUT2	Delta-1-pyrroline-5-carboxylate dehydrogenase, mitochondrial	610.8635	2	26680	0.992150606025162	0.0267085635139406	14.6474131624642	15.6829080343246	15.0486153320517	15.5301513937557	14.9741945405608	15.4261535223072	14.4123252587371	15.9895803469355	15.1774979724847	14.0479333861278	14.1544266190832	13.9612615441592	14.3238943005915	14.7139453059339	14.4329354913117	14.766153593195
YMD4537	SLAD_vs_SLAD-2PE	IRIYDLGK	P41805	RPL10	Large ribosomal subunit protein uL16	427.9341	3	40219	0.974592733217802	-0.146037841985212	12.1923013922286	13.0845775113581	12.5932957428996	11.9299076471695	11.9840780298728	13.4343973028914	11.912734625977	13.0530237028554	13.4421597863226	12.3553620321539	11.3130131427619	11.1606237483531	11.4010584364094	12.7865935657234	12.4439596142414	11.1705785208781
YMD4537	SLAD_vs_SLAD-2PE	ISDTTPLIGDFKPSGK	P39522	ILV3	Dihydroxy-acid dehydratase, mitochondrial	762.1119	3	52744	0.946953477131557	-0.152981968862681	14.7448530804215	14.1905310355848	13.7786593120024	14.2392081654442	14.3706558811767	14.5066958676593	14.4854794082116	14.202348311856	13.5027326545593	14.3335241196938	14.2754891735693	14.2055949422038	14.1894562568988	13.8747875252413	14.0695922254966	13.9721483185172
YMD4537	SLAD_vs_SLAD-2PE	ISGGNDKQGFPMKQGVLLPTR	P0CX37	RPS6A	Small ribosomal subunit protein eS6A	713.6621;713.66	4;4	46000;47518	0.953937216623875	-0.107430137020085	15.0737827137833	15.1832957483668	14.7782133898755	14.995555627227	15.1549718721333	15.3075187212176	14.7806510047414	15.2174264292406	15.1777452193604	14.9786792721993	14.6770677069761	14.902052333416	14.7025960666306	15.3608504131926	15.2555356915787	15.0489278359359
YMD4537	SLAD_vs_SLAD-2PE	ISKPQNFGEVQSR	P53633	YIP3	Prenylated Rab acceptor 1	598.3327	3	32000	0.921021368014314	-0.251866073889177	15.2426341130832	15.024744324056	15.5040543665955	15.674285174247	15.6880906339709	15.9626407614669	15.5650143223987	15.237436555702	16.1494599582566	16.131853129791	15.8181614691696	15.8948298768448	15.8536241944893	15.9792573453212	15.8545364372505	15.9326080864119
YMD4537	SLAD_vs_SLAD-2PE	ISPGDGATFPK	P20081	FPR1	FK506-binding protein 1	697.3865;697.3865	2;2	36900;37000	0.965176566658194	0.130577116401268	13.4333695925235	14.2117773758185	14.9026281958685	13.5581739964479	13.248671734254	14.2605687634871	13.7730007660345	14.3013994312776	13.5406541382023	13.8305060472685	13.2855715006425	13.1234660753465	13.3357635236035	13.081754312148	13.7082671593097	13.1655912682692
YMD4537	SLAD_vs_SLAD-2PE	ISPSAPSK	P39705	NUP60	Nucleoporin NUP60	545.8258	2	14770	0.953937216623875	0.26294103126345	12.7835628228194	13.8003338552125	13.5785471385219	12.4304127063042	11.5919125341509	13.5608341225249	13.2255776415511	13.1627680995773	12.9015672314598	12.8812457825819	11.4315038596515	11.123421718841	12.1951953017803	12.3634953637022	12.2744551827646	11.8846171801866
YMD4537	SLAD_vs_SLAD-2PE	ISSFGTKEELPSLVLR	P07259	URA2	Protein URA2	694.075	3	55917	0.985033600460401	-0.038005989342615	14.1136871881826	14.2546066657914	14.3251375591495	14.5391986888921	14.1947240093523	14.6389642342632	13.9025502633136	14.6484155524569	14.782009463793	14.351575853886	14.3144708653926	14.4017244471715	14.4225397096746	14.3350281832453	14.2782822633346	14.3719469254784
YMD4537	SLAD_vs_SLAD-2PE	ITDEEASYK	P0CX35	RPS4A	Small ribosomal subunit protein eS4A	680.3526	2	26894	0.993682704991318	-0.0109544765686724	14.3171179707176	14.5701516365776	14.4842508612302	14.7290297262556	14.1289656367192	14.7482694067155	14.5014833661869	14.7656496914342	15.0916957098981	14.903895094335	14.141086960465	14.3888106840855	14.8031662807383	14.9038347353397	14.9076391201079	14.4352117227106
YMD4537	SLAD_vs_SLAD-2PE	ITDEEASYKLGK	P0CX35	RPS4A	Small ribosomal subunit protein eS4A	654.7072	3	37175	0.994027469995999	-0.00718466449647082	15.3578541607805	15.3460156470231	14.890459311229	15.3210057905313	15.2142728052221	15.3462655442785	15.226452954774	15.1570822632751	15.1210809330969	15.4403052704652	15.2183253972126	15.0998270345159	15.1821990013918	15.3330625581344	15.489625047394	15.3187466736296
YMD4537	SLAD_vs_SLAD-2PE	ITDEIAHLK	Q12230	LSP1	Sphingolipid long chain base-responsive protein LSP1	672.3986	2	36048	0.921021368014314	0.453959760107148	15.1484135907984	16.0154971069092	16.2799361615869	15.4149595893803	15.1338032235997	14.3329538098041	15.5557209827899	16.0204893920524	14.8777393783378	14.7317244262892	14.4275826995184	14.4109529589361	14.3367482077752	14.7890417871732	14.6003496489229	14.5662134080135
YMD4537	SLAD_vs_SLAD-2PE	ITELKYGAFER	Q12329	HSP42	Heat shock protein 42	544.3102	3	44935	0.972900458197985	-0.0875485613811335	13.7390902642798	14.5694686613728	14.5280389870025	14.3790814248705	13.9566491497988	14.9051656608429	13.8401284348413	14.8639303375671	14.4147819687601	13.6222128026724	14.1130800156503	14.0420114836651	13.7879015167479	14.0960820520288	14.5624677122162	14.3276019081786
YMD4537	SLAD_vs_SLAD-2PE	ITITNDKGR	P10592	SSA2	Heat shock protein SSA2	661.392	2	24320	0.921021368014314	0.320060841298874	13.5472119619667	14.425394691768	15.0302033967729	14.0960234635943	13.6054016780946	13.6031792826936	14.0901843842277	14.5198248038906	14.7544743885165	14.878149526545	13.9693297285342	14.1551548864213	14.1486810935043	14.5645191628156	14.3098901333006	14.3013170439237
YMD4537	SLAD_vs_SLAD-2PE	ITLELGGK	P54115	ALD6	Magnesium-activated aldehyde dehydrogenase, cytosolic	567.8563	2	42317	0.965176566658194	-0.0866104113774888	15.4024740454227	15.3352499717301	15.1609334566359	15.6373425215991	15.1960713938118	15.7716984133206	15.2347044374811	15.6799673962843	15.8088523908989	15.5720054688269	15.1290294552166	15.408242754061	15.6947989382409	15.6696214284204	15.7802355802227	15.5366766388283
YMD4537	SLAD_vs_SLAD-2PE	ITPKPEEK	P15108	HSC82	ATP-dependent molecular chaperone HSC82	517.3206	3	28917	0.921021368014314	-0.331295662101081	14.3381312291164	14.9851361895038	15.3588861509032	14.9848595995768	15.2211778174022	15.1646373502208	15.2457846273276	15.3605960225539	15.2362086220329	15.3100603831634	14.7696211710947	15.0025790715649	15.2309669046003	15.1288693725927	15.0263252822804	14.8821741956526
YMD4537	SLAD_vs_SLAD-2PE	ITTEDPAKNFQPDTGRIEVYR	P11154	PYC1	Pyruvate carboxylase 1	689.3668;918.8214	4;3	45427;45430	0.949809635808167	-0.0992138829461471	14.4888588895741	14.3293486771189	14.6468539577424	14.4845535927163	14.5354450989949	14.6687442996267	14.4542358193089	14.6880454310058	14.5456713350751	14.3553726700612	14.2454374713441	14.3055393314681	14.4959935416441	14.8514359918618	14.3856085496609	14.5147442005128
YMD4537	SLAD_vs_SLAD-2PE	ITWTSERVDQELKR	P07262	GDH1	NADP-specific glutamate dehydrogenase 1	689.0524	3	38693	0.974592733217802	0.0806420139112625	15.0237310455732	15.0111502636956	15.1820294549671	14.9920011600086	14.8102194489933	14.9890284877959	14.6754834896909	15.4116124421194	15.8294216872765	15.6548880627998	14.5707474110443	14.816866065437	14.9344861105318	15.6682672882869	15.7778483209464	15.1675338844413
YMD4537	SLAD_vs_SLAD-2PE	ITYKNQGDYNPQTGR	P25294	SIS1	Protein SIS1	687.0232;687.0257	3;3	27195;29660	0.921021368014314	0.290457851147766	13.5201439506689	13.7152670025072	13.7733284317378	13.2755917125366	12.9856861897125	NA	13.169172004313	13.6870165756191	13.5447741930063	13.3226056380178	13.1595296499686	13.0248402124447	12.8478639546899	13.5203333059021	13.3992776850101	13.076978743303
YMD4537	SLAD_vs_SLAD-2PE	IVAALPTIK	P00560	PGK1	Phosphoglycerate kinase	615.4136;615.4129	2;2	46101;46191	0.985397004987337	-0.0699580385836516	15.4440957795759	16.1630836871002	15.6228254750502	15.5310903450437	15.1942493974565	16.2221869298325	15.2809754957312	16.3435156180844	16.6039335691402	15.1296381767732	15.1560897542902	15.0669113958006	15.0945148310319	15.5543865200204	15.7383138505371	15.1277086030647
YMD4537	SLAD_vs_SLAD-2PE	IVAALPTIKYVLEHHPR	P00560	PGK1	Phosphoglycerate kinase	453.0764;566.0934;453.0768;566.095;453.0766	5;4;5;4;5	58972;58978;59101;59105;59223	0.966215935175916	-0.172462153947086	12.4362588727223	11.4278489660141	11.1800901158843	10.7077609036094	10.9461042644679	13.2372018292427	11.2016017319858	11.0568996483221	11.6713234092314	11.7263353169451	10.6371851402906	11.0115026614291	10.8661150356206	11.5964272620484	11.0658961377562	10.8696247705368
YMD4537	SLAD_vs_SLAD-2PE	IVDM[147]STSK	P23301	HYP2	Eukaryotic translation initiation factor 5A-1	600.8284;600.8275	2;2	20754;20853	0.921021368014314	0.439229306941018	16.0432481591685	16.6393360649816	16.9387464449492	15.8906516734962	15.6989222935263	15.4975240693422	16.067404893623	16.49121385834	15.8723075234707	15.3982099000882	15.5545478855916	15.6162214778494	15.1998404461445	15.1574434887676	15.6226044346761	15.431296396137
YMD4537	SLAD_vs_SLAD-2PE	IVDMSTSK	P23301	HYP2	Eukaryotic translation initiation factor 5A-1	592.8311	2	29069	0.921021368014314	0.699576833704061	16.6525643062472	17.7867858793354	18.2161214819876	16.8549581819633	15.8637470270884	NA	16.4769686785774	17.6933761803722	16.5642030850039	16.8194063746715	15.402175901154	15.1309520099726	15.446490964575	16.0784210067592	16.3052872230524	15.640886635311
YMD4537	SLAD_vs_SLAD-2PE	IVDNSKWFAQELTK	P37292	SHM1	Serine hydroxymethyltransferase, mitochondrial	763.109	3	58336	0.965176566658194	0.0805075060667875	13.5227382154714	13.6129403322159	12.8384283349859	13.5451474434523	13.4749573189023	NA	13.2757906051255	13.147170302366	13.6680232360771	13.3907202928844	13.5989048781629	13.3248179251252	13.3292946585309	13.5834733345434	13.6950455894094	13.3479888259493
YMD4537	SLAD_vs_SLAD-2PE	IVEIPGEVPPGKYVVVAR	Q12408	NPC2	Phosphatidylglycerol/phosphatidylinositol transfer protein	742.7809;742.7796	3;3	49162;52366	0.965176566658194	0.105857846558729	14.9216101643667	15.4765314109546	15.8222120105024	14.921040020617	14.6525964984901	15.5187979299333	14.8943385520431	15.6522292397393	14.6634793391394	14.7086788358188	14.5191272063726	14.3956499820866	14.0839962337953	14.857709744871	14.525476430799	14.5364912661579
YMD4537	SLAD_vs_SLAD-2PE	IVKDSPVEK	P47143	ADO1	Adenosine kinase	542.0165;541.6709	3;3	30144;34080	0.949809635808167	-0.109924905681458	15.4239806718671	15.4485458172601	15.3434752032863	15.506424975941	15.3857676877995	15.9971692317666	15.4190860161674	15.3601033553468	15.7403877907203	15.7168845604977	15.3848703969243	15.5608147821119	15.4052226418841	15.7258174516027	15.6469289641906	15.6227236628582
YMD4537	SLAD_vs_SLAD-2PE	IVKEEIFGPVVTVTK	P46367	ALD4	Potassium-activated aldehyde dehydrogenase, mitochondrial	756.4706;756.4705	3;3	55734;55823	0.974936694780916	-0.0451726490916595	13.7972646087396	13.5767217230279	13.5128047837136	14.0592022745954	13.7372860879241	13.5931246972113	13.8269510980764	13.9693221032315	13.2604910022334	13.3702524515762	13.656233388826	13.5061156174442	13.3970617232033	13.3574144293932	13.3887278403944	13.5134489600572
YMD4537	SLAD_vs_SLAD-2PE	IVSNASCTTNCLAPLAK	P00359	TDH3	Glyceraldehyde-3-phosphate dehydrogenase 3	708.7106;1062.5621;708.7106	3;2;3	41525;41532;41627	0.983112001985026	-0.0499122076927492	14.7011709048773	15.3901778553488	14.8577740333304	15.0117702690111	14.9014381562527	14.9978921708828	14.8679751646086	15.3932364015946	15.173592031932	15.1445448434255	14.466767458939	14.3805787780256	14.2064554617297	14.7572934665047	14.8351851667724	14.5393420813669
YMD4537	SLAD_vs_SLAD-2PE	IYESQGK	P12709	PGI1	Glucose-6-phosphate isomerase	564.8165	2	21068	0.953937216623875	0.194166992958353	14.5507434709174	16.0098602752253	15.3070896078064	15.3179802978927	14.6616715245248	15.442825012427	15.0950831738362	15.2094259692204	15.2771721846064	15.5769177879982	14.3015953019512	14.6596783355115	14.2800769840864	15.4911061979935	15.1629279381398	14.7574100518349
YMD4537	SLAD_vs_SLAD-2PE	IYESSVNPK	P16120	THR4	Threonine synthase	670.8745	2	28000	0.921021368014314	0.284418848745984	14.3876045432768	14.7968904900354	15.0082123612699	14.3498706136819	14.4276984357034	13.5344524041394	14.5052767207268	14.9374750527104	14.5235572929158	14.6125740943354	14.1951750723064	14.2546825075108	14.1188053118173	14.5855607103177	14.2673898492424	14.1255269888557
YMD4537	SLAD_vs_SLAD-2PE	IYKIPDGKPENQFAFSGEAK	P00817	IPP1	Inorganic pyrophosphatase	631.1612	5	49509	0.921021368014314	-0.247485492820729	14.6204870323867	14.3934635589221	14.0440392779744	14.3282296905779	14.8422078620961	NA	14.4641838548802	14.4757294313816	14.4947414167143	14.5733989936883	14.4769447008188	14.6227742898433	14.4604522801562	14.659497628108	14.3659070762382	14.6375753591776
YMD4537	SLAD_vs_SLAD-2PE	IYLDPISNDEKLAALR	P32454	APE2	Aminopeptidase 2, mitochondrial	712.4099	3	55773	0.981101514259525	0.0610874495130922	15.1341318933443	14.8642508832154	14.7345060671129	15.3176416406229	14.7337009510025	NA	14.6886075160449	15.4323270476349	14.5477661964888	13.6786526885832	14.5143898601783	14.4151816785455	14.0713550488513	14.5655919066205	13.9188034490325	14.3070288076547
YMD4537	SLAD_vs_SLAD-2PE	IYRVGKGDDEANGATSFDR	P14126	RPL3	Large ribosomal subunit protein uL3	594.5542;792.4037	4;3	34583;34609	0.98551100143544	-0.0547378882750884	16.0582317013148	16.0141004654798	15.2969020819882	16.074111805701	16.196756680698	15.6589862201206	15.8383996943525	15.968155012413	15.6597487344534	15.710808133838	14.941425064093	15.1923072113483	15.1293801824812	16.3186912639442	15.1315298596169	15.2294073225707
YMD4537	SLAD_vs_SLAD-2PE	KAADALLLK	P00925	ENO2	Enolase 2	517.6766;517.6771;776.0117;517.6772	3;3;2;3	42258;42855;42894;42955	0.974592733217802	0.0651698560483815	15.1448991894711	15.5217295124462	15.3297950058993	15.2806587534692	15.099768154012	15.3935691155535	14.8984453080393	15.6246204594876	15.7124157633186	15.5182752591318	14.8287740740578	14.8449146283061	15.003870789287	15.2339322222532	15.4567287546508	14.9465643882864
YMD4537	SLAD_vs_SLAD-2PE	KAALPLFAINTTAGTASEMTR	P10127	ADH4	Alcohol dehydrogenase 4	823.4593	3	55112	0.921021368014314	0.354999705762232	NA	11.8654190447431	12.494359173448	11.8284959504848	12.3033528136979	NA	11.2201100222763	11.599812215415	13.4390356775463	NA	12.6878124451158	12.3005062988922	12.3699256870025	12.6657180140228	13.1995360989658	13.0060086379816
YMD4537	SLAD_vs_SLAD-2PE	KADIADADVFEK	P17967	PDI1	Protein disulfide-isomerase	644.364	3	44770	0.965176566658194	-0.126121266806967	14.5933014565149	15.3173840046835	14.8121250437839	14.4839627427106	14.6185687787097	15.9671738128212	14.54251733956	14.58299838383	15.5344063896641	15.8375111916178	15.4789083706725	15.3821496974618	15.5960288492788	15.1734377375285	15.7835733491775	15.2680264368953
YMD4537	SLAD_vs_SLAD-2PE	KADTGIAVEGATDAAR	P05030	PMA1	Plasma membrane ATPase 1	617.3375;617.3375	3;3	29879;29982	0.921021368014314	0.219912545068471	15.9119923863595	15.9133711769208	16.254574042645	15.8080204072232	15.4750000393806	NA	15.6784935424809	16.1027372927945	15.6137541036287	15.5794333457952	15.2413234444985	15.2873505548765	15.3260997342968	15.3276606798365	15.3593381567072	15.2352188215761
YMD4537	SLAD_vs_SLAD-2PE	KADVPPPSADPSK	P39015	STM1	Suppressor protein STM1	639.7028;639.7044	3;3	28885;29011	0.925310569649303	0.126059798947916	15.309827475014	15.1743385913425	15.4286462059515	15.0306566854823	15.1361553313036	14.8225423866187	15.3067259298631	15.1738061142133	14.7518405331932	14.9537771698829	14.8310959889235	14.6821668734306	14.6059980692437	14.7221116735376	14.8331694787641	14.6860517822332
YMD4537	SLAD_vs_SLAD-2PE	KADVPPPSADPSKAR	P39015	STM1	Suppressor protein STM1	536.815	4	26998	0.989328488590744	0.0159436489677134	14.6510192293347	14.5286373056145	14.6531881317174	14.5374261101755	14.6067673236727	14.2064454888221	14.7697254575355	14.723557910941	14.1907767779506	14.507296455865	14.3890674338937	14.3370815474023	14.3771477975818	14.3976251738377	14.480451975345	14.3487685993033
YMD4537	SLAD_vs_SLAD-2PE	KAEASGEAAEEAEDEE	P05755	RPS9B	Small ribosomal subunit protein uS4B	984.9466;984.9487;656.968	2;2;3	25346;25695;25742	0.921021368014314	0.398329782617145	14.1556495709574	14.1869516613025	14.4101690206037	14.1117371962054	13.9892118951593	14.1393207262697	13.6083386593676	13.5343170378039	14.0733397665063	14.9625785983283	13.9807604408775	14.2443485847668	14.4024444056563	14.4495732369188	14.229776879635	14.1975327989633
YMD4537	SLAD_vs_SLAD-2PE	KAEKAEIR	P0CX37	RPS6A	Small ribosomal subunit protein eS6A	388.9976	4	22196	0.99981098545842	0.0021105821598546	15.9043746446568	16.7131072937525	16.3998988940503	15.9754369916167	15.9429602432287	17.3612708769862	15.7556519294008	15.9244924458212	16.5021884582427	17.2824125893366	15.4523333861413	15.3212101263147	15.5468470565756	16.7668537926409	16.1043578592021	15.7371332255824
YMD4537	SLAD_vs_SLAD-2PE	KAEYFAK	P05317	RPP0	Large ribosomal subunit protein uL10	732.9414;488.9634;488.9635	2;3;3	32470;32477;32628	0.921021368014314	0.249250609517464	14.9468636921012	15.2726249776765	14.909135247945	15.4103253699264	15.0898709304149	14.4280906570406	15.0691077745508	14.9548774875731	15.71720264051	16.0249414317098	15.2222672826866	15.2185690985575	15.4694898018645	16.0138986628405	15.7689555179017	15.5425707133838
YMD4537	SLAD_vs_SLAD-2PE	KAGKTLDVVER	P00942	TPI1	Triosephosphate isomerase	456.7863;456.7866	4;4	30296;30467	0.988586793622694	0.031244216352432	14.9039318453164	14.9854729002213	14.7595556991934	15.0909790716991	14.8900486788997	14.9978137080936	14.5538752612294	15.1732250027979	14.6182969355024	15.5629497491446	14.3490746112174	14.6312089565134	14.4204951880891	15.3937431861314	15.0223740843289	15.1798165532461
YMD4537	SLAD_vs_SLAD-2PE	KAGLNIVR	P00549	CDC19	Pyruvate kinase 1	392.2581;587.8848	3;2	28072;29116	0.953937216623875	0.205655574855392	15.633846967674	16.9178873037304	16.5037828165583	15.8529269261082	15.4858425975806	16.437999939957	15.6722282752691	16.4897509018425	16.7506305252637	15.9041436014673	15.1821013485596	15.3036555356655	15.4866778670076	16.0114509191934	16.1067531418469	15.6714338899077
YMD4537	SLAD_vs_SLAD-2PE	KAIGAGR	Q12405	LPX1	Peroxisomal membrane protein LPX1	489.8176	2	13539	0.949809635808167	0.433137602121747	12.3147741235598	15.5004331619574	14.7504258058658	13.8524623161341	13.0779594596254	14.0326908831737	13.1960140031496	14.3788806530814	14.2928680645358	14.6224052576585	12.1870418018141	12.8377308911899	13.0393853227605	14.2341637165376	13.5969056429537	13.1987127430846
YMD4537	SLAD_vs_SLAD-2PE	KALEEVSLK	P14126	RPL3	Large ribosomal subunit protein uL3	542.3448;813.0124	3;2	40720;40762	0.921021368014314	-0.369293608063295	15.3113809477521	15.0184199416539	15.0261266834919	15.1105215949938	15.1750704248031	16.0026622916877	15.6544229516218	15.1114679320323	15.2141910951361	15.1567801192624	14.7792950289062	15.0903059967752	15.5221658463055	15.2773685400337	15.2158106291453	15.1903839819194
YMD4537	SLAD_vs_SLAD-2PE	KAQCPIIER	P26783	RPS5	Small ribosomal subunit protein uS7	474.2752	3	25173	0.921021368014314	0.503222798799666	16.7657530963018	17.1001627836567	16.5562602199072	16.5968113542335	15.7293727848303	NA	16.0773908168536	16.9478085924914	17.5386536920639	17.5193810162298	15.4924658336712	15.6263838291635	16.0254155564288	16.7935909468261	16.8780320069202	16.3157704769341
YMD4537	SLAD_vs_SLAD-2PE	KAYFTAPSSER	P53221	RPL26B	Large ribosomal subunit protein uL24B	520.9512	3	29635	0.921021368014314	0.483060569002832	15.4648109234113	16.046046357202	16.2163826204797	15.4409117932174	15.0253574221659	14.9329378940416	15.4142079155199	15.8634061865718	15.7320996362221	15.424074121056	15.4603884804764	15.4538411816372	15.4900720665015	15.3297842100743	15.3070593125084	15.0614100526585
YMD4537	SLAD_vs_SLAD-2PE	KAYFTAPSSERR	P53221	RPL26B	Large ribosomal subunit protein uL24B	572.9842;429.99;572.9847;429.9903;572.9845	3;4;3;4;3	26177;26189;26284;26411;26440	0.921021368014314	0.219081639884578	14.022615036745	14.476681871114	14.4056108497027	13.7914768288734	13.7978260276382	14.0672495153392	13.7053506690746	14.2496318148447	13.9731761083616	14.0644889173239	13.3330929620633	13.6609332539	13.3964440263201	13.9829570043339	13.6930387718916	13.6799144712048
YMD4537	SLAD_vs_SLAD-2PE	KCSATNR	P0C0V8	RPS21A	Small ribosomal subunit protein eS21A	570.8099;380.8755;380.8754	2;3;3	10068;10078;10200	0.988586793622694	0.0783784584129403	11.8396863267485	14.9752634269939	13.965911192667	13.344574236505	12.4967043367247	14.6849860467351	12.8954014790631	13.7348294867398	14.2590742579781	15.0156586423736	13.7949717863077	14.0050853777186	14.0173973533277	14.3058268447522	14.3506066967808	13.1311151137184
YMD4537	SLAD_vs_SLAD-2PE	KDGASWK	P06168	ILV5	Ketol-acid reductoisomerase, mitochondrial	700.4144;467.2788	2;3	29041;29780	0.96980848049706	0.0995202934332795	15.9939458627169	16.3840454865139	16.0415926807025	16.1699981225174	15.8164693773563	16.0945690573346	15.8536595147313	16.4268030292954	16.3041371228883	16.472701913091	14.8187453422343	15.1718376349973	15.340018043162	15.4781025904789	15.6105829985267	15.3522927613433
YMD4537	SLAD_vs_SLAD-2PE	KDQYVPEVSALDLSR	P02407	RPS17A	Small ribosomal subunit protein eS17A	675.3738	3	47715	0.975876830225815	0.0413172244490774	14.9627141242624	14.9181450201221	14.7705094725791	15.0917039585283	15.1998786344551	14.7693119157693	14.7295207574162	14.879092370055	15.0070002849276	14.7191161346805	15.0587485294355	15.28115153787	15.1398732192985	15.0609475504044	15.0877213448973	15.2329923293343
YMD4537	SLAD_vs_SLAD-2PE	KEDPNRPK	Q04013	YHM2	Citrate/oxoglutarate carrier protein	531.3216	3	18196	0.997499317114942	-0.00287185270379808	13.5558636463597	13.5628788424856	13.6972998518868	13.4810815798853	13.3523007305484	13.6304170302894	13.6316211573566	13.6942724132381	13.98553533551	14.2666667824837	13.4301501964283	13.5675589638693	13.5254184278423	13.8240947245497	13.788499431044	13.7030697466846
YMD4537	SLAD_vs_SLAD-2PE	KEGGLGPINIPLLADTNHSLSR	P34760	TSA1	Peroxiredoxin TSA1	652.3716;652.3718;869.4947;652.3717;652.3735;652.3725	4;4;3;4;4;4	55997;56097;56098;56187;56309;56426	0.921021368014314	-0.189405626250801	14.5697689752348	14.7569193727449	14.7924429313912	14.5347412648849	15.066385982268	14.95274217015	14.7691774811762	14.6231894156648	15.0574932804376	14.3237850719617	14.6576471226549	14.8032847535783	14.5514978684731	14.7591156500979	14.6424581689086	14.7731346270887
YMD4537	SLAD_vs_SLAD-2PE	KEIELAEHEMPGLMAIR	P39954	SAH1	Adenosylhomocysteinase	568.5606;568.5604	4;4	53045;54051	0.949809635808167	0.143228960788431	13.3566646024554	13.1192171020679	13.3265716728682	13.2339952323721	13.4516376927794	NA	12.642614119124	13.253397763054	13.793163219309	13.492825216213	13.1006140192819	13.2388032172227	13.4165644158038	13.4366986162286	13.5404384822883	13.6046050815088
YMD4537	SLAD_vs_SLAD-2PE	KELDEIAASLENL	P17536	TPM1	Tropomyosin-1	874.9885	2	63503	0.95163524655973	-0.138528424396615	12.2326170376216	12.9240304512856	12.3606447494177	12.0047151566901	12.3050326717818	NA	12.8005367591808	12.4515213884885	12.8687609369819	NA	12.609565519263	12.2747663263287	11.8790064163848	12.0776588740876	12.2420000354981	12.2286092770916
YMD4537	SLAD_vs_SLAD-2PE	KELYGNIVMSGGTTMFPGIAER	P60010	ACT1	Actin	892.4695	3	58089	0.921021368014314	-0.363464489063546	12.7094325338133	12.1106336751579	12.2986216186509	12.969016106529	13.0185699304167	NA	12.8097284992588	12.8278729881285	13.2901193939503	12.5089761018397	12.6206041586536	12.7547285684834	12.4500202219256	12.4448442302305	12.9737940367052	12.303785742453
YMD4537	SLAD_vs_SLAD-2PE	KEWFDIKAPSTFENR	P33442	RPS1A	Small ribosomal subunit protein eS1A	619.8439	4	51656	0.921021368014314	-0.345467744264983	14.0581806607812	13.8678288095034	13.7115596853138	14.1687804039466	14.3206196239157	14.4958544449692	14.2075755942231	14.1641708734971	14.3931312321247	13.8879890211562	14.2306764488168	14.4589442187317	14.4879176958488	14.2005057286214	14.3801272326334	14.2759973832031
YMD4537	SLAD_vs_SLAD-2PE	KFELGRQPANTK	P0CX39	RPS8A	Small ribosomal subunit protein eS8A	500.0511	4	31336	0.921021368014314	0.17891914434184	16.6968781833034	16.7642419579263	16.7280505411691	16.5742263824166	16.1960615107516	16.6115362823672	16.2713095096829	16.9688131846464	17.065846350721	16.9028207630558	16.4125188579194	16.4455936916217	16.825753915052	16.92554793322	16.8053585514131	16.7204034481953
YMD4537	SLAD_vs_SLAD-2PE	KFEPTYR	P0CX31	RPS24A	Small ribosomal subunit protein eS24A	622.8529;415.5713;622.8526;415.5714	2;3;2;3	26394;27199;27216;27288	0.992370348152205	0.022067412356094	15.0873205786703	16.4512452058678	16.0326015050965	16.0874867915084	15.4761407550895	15.6713950595873	15.6947085694787	16.7281400475631	16.3467228569843	15.7961340138794	15.2700040970656	15.7230692941354	15.541892872907	15.9722493419801	15.8269509309227	15.769376257256
YMD4537	SLAD_vs_SLAD-2PE	KFFGLSKEDDVR	P0CX37	RPS6A	Small ribosomal subunit protein eS6A	513.2987	4	42024	0.921021368014314	-0.356518611852691	13.1778429901018	12.9882871354924	13.9007430895404	13.5663554665852	13.9335940782459	14.3811589841107	13.5753007325064	13.1692493342675	15.0960958459578	14.3214134361616	14.0201139216393	14.5488724833725	14.7246972870255	14.7513829535091	14.9524488798376	14.6058381689798
YMD4537	SLAD_vs_SLAD-2PE	KFPELGAELAR	P23254	TKL1	Transketolase 1	512.3038	3	44536	0.989328488590744	0.0317052726016094	13.8603261810764	14.3736561415396	14.1063934684796	13.8740586369069	13.4529241233016	14.9198988771476	13.4749777994719	14.2398125376749	14.5240314354033	13.8641704485758	13.424348233478	13.741417879298	13.8317908100577	13.9799383569219	14.1387828280408	13.7257791333677
YMD4537	SLAD_vs_SLAD-2PE	KFPELGAELARR	P23254	TKL1	Transketolase 1	423.506;423.5041	4;4	40754;40882	0.967841225339667	0.138751395539167	11.8815536588444	12.6455410592717	12.2149692333337	11.9972277606501	11.8208832624297	NA	11.7034045555933	12.6139267794345	13.257471608198	12.7398801047737	11.4993942881426	11.8198543576403	11.9879112741291	12.6911733968343	12.5433215718285	11.6994916965483
YMD4537	SLAD_vs_SLAD-2PE	KGAGSIFTSHTR	P0CX45	RPL2A	Large ribosomal subunit protein uL2A	392.2242;392.2241	4;4	25302;25414	0.974936694780916	0.148540159909633	13.2241739227215	15.8391925184538	15.6015258178377	15.1318729507606	14.4805129697174	NA	14.3758317141441	15.5456087437398	15.8147473825849	15.6613073145902	14.4345529056241	14.4847748584756	14.4348462358829	15.2320803822668	15.3375054372728	14.5873894742107
YMD4537	SLAD_vs_SLAD-2PE	KGDKNTIVSSYNR	P19414	ACO1	Aconitate hydratase, mitochondrial	523.3017	4	27788	0.983806661376795	-0.0351575049835748	15.4248041496807	15.2882793393391	15.3385940715499	15.5595670262241	15.3434268007913	15.5474319581723	15.600329955876	15.2606858918885	15.9757516054592	15.9937394669565	15.4261688852057	15.5832109391421	15.7251934488887	15.9410314605148	15.9952430024874	15.8296615903249
YMD4537	SLAD_vs_SLAD-2PE	KGDTYVSIQGFK	P00549	CDC19	Pyruvate kinase 1	488.5351;976.0663;651.0473	4;2;3	44124;44365;44368	0.949809635808167	0.163187419884455	16.1254970616849	16.4668616183238	16.256030993984	16.0672791529909	15.9109964602358	15.952209682652	16.1349289126402	16.2647840919178	16.4031229904878	16.3594164735334	15.3907359807289	15.3857415462318	15.749332109539	16.1931254491766	16.3058708802269	15.872086015534
YMD4537	SLAD_vs_SLAD-2PE	KGETLQDTIR	P07259	URA2	Protein URA2	488.9494	3	27864	0.965176566658194	0.111902278122885	14.0460715624221	14.1493210398551	14.3665665157612	13.6135263567957	14.0347907896051	NA	13.4801812767893	14.2809352053624	13.6805875678944	14.0052796732499	13.4197063383542	13.1314249664185	13.2939623180827	12.9437301557103	13.4463302168403	13.5461266612014
YMD4537	SLAD_vs_SLAD-2PE	KGLTPSQIGVLLR	P05756	RPS13	Small ribosomal subunit protein uS15	562.6931	3	48286	0.997499317114942	-0.00423869653459974	14.0496144665893	14.7561815708426	14.9157445185939	14.7850565373504	14.3647435289006	15.383293956773	14.2113631982824	14.5641511955586	15.0021332785185	15.0241121610121	14.2082479082264	14.4806649406759	14.6921712616922	14.9867625464505	15.0578590465897	14.5953572452508
YMD4537	SLAD_vs_SLAD-2PE	KGNNTANATNSANTVQK	P39015	STM1	Suppressor protein STM1	781.0969;781.4305	3;3	23097;23411	0.921021368014314	0.553264048367565	15.3511756066646	15.5923301268339	16.3597143559374	15.0472281619771	13.9053479413253	NA	15.2941719687594	15.9035241333723	16.2265872690153	16.0927026675054	14.6071753473085	14.7707608011184	15.0573191729104	15.607363955751	15.8056968322412	15.0939282283309
YMD4537	SLAD_vs_SLAD-2PE	KGSLENNIR	P41805	RPL10	Large ribosomal subunit protein uL16	445.5958	3	22898	0.972900458197985	0.0623910949428179	14.4805504467329	14.8698879031324	14.9168336069389	14.4991948950245	14.5254989775195	14.4368552966717	14.7954421372338	14.7591060606324	14.7361245876153	15.1909451923516	14.3406750434621	14.6211649326165	14.7509752211577	14.923824598351	14.6450099762361	14.3348562225324
YMD4537	SLAD_vs_SLAD-2PE	KGVPYVVTHDGR	P0CX35	RPS4A	Small ribosomal subunit protein eS4A	408.736;544.6454	4;3	27434;27436	0.965176566658194	0.154860862309478	14.4601745818794	15.0205400902226	14.9448062955124	14.5416309194267	14.4604552125694	15.5274273868504	13.9423368251483	14.4174890132353	15.2462666067107	14.9829643851513	13.8602594235488	13.937393872337	14.2935121217245	14.9951373671983	14.5235885058665	14.1789618729078
YMD4537	SLAD_vs_SLAD-2PE	KGWTGQYTLDCNTR	P07267	PEP4	Saccharopepsin	668.671	3	36395	0.92935537871403	0.176226836990754	15.0705521394049	15.1270465614622	15.4587336351236	14.6723951215155	14.6673215616138	14.9225735185234	14.885704953174	15.1482200762321	15.0429941941019	14.8733388557681	14.1173352823034	14.3302399813448	14.521240247226	14.7030990244272	14.8054947480246	14.351523651205
YMD4537	SLAD_vs_SLAD-2PE	KHHIDHYPAGR	P49367	LYS4	Homoaconitase, mitochondrial	545.6348	3	15157	0.953937216623875	0.284103772452516	12.5859193621143	12.8424077114375	12.9478506578939	11.8742610470797	11.7360054369299	13.7204749237905	12.0894898730786	11.5680534549164	13.2721000303372	12.8553413576065	11.26713031737	11.5346422995421	12.9542050308741	12.8679425308384	12.7021263763246	11.4850700323484
YMD4537	SLAD_vs_SLAD-2PE	KIAETLR	P36094	SPC42	Spindle pole body component SPC42	378.911	3	11862	0.921021368014314	0.635397338726017	12.3968574407538	14.6821636731455	14.3317510668831	12.9351704209777	12.0676770822508	13.3956940486663	12.9139931065157	13.4269890094232	14.4029428387483	13.7489237746564	11.7756542442161	12.3884133366464	12.3340351324833	13.4839421994374	13.364590720681	12.4130617055907
YMD4537	SLAD_vs_SLAD-2PE	KIAGVLGATGSVGQR	P13663	HOM2	Aspartate-semialdehyde dehydrogenase	573.3443	3	37719	0.989778079995279	-0.0184533324513527	14.9341530014241	14.9086891257448	14.9945564181577	15.2882678427187	15.4063426008398	14.6159061964472	15.0942863395988	15.082944580965	14.8473500862132	15.2157363125285	15.2166260574809	15.2092595781848	15.208752045439	15.2390800932586	15.051910340732	15.3076074654439
YMD4537	SLAD_vs_SLAD-2PE	KIASIFN	Q08245	ZEO1	Protein ZEO1	548.8387;548.3361;548.8389	2;2;2	44411;44452;44513	0.921021368014314	0.867507460110295	15.2640333995405	16.631990141176	17.686463639606	15.5744469079856	15.3661987147348	14.548530853004	15.378242569646	16.393932110482	14.5720012215974	15.24438384383	14.5523167524629	14.6392436602987	14.5552077594482	15.091638334322	14.4639935781886	14.7450093556507
YMD4537	SLAD_vs_SLAD-2PE	KIATYQER	P00359	TDH3	Glyceraldehyde-3-phosphate dehydrogenase 3	438.2576	3	22859	0.95508511538578	0.0951160562553639	15.0541249810299	14.8144118007426	14.6166290005178	14.603577362375	14.5209008899418	14.7975510704592	14.6757249592326	14.7141020000102	14.616177461578	14.9805507382363	14.2957294905429	14.508965171407	14.6188487541541	14.9256165196479	14.8604322304859	14.3983033890714
YMD4537	SLAD_vs_SLAD-2PE	KIAYIGLR	P00812	CAR1	Arginase	413.2711	3	38063	0.963209037508898	0.150882510159432	13.178945614701	13.4233263618058	13.8328106449997	13.1610523442855	12.7671663742578	13.7189441040668	12.818959238048	13.6875352087816	13.2831486824595	12.1447723838038	11.9551432101496	11.9392461580899	11.9953994218602	12.6504786851562	12.1883971114244	12.2684236018164
YMD4537	SLAD_vs_SLAD-2PE	KIEESSR	P25339	PUF4	Pumilio homology domain family member 4	384.8885	3	16450	0.921021368014314	0.46478605689359	12.8144779657401	14.0601856363702	13.8407457706051	12.822784674827	12.7728605390357	13.034040612814	12.8960128301922	12.9761358379262	13.63913014731	13.8459633838163	12.4695330395245	12.9552210843078	12.885902623122	13.3322163142162	13.3139759543992	12.8009502682406
YMD4537	SLAD_vs_SLAD-2PE	KIEFPLPSEDSR	P33297	RPT5	26S proteasome regulatory subunit 6A	574.6544	3	46076	0.921021368014314	0.165414175298178	14.2757208322318	14.5387368113704	14.737124054022	14.1769388330508	14.2695329163258	14.2447092989493	13.9825199777779	14.5701016364292	14.5902003194596	14.0935455959277	14.0728274223173	13.977711627206	14.1902650704538	14.5236837972375	14.2936389686501	14.2374755236555
YMD4537	SLAD_vs_SLAD-2PE	KIEGGSTDIESTPKDAAR	P32447	ASF1	Histone chaperone ASF1	497.4794	5	40393	0.921021368014314	0.505566988868658	NA	15.1034696260001	15.5486446418563	14.2090236068209	14.0303802740227	NA	14.2592724177384	15.0547842163102	14.1688901083065	14.4723938327057	12.6285130652803	13.2392857051515	13.7813272493639	14.2297429865791	13.9720220219636	13.6368909595308
YMD4537	SLAD_vs_SLAD-2PE	KIPLVIR	P20435	RPO26	DNA-directed RNA polymerases I, II, and III subunit RPABC2	381.6038	3	39166	0.921021368014314	0.898318301736577	12.1336655880551	13.7884479233249	14.6616016719438	12.4567709601009	11.3124433616344	NA	12.2849293428005	13.4880369979238	12.9489732096275	12.2904047493026	11.0484260203737	11.2923317847749	11.6481093925325	12.3899857637875	12.5611849607318	11.6457713715854
YMD4537	SLAD_vs_SLAD-2PE	KIPVGYSSNDDEDTRVK	P22146	GAS1	1,3-beta-glucanosyltransferase GAS1	633.5971	4	35116	0.921021368014314	0.241838624155495	18.3713607168106	18.129441815681	18.1831353970496	17.9130731313409	17.8991179387827	17.3679555429503	17.9074454891006	18.4551375934264	17.155536902192	17.78820931721	16.9969111509157	16.7330940644154	17.0444312478704	17.4542448596486	17.1747731685759	17.4484725449784
YMD4537	SLAD_vs_SLAD-2PE	KITSNQR	P00560	PGK1	Phosphoglycerate kinase	575.848;384.2342	2;3	13214;14603	0.949809635808167	0.440229497803939	13.7178460238479	15.7494488499497	15.2216591026521	14.1618726946753	13.4886350249289	14.9755417036605	13.3580638209301	15.2676681303897	15.9959652154891	15.4737196760274	12.9481861644452	13.5724786493647	13.5223644762147	15.3121670138413	14.7050438066169	13.9409549683408
YMD4537	SLAD_vs_SLAD-2PE	KIVDEGLNGVDLVSR	P52910	ACS2	Acetyl-coenzyme A synthetase 2	959.5512;640.0371;640.3714	2;3;3	47884;47890;47891	0.921021368014314	-0.567899056753106	14.6638531827663	15.0620675844378	15.439641297229	15.6020088440173	15.5242366295809	16.6434757402477	15.7628514675254	15.1086032981089	15.8968073817251	15.2005240038962	15.7572103400885	15.4377181341934	15.7142707867451	15.8341662336642	15.6726050916886	16.0782467560017
YMD4537	SLAD_vs_SLAD-2PE	KIWCFGPDGNGPNLVIDQTK	P32324	EFT1	Elongation factor 2	956.5226	3	57627	0.921021368014314	-0.24226325805841	13.4918237691573	13.1853581900425	13.4371743782187	13.6145935797425	13.4841477496211	13.7904787905494	13.548471385003	13.8749050242211	14.427323776724	13.871361562336	13.4312327577882	13.6939449938889	13.8274174162024	14.1513453611331	14.1660785492684	13.8746559394009
YMD4537	SLAD_vs_SLAD-2PE	KKDELER	P26783	RPS5	Small ribosomal subunit protein uS7	382.2364	4	22700	0.953937216623875	0.145970198427367	16.2366069086574	16.6915677363955	16.2889051482021	17.0493546124316	16.539897801271	NA	16.4921992864899	16.2298181212219	16.6137206056317	17.6725922912098	16.6772623699947	17.2285659084875	17.2311446378306	17.1760558961677	17.2138579275707	16.8328322946074
YMD4537	SLAD_vs_SLAD-2PE	KKEAAAEESEVDAAAR	P40024	ARB1	ABC transporter ATP-binding protein ARB1	571.5681	4	27465	0.921021368014314	0.392437277403307	14.8870541920431	14.7512168593095	14.776929713656	14.8090693767913	14.706654893653	13.3111582891236	14.6557571173581	14.9809507320519	15.1009725208699	14.9594508598982	14.3007278128529	14.5086902515927	14.6468628314393	15.0092108506455	14.8561409355019	14.4760777863298
YMD4537	SLAD_vs_SLAD-2PE	KKQSDVLR	P05748	RPL15A	Large ribosomal subunit protein eL15A	396.2544;528.0037;528.0039;396.2547	4;3;3;4	22831;22836;23160;23169	0.990325291947916	0.0400033364929087	16.3699690692202	17.6291074589199	16.7381948770349	17.0719279510469	16.4871592590788	17.5745540467417	16.5817744924303	17.0056982119995	17.6963645349433	17.612702115172	15.8598663837412	16.4092327807155	16.9393947507251	17.640040816598	17.3561714386809	16.8465711823071
YMD4537	SLAD_vs_SLAD-2PE	KKTGLDISDDAR	P11484	SSB1	Ribosome-associated molecular chaperone SSB1	482.534;643.0429;482.5327	4;3;4	30715;30740;30817	0.974592733217802	-0.0604506409910837	15.8568894420985	15.6629637789737	15.8932725609464	15.8970444080411	15.9895161387715	16.1994607203644	15.5092023754916	15.8537935193966	16.6854441908029	16.6331167397188	15.9028873340807	16.1677282228577	16.237423237692	16.5931308255627	16.3433866852596	16.1983632906125
YMD4537	SLAD_vs_SLAD-2PE	KKVMPAIVVR	P0CX41	RPL23A	Large ribosomal subunit protein uL14A	438.0422	4	36373	0.972900458197985	-0.102157970626244	13.5989546329929	13.9887588364665	14.1638098623321	13.8639910226913	13.6461336830175	NA	14.0632366495763	14.3087393451471	14.6938861076338	13.9818702131682	13.5911537327236	13.3405581477113	13.4229132040088	14.4702794156437	14.2760003357103	13.5790838544751
YMD4537	SLAD_vs_SLAD-2PE	KLDHTER	P38249	RPG1	Eukaryotic translation initiation factor 3 subunit A	401.5656;601.8449	3;2	14200;14205	0.92556563977976	0.381346286904966	14.066384762967	15.2854429552136	14.9427656594503	13.9591643955764	13.7515616808894	15.0199619951068	13.3993659175468	14.5574830320442	14.9064862481145	14.6130829913117	12.8260947409031	13.0979113126308	13.6973505035968	14.3707273221235	14.0769237299359	13.5823489983106
YMD4537	SLAD_vs_SLAD-2PE	KLDPNVGR	O14467	MBF1	Multiprotein-bridging factor 1	401.5785	3	25167	0.921021368014314	0.558325560652374	15.5615748457489	16.473668031789	16.408776005734	15.5783231790327	15.1589119379291	15.5615014423275	14.7050777535039	16.3635486859345	15.6093149468672	15.0965306150697	14.0316943582789	14.171978310249	14.176992784406	15.423372546633	15.1836898029465	14.7641018834386
YMD4537	SLAD_vs_SLAD-2PE	KLEDAEGQENAASSE	P32445	RIM1	Single-stranded DNA-binding protein RIM1, mitochondrial	941.4551;627.9727	2;3	27112;27115	0.996858004555954	-0.00620789246469222	15.2729824520043	15.4484189396626	15.7206408085887	14.879633557427	14.5669914637085	16.246276184489	15.0042449503243	15.5289947290196	15.3109379786686	15.0411823789698	15.0664447209121	15.0162599824897	15.1001907687915	15.1815097700694	15.4414453167168	15.0567292899625
YMD4537	SLAD_vs_SLAD-2PE	KLEDHPK	P02994	TEF1	Elongation factor 1-alpha	492.6358;737.9484;492.3016	3;2;3	22726;22735;22780	0.965176566658194	-0.106539893501338	16.9268438066488	17.6364660729486	17.8447475513476	17.4231312063985	17.015547782189	18.2104714233636	17.4561522156017	17.5751767901945	17.3237460888853	17.4285310314359	16.7240797926637	16.684712508242	17.0625471936972	16.6430912778885	17.1002941399214	16.7462800912662
YMD4537	SLAD_vs_SLAD-2PE	KLEDHPKFLK	P02994	TEF1	Elongation factor 1-alpha	434.2736	5	36992	0.966466364308573	0.129241480335978	13.3926666093706	12.7575856099501	13.2552189698584	14.3863739203995	14.1486436923251	NA	12.8383216454212	12.9691940534297	14.2457991415262	13.8462542213367	14.0031537436539	14.3688775436746	14.6104325092828	15.2771593414722	14.6932325846168	14.6556890439469
YMD4537	SLAD_vs_SLAD-2PE	KLEDLS[391]PSTHNMEVPVVK	P23301	HYP2	Eukaryotic translation initiation factor 5A-1	734.6772	4	49521	0.921021368014314	-0.423889705556858	15.8733497972719	15.9647457504288	16.1753618258325	15.871304174444	16.1842174214705	NA	16.4780412734281	16.5229815827548	14.8055600256574	15.1388057086487	15.5475351130232	15.8308762734485	15.1116614771747	15.2753959637024	15.2248720030961	15.4330110071453
YMD4537	SLAD_vs_SLAD-2PE	KLEDLSPSTHNM[147]EVPVVK	P23301	HYP2	Eukaryotic translation initiation factor 5A-1	662.6214;662.8726;662.6229	4;4;4	42032;42134;42135	0.994467474658841	-0.0135210297682669	16.0829568379259	15.9976938370048	16.71425455042	15.4388811102346	15.5656108972576	NA	16.4661977813762	16.1840941623601	15.1940941704688	15.4135365090511	14.7098266751926	14.7464544646084	14.5064004083757	15.0562762871983	15.3343554874811	14.6615034475336
YMD4537	SLAD_vs_SLAD-2PE	KLEDLSPSTHNM[147]EVPVVKR	P23301	HYP2	Eukaryotic translation initiation factor 5A-1	561.5202	5	38369	0.921021368014314	0.245315568833886	16.3448785644672	16.3708178573409	16.4311410589556	15.5105935091973	15.9138396529188	15.2932664267584	16.3444415460567	16.1246210888915	15.4779847543627	15.5377637606441	15.0844329820302	15.2932782937558	15.1455209544149	15.1946793607501	15.7016130023608	15.2896235291809
YMD4537	SLAD_vs_SLAD-2PE	KLEDLSPSTHNMEVPVVK	P23301	HYP2	Eukaryotic translation initiation factor 5A-1	658.6239;658.6236;877.8292;658.8745	4;4;3;4	45824;47018;47065;47133	0.921021368014314	0.499119934202113	16.4867415558066	16.4739388260195	17.1959162142576	16.374891680571	16.1742284523751	14.7357103706166	16.7536773431671	16.8713923736875	15.7511318572788	15.8146711128283	15.6626444324947	15.3061081796829	15.5460225743898	15.3749463451766	15.9382228442295	15.5749672294865
YMD4537	SLAD_vs_SLAD-2PE	KLEDLSPSTHNMEVPVVKR	P23301	HYP2	Eukaryotic translation initiation factor 5A-1	558.3221	5	43386	0.949809635808167	-0.190381908974114	15.7237480624227	15.1257154975313	16.0923308012682	15.1644852039544	15.4934186745643	15.0434453255252	16.0836138808727	16.247329320111	15.1799239240141	15.3604776916472	15.0236555149115	14.5815983779319	14.8072961549102	14.932904242559	15.3862982680093	15.2611033037382
YMD4537	SLAD_vs_SLAD-2PE	KLEIQQHAR	P0CX25	RPL43A	Large ribosomal subunit protein eL43A	476.2876;713.9269;476.2871	3;2;3	21000;22366;22413	0.930646749394595	0.227124782275963	14.0720949448546	14.811847241361	14.8758280771364	14.1538426635394	13.816267083896	14.5274089658525	13.962532694699	14.69890505334	14.6236578322346	14.8753200041706	13.7599616855751	13.7839096806868	13.9735360959231	14.4196161356051	14.2990829949177	14.0211893725869
YMD4537	SLAD_vs_SLAD-2PE	KLFAATVAK	P00560	PGK1	Phosphoglycerate kinase	779.0075;519.6746	2;3	40788;40821	0.921021368014314	0.570801340987927	16.3171442159661	17.1259631030814	16.9295781780993	16.6216471372758	16.1158450877862	14.5269659450808	16.4725893747465	17.5957268628573	17.7363763699785	16.9159487396994	16.108529267422	15.8220297399623	16.0198798273302	17.0689757875439	16.9166166354592	16.2493779099623
YMD4537	SLAD_vs_SLAD-2PE	KLFDNTER	P53878	YNL181W	Uncharacterized oxidoreductase YNL181W	442.9162;663.8719	3;2	26605;26619	0.974936694780916	-0.0630917901977579	13.7125694444162	14.7989320895068	14.7274075184818	14.7888902574703	14.2887625429958	14.8451833370149	14.5644497627195	14.5817708279358	14.4479685977425	14.0518119761343	14.5896772229077	14.4991569901053	14.4700330066461	14.6872065322694	14.6373232873958	14.4547683685501
YMD4537	SLAD_vs_SLAD-2PE	KLFGVTTLDSIR	P17505	MDH1	Malate dehydrogenase, mitochondrial	552.002	3	50462	0.971619155130797	0.0591175807192119	13.2175301225589	13.5028396976209	13.4728927843704	13.2251072410752	13.0766877802816	13.5333524050646	13.174918675578	13.3969406618244	13.5512105889467	12.9111789228844	12.9904188128937	12.9648226895379	12.7618157955158	13.3211751013084	13.010100529094	13.0283698549748
YMD4537	SLAD_vs_SLAD-2PE	KLGDTTR	P12683	HMG1	3-hydroxy-3-methylglutaryl-coenzyme A reductase 1	547.8292	2	17938	0.921021368014314	0.394733907486026	13.8306793139784	14.6053856830266	14.5352220002924	14.1742516562852	13.519603542947	13.9741117442615	13.7337237306904	14.3391640057396	14.2388186561857	13.8907135080227	13.5555813072305	13.6090747273866	13.6650535019785	13.8792032306101	13.7661528671115	13.7972652751921
YMD4537	SLAD_vs_SLAD-2PE	KLGYTEPDPRDDLNGLDVAR	P31116	HOM6	Homoserine dehydrogenase	850.1163	3	45415	0.964239218190523	0.154638759748694	12.9135828671992	13.4621932218176	13.0927922205282	12.8165173718861	13.1344916661904	NA	12.541392856406	13.0740134592308	13.6617146599897	13.2206569070349	12.3350489947963	12.5252017788489	12.6618205628373	13.5157689794993	13.5462838543124	12.9475663209347
YMD4537	SLAD_vs_SLAD-2PE	KLIDLTQFPAFVTPMGK	P06169	PDC1	Pyruvate decarboxylase isozyme 1	629.3746;838.8286	4;3	62874;62890	0.945858337240043	0.167548919445878	13.3386008127387	13.6059685661469	12.7879229848769	13.4317730672302	12.9280693198437	NA	12.8200360662943	13.6224469287688	12.9297104180226	12.4380628752719	12.5887345770299	12.5628797042806	12.60349808247	12.6752153184719	12.9084201114851	12.7143892916974
YMD4537	SLAD_vs_SLAD-2PE	KLIDWFR	P09950	HEM1	5-aminolevulinate synthase, mitochondrial	641.3934	2	57450	0.921021368014314	0.681878004235745	14.2850789453944	15.0233806058241	14.988867234875	14.5270665124347	13.9135613161371	NA	13.3178766335302	14.8412230115216	14.7507606216427	13.8182809780981	13.2957239068237	13.6184616859312	13.8950927624423	14.3826044014771	13.9587365611737	13.8990319513717
YMD4537	SLAD_vs_SLAD-2PE	KLIHYSTK	P09232	PRB1	Cerevisin	400.2545;533.3376	4;3	29058;29083	0.921021368014314	0.809810677034255	14.5935784410617	15.4756860280135	16.574945881823	14.579974234013	14.3469108720921	13.2397053934442	14.7150454115406	15.6832801996973	13.8255667961182	14.0029231315556	13.4760605811196	13.469924927465	13.2516777738023	13.4920504849873	13.4565173350047	13.6608308153564
YMD4537	SLAD_vs_SLAD-2PE	KLLQLAGVEDVYTQSNGK	P25443	RPS2	Small ribosomal subunit protein uS5	857.8279	3	53972	0.92556563977976	-0.198578376585221	12.1560456785862	12.3761986921103	12.8431770316406	12.7865410513911	13.1616182108343	NA	12.4851346455492	12.5704541136683	12.815341878658	13.7017289897829	13.2023857344062	13.144520228102	13.2841979937612	13.2953340609038	13.5689277647604	13.141624801916
YMD4537	SLAD_vs_SLAD-2PE	KLNTNVIR	P22146	GAS1	1,3-beta-glucanosyltransferase GAS1	631.3999	2	28174	0.921021368014314	0.41806126074813	15.0561435238208	15.9232979874094	16.1320016124585	15.1081491143188	14.7611606051957	14.9915907486104	14.9947764770455	15.7998193641633	15.1477453002894	15.4845579637319	14.9814639596214	15.165409414927	14.8765917485284	14.9672935466535	15.0623241497344	14.9051942457982
YMD4537	SLAD_vs_SLAD-2PE	KLRPENQ	P06168	ILV5	Ketol-acid reductoisomerase, mitochondrial	594.8554;396.9059;594.8555	2;3;2	16191;17400;17401	0.921021368014314	0.901162716476737	16.9857363415176	18.8541436225037	18.6758092659311	17.4561660149586	16.9604560250243	16.2861667808373	16.7833314883186	18.3372500848238	17.5317078234794	17.3209738117609	15.4573809869133	15.7908843306486	16.0948764511066	16.663589479777	16.5678104915826	16.1072188352177
YMD4537	SLAD_vs_SLAD-2PE	KLSQLVK	P53252	PIL1	Sphingolipid long chain base-responsive protein PIL1	475.3221	3	37016	0.921021368014314	0.575118288731243	16.561143051093	16.9754046549001	16.9635094794081	15.698549490042	15.8170194485913	NA	15.761904842193	16.3446758496044	15.2558237673359	15.4872646750043	13.585091216745	13.38290312141	13.7594231097895	14.9046329527899	14.2142816579725	13.6291943583785
YMD4537	SLAD_vs_SLAD-2PE	KLSSAELR	P16521	YEF3	Elongation factor 3A	403.2504;604.3709	3;2	25772;25785	0.988586793622694	0.0532672272513821	15.3609752920231	16.6934746943862	16.9775977956635	15.8467558123398	15.571469837305	16.8283473816471	15.5971077672108	16.6688096992442	16.7875747196467	16.6621344132589	16.0226010198446	16.0240694011762	16.0554968108002	16.7887751979004	16.5421004214483	16.5100159193718
YMD4537	SLAD_vs_SLAD-2PE	KLTKDDPSQQATR	P06208	LEU4	2-isopropylmalate synthase	524.8057;524.8056	4;4	25271;26046	0.953937216623875	0.125299689853973	15.4072105105139	15.7752208455963	15.7227774879823	15.6459412235313	15.2879202038469	15.86150238615	15.1314121954408	15.7691165227701	15.8732273980981	16.0420839063244	15.1735723885896	15.5569992924858	16.1445322410869	15.9389513368424	15.784070511074	15.7590038976761
YMD4537	SLAD_vs_SLAD-2PE	KM[147]RDQHTGR	P10080	SBP1	Single-stranded nucleic acid-binding protein	483.5961	3	07195	0.921021368014314	0.818919716422759	11.1763925168634	11.6800411353894	13.4176590100712	11.4447878190882	11.4899883520585	NA	10.9360399918478	10.9063728678846	12.9149195771723	13.033982143185	10.9784929693541	11.39352578203	11.0418145077129	12.6551550980772	12.3692674815377	11.8271803329113
YMD4537	SLAD_vs_SLAD-2PE	KMAWEDVR	P16861	PFK1	ATP-dependent 6-phosphofructokinase subunit alpha	446.911	3	34760	0.949809635808167	0.204658646892451	13.730486369117	14.7046618794364	15.0779688768371	14.1947080784913	13.8328400885886	14.3941173302852	14.2699626236757	14.3922705737626	14.6058641889414	14.301995736211	13.6747790095295	13.4598072900711	13.5457348412509	14.1882902339539	14.3860149009114	14.0033158397327
YMD4537	SLAD_vs_SLAD-2PE	KMRDQHTGR	P10080	SBP1	Single-stranded nucleic acid-binding protein	478.2637	3	10052	0.921021368014314	0.53480305656252	13.0243437270554	13.5734332407245	14.950662062703	13.5997062610545	13.2018929958123	14.3520318981967	12.8460571582424	12.6089510130358	14.6641316337944	14.2196967353344	12.0308646515024	12.6958549907219	12.9876263174348	14.2935697537325	14.1760553155199	13.2759163323842
YMD4537	SLAD_vs_SLAD-2PE	KMTDTIGVPIFLTR	P38707	DED81	Asparagine--tRNA ligase, cytoplasmic	632.7051	3	57131	0.946953477131557	-0.155913948161995	13.3623550643886	13.7648994200224	13.3390579334198	14.0349034624203	13.6925487515359	13.5223728035523	13.6665791636271	14.2433709541838	14.0980139678561	13.2164768338751	13.7327506871778	13.5453333564128	13.919398179666	13.7261860056717	13.7865853168682	13.6255182717383
YMD4537	SLAD_vs_SLAD-2PE	KMTTDDDINWQELAR	P33297	RPT5	26S proteasome regulatory subunit 6A	714.0297	3	47455	0.921021368014314	0.183772834084042	14.3120257096846	14.9103829214836	14.63936840181	14.6413599085143	14.7185245072896	14.1833413778177	14.2733184241282	14.5928612959209	14.9658360179109	14.5290510666232	14.6931496797951	14.2715226775237	14.2975122714279	14.9728660225433	14.5969720246468	14.6005802937396
YMD4537	SLAD_vs_SLAD-2PE	KNAAGNFGPELAR	Q12230	LSP1	Sphingolipid long chain base-responsive protein LSP1	550.3094	3	32417	0.921021368014314	0.149083892290291	15.3502168500739	15.776724708922	15.5580106772114	15.1837485967386	15.1608912216645	15.5315158411453	15.0955258525722	15.4844323484029	14.7709300260702	15.0196246173969	14.869197080655	15.0892400736784	14.7578246556686	15.1523197070617	14.6857112373693	14.8645569077153
YMD4537	SLAD_vs_SLAD-2PE	KNDATSSADVSGFSSR	P36049	EBP2	rRNA-processing protein EBP2	644.9933	3	27510	0.96980848049706	0.0996159830444441	12.508064782025	13.4639968262275	14.0321346010586	12.8515774205279	12.9972470806297	NA	13.1220668848281	13.223668307788	13.2096443293867	12.5400182014443	13.1618702215479	13.3621992343233	12.8551366788416	13.2221867465364	12.9621025726483	13.2422543453177
YMD4537	SLAD_vs_SLAD-2PE	KNFGDRNNNSR	P39015	STM1	Suppressor protein STM1	407.2157;542.6197;813.4259;542.6213;813.427;407.2172	4;3;2;3;2;4	14368;14384;14388;15815;15828;15837	0.921021368014314	0.653983327701473	14.9068186824059	15.863409874441	16.0910234557532	14.5437532683514	13.8791299994404	15.3166103292589	14.3531864513508	15.2401451900955	15.7390965021686	15.7015106567659	13.5072623751362	13.8502733554425	14.0569901310019	15.1679438143411	14.9966253695874	14.2989549595624
YMD4537	SLAD_vs_SLAD-2PE	KNGFVVIK	P23301	HYP2	Eukaryotic translation initiation factor 5A-1	504.9979;504.9996	3;3	39289;39668	0.921021368014314	1.14675788964701	16.1394343279457	17.0985576682472	17.3125860371408	16.2157347807991	15.7168349595948	13.6457350212617	15.7426904673928	17.0740208072955	15.8563690288047	15.367922487869	14.5300806180563	14.6819511366127	15.0757699534197	15.9520462740069	15.666059296609	15.3524821514326
YMD4537	SLAD_vs_SLAD-2PE	KNILPDLSSNALETKPAR	P38934	BFR1	Nuclear segregation protein BFR1	644.636	4	47695	0.985397004987337	-0.0342274482687781	14.4115138268697	13.7915892792848	13.9540630613317	14.1541721442396	14.1404169447875	14.0587925236926	14.1767894002676	14.0722492360531	14.7787215151634	14.3160287354129	14.1578107155142	14.4243730051424	14.333162312129	14.5971941363769	14.4430634209117	14.2754341146102
YMD4537	SLAD_vs_SLAD-2PE	KNPDYREEE	P38764	RPN1	26S proteasome regulatory subunit RPN1	495.2507;742.3726	3;2	19401;19415	0.965176566658194	0.158044881573682	13.0604665975751	14.319646500574	14.0562558184723	13.8867058993171	13.2935235957106	NA	13.3129798384207	14.4116680331015	14.0975871557562	14.0131604816293	12.6974786737382	12.7907007129908	13.548120617243	13.7626636708331	13.6692683919957	13.2925359048476
YMD4537	SLAD_vs_SLAD-2PE	KNSSILKQR	P54074	ASI1	ERAD-associated E3 ubiquitin-protein ligase ASI1	421.2679	4	15404	0.965176566658194	0.280431833979387	14.0784033138902	17.1388519569069	16.2207130159194	15.734748345815	14.8120204101597	15.8437043499373	15.0944776168157	16.3007869197013	16.581688211068	16.4646801680377	13.7181880948488	14.7357749365316	15.1451980613173	16.2262674919755	15.9451449835095	14.7081658249739
YMD4537	SLAD_vs_SLAD-2PE	KNVSSSDAR	Q12165	ATP16	ATP synthase subunit delta, mitochondrial	423.2357;634.3507;634.3509	3;2;2	12952;12956;14325	0.965176566658194	0.194329192609484	13.2090586764472	14.9030790706934	15.1870242229954	13.3580740332245	13.002395303538	14.6460757825463	14.290102390936	13.9413457559022	14.3912083904375	14.5971547954236	13.1822004062722	13.5769802927434	13.791478456197	14.1724570642902	14.5369646218062	13.5980683847088
YMD4537	SLAD_vs_SLAD-2PE	KPENAETPSQTSQEATQ	P25087	ERG6	Sterol 24-C-methyltransferase ERG6	717.3568;1075.5327;717.357;1075.5313	3;2;3;2	22216;22261;22309;22362	0.921021368014314	0.417380331264765	14.4208073010742	15.1833513840875	15.1068841274352	14.6157662947001	14.0582242510821	NA	14.1763667090965	15.0083748764998	13.9851464967561	13.2983844583148	12.268188574949	12.5209931250965	12.6081338754675	13.7047603981798	13.3842306335846	12.7121722706634
YMD4537	SLAD_vs_SLAD-2PE	KPLSTICFEGTIVDVGPK	Q12512	ZPS1	Protein ZPS1	857.1609	3	55911	0.921021368014314	-0.210725601286224	12.6168517931926	12.3341641458982	12.2464416642216	12.406381768723	12.6041665797238	NA	12.7269340718477	12.5039556813137	12.9854952365207	13.1710094905286	12.9254728509673	12.8560143053597	12.627113615894	13.0395316559298	12.9395754737642	12.6142254082162
YMD4537	SLAD_vs_SLAD-2PE	KPLSVEEITVDAPK	P32771	SFA1	S-(hydroxymethyl)glutathione dehydrogenase	712.0963	3	46534	0.999484918088649	-0.00161009346626173	14.3452976239489	14.4961199726023	13.9739725591341	14.2988067913996	14.3825503929115	13.5655356832893	14.640496332144	14.5320549126052	14.0505986103975	14.0438908796935	14.1448369126396	14.1787035749197	14.1232933825093	13.906254730186	14.2037473939202	13.997130984972
YMD4537	SLAD_vs_SLAD-2PE	KPQVTVGAQNAYLK	P00942	TPI1	Triosephosphate isomerase	709.0927;709.0939	3;3	37989;38589	0.988710862592136	0.0423276833354187	16.0117814401712	17.1282449986369	16.9169509257291	16.7416189739904	16.2277128255457	NA	16.2543208160341	17.4899305623096	16.8672404354692	16.0464886696087	15.7201814326777	15.9269075779586	15.7755670922544	16.4215172953034	16.5897520502141	16.168429032758
YMD4537	SLAD_vs_SLAD-2PE	KPTETTHLSAR	P40030	ERG28	Ergosterol biosynthetic protein 28	386.9742	4	19483	0.992370348152205	0.022630180836174	14.3662595510714	14.6392147317434	14.698717836728	13.6691763814801	13.776812643449	15.6238656854956	13.9836543778994	13.8985150708342	14.2553583230187	14.0195362764892	13.4970485357732	13.2785591692217	13.7829588763245	14.715616514743	13.9531023707208	13.4827977134134
YMD4537	SLAD_vs_SLAD-2PE	KPTVLIIGALGR	P38998	LYS1	Saccharopine dehydrogenase [NAD(+), L-lysine-forming]	514.676	3	49541	0.965176566658194	0.117982669043544	12.5439610462385	12.683500420873	12.3290035625364	11.9405877985476	12.0872108720882	NA	12.1793272884094	12.5023034535184	13.3162120123419	13.3018310846291	12.4330674684689	12.2912361814038	12.5305676778515	13.04701346939	12.5471803527886	12.5085598591732
YMD4537	SLAD_vs_SLAD-2PE	KPVLYVGAGILNHADGPR	P07342	ILV2	Acetolactate synthase catalytic subunit, mitochondrial	546.0683	4	45610	0.974592733217802	-0.111893979671372	13.9916747112559	13.8208650917968	14.5126551073939	13.7354256092893	14.2791357357317	NA	13.6761353858316	14.4258762072527	15.0265213865462	13.0472040803988	13.407499639355	13.8876581438603	13.6663805916393	14.0933151436234	13.8194789282217	14.0248955836312
YMD4537	SLAD_vs_SLAD-2PE	KQAIVQK	P05030	PMA1	Plasma membrane ATPase 1	474.9821	3	26577	0.936017693035931	0.249577872517726	16.2134474585702	16.8631490573639	16.6966635147838	16.6752704228254	15.7890310092565	NA	16.4605820699804	16.8380511433674	16.3021296592669	15.68168650165	15.0303555872138	14.8708503391719	15.2442122267758	15.5358798679439	15.736028766962	15.5432132266768
YMD4537	SLAD_vs_SLAD-2PE	KQFVVDVLHPNR	P0CX31	RPS24A	Small ribosomal subunit protein eS24A	439.7612;586.0128;439.7611;586.0247	4;3;4;3	41335;41367;41432;41452	0.921021368014314	-0.186450540869835	14.173954010882	14.3371351996572	14.4227815443921	13.9028435783758	13.9144532169367	14.9562742679941	14.37948890832	14.3323001035356	14.6533858552759	14.2127343435502	13.8704463150093	14.0324872430604	14.0766224550222	14.2008192395712	14.314336823383	14.050065540821
YMD4537	SLAD_vs_SLAD-2PE	KQIAFPQR	P0CX84	RPL35A	Large ribosomal subunit protein uL29A	431.2673	3	30985	0.921021368014314	0.532926340256608	14.5941669965507	15.1698319851212	15.6544635901645	14.3614130334648	14.3044030065584	NA	14.1986265700934	14.7330981065543	14.2316263601358	14.8830866171506	13.2467903678166	13.3989515838034	13.9433568951003	14.3598849269724	14.4007881278722	14.2530851731379
YMD4537	SLAD_vs_SLAD-2PE	KQIDQHQVNDTTQQER	P38934	BFR1	Nuclear segregation protein BFR1	758.0598	3	20818	0.993682704991318	-0.0277241264798871	11.4474740231376	12.7598914651915	12.8790280056093	12.0607375591833	11.9999231867161	NA	12.2903434654377	12.6532540171271	14.0853988299853	13.1211954942014	11.6532439763631	11.4563003674408	11.8444599142796	13.1940736739718	12.9274761279093	12.1828975437137
YMD4537	SLAD_vs_SLAD-2PE	KQKTTNTR	Q12510	CMR1	DNA damage-binding protein CMR1	397.2472	4	08007	0.921021368014314	0.530936399398795	14.4496841108165	15.2807846464167	15.0513810787143	14.3298952378804	13.9672974068321	14.1062606670433	14.2714429724509	14.6429984299065	13.5650454174396	14.2614117033389	13.2456746273595	13.7759761742947	13.6552707462698	13.7841097660641	13.896693004036	13.7896342061192
YMD4537	SLAD_vs_SLAD-2PE	KQLLANR	P21826	DAL7	Malate synthase 2	382.9149	3	23638	0.921021368014314	0.350129202205558	15.0255105974907	15.3591523621579	15.5237764022364	14.7863243586383	14.9991008426216	NA	14.6388813759869	14.8327029651673	15.2256992312011	15.3333327777874	14.5442801937352	14.6763276593791	14.814714370668	15.1592469601732	15.4552792509735	14.9058108869963
YMD4537	SLAD_vs_SLAD-2PE	KQNRPLPQWIR	P04650	RPL39	Large ribosomal subunit protein eL39	435.7656	4	32508	0.921021368014314	0.439755632237617	14.7024750386821	15.4765617221528	16.0201331839973	14.6375064272348	14.1201001948024	15.1717609081614	14.3976627598948	15.3881299802579	14.3742678767696	14.4316625416193	13.6297806347889	13.764497625266	13.3286469322878	14.1891837841899	14.1132346146663	13.946827278264
YMD4537	SLAD_vs_SLAD-2PE	KQQAAPGGNTSEASK	P01120	RAS2	Ras-like protein 2	694.7206	3	20912	0.921021368014314	0.400830942921178	13.6519117508655	14.0569023372333	14.3727437626595	13.6607718435695	13.2469734761202	13.6052579910264	13.7200909854567	13.5666834700399	13.6846865689473	14.0858699153159	13.0306700202682	13.3762901377109	13.5946650959894	13.5347599520817	13.5171271865949	13.4451209605509
YMD4537	SLAD_vs_SLAD-2PE	KQQGGGIR	P37303	GLY1	Low specificity L-threonine aldolase	383.2342	3	12630	0.949809635808167	0.33921925916971	12.9393598259487	13.9078054126529	14.1569383344455	12.3299904694257	12.1767162991162	13.6540122308626	13.1324452343657	13.0140432414495	14.8175407236316	14.3720731743849	13.0605275758913	12.6837286276667	12.983033425393	14.1927375933788	13.9327636924767	13.5938224605535
YMD4537	SLAD_vs_SLAD-2PE	KQSDVLR	P05748	RPL15A	Large ribosomal subunit protein eL15A	383.9029	3	19986	0.98762559284512	0.0506756266172452	15.4697753829608	16.2804491795309	15.8600169673689	15.6634839011696	15.2437709757646	16.2804673797572	15.4554669217001	16.0913176473391	15.8781369666155	15.8638103016714	15.0138680627291	15.5131234252692	15.3282284485511	15.9005069357773	15.449102496168	15.3000462110446
YMD4537	SLAD_vs_SLAD-2PE	KQSWVAPPPR	P39522	ILV3	Dihydroxy-acid dehydratase, mitochondrial	490.6236	3	28348	0.965176566658194	0.128311869900337	13.9882464005783	14.8215736886704	14.6529808760636	14.4297208555954	14.2920998648577	13.8275072896227	14.2586241317778	15.0010430550481	15.3366404294954	14.7355226826364	14.2573249802445	14.3602048487201	14.3565339881727	14.7616738834618	14.7865610254086	14.5214515528178
YMD4537	SLAD_vs_SLAD-2PE	KQVGVGK	P07280	RPS19A	Small ribosomal subunit protein eS19A	441.9593	3	24561	0.921021368014314	0.248237595860282	15.9488239563942	16.8337594302587	16.9085695457919	16.0598856751051	16.0311870858054	16.3053594203174	16.3583192450611	16.0632224729249	16.4310160232055	16.21829263519	15.4846967409409	15.7403186728294	15.6086961257781	16.2646312467702	16.1086377901837	15.5586302691297
YMD4537	SLAD_vs_SLAD-2PE	KQVGVGKLNK	P07280	RPS19A	Small ribosomal subunit protein eS19A	496.5788	4	31624	0.921021368014314	0.489744315756093	15.6842483879216	15.6687907782847	15.4450109125852	15.3599423022574	15.4516277669665	14.9496351073201	14.89304637009	14.904705873648	15.3975875888578	15.4747146812015	15.1624150362332	15.1261607834638	14.908254969086	14.8826717050552	15.5318387838909	15.1772099755509
YMD4537	SLAD_vs_SLAD-2PE	KRDELYSQIR	P38934	BFR1	Nuclear segregation protein BFR1	537.9771	3	26016	0.950045348951158	0.161758596093829	15.0467791282117	15.590731176388	15.7743573321369	15.4035271275924	15.148977202571	NA	15.5466374936082	15.1806555887861	16.0982288552445	15.9499128309859	15.0584924054945	15.3361397901513	15.3815652118365	15.1671687828581	15.6852388253348	15.5582830645961
YMD4537	SLAD_vs_SLAD-2PE	KSDKVNDVVYIR	P06105	SCP160	Protein SCP160	511.8078	4	35084	0.974936694780916	-0.0497209175876741	15.8359639701968	15.9642755261152	15.8132675915158	16.0471811818865	15.9418315834733	NA	15.8922117816446	16.0606355899309	16.3063097349333	15.709927466301	15.6823280492247	15.9626244374251	15.9900970446203	16.1526610585088	15.8867111501893	16.1009495135377
YMD4537	SLAD_vs_SLAD-2PE	KSDVAAPQGR	P12695	LAT1	Dihydrolipoyllysine-residue acetyltransferase component of pyruvate dehydrogenase complex, mitochondrial	444.9241;666.8823;444.9242	3;2;3	17670;17702;17759	0.988586793622694	0.0593264989919771	13.1397064117201	14.1467526704194	14.2170328154833	13.2871659540567	12.965261406753	14.7097256469978	13.1732961642544	13.7050686377064	13.6440641158829	14.7482103060956	12.6375862096589	13.1046639976147	12.9445448443053	13.8288897509476	13.3969666591008	13.2785953203296
YMD4537	SLAD_vs_SLAD-2PE	KSESVVYQGSR	P17967	PDI1	Protein disulfide-isomerase	515.2861	3	21752	0.950045348951158	0.379965014851969	NA	16.4447041926562	16.4068942816338	15.4609581260137	15.2069629309159	NA	NA	16.2414781062493	17.3057344529851	16.7257658625477	15.382048879942	15.3551170611127	15.8365083883745	16.7054840521627	17.1782375830686	16.1935336963628
YMD4537	SLAD_vs_SLAD-2PE	KSLNNAVR	P38737	ECM29	Proteasome component ECM29	402.581;402.5813	3;3	08921;09895	0.921021368014314	1.65883071524074	NA	15.7379873872533	14.7893613272665	13.9685777045944	12.67416366338	13.0799485703563	12.2981513797657	14.6403154176872	14.7847942885865	14.4364901837502	11.5107199574453	11.9067050804263	12.6863873199359	14.3465246505904	14.0357031772163	12.8128794689025
YMD4537	SLAD_vs_SLAD-2PE	KSLYTNTSR	P14126	RPL3	Large ribosomal subunit protein uL3	458.5958;687.3908;687.3906	3;2;2	21391;21406;22296	0.921021368014314	0.428094518555465	15.2472158865688	15.8542603104257	15.1462123815988	14.965136020851	14.7814895976351	14.8181943253296	14.6541513119653	15.2466112902923	15.6001969092325	15.2009481750037	13.7840154120525	13.806115686317	14.1731252851816	14.9962795579103	14.8932714622213	14.2466625714106
YMD4537	SLAD_vs_SLAD-2PE	KTDENCFIGNIPLSEFSR	P32319	PEP1	Vacuolar protein sorting/targeting protein VPS10	811.0794	3	55600	0.921021368014314	-0.433539330081677	12.7570316969075	12.4590370732615	12.5769296260195	12.9246916202088	13.1281012321012	NA	13.0908167643333	13.1199675061085	12.7215221357669	13.1648091693004	12.7661824622917	12.8532488389366	12.4984681807749	12.4097147870894	13.2068128087087	12.8927509288165
YMD4537	SLAD_vs_SLAD-2PE	KTGLDISDDAR	P11484	SSB1	Ribosome-associated molecular chaperone SSB1	498.9419;747.9092	3;2	29957;29964	0.921021368014314	-0.4298885773898	12.4994063932576	14.6195424211808	15.0954554729879	14.5405048198714	13.9939595115969	15.2477008009271	14.4628927955223	14.7699103088106	15.2576934095888	14.3380662795027	14.2526687601401	14.0338099822289	14.4003020016656	14.5469694160036	14.6499449995831	14.4113148186023
YMD4537	SLAD_vs_SLAD-2PE	KTHGAPTDEVR	P00445	SOD1	Superoxide dismutase [Cu-Zn]	505.6134	3	16395	0.921021368014314	0.640852253706946	14.2744675759471	15.4467557385547	16.0094850345802	14.0199758433558	13.7582836955914	14.1141187219911	14.3609931201713	14.9538796398562	13.5217644989595	14.150398937394	12.9014368308407	13.1250909030431	13.1587588275955	13.0245919936507	13.26093550573	13.3933734468589
YMD4537	SLAD_vs_SLAD-2PE	KTPAQLRLEFQSR	P08536	MET3	Sulfate adenylyltransferase	470.2795	4	36085	0.921021368014314	-0.197008486367702	13.3055309916854	13.9712161540133	13.6776518941059	14.0739949135059	13.5756205481992	14.0877214843922	13.8907118364076	14.2623740297823	14.7527854314844	14.2525725670113	13.909731734519	13.9345820354227	14.1979753931831	14.4059335984224	14.4038515348625	14.0313122443302
YMD4537	SLAD_vs_SLAD-2PE	KTPLAQK	P14126	RPL3	Large ribosomal subunit protein uL3	465.3059	3	27283	0.959654850369858	0.130800586907821	14.7295904887458	14.9690292444342	14.5303544741145	14.4930766448379	14.3687203549389	14.8423367283417	14.4195419693412	14.5682494518793	15.197512558348	14.8568228733876	13.8005945923572	14.2534883233135	14.2944613955587	15.0220289498615	14.837258741148	14.6118034360274
YMD4537	SLAD_vs_SLAD-2PE	KTPNGEGSKTWETYEMR	P38701	RPS20	Small ribosomal subunit protein uS10	656.3432;874.7923;656.3441	4;3;4	35798;36072;36080	0.921021368014314	-0.248260968044899	15.6164833731822	15.5542690889961	15.0954182943796	15.4641330771094	15.6062251032292	15.9413404842711	15.4866358695662	15.6891462487805	15.2206966604221	15.9699298683487	15.5067538175336	15.4502760176624	15.746904194942	15.8623805525847	15.7006560931369	15.7485696022211
YMD4537	SLAD_vs_SLAD-2PE	KVACIGAWHPAHVMWSVAR	P14126	RPL3	Large ribosomal subunit protein uL3	496.8699	5	45443	0.921021368014314	-0.68741689190761	NA	11.4066056568199	11.9388544523739	11.5594996112707	12.2142235461599	13.145569402392	11.6376497868846	12.2921711261466	13.2173597840354	11.4888989046867	12.286242108088	12.2977635165015	12.2238473302416	12.6984476991121	12.7987746878906	12.1743580113882
YMD4537	SLAD_vs_SLAD-2PE	KVAFTGSTATGR	P46367	ALD4	Potassium-activated aldehyde dehydrogenase, mitochondrial	500.6224	3	26792	0.966215935175916	0.0973228121660732	13.8469080345888	14.5407954352177	14.1789293659141	13.6910848018968	13.4889205866037	14.1991021712609	13.543825091067	14.6365785400215	14.3850154597563	13.7975198461128	13.6508312147272	13.8905497935794	13.7564672786954	14.2788565226889	13.9193760454334	13.9012456903555
YMD4537	SLAD_vs_SLAD-2PE	KVAFVQQK	Q08208	NOP12	Nucleolar protein 12	519.3342	3	33239	0.921021368014314	0.192854056443249	14.3024448911881	14.839244233774	15.0952133999314	14.6244231422847	14.570141828018	14.2877041658364	14.5396183914799	14.6924450560707	15.0209449208426	14.8145204718896	14.4762711613185	14.5756346869456	14.5464579922348	14.7213925902089	14.4576775453794	14.5882441772649
YMD4537	SLAD_vs_SLAD-2PE	KVDHCIVIK	P11986	INO1	Inositol-3-phosphate synthase	574.0208	3	32568	0.921021368014314	-0.274830295691279	15.4180562211564	15.9029217637003	15.5726497458645	15.641658151003	15.6841217252144	16.668518395536	15.7747652849113	15.5072016588277	16.9106976319451	16.7963500689206	16.1903911413473	16.6757067233566	16.7353554539944	16.9593293127198	17.171320889513	16.6806506792857
YMD4537	SLAD_vs_SLAD-2PE	KVEM[147]TEAR	Q12499	NOP58	Nucleolar protein 58	428.5707	3	15575	0.921021368014314	0.395459321554187	12.6968323288023	13.8096099468573	14.156650470687	12.5304995080579	12.7672733425141	NA	12.8126971596508	13.128845723976	13.5188666954996	12.6269549167469	11.7651156136645	12.273922802818	12.3552921677255	12.8889925019615	12.6102574452211	12.2371568669372
YMD4537	SLAD_vs_SLAD-2PE	KVESLGSPSGATK	P14832	CPR1	Peptidyl-prolyl cis-trans isomerase	623.7045;623.7048;623.7029	3;3;3	29309;30634;30763	0.921021368014314	0.212889661218405	15.6352449467744	15.7271712167494	15.9990767390001	15.4910580812723	15.3225656980552	15.2333953831009	15.4887771746285	15.9562540831379	15.6937979135343	15.5920873771356	15.2399447965181	15.1056304295542	15.1190725771527	15.3398402322304	15.6058350193746	15.2424855728478
YMD4537	SLAD_vs_SLAD-2PE	KVFTPEEISGMILGK	P16474	KAR2	Endoplasmic reticulum chaperone BiP	753.1105	3	61822	0.921021368014314	-0.266791861841563	13.0887219517259	13.0660383998566	13.0617370627564	12.7336537567703	12.9784971275583	14.2497389891315	13.0160132617244	12.7730692400612	14.2694588560441	13.8408504702526	13.7536039917048	13.6966969921482	13.946911384146	13.9802142934688	14.250384599659	13.7831323250832
YMD4537	SLAD_vs_SLAD-2PE	KVGEDIAK	P0CX53	RPL12A	Large ribosomal subunit protein uL11A	489.9733	3	29943	0.994467474658841	0.00990492982807467	17.355529570885	17.726414450945	16.9382934936465	17.6724480949758	17.4725736324986	NA	17.0967658788602	17.6704599069961	17.9387710153703	18.2660285436411	17.4109560957328	17.876481020474	17.8700002114429	17.5206461026331	18.1362887695739	17.9552050191596
YMD4537	SLAD_vs_SLAD-2PE	KVGIPAGVVNIVPGPGR	P54115	ALD6	Magnesium-activated aldehyde dehydrogenase, cytosolic	645.4037	3	49600	0.988586793622694	-0.0221339677098324	14.7333382446677	15.0675396153419	14.7261209267045	14.7051398669468	14.7105549276439	15.0558195841945	14.518804045211	15.0354959674509	15.052955030834	14.6986155461458	14.7068191471471	14.8746176507759	14.7521409880546	14.7093074398006	14.6492585719129	14.9939856497196
YMD4537	SLAD_vs_SLAD-2PE	KVGITGK	P0CX25	RPL43A	Large ribosomal subunit protein eL43A	437.6275	3	28800	0.921021368014314	0.564816233001565	16.7902979079603	17.3296181484935	17.3224681582394	16.8601898674568	16.0244109467319	16.075799659438	16.9134333922431	17.0296651517307	16.0965709400454	16.5125734882685	15.0657156412837	15.5449690324833	15.0748801100257	16.219212943173	15.8186805590213	15.423480132112
YMD4537	SLAD_vs_SLAD-2PE	KVGYNPK	P02994	TEF1	Elongation factor 1-alpha	471.9632	3	26705	0.986480732620522	0.0836386049389652	16.6174997191848	17.9696774738495	17.721855595581	18.298640543975	17.1015302549939	NA	17.3227415297319	18.2805673998999	18.2563491632136	17.5502221837616	16.5892223901101	16.7730115513455	17.5681621630613	18.0957749563499	17.897114041192	17.7408960354839
YMD4537	SLAD_vs_SLAD-2PE	KVISEILTR	P23248	RPS1B	Small ribosomal subunit protein eS1B	454.9603	3	43571	0.988586793622694	0.0680196234372996	12.6505648677578	13.7768697055436	12.8976004556775	12.7111564476892	12.3016316723789	14.0252133256796	12.1282347921273	13.3090331927332	14.0694855055812	13.6332854182375	12.2984459927864	12.3942213819334	13.0730005768059	13.6533369063694	13.4071554105925	12.6515381891385
YMD4537	SLAD_vs_SLAD-2PE	KVISNPLLAR	P0CX31	RPS24A	Small ribosomal subunit protein eS24A	472.3088;707.9612;472.3083	3;2;3	38628;38658;38728	0.990330101446353	0.0148690527928501	15.8143812769999	15.6411747354109	15.394317567204	15.5983589134991	15.6832870097862	15.3351405943103	15.7094743640358	15.6608543138103	15.5077236484422	15.3061766030751	15.6132608451539	15.3285853438169	15.4582304117212	15.6748195215841	15.5689675673406	15.6870324251518
YMD4537	SLAD_vs_SLAD-2PE	KVISSDAR	P0CX45	RPL2A	Large ribosomal subunit protein uL2A	590.3548;393.9063;590.3556	2;3;2	18861;19428;19441	0.948855507236909	0.337617528027803	15.0877182989735	16.7159683354297	16.4345360523538	15.8058232970036	15.1779023700505	15.7646834781481	15.2012435220331	16.5497465014177	16.3958656627878	15.576448108461	13.9539143707233	14.5139625335198	14.7022690389934	15.4328912947976	15.2447127332186	14.5921933915354
YMD4537	SLAD_vs_SLAD-2PE	KVLIDGPK	P38754	RPL14B	Large ribosomal subunit protein eL14B	493.3256	3	35936	0.921021368014314	-0.251868084481536	14.9801008475479	15.2031954698135	15.1119999529027	15.3544739042893	15.0447148909156	15.8289990273602	15.3496872896068	15.4338413045969	15.5759785988496	15.8080441294401	15.2341719955088	15.7961278397342	15.5495336906208	15.7844642343352	15.4689342761874	15.5049612185408
YMD4537	SLAD_vs_SLAD-2PE	KVLQALEK	P07280	RPS19A	Small ribosomal subunit protein eS19A	513.0057	3	41596	0.965176566658194	-0.0967252532685414	14.6470179933472	15.0219821164283	15.0314584223916	14.7161830932999	14.9331831091437	15.2896216746429	14.5679611667934	15.0127766879613	15.4986789996753	15.5393342796509	16.1224120440146	15.4631269073449	15.8285353915633	15.2606333166479	15.6013398762968	15.8113806252317
YMD4537	SLAD_vs_SLAD-2PE	KVLQLLR	P05737	RPL7A	Large ribosomal subunit protein uL30A	391.9389	3	41273	0.937740539526853	0.460976428058789	12.0463158051892	13.9711180498685	13.6618997269489	12.9296836663113	11.9588260922013	NA	12.5621707229499	13.5528368369109	14.004239687751	13.3447237275654	11.0579227454538	12.1545452012296	12.1198559999159	12.8924474844449	12.6934875642797	12.1244172601275
YMD4537	SLAD_vs_SLAD-2PE	KVM[147]WYASDLATR	P41921	GLR1	Glutathione reductase	587.9894	3	40868	0.953937216623875	0.0837810070519271	14.6174339220354	14.7361769037898	14.6399044316596	14.2751412049954	14.474464949377	14.2993729710376	14.728916163603	14.4307783502549	14.4383140764993	14.4371434138095	14.4201131343411	14.5154355506892	14.3174054545268	14.6192061008294	14.4180695881863	14.4343092332279
YMD4537	SLAD_vs_SLAD-2PE	KVMPAIVVR	P0CX41	RPL23A	Large ribosomal subunit protein uL14A	439.6192	3	36646	0.984442248019726	-0.0468730232862811	13.6686319411866	13.5917250300229	13.3272699664157	13.1556361078921	13.3296708601063	13.471106801422	13.5917185270271	13.5382589501071	14.4983312639763	13.6378966503273	13.4045849583619	13.3697502358953	13.5017005129154	13.7601265101341	13.718147339115	13.3745899961819
YMD4537	SLAD_vs_SLAD-2PE	KVNVFNINNNR	P38248	ECM33	Cell wall protein ECM33	545.9822	3	36573	0.921021368014314	0.399105430497317	15.4514431934909	16.0341753612643	16.8781929278005	15.4466900213242	15.0645692379514	NA	15.1663722813832	16.4296183170834	16.0918234328959	14.6677677458953	14.2683263124416	14.6976117518447	14.347313121342	15.2211620994648	15.2684882657067	14.2828649299591
YMD4537	SLAD_vs_SLAD-2PE	KVTAVVESPEGER	P05030	PMA1	Plasma membrane ATPase 1	568.9877;852.9786	3;2	29487;29495	0.988586793622694	-0.049407740105929	14.4259468116909	15.8675560398063	15.9836913348688	15.2935251924428	14.6073237659801	NA	15.4886633247393	16.230275663705	15.0337961564693	14.2026715374028	14.3621661744257	13.9281138457346	14.3986827510869	14.3788002804031	14.8932471400186	14.0384926853956
YMD4537	SLAD_vs_SLAD-2PE	KVTAVVESPEGERIVCVK	P05030	PMA1	Plasma membrane ATPase 1	652.8819	4	41932	0.995984096826861	0.00542844448007784	15.7064318721311	15.6477063316205	16.0574033163749	16.0478139987223	16.0114489620201	15.6069978931624	15.5443316067868	16.2748632789593	15.6598774708817	15.3584637455069	15.478224916186	15.4237879234155	15.5416281150775	15.6521999875023	15.5108315607892	15.6605149456929
YMD4537	SLAD_vs_SLAD-2PE	KVTQMTPAPK	O14455	RPL36B	Large ribosomal subunit protein eL36B	570.3486	3	30464	0.965176566658194	-0.124897877138306	15.5308016492859	15.8948713262924	15.1339704600936	15.5291230463956	15.5413768663936	NA	15.1897951950662	16.2100964315057	14.2982586992814	14.8547212395972	14.5136828703964	14.7040253407396	14.1437007156248	15.1620435719999	14.6701227925032	15.0022019596491
YMD4537	SLAD_vs_SLAD-2PE	KVWLDPNETSEIAQANSR	P0CX82	RPL19A	Large ribosomal subunit protein eL19A	788.4189	3	45355	0.921021368014314	0.392698933968312	16.6109879250969	16.579866696347	16.5272601042223	15.9885008360053	15.7254884436144	15.7396360486831	15.9933354340027	16.6773598994981	15.9971909915842	14.7696652275615	15.1905787216124	15.2845620400741	15.3766399175859	15.4944585473626	15.625802027858	15.3817431110132
YMD4537	SLAD_vs_SLAD-2PE	KVYTTPK	P05759	RPS31	Ubiquitin-ribosomal protein eS31 fusion protein	482.3068	3	26957	0.921021368014314	0.279201933494466	14.9064109450512	14.997966908585	15.3409753968797	15.1679654933172	15.0696760373939	14.3611799641928	14.6272231689237	15.2384318393449	14.7022895119518	14.7581744726431	14.3769528223902	14.554213716807	14.4071441174172	14.8846897774062	14.6497260073022	14.599839148063
YMD4537	SLAD_vs_SLAD-2PE	KYAADSVER	Q12068	GRE2	NADPH-dependent methylglyoxal reductase GRE2	448.2487	3	21665	0.949809635808167	0.198898358831823	14.1151135101079	14.8577071693507	15.225274390384	14.5272205991371	14.4128331263844	14.27680602031	14.2224136344279	15.0176694525301	13.9747445215599	14.4978184011064	13.538367669045	13.4046691256439	13.6357704379629	14.5476243356387	13.9833015288896	13.7012827422424
YMD4537	SLAD_vs_SLAD-2PE	KYDLNICR	P41058	RPS29B	Small ribosomal subunit protein uS14B	462.5902;693.382	3;2	33288;33301	0.921021368014314	0.452817283742039	14.3658916611002	15.2879871921347	15.1497460390962	14.5452715103664	14.4321631159389	14.0972874457411	14.2698011845944	14.738375521455	14.6148071912093	14.4840053448768	14.3041422509956	14.3249508644182	14.2146690454316	14.6932294238908	14.3610363794436	14.4176154413461
YMD4537	SLAD_vs_SLAD-2PE	KYEQQNFHLVR	Q06151	DCS1	m7GpppX diphosphatase	442.2461	4	30767	0.988283079134609	-0.032069269165909	14.0264512688157	14.7519851176463	14.7254072466038	14.7189963831602	14.5617973800697	14.7333885463659	14.4248691277667	14.6310620386873	14.845749271648	14.7158446193699	14.3324659011355	14.6451007585185	14.4875740690083	14.638065425589	14.6083537263798	14.5641009751592
YMD4537	SLAD_vs_SLAD-2PE	KYGLNICR	P41057	RPS29A	Small ribosomal subunit protein uS14A	443.2549	3	31461	0.921021368014314	0.220384422659061	16.2607177679977	16.5483735706017	15.7299549622949	16.03478094557	16.0828918798917	15.9005356773285	15.8198963977635	15.8889656008443	16.0763989010863	16.2576273854726	15.3237622582458	15.9677487619609	15.411571727045	16.4172000585784	15.949835864941	16.0808456372551
YMD4537	SLAD_vs_SLAD-2PE	KYGTCPHGGYGIGTER	P38707	DED81	Asparagine--tRNA ligase, cytoplasmic	515.0117	4	26316	0.921021368014314	-0.511775805011327	13.3635205388259	14.6672416280291	14.8227711287638	14.0614734186886	14.5135733774605	15.1090813802564	14.4648229966415	14.8746321799942	14.9792327196747	14.8154754865973	13.7191587470467	14.0323859224358	14.3517214693554	14.6993671021467	14.6469885219905	14.6706495019052
YMD4537	SLAD_vs_SLAD-2PE	KYGVTDK	P00560	PGK1	Phosphoglycerate kinase	473.6226	3	27321	0.921021368014314	-0.558783765606812	14.6416893352461	14.924955650593	15.3306066569916	14.4615378637382	14.9569339819634	15.6523707559259	15.4828216604825	15.5017981706242	15.2239980387272	15.3462116135731	14.4120440938368	14.3706678654991	14.6066604222942	15.0704539424751	15.109670901195	14.7924787130066
YMD4537	SLAD_vs_SLAD-2PE	KYQANPR	P38788	SSZ1	Ribosome-associated complex subunit SSZ1	394.2304;590.8431	3;2	15381;15399	0.921021368014314	0.558763921485941	13.7858599044225	15.0386282850818	15.2356557701044	13.9700505119187	13.05040866858	14.4487226157742	13.8187648016445	14.4772426995849	15.2083474001599	14.3530461173736	13.2698346845858	13.6151461898067	13.5939638730414	14.7662952923284	14.4206598076529	13.6604755763521
YMD4537	SLAD_vs_SLAD-2PE	KYVDEQVELADAAPPPEAK	P16387	PDA1	Pyruvate dehydrogenase E1 component subunit alpha, mitochondrial	893.4924	3	43864	0.974592733217802	-0.0616802225687927	13.3184125606697	12.6412045618838	13.1697414301949	12.7321073739701	12.980811974222	NA	12.9729140468772	13.1274140916461	12.8644088759079	13.1268504820265	12.5668137465639	12.568956533651	12.3524557578685	12.7126167481536	12.7915352582347	12.6232290964857
YMD4537	SLAD_vs_SLAD-2PE	KYVNHNR	P32503	gag	Major capsid protein	412.2379	3	11837	0.921021368014314	0.861255818106581	NA	12.8467923204017	13.3106278243414	11.424620019054	11.0677716514271	NA	11.7894737587851	12.1410272992652	13.7939297882409	12.6965110368903	10.7794908658691	11.2537732747141	10.6614886266771	12.4935587209068	12.0290155660309	11.44713278036
YMD4537	SLAD_vs_SLAD-2PE	KYYSIYDLGNNAVGLAK	P07267	PEP4	Saccharopepsin	833.1422;833.4726	3;3	54640;54950	0.950045348951158	0.17573967005657	14.3876266175986	15.1298905965507	14.9232231943659	14.5508489185597	14.4108254315802	14.5881417395106	14.0064416993256	15.2832217764321	14.7945649154175	14.7042214379678	13.9994949152258	14.043928217824	13.8717435687249	14.4529797773587	14.6316350288187	14.3994084435848
YMD4537	SLAD_vs_SLAD-2PE	LAADVPLEPESK	Q04947	RTN1	Reticulon-like protein 1	786.9452	2	40557	0.921021368014314	0.436609778545691	14.2975995610629	14.4020867641691	14.7849751771477	14.0801874823074	13.6281276103593	13.6706110518181	14.0899178395612	14.4297533687658	13.4109006680824	14.0503108522636	12.7787158312004	13.1486088997223	12.8434396761435	13.4361070943133	12.9795165920191	13.1115272370474
YMD4537	SLAD_vs_SLAD-2PE	LAAPENEKPAPVR	Q01855	RPS15	Small ribosomal subunit protein uS19	565.9951;848.4911;565.9964	3;2;3	28370;28428;28475	0.965176566658194	-0.103300519844524	14.1360175342401	14.8129121405024	14.7760888091595	14.3972019726839	14.3366965097189	15.1776804521542	14.1724669494462	14.8485786246447	15.0039964685218	14.590945703577	14.1643779430237	14.3984112808062	14.3619410221964	14.6966384671969	14.3782738394208	14.2447978036021
YMD4537	SLAD_vs_SLAD-2PE	LAASVVGVGK	P0CX82	RPL19A	Large ribosomal subunit protein eL19A	602.8848	2	35771	0.92556563977976	0.252729063125518	16.2061129681138	16.5453017209605	16.5909846531958	16.116601563344	15.7803622671187	NA	15.7805713639191	16.7751298587962	15.9583833411184	16.1081932545465	14.9721616802923	15.0828841273414	15.0079160866564	15.4849378159916	15.5327291977493	15.454629302028
YMD4537	SLAD_vs_SLAD-2PE	LAASVVGVGKR	P0CX82	RPL19A	Large ribosomal subunit protein eL19A	680.9343	2	30228	0.921021368014314	0.358154699141171	14.8452314419246	15.3029469170164	15.0598216846922	14.5733734451047	14.3416409954401	14.0957369448301	14.5887360586833	15.3226406932196	14.470293883284	14.2123131602565	13.515683004681	13.4890535020267	13.4286721455733	14.0491904486743	13.986026405816	13.6871178390503
YMD4537	SLAD_vs_SLAD-2PE	LADSSKLDDAAR	P32861	UGP1	UTP--glucose-1-phosphate uridylyltransferase	523.6262	3	31246	0.965176566658194	-0.115014176221253	15.6221818074712	15.8383073566445	16.1427213551588	15.3956812390643	15.457909475081	15.8703818161204	16.0378452364072	16.0928119356153	15.7668542368238	15.5924774985473	14.7557249895673	15.0786668420135	15.2117042071853	15.8040699853527	15.5263384274828	15.1156308437659
YMD4537	SLAD_vs_SLAD-2PE	LADVSAEAAYAHLTTPVFGK	P10614	ERG11	Lanosterol 14-alpha demethylase CYP51	789.0997	3	55969	0.953937216623875	0.119221048205176	13.8699838226593	14.2532219519275	14.0556026719319	14.0953264003506	13.9227014448865	NA	13.583236675634	14.3419998700159	14.0105424105411	13.4921336200436	13.4944571866824	13.7059661339382	13.4323454453479	13.4255203500886	13.6453713314377	13.8731993936255
YMD4537	SLAD_vs_SLAD-2PE	LAEILKPVFQ	P17695	GRX2	Glutaredoxin-2	731.457;731.4562	2;2	55387;62487	0.921021368014314	0.621238067760084	13.9271226554847	15.0597070548522	15.225175964756	14.4154103557176	13.7195150626864	13.704929375322	13.9880037296709	14.730015592091	13.1628726757071	13.6283375955979	13.0560205228596	12.9512929541781	12.986850682537	12.9215523976267	13.387424504217	13.351745559535
YMD4537	SLAD_vs_SLAD-2PE	LAEVITAEADGRFDAKPAYPGHVQQGGLPSPIDR	P16862	PFK2	ATP-dependent 6-phosphofructokinase subunit beta	776.8151	5	56125	0.921021368014314	0.207070826783728	13.8503233072264	13.5853310288755	13.6468127429929	13.3664880143225	13.4392193322521	NA	13.3875013194661	13.3887831879936	13.5106361090867	12.3829135588936	13.3369186630922	13.314619940803	13.576171019367	13.3215878198977	13.2633119910443	13.1748845805674
YMD4537	SLAD_vs_SLAD-2PE	LAGDKADNWWFR	P38009	ADE17	Bifunctional purine biosynthesis protein ADE17	594.9824	3	52862	0.957755097007577	-0.127853336530624	13.8826240920599	13.8279883466215	13.2777914884864	14.1570406305575	13.6847653932299	14.1617077584726	13.4996775335905	14.3107072185547	14.9786454964359	14.1366707706403	13.9470172123187	14.1336903913654	14.2570067382002	14.5845796856683	14.4094155638255	14.3291622274134
YMD4537	SLAD_vs_SLAD-2PE	LAKLNQLLR	P00925	ENO2	Enolase 2	458.3043;686.9528;458.305;458.3047;458.3047	3;2;3;3;3	41482;41505;41576;47757;47854	0.921021368014314	0.374101490252642	13.7537087416113	14.3716838316203	14.0815362465344	13.6841577754793	13.455028260185	13.707598691773	13.1590639852165	14.0729896970603	14.3067456252113	13.8502496343854	13.2649591683394	13.3832020936324	13.3788999577572	14.034025813391	13.8044901120631	13.7305272440097
YMD4537	SLAD_vs_SLAD-2PE	LAMVVPGSGLVKK	P07264	LEU1	3-isopropylmalate dehydratase	636.4077	3	47875	0.949311805853383	0.163096806590156	14.5203510906242	14.7471968323066	14.5297316795251	14.5819763385411	14.6523410025983	13.5853111507886	14.4280005164993	15.0612160447501	14.0032196724954	13.7788979875714	13.9406121364122	13.8784695591661	13.9438957328308	14.2287285819388	14.1981946792614	14.1150981588146
YMD4537	SLAD_vs_SLAD-2PE	LAPELNQAIWKR	P0C2H8	RPL31A	Large ribosomal subunit protein eL31A	581.6801	3	44905	0.971972824904976	-0.0710262975567915	15.3439567913731	15.8363399885867	15.682985734841	15.6296988978591	15.3873504071217	NA	15.6590353161403	16.0364292289032	15.8810480172534	15.5730526412737	15.0607208271143	15.1191809064123	15.2885522382791	15.3596255832799	15.4832798660251	15.3425847040184
YMD4537	SLAD_vs_SLAD-2PE	LAQNDGLLK	P0C0V8	RPS21A	Small ribosomal subunit protein eS21A	638.385	2	34882	0.921021368014314	0.372320554313944	17.628697247435	17.4281479037138	19.013342258349	17.4028846858645	16.7841308939114	17.5919033000735	18.0613748698044	17.5463808143171	17.5053183833941	17.857353311405	17.8540762256507	17.4546288461765	17.3539566776912	16.9714327795482	17.6005032275087	17.3127740908148
YMD4537	SLAD_vs_SLAD-2PE	LAQNDGLLKNVWSYSR	P0C0V8	RPS21A	Small ribosomal subunit protein eS21A	723.4004;723.4008	3;3	51277;54668	0.921021368014314	0.330934084248039	14.6989919240542	15.6705260932028	15.396331156547	15.1413605893665	14.6136398393672	15.3367376395567	14.4904987052855	15.142597241969	15.0919017415877	15.0206752195207	14.7563607649823	14.7954201476533	14.8177008588384	15.1657893308102	15.1129141898212	15.0436252391078
YMD4537	SLAD_vs_SLAD-2PE	LASFVKDNVTEPNFGTLGER	Q06625	GDB1	Glycogen debranching enzyme	833.4484	3	57453	0.950045348951158	0.124146963597893	13.2804690549027	13.5345931087684	13.4414386766049	13.591194161951	13.0315678986254	NA	13.2693801271352	13.712382335116	13.27592259176	12.8151985752462	13.3041222861322	12.9946303640066	13.0316970099795	13.3171779131388	12.9787750887625	13.4506644527339
YMD4537	SLAD_vs_SLAD-2PE	LASGVTK	P06106	MET17	Homocysteine/cysteine synthase	490.3089;490.3105	2;2	13617;23341	0.991474834757832	-0.0295603666918076	13.8885597531443	15.197131527878	15.0543810566097	14.4645045374607	14.4696791125477	14.9449536672045	14.4046861815432	14.9034993805645	15.2220847922474	14.3159449019715	13.9329337414156	13.7717642350307	14.0821306659376	14.4354392494591	14.4979428657346	13.995379905932
YMD4537	SLAD_vs_SLAD-2PE	LATELPAWSK	P12709	PGI1	Glucose-6-phosphate isomerase	710.4165	2	47120	0.921021368014314	-0.149686729093471	14.5392930278581	14.5160028897205	14.3503279432682	14.4745074141722	14.6380625509785	14.5241355725369	14.6177862353405	14.6988938325369	14.6829161335312	14.6842622377145	14.6337424880299	14.4702514485401	14.4547518119974	14.8062841646437	14.5146148969066	14.7043600581514
YMD4537	SLAD_vs_SLAD-2PE	LATLQSK	P53749	YNR063W	Uncharacterized transcriptional regulatory protein YNR063W	532.8385	2	26100	0.950045348951158	0.117434245878806	14.5558546943039	14.1599182685502	14.9678748259728	14.1909662072834	14.2706706137813	14.2379586042417	14.5711946558966	14.3250531386756	14.1955933193296	14.0196202255156	14.1945926689922	14.1000848911092	13.8742195330513	14.3321675117246	14.3117358043034	13.9916174275046
YMD4537	SLAD_vs_SLAD-2PE	LAVLSYYK	P05759	RPS31	Ubiquitin-ribosomal protein eS31 fusion protein	630.8798	2	45429	0.992370348152205	-0.00987968057225785	14.6298508613875	15.1420219668136	15.2671373761692	14.7415011725933	14.7075884372716	15.1997862397937	14.9477107968636	14.9649446253239	15.0759944217226	14.7367362940726	14.692418693206	14.5993994266342	14.7571611029279	14.8917568138294	14.694366527996	14.7158001798637
YMD4537	SLAD_vs_SLAD-2PE	LAYYESSSK	P46992	YJL171C	Cell wall protein YJL171C	676.3534	2	29405	0.953937216623875	0.147040235114284	14.3474963666911	14.3814855777754	14.8427085890785	14.0231709094693	13.8252878177327	14.4198274713875	14.2069551657685	14.5546300476685	14.4510204559588	14.3412949038312	13.6076674950795	13.36138329636	13.6786505313851	14.4661593779646	13.9411036558536	13.9669906153684
YMD4537	SLAD_vs_SLAD-2PE	LCDEIATIQSKR	P02407	RPS17A	Small ribosomal subunit protein eS17A	579.9893	3	35964	0.971535464404911	0.0635648464580516	15.8070830700102	16.0632588529906	15.4373453786738	15.7852106625836	15.7899144671529	15.5499995136217	15.5677903738407	15.9309342238108	15.4772130007172	16.1831287983742	15.6895632388768	15.745400093226	15.5637271132674	16.1313214498206	15.5927644652907	15.775841135735
YMD4537	SLAD_vs_SLAD-2PE	LCVDLPNQK	P07264	LEU1	3-isopropylmalate dehydratase	695.8882	2	39320	0.930646749394595	0.187383632948942	14.3293522680236	14.9095989187086	15.0354410627461	14.3527398952426	14.1927998769253	NA	14.2265906375852	14.9888076951834	14.4421360776015	13.9010276131871	14.0667441053126	14.0683187890527	14.0740696616129	14.2515287039815	13.9950457792035	14.180486348026
YMD4537	SLAD_vs_SLAD-2PE	LDQVWGSETVASSK	P10664	RPL4A	Large ribosomal subunit protein uL4A	905.9789	2	41857	0.921021368014314	-0.392945771231082	12.5392923873057	12.997578940878	12.6168853896693	12.8844515716623	12.9780487763233	NA	13.2737610460814	13.205683708425	13.6652195121695	12.9453041525811	12.9628969171727	12.5961556519876	12.9026214644722	12.8678998828655	13.1190533685004	13.0878740797149
YMD4537	SLAD_vs_SLAD-2PE	LDSEKHIDFAPTSPFGGARPGR	P05755	RPS9B	Small ribosomal subunit protein uS4B	665.6058;887.1396;532.6859	4;3;5	43015;43052;44191	0.921021368014314	-0.248955780930986	13.638353555572	13.9105389902595	13.8647216064087	14.4042169421151	14.4423061269957	14.3868277232989	13.9709039743147	14.0136163934699	14.6421246039892	14.6728773513013	14.0561294691854	14.4806927613638	14.3456246737662	15.102684148959	14.5750031973801	14.4406383103016
YMD4537	SLAD_vs_SLAD-2PE	LDYQQIVRDTIK	P19358	SAM2	S-adenosylmethionine synthase 2	599.3479	3	52424	0.988283079134609	-0.0343524001044972	14.4070112145363	14.7609418793442	14.6090526005076	14.6483207724282	14.5570782717833	14.8826386002746	14.3652494866721	14.7577697085042	15.3172104938926	14.7116184045246	14.437928446606	14.7231429382286	14.55131947794	15.0075860253183	14.9982901337892	14.7711072320152
YMD4537	SLAD_vs_SLAD-2PE	LEETKESLQNK	Q08245	ZEO1	Protein ZEO1	643.0398	3	35878	0.966466364308573	0.145367808960584	15.9636552337277	15.4030590930972	16.6705870437169	14.9961641861916	15.8395077778812	14.5530824852386	16.8700098793681	15.1893941784031	14.1824221202069	14.2645616281587	14.35484052519	14.4962196780548	14.2830729739518	14.8919590031816	14.4859707696414	14.3074719074928
YMD4537	SLAD_vs_SLAD-2PE	LELYGPSK	P22203	VMA4	V-type proton ATPase subunit E	605.853	2	37623	0.999837302350984	0.000345796561987299	15.2701511553912	15.0762219948096	15.2155160711375	15.160894680786	15.0847257433519	15.0669063120046	15.288145431997	15.2816232285229	15.0139846697967	15.3410225222005	15.1147606714416	15.4151654878108	15.1562397173173	15.1356267988632	15.1753943476334	15.0342004088396
YMD4537	SLAD_vs_SLAD-2PE	LGDKAASELR	P00942	TPI1	Triosephosphate isomerase	455.268;682.3978;455.2681;455.2669;682.3994;454.9321;455.267;682.3974	3;2;3;3;2;3;3;2	26566;26638;26665;30904;30912;30974;31006;31007	0.921021368014314	0.675312678841838	17.145321250392	17.7600925193398	17.3461243818772	17.2543319111983	16.8242917987722	15.5288861193248	16.7561166585684	17.6953247707745	17.0323731382601	17.241538405943	16.1669945267414	16.2400490730497	16.2603656107244	17.0855131503383	16.633156944505	16.7552790825815
YMD4537	SLAD_vs_SLAD-2PE	LGEMPADQGFPAYLGAK	P17255	VMA1	V-type proton ATPase catalytic subunit A	690.3623;1035.039	3;2	54711;54736	0.994467474658841	0.00712526591850704	14.4103716261726	14.1773225910502	14.113886904762	14.259075764316	14.2640158447206	13.7296643013559	14.2555623557678	14.6829133207825	14.1703490118779	14.5212076114284	14.0067410776143	13.9642045097889	13.8782925834505	14.4141010956984	14.222621182593	14.2036059199998
YMD4537	SLAD_vs_SLAD-2PE	LGGDRTFDTTQSK	P04807	HXK2	Hexokinase-2	577.3068	3	27915	0.988283079134609	0.0468856886050766	15.8248260360711	16.0685727412991	15.4307083112035	16.0505106826941	15.7547255896284	15.345162821872	15.5826547094722	16.5045318958749	16.1059919397755	16.0513655265031	15.3689380508459	15.4365672065415	15.5341821168977	16.0759042648745	15.7535576914015	15.5096306385788
YMD4537	SLAD_vs_SLAD-2PE	LGGFTDKEISDVFAK	P38720	GND1	6-phosphogluconate dehydrogenase, decarboxylating 1	746.0919	3	55624	0.968823072736127	-0.0709874033220093	14.1829817204581	14.1981322353568	13.9221046854805	14.1659334459358	14.272066020878	14.713649602894	13.8925618116922	13.8748242650552	15.0073848181326	14.8885873880766	14.721234865806	14.4772147044188	14.6681204118142	15.0579525920509	14.5598583146471	14.5373776492837
YMD4537	SLAD_vs_SLAD-2PE	LGLAPEGSKEVTAALENAAVGLVAGGK	P25087	ERG6	Sterol 24-C-methyltransferase ERG6	783.7101	4	63696	0.957755097007577	0.149962565267058	12.8329247127795	12.8423725754369	11.9187085670763	13.0131970291307	12.8515133865575	NA	12.8870676330595	11.7669334478994	12.4993527458124	NA	12.1457549068846	12.2816625986991	12.262191113003	12.0949420038552	12.3252079967876	12.359278871615
YMD4537	SLAD_vs_SLAD-2PE	LGLKQIPGIIR	P38879	EGD2	Nascent polypeptide-associated complex subunit alpha	504.6715	3	49084	0.988586793622694	0.0384651663952198	13.3834130757537	14.1116482186704	13.1294753479964	13.3591779557122	13.3037964339423	13.9052603348295	13.0235134245701	13.5972837392099	13.3317478306401	13.5458232070626	12.9857269876971	12.7142478744762	12.9113422649134	13.5560982915928	13.8667123127512	13.5808892518924
YMD4537	SLAD_vs_SLAD-2PE	LGPISNLVK	Q04947	RTN1	Reticulon-like protein 1	622.9009;622.9008	2;2	45130;51384	0.921021368014314	0.339942084867673	15.552329084618	15.8663277827352	15.9564406660142	15.5569337516592	15.3179174641511	15.1002756090776	15.4541455377828	15.6999243345444	15.6790399286009	15.3258371487153	15.137362033907	15.2083635087216	15.1086463011035	15.0998169537769	15.2264713187094	15.1863226362628
YMD4537	SLAD_vs_SLAD-2PE	LGSEADAK	P19097	FAS2	Fatty acid synthase subunit alpha	547.8056	2	21041	0.965176566658194	0.154366252859884	13.6932497978473	14.7218547624196	15.2872901698342	14.2409142966152	13.9297279887061	14.7242006031027	14.2123056339992	14.4596097894687	14.8104296831356	15.1502619895573	13.9036327236941	14.322231022687	14.615361984432	14.645175731393	14.7495085660087	14.0580139448811
YMD4537	SLAD_vs_SLAD-2PE	LGTLVNQK	P29453	RPL8B	Large ribosomal subunit protein eL8B	588.8692	2	30335	0.966215935175916	0.151889644547357	16.5797882912527	16.7010529437245	16.6253399055335	16.1951434281822	15.9238022301336	17.2843051129481	15.5249219526482	16.7607366947736	17.0888128925466	16.1440339522422	15.0545059558295	15.8321058075667	15.6402426992618	16.5366049619572	16.5790475010999	15.9001489926234
YMD4537	SLAD_vs_SLAD-2PE	LGWITGSSK	P53090	ARO8	Aromatic/aminoadipate aminotransferase 1	626.866	2	41456	0.982865212113242	0.0340401462970323	15.3423260929057	15.0020710259487	15.2422199467913	14.9219240940542	15.1786387525729	14.7872885147774	15.1799626726874	15.2264906344739	14.7410076480874	14.9922639590832	14.9655384308723	14.9923725567227	14.811878789055	14.9497296033903	14.9192584160765	14.9186313101707
YMD4537	SLAD_vs_SLAD-2PE	LHDNPAK	P07259	URA2	Protein URA2	549.8164	2	16754	0.953937216623875	-0.191387737815871	12.2909427186522	12.6060595496226	13.7193590089579	12.5418262506055	12.3831704326296	13.5235810765997	12.52107861693	13.4959083529424	13.4292643770982	13.2804179663185	12.4794124479689	12.7990243754853	12.3910478663487	12.7829833756316	12.6561293432273	12.8436055742852
YMD4537	SLAD_vs_SLAD-2PE	LHSELKLDELQTDNTPDYVR	P00927	ILV1	Threonine dehydratase, mitochondrial	673.3559	4	46805	0.921021368014314	-0.300645237347227	13.2951386767166	13.098693488115	13.2704147943067	13.4649826407763	13.5931296224386	13.6721130916718	13.8930038163933	13.1735640187999	13.8805792458925	13.3287645793324	13.325482317441	13.4153683495271	13.556995563646	13.8341904773608	13.4157819953798	13.4893992858216
YMD4537	SLAD_vs_SLAD-2PE	LIGDAAKNQAALNPR	P11484	SSB1	Ribosome-associated molecular chaperone SSB1	619.3616;619.3623	3;3	33290;37653	0.965176566658194	0.0904073658914939	15.4132284378573	16.1669405428145	15.9716412701605	15.7197449450166	15.8898926832797	15.1157527289803	15.9211567682287	15.9831235517941	15.9220114562188	15.5550709766909	15.8222418704838	15.8916194780469	15.6989123091856	16.251351654004	15.7115784847312	15.9066357803562
YMD4537	SLAD_vs_SLAD-2PE	LIGNKGSNLQQIR	P06105	SCP160	Protein SCP160	582.3511	3	35228	0.921021368014314	0.197608565587437	15.1091800048044	15.3947607281683	15.0299762537282	15.1952726139895	14.9959087358414	14.6623076448625	14.8232352743095	15.4573036833272	15.6844728409623	15.5124140244954	14.7642245918022	14.9942587160849	15.059701851965	15.684249021984	15.2751531128412	15.134246423201
YMD4537	SLAD_vs_SLAD-2PE	LIHYSTK	P09232	PRB1	Cerevisin	389.2351	3	24424	0.921021368014314	0.486447976923124	13.5634927018047	15.8547055161304	16.7441069649807	14.0716458342335	13.9601944975644	14.1835566255249	14.683235194483	15.4611727918845	14.3771531004656	14.8263232985438	14.0671594859	13.9572786693493	13.9355874847007	14.3909467787394	14.2180424833536	14.2670453378514
YMD4537	SLAD_vs_SLAD-2PE	LIIDKSTEQIRPFATAAVLR	P15624	FRS1	Phenylalanine--tRNA ligase beta subunit	637.3825	4	55312	0.966466364308573	0.0830767309612295	13.5743175264942	13.4692632442412	13.631444846245	13.4947402337482	13.2260118505882	NA	13.3480070052062	13.8040753393684	13.7118113908339	13.4580749719959	12.9935161667005	13.3601286093287	12.9280982323969	13.8239524386536	13.2704803495931	13.5861709037464
YMD4537	SLAD_vs_SLAD-2PE	LILPGELAK	P02294	HTB2	Histone H2B.2	629.4097	2	48547	0.965176566658194	0.0912808367718689	15.054393728447	15.7017823330579	15.6920760828951	15.124896790767	15.308859421901	14.8934840178727	15.0915647473059	15.9141174009999	15.1502020636412	14.5788255942157	14.8235841295664	14.883547664638	14.6768075529584	15.1622657687475	15.0933005872917	15.1775022496695
YMD4537	SLAD_vs_SLAD-2PE	LIPEVINKEIENATK	P33442	RPS1A	Small ribosomal subunit protein eS1A	773.8015	3	61182	0.966466364308573	-0.0720686811129827	13.9132798251723	13.5155693127876	13.7937321760113	13.9367178427963	13.5254529974343	NA	14.0292905688751	14.0309368446052	14.1028037444173	13.7042700810042	13.8566666944196	13.9760330357041	14.1880630230686	13.5582040619005	13.8970929580965	13.840834890589
YMD4537	SLAD_vs_SLAD-2PE	LKDIIPGCENWPSFER	P38972	ADE6	Phosphoribosylformylglycinamidine synthase	755.7307;755.729	3;3	54594;58399	0.921021368014314	-0.262175889603594	13.5336167961782	13.803337673065	13.1865710488297	13.8575381728713	13.7096479822379	14.0484351100325	13.7942934448403	13.8773907122479	13.8126091508361	13.3315973986421	13.6214635412768	13.5801017314559	13.4486761376053	13.7497215706518	13.4471092455603	13.5323408882259
YMD4537	SLAD_vs_SLAD-2PE	LKDTVASFK	P00830	ATP2	ATP synthase subunit beta, mitochondrial	539.6688;539.669;540.0035	3;3;3	37794;42938;42951	0.921021368014314	-0.19674489564478	16.0819428840193	16.2829383271568	16.3526545742566	16.4280164458483	16.3687064037222	16.5161275222556	16.350906387438	16.6967915004444	16.5625140431349	16.8274806502608	16.2750147894704	16.2471164981096	16.4862553911044	16.7179272343146	16.5932211016942	16.4819435206225
YMD4537	SLAD_vs_SLAD-2PE	LKESQLPR	P20434	RPB5	DNA-directed RNA polymerases I, II, and III subunit RPABC1	425.5982	3	27886	0.921021368014314	0.369802239224558	13.9471307362265	14.4717305199034	14.402586670649	14.2466071739832	13.8570224895453	13.7105961294172	13.5926852573412	14.4285422675602	14.2665470574508	13.8554855866372	13.1470295641708	13.7170455084066	13.6073860940403	14.1475729019782	13.7724738465859	13.4992321644304
YMD4537	SLAD_vs_SLAD-2PE	LKEVQEQINDFGAFTK	Q12460	NOP56	Nucleolar protein 56	619.6004	4	58532	0.921021368014314	-0.492818271296112	12.8871744563923	12.8752494347551	13.2122766476552	13.4167019098309	13.572948848034	13.4668534832733	13.5581073841741	13.7647658183365	13.4454157591158	13.4351914918266	13.2685818387913	13.5654664499637	13.3460183291861	13.171968653021	13.2275349100332	13.2956065381953
YMD4537	SLAD_vs_SLAD-2PE	LKEYQSK	P40212	RPL13B	Large ribosomal subunit protein eL13B	501.9723;501.9733	3;3	25370;28920	0.921021368014314	0.294484093301399	17.8488743607511	17.7504405517298	17.5816893933128	17.6827668090148	17.329999347503	17.4557617964939	17.2393369309136	17.6607366666925	17.5383827172497	17.398786709957	16.4189081605905	16.9614294888456	17.1411143221506	17.4333603709879	17.1294931382324	16.9753605494537
YMD4537	SLAD_vs_SLAD-2PE	LKGDQEAR	P38088	GRS1	Glycine--tRNA ligase 1, mitochondrial	610.8506;407.5698;610.8504	2;3;2	15658;15668;17660	0.953937216623875	0.188340296212525	14.6832705740997	15.3533077475495	15.1113356198428	14.5060972927499	14.1904852261786	15.4963549628787	14.400182349244	14.8136275110905	15.1303875004465	15.3227332934713	14.0780256146899	14.3386118235733	14.0586188950472	14.8267045238327	14.7334268226425	14.6837915650274
YMD4537	SLAD_vs_SLAD-2PE	LKGNAKAPGA	P17891	CLC1	Clathrin light chain	512.3251;512.3234	3;3	26684;27829	0.921021368014314	0.619399146526685	15.4537080203688	15.803068228999	15.6042432793105	15.271158961541	14.9102103367374	14.599937178107	14.800763326702	15.3436710625662	14.543478883679	14.9046954006438	14.5534293009479	14.7442389631251	14.5238877031845	15.0381749274093	14.7651567186667	14.8365409776498
YMD4537	SLAD_vs_SLAD-2PE	LKIGGSLAR	P0C0T4	RPS25B	Small ribosomal subunit protein eS25B	406.9345	3	34754	0.968823072736127	0.106883807556303	13.6924525297634	14.0234047708446	13.7115225276754	13.6329092072849	13.1784019798184	14.2513902467244	13.2731694842252	13.929792094575	13.7666862739119	13.4985170745328	12.4636392779968	12.775516859796	12.8083518998152	13.7433820955789	13.3064910538421	12.8951450792815
YMD4537	SLAD_vs_SLAD-2PE	LKLLSEEALPAIR	P22203	VMA4	V-type proton ATPase subunit E	586.6927	3	50991	0.950045348951158	-0.150897594820751	13.9717916459712	14.3640326729548	14.5935814950446	14.8431918768225	14.7509482737693	15.189503573795	14.3116516886023	14.1240845339095	15.4434428381405	15.1637033200861	15.643735900191	15.6696425475706	15.683682377645	15.3675928448722	15.4515497040652	15.570382071752
YMD4537	SLAD_vs_SLAD-2PE	LKPEFDKR	P34227	PRX1	Peroxiredoxin PRX1, mitochondrial	411.0059	4	33509	0.921021368014314	0.314790982507295	15.5153256628347	15.7255126991198	15.0770367401874	15.3378726908948	15.1641706343513	14.8987464680808	15.2213357245937	15.1123310359818	14.344478671703	14.5860016729208	14.0396603799318	14.4758816864046	14.8569813202954	14.730301568318	15.0198995422899	14.7351054408022
YMD4537	SLAD_vs_SLAD-2PE	LKPIEVELR	P54837	ERV25	Endoplasmic reticulum vesicle protein 25	467.6334	3	43390	0.950149767484375	-0.195397835391674	12.4163589265103	13.0820096813057	13.3732150299259	13.0730809020164	12.9908776424026	14.0277411485547	12.8736124445018	12.834024645866	14.0194509738739	13.9266741592834	12.7670250257984	13.0245527679257	13.0446303695135	13.5178503123733	13.6360086372251	13.0371521301322
YMD4537	SLAD_vs_SLAD-2PE	LKPVSFKDTAEGYGR	P14904	APE1	Vacuolar aminopeptidase 1	759.4383;569.8306	3;4	40785;40815	0.985983036158325	0.0382278225574666	15.8918688656118	15.9538357686199	15.50943374376	15.9378094312027	16.0907742572252	15.2791351330007	15.6192375414211	16.1508895873176	15.5408841738399	15.4202481383829	15.2411059696348	15.2646697061053	15.5344851918053	15.7466551298606	15.528493235011	15.4033920926386
YMD4537	SLAD_vs_SLAD-2PE	LKQLEVDSLINER	Q05050	EIS1	Eisosome protein 1	621.0277	3	49950	0.975876830225815	0.0610394439333355	15.6954635595077	15.3361992411127	15.8788563826009	15.488139278843	15.6543094148137	16.0872634602502	14.9630006549296	15.4499271563375	15.8837413697448	16.0149039659462	15.1473843403017	15.4005948279338	15.4351365741045	15.5996181902409	15.5322883289886	15.5934083102638
YMD4537	SLAD_vs_SLAD-2PE	LKREEEQR	P38934	BFR1	Nuclear segregation protein BFR1	464.6031;696.4011;464.603;696.4006	3;2;3;2	12695;12699;15578;15590	0.965176566658194	0.169305554687869	13.9799810361611	14.0090741278192	14.5149563509835	13.7155496545599	13.0151160083363	14.9659462340899	13.5142803611238	14.0469963472222	14.7991762744197	14.7803895641134	13.2476096644413	13.2987556288398	13.6762534630009	14.3226729616467	14.2559874470018	13.8278349095452
YMD4537	SLAD_vs_SLAD-2PE	LKTLVQGPR	P35997	RPS27A	Small ribosomal subunit protein eS27A	439.2857	3	34844	0.974936694780916	-0.0910092646853489	14.1058411314671	14.7199502791618	15.2162890682421	14.2253242654395	14.386466895705	NA	14.2263952392908	15.3607192172931	15.2904848311771	15.4134460115636	14.2611302321154	14.6507855830101	14.4737588300005	14.8697452293894	14.7124275480578	14.748144833175
YMD4537	SLAD_vs_SLAD-2PE	LKVPAINVNDSVTK	P39954	SAH1	Adenosylhomocysteinase	702.7657;702.7659;702.7665	3;3;3	45338;48144;48255	0.950045348951158	-0.154110549586287	15.1267089803661	15.2370019480777	15.2341595918013	15.122832038991	14.9674791589801	16.0801428228025	14.9022127233087	15.38731005249	15.9508427476214	15.5854073961384	15.1406595479822	15.42322093301	15.6917430258825	15.9395345352723	15.6816423951857	15.5015428370665
YMD4537	SLAD_vs_SLAD-2PE	LKYALNGR	P0CX35	RPS4A	Small ribosomal subunit protein eS4A	413.5908	3	31910	0.921021368014314	-0.414576099659428	14.294068410993	14.5949689433899	13.9211699939589	14.5093249339731	13.6947478437735	15.8304782326009	14.4364434110049	15.0161671935735	15.9048055080108	14.6545447382268	14.2180533224008	13.376198847221	14.570404968931	15.0347041097032	15.2147289065094	14.6137484098506
YMD4537	SLAD_vs_SLAD-2PE	LLETPELTEQWHKDMVTMSSR	P23542	AAT2	Aspartate aminotransferase, cytoplasmic	709.6172	4	58030	0.949809635808167	-0.129499848105311	13.2303288389144	13.3097754531842	13.1803583885027	13.1720525646905	13.3230487813205	13.9124365734312	12.9469293466265	13.2280999363348	13.4887549607037	13.2229559127973	13.1858057713222	13.2939299516748	12.9783109594492	13.296226716632	13.4958239082066	13.3470500435139
YMD4537	SLAD_vs_SLAD-2PE	LLGPAVDVLKLNDPTRH	P07278	BCY1	cAMP-dependent protein kinase regulatory subunit	541.324	4	58093	0.992370348152205	0.0136013860268136	12.5044854493785	12.537984592344	12.310598968262	12.5283328950049	12.2172681903008	NA	12.3117621712944	12.8412169090664	12.1414607864878	NA	11.7265744531677	11.5196665469698	12.0277069897964	11.5325968960132	12.3491373394793	12.1488825472381
YMD4537	SLAD_vs_SLAD-2PE	LLGPQLSK	P0CX43	RPL1A	Large ribosomal subunit protein uL1A	580.3746	2	38451	0.978075712509011	-0.0547436605345215	15.3338243918792	15.9598789982371	16.0290110148055	15.9175139821723	16.0003654207473	15.8440611706592	15.4868941778817	16.127882259944	16.5319195377259	15.9197291756292	15.7702032337745	15.6991960070823	15.7677224906881	16.3049412562084	16.021014964819	15.8709150882924
YMD4537	SLAD_vs_SLAD-2PE	LLGTAFK	P0CX29	RPS23A	Small ribosomal subunit protein uS12A	527.3377	2	40485	0.921021368014314	0.265446975039985	16.3762330302106	16.7293792239525	16.5841482968184	16.2267986464749	16.0692261414834	16.1567427748037	15.8524135194045	16.7763888616049	16.7680235966999	16.3074884221721	15.8239092005448	16.11343651576	16.1044063187896	16.4134840845589	16.3227210846885	16.2283822135222
YMD4537	SLAD_vs_SLAD-2PE	LLKNNTGDANTEEAAAR	P16547	OM45	Mitochondrial outer membrane protein OM45	698.0371	3	29421	0.921021368014314	0.365658413626601	14.0494527082764	14.5846245943294	14.6147663703166	14.0614665364405	13.9072846801575	13.3818587425237	13.8912982848468	14.6672348473285	13.4930678997187	13.8383894882995	13.6317457291173	13.5383972358048	13.4157896858689	13.6893863112245	13.9430665893586	13.8333651944964
YMD4537	SLAD_vs_SLAD-2PE	LLPGLKSNFATIADPEAR	P16521	YEF3	Elongation factor 3A	739.7613	3	57546	0.953937216623875	-0.139797722916882	12.7235214764909	13.4707797086472	12.3294129870513	13.2650298053495	13.1661638627668	NA	12.7907459515367	13.3040413376014	12.9282542692031	12.6910333777517	12.709308921254	12.7165614142057	12.9719661316162	13.7099369979026	13.1545938031437	13.0050948738412
YMD4537	SLAD_vs_SLAD-2PE	LLQEVASKTNEAAGDGTTSATVLGR	P19882	HSP60	Heat shock protein 60, mitochondrial	931.8382	3	53243	0.953937216623875	-0.151779146547813	12.996853260632	13.8351505879769	12.9951101000696	13.5477377628473	13.6315298264864	NA	13.0600394008085	13.7949069959928	13.6922936692634	12.7476781500554	13.4169452186102	13.4435815544731	13.1645334652823	13.7882548320498	13.8178379898387	13.7712160196619
YMD4537	SLAD_vs_SLAD-2PE	LLTPEEIKVSAQCNR	P13663	HOM2	Aspartate-semialdehyde dehydrogenase	688.0501	3	45013	0.974962987087169	0.0660444359922003	14.3507467678819	15.0137740888089	15.002521496746	15.0485692968596	14.7445501379828	14.2885963183354	14.7172763698014	15.401011080208	15.152151436912	15.4360316842486	14.871308808136	14.7908486790541	15.1092556899332	15.2628332627732	15.1006605133291	14.5664536408327
YMD4537	SLAD_vs_SLAD-2PE	LLTTIADAAK	P06169	PDC1	Pyruvate decarboxylase isozyme 1	660.9082	2	40693	0.949809635808167	0.200512431883979	17.2744218359499	17.3639832154383	17.1704721363349	17.0613192303637	16.4608301727959	17.1816074743043	16.6264672861435	17.7992417573072	17.5418262950371	17.1191910077623	16.6303309797145	16.0947898307237	16.5027737350767	16.7497885562418	16.4284984033908	16.3354719205603
YMD4537	SLAD_vs_SLAD-2PE	LLTTIADAAKGYKPVAVPAR	P06169	PDC1	Pyruvate decarboxylase isozyme 1	666.6611;666.9101;888.546;666.91	4;4;3;4	60167;60256;60548;60564	0.988283079134609	0.045361103810226	14.7708150530229	15.3533054322801	14.1332127781462	15.2193356564694	14.8555670894802	15.1020498334734	14.2200190946841	15.11758848704	14.5928104055897	14.4697355499786	14.1659203505943	14.4762731239595	14.3687386415189	15.0716309452923	14.5771255354809	14.7391352504544
YMD4537	SLAD_vs_SLAD-2PE	LLVKEMQSLNK	P38934	BFR1	Nuclear segregation protein BFR1	637.7252	3	51829	0.921021368014314	-0.340200255173775	14.1614479035553	14.1814486773828	14.280479171774	14.5038998256357	14.8295367865931	14.6640983792409	14.4693076145965	14.5251338186125	14.87892559742	14.7217633693408	14.7184721774347	14.7603825855271	14.8162635122962	14.6809172391796	14.7482995735104	14.8086483360763
YMD4537	SLAD_vs_SLAD-2PE	LNERHYGDLQGK	P00950	GPM1	Phosphoglycerate mutase 1	578.6477	3	24871	0.921021368014314	0.227452092633753	13.8054857793833	14.4837265977138	14.0499807516127	13.7534489177233	13.9160649291232	13.5737963061608	13.6517558507567	14.0412165898574	14.3884314748804	14.1718967419411	13.3590220262059	13.8249822753759	13.7342445370693	14.122540595052	13.9177907611412	13.7888260808566
YMD4537	SLAD_vs_SLAD-2PE	LNLGSFNK	P09232	PRB1	Cerevisin	598.8527	2	42568	0.921021368014314	0.342844419464885	16.040899274927	16.8880670049226	17.4055547125669	16.0744164696726	15.6353396490491	NA	15.8373965545438	17.3054336345793	15.9947371806428	16.1094370940298	16.0747906581586	15.9920235094132	15.9730758793727	15.9985504911482	15.9814678048905	16.1426132887227
YMD4537	SLAD_vs_SLAD-2PE	LQEGREEYAK	P40447	NIT1	Putative nitrilase-like protein NIT1	509.6112	3	22603	0.921021368014314	0.436438749620953	14.4947120008677	14.9910510163029	14.9815163127767	14.7226583383547	14.2708186216839	13.8638534912001	14.1571772121316	15.1523333448025	14.0415843467631	13.8156012751593	13.2051482182996	13.2019352124655	13.4394049346396	13.9896607187986	13.4908394766854	13.7109758567902
YMD4537	SLAD_vs_SLAD-2PE	LQQDKDGLSDRVVTGVLSSLETSR	P40024	ARB1	ABC transporter ATP-binding protein ARB1	727.6527	4	59843	0.992150606025162	-0.0184782166665354	12.3913208596378	12.5683353605208	12.5703116455038	12.6951927409825	12.5425856422334	NA	12.5849404290398	12.5967790337101	12.3776123538111	11.6318471978297	12.5672487903732	12.3749509039874	12.1367158896118	13.0376591558388	12.7547226677299	12.7810639551624
YMD4537	SLAD_vs_SLAD-2PE	LQTQVYK	P05755	RPS9B	Small ribosomal subunit protein uS4B	592.3552	2	28687	0.983112001985026	-0.0417202214310972	14.6267151017516	15.1685944058624	15.2956500899811	15.0138140633821	14.8218246550087	14.9886973924072	15.1760113354112	15.2851211638746	15.2523619482465	15.463166915376	14.7888277949034	14.9061426078065	14.697131334913	15.0334528900628	14.8619073755939	14.939528896352
YMD4537	SLAD_vs_SLAD-2PE	LRESDLKADQLER	P17536	TPM1	Tropomyosin-1	470.5195	4	33864	0.993392797624812	0.0126289819747978	15.5778457172011	14.7497950098587	15.7017660180375	15.7202418316499	15.556764208164	15.6891637981557	15.2208007439223	15.232403898606	16.0488717545934	15.8222506274103	15.1012897745107	15.5812213572377	15.555881615647	15.8495518293149	15.9089596261074	15.5379793912099
YMD4537	SLAD_vs_SLAD-2PE	LRQGAAK	P0CX45	RPL2A	Large ribosomal subunit protein uL2A	524.3336	2	13657	0.988586793622694	-0.0744977283165369	11.6911218407427	14.9958091297949	13.9978428628745	13.2511801654675	12.7353542443059	14.3514331041847	13.1492739131024	13.9978836505527	14.7169521725098	14.2760462025641	12.5019600911468	13.202567185364	12.8687405499186	14.0245408688874	14.0700126443498	13.2699471088185
YMD4537	SLAD_vs_SLAD-2PE	LRVDEVQGK	P33442	RPS1A	Small ribosomal subunit protein eS1A	674.4007;449.9362	2;3	28097;28109	0.994467474658841	0.0116513940959759	15.2725662614397	16.060202136497	15.9110558506275	15.4241556929938	14.7835202914469	16.061005826203	15.6830300369192	16.093818210605	16.0072445260087	15.8886983528567	15.0286757420666	14.8567164821716	15.190928924401	15.591557782718	15.8509463654727	15.2659491511202
YMD4537	SLAD_vs_SLAD-2PE	LSAKGQQEAAR	P00950	GPM1	Phosphoglycerate mutase 1	488.283;731.9207;488.2822;488.2825;488.2821	3;2;3;3;3	17971;17986;19560;19658;19749	0.988710862592136	-0.0448069229473642	13.2896195377755	14.5214572891198	14.1846164709075	14.314701802272	13.8360702249489	14.9353103799681	13.4188468671193	14.299395319828	14.3348591915022	14.120251124545	13.0393162496517	13.0716736134183	13.1907573529768	14.4352478344503	13.9237938406676	13.5511567430172
YMD4537	SLAD_vs_SLAD-2PE	LSANNKVGGTR	Q02642	EGD1	Nascent polypeptide-associated complex subunit beta-1	474.2789	3	20814	0.9747508184666	0.096376628891333	14.069718690324	13.7343554406864	13.60613627458	13.0257357455829	12.6955783172103	14.7679243407684	13.1968231851638	13.3901137924655	13.4976673014524	13.8036005800635	13.4505527412023	13.2701275270066	13.6787035007167	13.4862833610387	13.3104929233365	13.2812745099244
YMD4537	SLAD_vs_SLAD-2PE	LSKDKPTLIK	P23254	TKL1	Transketolase 1	514.5916	4	40035	0.921021368014314	-0.177714331975452	14.6135553159995	14.154857296456	13.9645740145224	14.5302276716777	14.4471690763125	14.7591596248964	14.4244877550155	14.343255170333	14.3584885333783	14.395140584108	14.5296307664669	14.588019127357	14.581614718033	14.9688007401284	14.8577527946058	14.701305029918
YMD4537	SLAD_vs_SLAD-2PE	LSKEDIEK	P10592	SSA2	Heat shock protein SSA2	523.9871;524.317	3;3	34005;34006	0.992370348152205	0.0149765836227758	15.9321425470476	15.6166451332109	15.8232567996043	15.8567912982024	15.8940344892255	14.9969055921807	16.2507743858271	16.0272149763408	15.1566936592309	15.2549341635815	15.2937644905345	15.3962862642675	15.4759319778104	15.3521072340499	15.4454480988659	15.4316025860711
YMD4537	SLAD_vs_SLAD-2PE	LSPGITSK	P07264	LEU1	3-isopropylmalate dehydratase	553.8421	2	29184	0.982753907170835	0.0562730896029322	16.2766032416203	16.4204436454345	15.9653757376825	16.1558924066973	16.3528088559457	15.9935807881296	15.7522956138776	16.49453741507	16.7004570272103	16.4933815862874	15.7502174614294	15.7926473500464	16.0149411255187	16.7663350591015	16.4390885233598	16.0364959227154
YMD4537	SLAD_vs_SLAD-2PE	LSPPDLK	P36421	TYS1	Tyrosine--tRNA ligase, cytoplasmic	537.3314	2	36983	0.921021368014314	0.203172169975153	14.3864068449546	13.7490926242579	14.1911080666217	13.7439949265679	13.9657779753458	13.5502403486442	14.0123146390139	13.7295808194976	13.8834005844305	13.5793781656545	13.3990208551301	13.8268703853016	13.3047367674154	13.9251659217066	13.7099214640538	13.7879394774609
YMD4537	SLAD_vs_SLAD-2PE	LSSEEIEK	P11484	SSB1	Ribosome-associated molecular chaperone SSB1	619.8453	2	29264	0.949809635808167	0.150141943913361	15.8026379956417	16.2001994167597	16.5108463933579	16.0139063123673	15.8013175859303	15.9298500280581	15.9054671496644	16.2903875788204	16.4594679338048	15.6579631651946	15.5770213328178	15.3257216611994	15.5750322778094	15.9230131742875	15.9581583064303	15.7998148583237
YMD4537	SLAD_vs_SLAD-2PE	LTAATNAK	P06169	PDC1	Pyruvate decarboxylase isozyme 1	547.3313	2	20949	0.921021368014314	0.639602257664944	15.7491199587494	17.3506058748115	17.2555960896868	15.7644062164579	15.6065459713126	15.6334147628318	15.9001395695843	16.4212188053171	16.508066746412	16.2053862144199	14.3879019811677	14.7270510645533	15.3580460671257	15.5897084258971	15.3891746208102	15.0822929708919
YMD4537	SLAD_vs_SLAD-2PE	LTAATNAKQ	P06169	PDC1	Pyruvate decarboxylase isozyme 1	611.3609	2	20767	0.921021368014314	1.02657683202141	NA	19.2858808641061	18.8736538858057	18.0090678946664	17.1260677337222	NA	17.4746934607323	18.4881109540594	18.0362280548859	17.1267007865924	15.8771901777733	15.7216806188986	15.6847470425723	17.665401900527	17.203306408639	16.3921859083921
YMD4537	SLAD_vs_SLAD-2PE	LTGDDQK	P38011	ASC1	Small ribosomal subunit protein RACK1	540.7976	2	18455	0.921021368014314	0.374425578755824	14.2071044900874	14.6818942667388	14.5040544761152	13.5938416059939	13.3306550417045	13.8023137958044	14.1870770456683	14.1691466407347	14.7283488809231	14.4686889235748	13.9168841017648	14.0048723863276	14.2975522743054	13.9467969562512	14.1287736343074	13.6409904969391
YMD4537	SLAD_vs_SLAD-2PE	LTGDDQKFGVPVR	P38011	ASC1	Small ribosomal subunit protein RACK1	579.3288;579.3292;868.4896	3;3;2	37964;40810;40825	0.921021368014314	-0.445933801725564	14.8320003382672	16.3538149220492	15.9028049513205	16.2217957319508	15.662440411188	17.7077722296314	15.4732418030682	16.2506967066024	16.9483431143904	16.8399720165349	15.7924456029041	15.9486639592906	15.8283180500747	16.0179671591422	16.2349505466566	15.9840314359715
YMD4537	SLAD_vs_SLAD-2PE	LTKEAAAIAEGK	P29453	RPL8B	Large ribosomal subunit protein eL8B	604.0383	3	43306	0.921021368014314	-0.36983951615675	15.3841768223651	15.6771521444633	15.3582588265896	15.3771711485926	15.5200922051763	16.6656142655728	15.1437416118274	15.9466689240611	15.3253593891227	15.6551477421768	15.1520495739422	15.4628339735047	15.5341725170599	16.0919499565129	15.7074277878201	15.3600886523794
YMD4537	SLAD_vs_SLAD-2PE	LTYKEGIEMLR	P04802	DPS1	Aspartate--tRNA ligase, cytoplasmic	552.984;552.9854	3;3	45341;46544	0.937622848246354	-0.120632460866355	15.6219554469407	15.7084507869597	15.3121583820135	15.9215202761778	15.7760750916468	15.5102851853903	15.8913291969776	15.8689252615424	15.901268805789	15.6806017824479	15.8462599152544	15.898308778576	15.9270590328725	15.9480274709336	15.7529273492285	15.8437552959357
YMD4537	SLAD_vs_SLAD-2PE	LVEDPQVIAPFLGK	P16521	YEF3	Elongation factor 3A	610.7001;915.5424;610.6976	3;2;3	60015;60053;60135	0.921021368014314	-0.208050681593008	12.3512532693121	13.0913773329681	13.2124991230181	12.8499044491405	12.8126264246157	13.4790577232267	12.6074314855553	13.4381212674132	13.5117119674471	13.2659601664049	12.7223496521132	12.8199116558048	12.7113984411473	12.8811281128993	12.9622581515708	12.8236071404629
YMD4537	SLAD_vs_SLAD-2PE	LVEIPNLGCEEKDYASVVPPR	P37302	APE3	Aminopeptidase Y	897.1538	3	57478	0.921021368014314	-0.247835449744747	12.9738570179766	12.8531470118835	12.723839610756	12.6034618672429	12.9421812363272	NA	13.0236391617978	13.1434150820035	12.987071811419	12.5446775138041	12.4434684922528	12.4534762893266	12.4353512504472	12.6379410665712	12.392982844575	12.8223676765773
YMD4537	SLAD_vs_SLAD-2PE	LVGIPAKR	P0CS90	SSC1	Import motor subunit, mitochondrial	386.5948	3	30609	0.921021368014314	0.390258853424664	13.7224793683184	14.6809940831566	14.6018463808634	13.9050904720266	13.5770297334871	13.4284865531656	13.698848241127	14.6450103628867	14.5910273499296	14.153420570356	13.6919187661377	13.55583752724	13.6718719057196	14.2017435573084	13.751793179997	13.6428712126733
YMD4537	SLAD_vs_SLAD-2PE	LVHKFPEAYPTVQVDR	P89886	TMA20	Translation machinery-associated protein 20	551.8115	4	42013	0.921021368014314	0.272259428926448	13.7965958588788	14.3485193841733	14.0844179098549	13.8652591162513	13.7875128225558	13.4788061977768	13.7499295602203	13.9895059728995	13.8026790542441	13.9245193095273	13.7782729642549	13.5754926126246	13.6331757560978	14.0761485368672	13.7227211435949	13.8716762625248
YMD4537	SLAD_vs_SLAD-2PE	LVPRWEKPIIIGR	P21954	IDP1	Isocitrate dehydrogenase [NADP], mitochondrial	471.0518	4	48409	0.950045348951158	0.264664326414751	12.4276812905868	12.7839089329021	12.6062575368611	12.2901033248216	12.1668196942344	NA	11.7077701338165	12.9123805065836	13.8723379005818	13.1479828922691	12.0409606974828	12.0452875604131	12.5050829000271	13.4107357005897	12.9486765081429	12.6883573549261
YMD4537	SLAD_vs_SLAD-2PE	LVSKYRPNCPIILVTR	P00549	CDC19	Pyruvate kinase 1	559.0879	4	45052	0.966466364308573	0.0720676904259445	14.9184658827342	14.7890867382482	14.1758427268429	14.6193654631691	14.7307398697597	14.3130445800158	14.5007265553081	14.6699790442071	14.4909428424636	14.4418015954849	14.065901963322	14.0970080911507	14.1448309138845	14.7641374897278	14.1683578286039	14.261759759169
YMD4537	SLAD_vs_SLAD-2PE	LVSLPFQK	P33331	NTF2	Nuclear transport factor 2	618.3904	2	49005	0.921021368014314	0.514742485994322	14.4552810762845	15.3841793827037	15.9638822721833	14.8044739469976	14.540630187258	14.315826167392	14.4483856838024	15.2440046957395	15.164871214628	14.9172280911399	14.5375260439574	14.4086997743314	14.4018008724483	14.6754750032954	14.8067999746852	14.6879469769806
YMD4537	SLAD_vs_SLAD-2PE	LYKGNVIILGR	P22768	ARG1	Argininosuccinate synthase	517.3311;517.6658	3;3	45580;45588	0.953937216623875	-0.224216230767277	14.6835376822267	16.1948277575063	15.652043417123	15.5301739255959	15.4618774883502	16.2130666021972	15.1855274951226	16.0969761198511	16.3547096921988	15.5424374784841	14.4494613709008	14.6167797465958	15.092713228157	15.5319101340961	15.4942937350173	15.0359903163381
YMD4537	SLAD_vs_SLAD-2PE	LYKTPIPIPAFADR	P21242	PRE10	Probable proteasome subunit alpha type-7	636.0442	3	57286	0.992150606025162	-0.0201827553521383	13.391026581745	13.725722393193	13.9722145452147	13.9653675219549	13.5697917379329	NA	13.7057284486184	14.0757763610859	14.1187329771818	13.5444305230387	13.3620964452365	13.1906227946639	13.4675980568838	13.3895079405746	13.6986829499572	13.4846463308649
YMD4537	SLAD_vs_SLAD-2PE	LYNDIVPK	P14832	CPR1	Peptidyl-prolyl cis-trans isomerase	633.3768	2	39246	0.950045348951158	0.194250009866632	17.6638018276341	17.6474218129037	17.8891188108656	16.9486422100781	17.1452120167327	NA	17.2197356504427	17.6640407993358	17.7248304979273	16.905676490857	16.3503078116917	16.4453674131743	16.317531078443	16.9582376805499	17.1535163023297	16.7692268351491
YMD4537	SLAD_vs_SLAD-2PE	LYSEYQK	Q02486	ABF2	ARS-binding factor 2, mitochondrial	617.8362	2	28371	0.921021368014314	0.188800737996349	15.0111451114339	15.4281947826846	15.2382753233623	15.1498895974144	15.1125915046858	14.629030709694	14.9605618656917	15.3701177828382	14.209056208659	14.8795473004717	14.39357886238	14.3370554452554	14.3033580254247	14.5802865051396	14.591499333358	14.5295888526709
YMD4537	SLAD_vs_SLAD-2PE	LYVSHIQVNQAPK	P05740	RPL17A	Large ribosomal subunit protein uL22A	601.0168	3	34870	0.988283079134609	0.0683769230230649	15.3131312200556	16.3379762688262	16.8041067037948	15.4447109974946	15.4092646846902	NA	15.9350131436786	16.3755352951905	16.2920698584417	15.4121051437306	15.0733360657859	15.0556841330589	14.5782473592329	15.539949401228	15.4796893667239	15.2506658496074
YMD4537	SLAD_vs_SLAD-2PE	M[147]AGES[391]ESNLR	P25694	CDC48	Cell division control protein 48	707.3538	2	21657	0.950045348951158	0.172988320187661	14.2435131218243	14.2575318921995	14.7282431974258	13.8497459750197	13.7009946531429	NA	14.3842462604882	14.2050697656579	14.2814649692867	14.8476907738125	13.950102792287	13.9188339449551	13.7272216979004	14.273861550914	14.163735007655	13.8286593490705
YMD4537	SLAD_vs_SLAD-2PE	M[147]ANLRTQK	P0CX82	RPL19A	Large ribosomal subunit protein eL19A	641.3685	2	19856	0.945858337240043	-0.143100836065285	13.910764321973	13.6535158887583	13.9206365963514	14.1732627500545	14.5660802462982	13.7315935208779	13.6960493835964	14.2368597506259	13.2397435862962	13.4401354915973	13.2189275665263	13.5590050504402	13.451774626847	13.3757732611698	13.5909097375794	13.4476508234068
YMD4537	SLAD_vs_SLAD-2PE	M[147]DNKTPVTLAK	Q3E7X9	RPS28A	Small ribosomal subunit protein eS28A	614.3639	3	46324	0.924038385968097	-0.248193630739694	15.5122609129703	14.8110694841368	15.0774106871718	15.2811347263974	15.2208276762146	16.1128813118115	15.6121202081594	14.7288211374497	14.8881109331844	15.5193450489221	16.0006592319122	15.809786290584	15.7400007463263	15.463433813214	15.6706124813162	16.2790509951587
YMD4537	SLAD_vs_SLAD-2PE	M[147]EDELNM[147]K	P38041	BOI1	Protein BOB1	673.3201	2	19576	0.972173493725005	0.0851682533338121	13.2348060934655	13.051399262945	12.7440674589314	12.5561554338005	12.3126814324719	13.1140969796171	13.4286976761971	12.390279147521	12.6496244582009	13.4547134329989	12.4977906432851	12.6022261479746	12.4993424461786	12.6256232764272	12.3255663246679	12.2882478251295
YMD4537	SLAD_vs_SLAD-2PE	M[147]EDELNMK	P38041	BOI1	Protein BOB1	665.3201	2	26464	0.992150606025162	0.0187313501461635	14.0073128554069	14.8679286724942	15.1285995998813	14.3729569891299	14.5324283137123	14.1392156731803	14.9055588323952	14.7246698970397	14.9332405214006	14.4682157840082	14.786644658246	14.7814172255674	14.8684099301911	14.4060319727377	14.7761411076907	14.2804388965794
YMD4537	SLAD_vs_SLAD-2PE	M[147]EKGQIVGR	P00330	ADH1	Alcohol dehydrogenase 1	446.5901;446.9242	3;3	19534;19537	0.921021368014314	0.624491048022799	16.2143685089088	16.5144445948314	16.2045736558302	15.8252268362904	15.026749135389	NA	15.6019583578051	16.066779559633	15.4120716840535	15.6126357801057	14.5534464540526	14.5524600373369	15.2020187168319	15.4966527053157	14.6999390020304	14.6040974769443
YMD4537	SLAD_vs_SLAD-2PE	M[147]FS[391]LQDVITTTK	P40030	ERG28	Ergosterol biosynthetic protein 28	670.3906	3	58320	0.965176566658194	-0.0827053148881234	15.1838318432808	14.9314405628317	15.1170917089527	15.2034768802858	15.4471985331457	15.0079927193252	15.0784755568081	15.2329954456245	14.4127330832993	14.6191970514202	15.0801259756914	15.1243583621512	14.7492821704763	14.8637248037846	14.5608482794192	14.9646965416838
YMD4537	SLAD_vs_SLAD-2PE	M[147]GEADKEAR	Q02821	SRP1	Importin subunit alpha	442.8932	3	13181	0.921021368014314	0.768105074188199	12.0363528276763	13.0348894841535	12.7861777632501	12.209192160281	11.9356913988999	NA	11.8492504585715	11.4607020964847	11.9794963047563	12.6113905058264	11.7611797149007	11.8902637375588	11.7494750608161	11.8343072353543	11.7431225995663	11.8894397188047
YMD4537	SLAD_vs_SLAD-2PE	M[147]KEIAEAK	P11484	SSB1	Ribosome-associated molecular chaperone SSB1	515.3059	3	26094	0.921021368014314	0.358421674860571	16.1582483320777	16.2644167373204	15.983701645045	15.7224272568395	15.5534992161679	15.2299921081502	15.8766674137501	16.0349485337721	15.8761534683642	16.0724477180643	15.4298720300375	15.2779623491091	15.266476798364	16.4231093842471	15.8263998061316	15.7254328288401
YMD4537	SLAD_vs_SLAD-2PE	M[147]KGDYHR	P34730	BMH2	Protein BMH2	613.8186;409.5484;409.5484	2;3;3	11641;11647;11740	0.921021368014314	0.675102205206761	13.9112610688486	15.4293020208043	15.432693211176	14.0400953106574	13.6893765442754	14.7023539999769	13.9061978271113	13.8150144192957	15.4164286933827	15.0087577339698	12.9497347859348	13.2682116863807	13.6406778381958	14.8843427738398	14.5617198338693	13.7141480025829
YMD4537	SLAD_vs_SLAD-2PE	M[147]KLNIS[391]YPVNGSQK	P0CX37	RPS6A	Small ribosomal subunit protein eS6A	836.49	3	43393	0.968679851701606	-0.0927356464225237	14.7137192003291	13.9827411406584	14.1442320787761	14.5919816981437	14.8000246938636	NA	14.5720160992072	13.9806717346273	13.9663631702601	14.7413848978715	14.8495666727897	14.8107710023985	14.4709415116812	14.354203476072	14.3376726932468	14.6598356247179
YMD4537	SLAD_vs_SLAD-2PE	M[147]KVEVDSFSGAK	P24000	RPL24B	Large ribosomal subunit protein eL24B	641.3579	3	36398	0.943125285319915	0.123566799144555	15.1341117975799	14.8270986814241	14.9856114758051	14.6562849005014	14.9582264583356	14.4763746209632	14.9507975957259	14.7234409837075	14.5005950122091	14.4572442960072	14.3969515307402	14.4381272682492	14.4071118570584	14.8471650992364	14.4104080964408	14.4074293424716
YMD4537	SLAD_vs_SLAD-2PE	M[147]LDINQFIEDKGGNPELIR	P07284	SES1	Serine--tRNA ligase, cytoplasmic	841.4514	3	57609	0.921021368014314	0.21332842243514	13.1935287086465	13.0634588126748	13.5810395352377	12.7664587642245	13.0019108331526	NA	12.8034511830969	13.0080170820327	13.0777606610392	12.9820411532979	12.9862752294606	12.9952113716795	12.5021301653451	13.4972694664727	12.8036145101478	12.8294661367684
YMD4537	SLAD_vs_SLAD-2PE	M[147]LS[391]APQFAAMKDGAYVINASR	P40054	SER3	D-3-phosphoglycerate dehydrogenase 1	955.8507	3	55617	0.921021368014314	-0.370161688338552	12.6310250180761	12.0939938153146	12.6135119012403	12.7136130340036	12.8628430015358	NA	12.9687101108943	12.8180397790615	13.0938016079206	13.8533664639344	13.6868198141539	13.9250641060519	13.652752043897	13.6748939176288	13.3737820197467	13.5308642860172
YMD4537	SLAD_vs_SLAD-2PE	M[147]LS[391]CAGADR	P41805	RPL10	Large ribosomal subunit protein uL16	650.8197;650.8202	2;2	24240;24456	0.997915807340742	0.00340132608921451	14.9426805399012	15.0186277718576	15.4019120676211	14.731305159147	14.5252108280256	15.272211095428	15.3298212787523	14.9536770319641	15.465914625098	15.6283246196848	14.7460607641191	14.7638218275289	14.9362662906891	15.0374956380807	15.1848110840179	14.6698897179611
YMD4537	SLAD_vs_SLAD-2PE	M[147]LS[391]CAGADRLQQGMR	P41805	RPL10	Large ribosomal subunit protein uL16	672.0037	3	34636	0.980412825484414	0.0522035539253345	15.5518363799698	14.8652327836026	14.7846403891121	15.2789650048642	14.9074178744571	15.2339239392101	14.9274573603253	15.2030611678548	15.3711351721083	15.6933287082479	14.8217113603315	15.2637565613213	15.0641480041731	15.601627274259	15.5004351275244	15.0631276069494
YMD4537	SLAD_vs_SLAD-2PE	M[147]LS[391]FEGDTGPYLQYAHSR	Q05506	YDR341C	Arginine--tRNA ligase, cytoplasmic	798.0574	3	49463	0.937622848246354	-0.154726373031062	12.9655657550969	12.7442936363935	13.0447555897101	12.8908750050138	13.0556342609161	13.3485575657154	12.7524511222394	13.1077525294676	12.5021432062395	12.4182863047997	13.1879378588703	13.1801854883905	12.7247187933773	12.9741658183733	13.1775182570019	12.9865943504062
YMD4537	SLAD_vs_SLAD-2PE	M[147]LVPS[391]ELSNASPDYIR	P40482	SEC24	Protein transport protein SEC24	705.0478	3	56080	0.921021368014314	-0.20292174564511	13.1681915395279	13.338394097463	13.79164355752	13.5418397834846	13.3556661030879	14.4420642100884	13.4276539336148	13.4263717137849	13.4684568615859	13.0959356517069	13.238991131242	13.416817769119	13.4495654111436	13.287249323071	13.0601327713393	13.2457327102509
YMD4537	SLAD_vs_SLAD-2PE	M[147]NFS[391]HGSYEYHK	P00549	CDC19	Pyruvate kinase 1	531.7688;708.6875	4;3	30507;30571	0.965176566658194	0.0620170080310913	15.8792445254479	16.0761766010084	15.9134399350291	15.5488588662456	15.8774150810336	15.6267000828105	15.6621800302828	16.0033567014798	15.6122493949076	15.9285295908544	15.5714869154784	15.9322457388409	15.7778806104876	15.9507530857303	15.7380005293066	15.6822469098814
YMD4537	SLAD_vs_SLAD-2PE	M[147]S[391]ANISETTAM[147]ITDIATAPAEIDR	P06169	PDC1	Pyruvate decarboxylase isozyme 1	953.1473;953.1477;953.4755;953.4749	3;3;3;3	50886;51173;57686;57866	0.997499317114942	-0.00370934866819184	12.9264676494937	13.7891935334696	13.7849543046928	13.0817434883544	13.356816994564	13.8919193361725	13.0846347832831	13.2638252566636	12.9194706519465	12.9072112165541	12.5462379453107	12.5958992908438	12.6197978339769	12.7279399394729	12.6759525087496	12.6436181343015
YMD4537	SLAD_vs_SLAD-2PE	M[147]S[391]ANISETTSMITDIATAPSEIDR	P26263	PDC6	Pyruvate decarboxylase isozyme 3	959.1507;959.1502	3;3	57659;57760	0.955488892093695	0.126621282416501	13.1710334159717	13.5880327179102	13.7686554101143	12.7278120055141	13.3806714564488	13.3140403247484	13.4175577616462	12.6367788770009	12.6549194607602	12.6724242254029	13.2428522134413	13.2036938734475	12.989113764958	13.0477571667198	12.8879830918377	12.6921349522305
YMD4537	SLAD_vs_SLAD-2PE	M[147]S[391]DPNATIPEDNPQGIEASEQYR	P39743	RVS167	Reduced viability upon starvation protein 167	961.8024	3	44339	0.990695093808753	-0.0330334670341941	11.7559884238755	12.8209946408705	13.5640253181243	13.0997569473216	12.9191314781953	NA	12.4352748282111	13.1752680923401	13.3117952730527	13.3782988198641	12.6717690571017	13.1368303398389	12.646016449657	13.1823249572366	13.0151503133172	12.8268753261456
YMD4537	SLAD_vs_SLAD-2PE	M[147]S[391]MCNMAIEAGAR	P07264	LEU1	3-isopropylmalate dehydratase	881.4087	2	37759	0.974936694780916	0.0718986984215331	14.098808437341	14.297942524548	13.7038233983576	13.7843718133818	13.7545278515911	NA	13.729835864383	14.2136498189826	13.2894932248587	13.231946074786	12.5765238018124	12.2945523842089	12.9848719366029	12.4661146847614	12.664328091824	12.7431584953272
YMD4537	SLAD_vs_SLAD-2PE	M[147]S[391]SGYYLGEILR	P04807	HXK2	Hexokinase-2	854.952	2	53356	0.921021368014314	0.19361807291232	15.2507408926626	14.832142147111	14.8433596230781	14.8273124341598	14.5106368364929	NA	15.0008140533554	14.7228612141733	14.719006600103	14.007538200849	14.619082354386	14.5035692598771	14.4837350990193	14.3869348201228	14.3112020369374	14.5034844882162
YMD4537	SLAD_vs_SLAD-2PE	M[147]S[391]YSDSER	P39105	PLB1	Lysophospholipase 1	647.7999	2	18830	0.921021368014314	0.422141647243372	14.9108904723108	15.1207546745805	15.6024664195002	14.7612733803694	14.4820711226938	14.0311673814462	15.3125089860111	14.8810708676362	14.5202576427819	14.9069616302417	14.1326765341335	14.2635160823345	14.1486102698015	14.7216231108825	14.5812346152569	14.2451192322371
YMD4537	SLAD_vs_SLAD-2PE	M[147]SGTDDKAGGPNILSR	P07275	PUT2	Delta-1-pyrroline-5-carboxylate dehydrogenase, mitochondrial	647.0019	3	29885	0.921021368014314	0.328607303945844	15.4335891435178	16.0293205101179	16.0989842213583	15.1315944708058	14.9911517136272	15.0537839500341	15.5514642875959	15.7826591787592	14.5929988492519	14.7659016052706	14.4341387228654	14.8102979999976	14.2198317481473	14.7966679292898	14.6690125252745	14.7853105750998
YMD4537	SLAD_vs_SLAD-2PE	M[147]TPS[391]GHNWVSGQGAGPR	P16521	YEF3	Elongation factor 3A	687.0092	3	28607	0.990325291947916	0.0383797793088494	NA	14.8885868093235	16.2460149399569	14.5516608281537	14.835691143341	NA	15.338133667481	15.3972984286855	15.2392505185333	15.7383607277629	14.6018060693412	15.1357874847262	14.8518151008023	14.5885269097703	15.1304000787117	14.9005021275932
YMD4537	SLAD_vs_SLAD-2PE	M[147]VAEVDMKEALASGQFRPLTR	P16521	YEF3	Elongation factor 3A	668.1099	4	51293	0.949809635808167	-0.124297009634263	13.6125645267849	13.6353984437899	13.6936593111176	13.6640198320895	13.670608479221	14.2257351168267	13.720289217204	13.4861973390672	14.2312904434888	13.5375915062633	13.571991510483	13.7757245929434	13.6055811718149	13.6439635710326	13.749402206679	13.658410456279
YMD4537	SLAD_vs_SLAD-2PE	M[147]VDLGIQPPPIS[391]TPNLSLPPVILSR	P43616	DUG1	Cys-Gly metallodipeptidase DUG1	992.5899;992.5886;992.5878	3;3;3	64276;64364;64469	0.921021368014314	0.204425621061477	12.1989176550176	12.8196364074323	12.7075395523645	12.8350482275818	12.4487977798668	NA	12.025458723085	12.833323015661	12.3792644218547	12.0116876315394	12.113464472884	11.9192014342422	11.8767099576606	11.76377917287	11.8692260655585	12.2227924745608
YMD4537	SLAD_vs_SLAD-2PE	MDEKETANGGER	Q02630	NUP116	Nucleoporin NUP116/NSP116	547.6021	3	19667	0.921021368014314	0.214334081740272	12.9541905217821	13.4129711267418	13.5113959962022	12.9701236285852	12.7375836919258	NA	13.0808358625295	13.1750891553073	12.6242095415087	12.9523867562225	12.4999624532038	12.4215569095926	12.2957538512399	12.7880645077995	12.7779764535327	12.5711619243914
YMD4537	SLAD_vs_SLAD-2PE	MDSVKWDESR	P02994	TEF1	Elongation factor 1-alpha	520.6081;778.8897;519.5966	3;2;3	31443;36626;36628	0.962804667377244	0.118408877069841	16.0498944016919	15.6095312868216	15.3130570753623	15.8018558750082	15.4965419144612	15.0952346573003	15.7689552425536	15.9399713162897	16.5442566920234	15.9289773853125	15.851682497853	15.4558925857354	15.5206235642104	15.8869095516299	15.8652290099351	15.8290387759629
YMD4537	SLAD_vs_SLAD-2PE	MEKGQIVGR	P00330	ADH1	Alcohol dehydrogenase 1	441.2583;661.3836	3;2	25367;25405	0.921021368014314	0.415169908054278	15.3774660515441	16.6296027422705	16.1677124279811	16.3561339265984	15.5517007780471	15.631780239973	14.9315475093016	16.7552069888553	15.6862859989449	15.4396251779922	14.1325117121456	14.2778407968687	14.6446872826823	15.3395107004112	15.0374317180108	15.0679515928046
YMD4537	SLAD_vs_SLAD-2PE	MKEIAEAK	P11484	SSB1	Ribosome-associated molecular chaperone SSB1	509.9752;764.458	3;2	33660;33695	0.921021368014314	0.741795716656274	15.8667002164122	16.2930347394921	16.5858495972402	16.4565992335659	15.9284772192178	13.5998164180552	16.1023672634225	16.6043400193898	16.4776995994312	16.9989436184797	16.3364257819918	16.4787897953822	16.8124837442029	16.3163948190203	16.4680886495103	16.6163465051314
YMD4537	SLAD_vs_SLAD-2PE	MKELHVGVPLLSSER	P20485	CKI1	Choline kinase	666.7103	3	41084	0.962732453274428	0.101916423256212	14.4802861365443	13.9786038739333	14.6195974279733	14.0485429695876	14.3821904832053	13.6480517699699	14.384353562226	14.3047688996125	14.2103719328097	13.9921193750239	14.0551176565701	13.8923518297138	13.6461181596784	14.122845154449	13.8514483798828	14.1451762171959
YMD4537	SLAD_vs_SLAD-2PE	MKETAESYLGAK	P10592	SSA2	Heat shock protein SSA2	646.0306	3	41590	0.982865212113242	-0.0402080026533191	17.0651861324491	16.8071420218563	16.6607238570851	16.7697323843547	16.5613408998905	16.9013982703163	16.8959454374159	17.1049317987359	16.2939920152713	17.0648886067478	16.8645567401093	16.6833554918738	16.844915668134	17.0201449949292	16.9862536780105	16.9835365952407
YMD4537	SLAD_vs_SLAD-2PE	MKEVAVANNWPLDVR	P19414	ACO1	Aconitate hydratase, mitochondrial	682.7114;682.7113;682.7127	3;3;3	49408;50835;50943	0.988586793622694	-0.0264949132309944	14.6337755126932	15.1542216832176	14.8351793970317	14.9690832570581	15.0505942270336	14.7223807489583	14.8174768538255	15.1077876731072	15.1213576614795	14.6110474709187	14.951624295693	14.9718852289657	15.0995146466829	15.1250830854584	15.1738890906049	14.9611268216562
YMD4537	SLAD_vs_SLAD-2PE	MKGDYHR	P34730	BMH2	Protein BMH2	605.8208;605.8204;404.2161;404.5502;404.8837	2;2;3;3;3	15697;16487;16494;16507;16509	0.921021368014314	0.450059838809153	16.0833011124259	17.4875942371862	17.0357500069779	16.4928505715357	16.1468077981081	16.7845439899762	15.7591322176029	16.608772567202	17.766752140312	17.243759458761	16.1665647073376	16.498452768188	16.4879463273477	17.1006118563378	16.9797553926771	16.3766050897834
YMD4537	SLAD_vs_SLAD-2PE	MKGLILVGGYGTR	P41940	PSA1	Mannose-1-phosphate guanyltransferase	556.9994	3	47818	0.950045348951158	-0.146767457959971	14.1800184893544	14.7046395570032	13.8575523281332	14.3701650212111	14.047735389893	14.7356660872932	14.534209902933	14.3818338474225	15.085032801665	14.3018325315639	14.3218110264481	14.1470396502906	14.3045019601023	14.8335377209649	14.5146146394203	14.458567633066
YMD4537	SLAD_vs_SLAD-2PE	MKQIAEDYLGTK	P16474	KAR2	Endoplasmic reticulum chaperone BiP	669.0471	3	48486	0.921021368014314	-0.260371040173638	14.7377661706148	14.158921083989	13.902122537893	14.4619943449404	14.896943976789	14.9651916111555	14.3909454508507	14.0492072593365	15.3333268232111	15.1569337173921	14.8616856104783	15.1218346425688	14.9246223779562	15.2407690093524	15.4017025351752	15.1477844152802
YMD4537	SLAD_vs_SLAD-2PE	MKVEIDSFSGAK	P04449	RPL24A	Large ribosomal subunit protein eL24A	640.6988	3	46132	0.965176566658194	0.076109988321754	16.6109467522906	16.493300629843	16.4565066243014	16.7421021779821	16.7349717923722	16.0603824887583	16.4223723009923	16.7806896490073	16.2706775062286	16.3013471117638	16.4498159458564	16.5116068565294	16.6483488058962	16.5082641919337	16.5087266347326	16.4839196964143
YMD4537	SLAD_vs_SLAD-2PE	MKVEVDSFSGAK	P24000	RPL24B	Large ribosomal subunit protein eL24B	636.0262	3	42996	0.965176566658194	0.080121111563674	16.7357683268316	16.5739184457201	16.5514431333644	16.7720940815792	16.7690276011026	16.132771855805	16.5605698226451	16.8503702616878	16.1579632419343	16.1216598517869	16.2261507391328	16.5450988391995	16.5064159454593	16.7252280418213	16.3455624646391	16.5843457095918
YMD4537	SLAD_vs_SLAD-2PE	MLNAAFKDTAEITAYGKDR	Q12512	ZPS1	Protein ZPS1	681.6272	4	55800	0.921021368014314	-0.536912487119466	13.4630053380481	12.7030056247827	12.9368088480888	12.9589998078278	13.2475984525232	14.173778277047	13.5166233153586	13.2714695222965	14.4489100877649	14.1473544313681	14.3438566071852	14.1157398300916	14.5851212634244	14.1555262430625	14.6746600633559	14.2616441556417
YMD4537	SLAD_vs_SLAD-2PE	MLSAPQFAAMKDGAYVINASR	P40054	SER3	D-3-phosphoglycerate dehydrogenase 1	849.1135	3	56545	0.921021368014314	-0.538833220441255	13.239911719768	12.4706446817053	12.485891620881	12.8809175123049	13.2481451885585	14.1857622493504	13.004639827377	12.7941511511383	13.3292895876672	13.2968316140529	13.2346135268245	13.3819944235108	13.7362199454506	13.4420589105294	13.7193942060846	13.5400119073093
YMD4537	SLAD_vs_SLAD-2PE	MNFSHGSYEYHK	P00549	CDC19	Pyruvate kinase 1	601.9546	3	29877	0.968492929028195	0.180820907775118	15.7757046483749	16.4351500879641	15.7856205994807	15.1881303747338	14.9489741999426	16.1353707255186	15.1557621025383	16.2212150514534	17.3908023584902	15.97005670384	14.4780334363641	15.2032083215341	15.3199464126086	16.5025449575947	15.9104441545991	15.1423578538669
YMD4537	SLAD_vs_SLAD-2PE	MNFSHGSYEYHKSVIDNAR	P00549	CDC19	Pyruvate kinase 1	512.8555	5	34534	0.921021368014314	-0.379029761147322	13.8720722602922	13.5726612849284	13.415498320036	14.5262172994937	14.0718553201648	NA	14.528061354969	14.0770094818709	14.1078488917485	NA	13.1185630712743	13.6783301588252	14.0206744916047	14.139703471053	14.2551498379165	14.0059401230557
YMD4537	SLAD_vs_SLAD-2PE	MQKEITALAPSSMK	P60010	ACT1	Actin	715.0768;715.0772	3;3	46923;47022	0.974962987087169	0.0737041075893288	16.0123140334067	16.41021158662	15.8276107557008	16.6785895262337	16.1821146865442	15.8151161593892	15.6710023293838	16.9656762962867	16.2387322090977	16.0200631351848	15.4392793092791	15.5270799170945	15.5995070263609	16.0918318752645	15.9248704770038	15.841916263297
YMD4537	SLAD_vs_SLAD-2PE	MVAEVDMKEALASGQFRPLTR	P16521	YEF3	Elongation factor 3A	664.109	4	55045	0.921021368014314	-0.263685725334776	14.0230439740324	14.2890878171231	14.3253851064323	14.3843253155017	14.5823589211682	14.895719811882	13.9871610535463	14.6113453278321	15.3512792756212	14.6684437284551	14.1685050657339	14.4359930090413	14.6351874486959	14.6709440786518	14.8297010488503	14.7372012205957
YMD4537	SLAD_vs_SLAD-2PE	MVLIGPPGAGKGTQAPNLQER	P07170	ADK1	Adenylate kinase	813.4597	3	45952	0.921021368014314	0.549913809798616	13.393219255295	14.5291950899616	14.2446444817169	12.9445748633171	13.0159932488723	NA	13.3079349463163	13.3600556431335	13.9282740829037	12.8227857349573	13.2766493321017	13.2851298909884	13.2695539918856	13.22852090423	13.4988381851776	13.5837420833944
YMD4537	SLAD_vs_SLAD-2PE	n[305]AAAAEKNVPLYK	P00924	ENO1	Enolase 1	729.7849;729.7833	3;3	40877;40977	0.945858337240043	0.396476489017235	17.580203367633	16.8542638735336	15.9805936829893	17.3030025793217	17.7095324650003	14.4787157989332	17.1892873881426	16.7546218953325	15.6603808633437	16.0240676351896	16.8984317660803	17.010656564852	16.70247796508	16.5978527980634	16.2413390489133	16.9503984599394
YMD4537	SLAD_vs_SLAD-2PE	n[305]AAAAEKNVPLYQHLADLSK	P00925	ENO2	Enolase 2	984.5798;738.9375;739.4291;738.938;738.6883;739.1892;738.9368;738.9388	3;4;4;4;4;4;4;4	51309;51321;51426;51430;51450;51451;51555;51687	0.937740539526853	-0.26383473940399	16.445638575621	16.0138591565797	15.6142814304213	16.656210967983	17.2085406723951	16.3392860864272	16.4121556975786	15.82534663182	16.1067270921416	16.4063063409926	17.5164821326779	17.4719591680304	16.8451679621246	16.8638267651581	16.7169891245419	17.3000384942905
YMD4537	SLAD_vs_SLAD-2PE	n[305]AAAALAGGK	P0C0T4	RPS25B	Small ribosomal subunit protein eS25B	446.6189	3	35416	0.965176566658194	-0.132130140689588	13.7696197458942	15.1216026290435	13.9157485402416	14.9499736665481	14.8607434239461	NA	14.4561045166315	14.3972509177866	13.9146434348941	14.6737584745735	14.4397079221863	14.9024889016701	14.8434010901262	14.560897766378	14.5864495991488	14.9487092532054
YMD4537	SLAD_vs_SLAD-2PE	n[305]AAAEGKLK	P00359	TDH3	Glyceraldehyde-3-phosphate dehydrogenase 3	567.3692	3	32741	0.921021368014314	0.345476577737994	16.8953862015589	17.0140325735134	16.7615858390497	17.8111207219995	17.5777075277623	16.6393001157281	16.3940706746043	16.4891407070748	16.4112031354793	17.4761853803967	17.6614241384408	18.121939395136	17.5367421440945	17.720898327133	17.2155072272944	18.2396452868431
YMD4537	SLAD_vs_SLAD-2PE	n[305]AAAEGPMK	P00360	TDH1	Glyceraldehyde-3-phosphate dehydrogenase 1	691.9029	2	30403	0.976238450233786	0.116669962111075	14.0980041302314	13.8536701318527	14.6051299947723	15.0488767869943	13.8556705892904	15.5190998302462	14.7454596418942	13.0187711339757	14.4929947795951	15.0675748637483	15.8134405000997	15.9592320067052	16.1412018615083	15.1008728541333	15.5283720037415	15.7165861192398
YMD4537	SLAD_vs_SLAD-2PE	n[305]AAALVNK	P05030	PMA1	Plasma membrane ATPase 1	432.2833;647.921;647.9211	3;2;2	36962;36974;37064	0.950045348951158	0.214020923062016	17.106744482178	16.5070875439687	16.4322366319269	16.958028070216	17.2477282238057	15.1429578160196	17.2012111970409	16.5561157991754	15.3690753057315	15.6509144624912	15.7971770385503	15.8464354523181	15.9448695682216	16.0994082342431	15.443962587916	15.7756492543332
YMD4537	SLAD_vs_SLAD-2PE	n[305]AAAPPPVR	P09457	ATP5	ATP synthase subunit 5, mitochondrial	541.837;541.8353	2;2	24949;25039	0.921021368014314	0.429600220877294	15.5277089962761	15.7106676483032	15.6727921809417	16.0199298801429	15.6914612590441	14.3281212988766	15.5395668635714	15.6535484006625	15.3405672241317	15.5375937700842	15.3719766054627	15.3548671365429	15.3731057274474	15.7508983057208	15.4607337555976	15.5091645623001
YMD4537	SLAD_vs_SLAD-2PE	n[305]AAAQFGQK	P35197	GCS1	ADP-ribosylation factor GTPase-activating protein GCS1	714.9305	2	33587	0.921021368014314	0.30743742177639	15.1511121297088	15.1145176512983	15.1419185558606	15.113907472602	14.7980893412897	14.5945678166927	14.9391405402292	14.9599084241525	14.8194708923316	14.8797256446115	14.9781181767581	14.9597320780134	14.8128188145504	15.0697204469545	14.7303610428886	14.8416107860336
YMD4537	SLAD_vs_SLAD-2PE	n[305]AAATAAM[147]TK	P16521	YEF3	Elongation factor 3A	487.2869;730.4274;730.4272	3;2;2	26640;26653;26755	0.921021368014314	0.216377493469199	14.8709414036863	14.7254250462227	14.56983940412	14.6194829497076	14.4791206585844	NA	14.9595530672603	14.0014603965502	14.3005434604801	14.4975214830018	14.4544168234134	14.801451367675	14.5072949557035	14.7482323668843	14.5083925704836	14.4648136729074
YMD4537	SLAD_vs_SLAD-2PE	n[305]AAATAAMTK	P16521	YEF3	Elongation factor 3A	481.9552;722.4292	3;2	33192;33208	0.990325291947916	-0.0209390861576715	16.4411247364907	16.1376714613642	16.2579166261039	16.7729461104179	16.554482153123	NA	16.4170693444264	16.2985099617061	16.2150931686538	16.6954370720792	16.6930802933667	16.8654185407283	17.0540202762818	16.4705850449323	16.5842489843876	16.8370642209453
YMD4537	SLAD_vs_SLAD-2PE	n[305]AADALLLK	P00925	ENO2	Enolase 2	711.9635;474.9791;711.966;711.4647;474.6468;474.9801;711.9651;475.3116;711.9649;475.3122;711.9656	2;3;2;2;3;3;2;3;2;3;2	50762;50781;50857;50867;50868;50883;50948;50974;51042;51074;51213	0.921021368014314	-0.445199476288845	17.2873250793595	16.7298676301515	16.9486690426142	16.9312894151808	17.1215101542034	18.4265110412714	17.4856563359142	16.6442715410724	16.6993044369999	17.2275199485747	17.7505712249943	17.2692558555447	17.2075640586217	16.5246900265777	17.0864270942868	17.1668823136052
YMD4537	SLAD_vs_SLAD-2PE	n[305]AADLINLAK	P07342	ILV2	Acetolactate synthase catalytic subunit, mitochondrial	768.9865;512.9936	2;3	53618;53629	0.992370348152205	-0.0179336636050671	15.449674565076	14.9734244827891	14.4990968011166	14.8970034462573	15.0372427416252	14.6243039641492	15.1916029348645	15.0377843090203	14.0242826869522	14.1101988890428	14.7501002753117	14.5119001613134	14.7683414398334	13.7558160849002	14.3251577079513	14.5566536766444
YMD4537	SLAD_vs_SLAD-2PE	n[305]AAENLLR	P47039	BNA3	Probable kynurenine--oxoglutarate transaminase BNA3	545.8321	2	35443	0.992150606025162	0.0140122964046157	15.7671477176658	16.1345780230718	16.1802545640219	16.318512039533	16.0893229305985	15.7262561975977	16.2481344032544	16.2807296272234	15.5235737148221	15.4135045873787	15.2877213929451	15.3321828023245	15.2398278604594	15.3166938869733	15.6466246242117	15.406184063324
YMD4537	SLAD_vs_SLAD-2PE	n[305]AAFDNVWSK	P54114	ALD3	Aldehyde dehydrogenase [NAD(P)+] 2	823.4677	2	51112	0.921021368014314	-0.206496514504597	15.376465538458	15.0250817822075	14.3510662845079	15.1731622198484	15.3511846298623	NA	15.0623767400001	15.1502600424177	13.2286879795075	13.4857160131376	13.4632795827361	13.220247655281	13.1507912712714	13.2504441805153	13.3056454692944	13.764102874033
YMD4537	SLAD_vs_SLAD-2PE	n[305]AAFGGGGR	P11154	PYC1	Pyruvate carboxylase 1	498.782	2	24769	0.921021368014314	0.194485140968764	15.6373508425906	16.1286283841033	16.0580891381854	16.0373809252457	15.6514030645425	NA	15.9035341815286	15.7576942986162	16.2724225042933	16.4209174151307	15.7028962145444	15.9517898192849	16.2046826861526	16.5785673775254	16.2078180069441	16.0286672389631
YMD4537	SLAD_vs_SLAD-2PE	n[305]AAFGGSGGR	P35908	KRT2	Keratin, type II cytoskeletal 2 epidermal	542.2966	2	24631	0.953937216623875	-0.195493706766783	14.9914036916932	15.0149942895862	15.7860979732706	14.0581490317173	14.8175101881546	NA	15.8627863965542	14.7941682752921	14.7015924444752	14.5097266433105	14.1726486119867	14.4577826658967	14.1112318443318	13.9939722322771	13.9771519000912	14.3972916559098
YMD4537	SLAD_vs_SLAD-2PE	n[305]AAFLGSEVR	P07256	COR1	Cytochrome b-c1 complex subunit 1, mitochondrial	627.3641	2	41213	0.965176566658194	-0.0691872867798011	16.9680230148797	16.8202678596494	17.0714891561733	17.2594579417144	17.2603781890562	NA	17.0028481190171	17.0337640315787	16.6061078929444	16.6850521496011	16.8692087996457	17.0424581133205	16.8397014449717	16.9348761723248	16.5786765988854	16.8950051985146
YMD4537	SLAD_vs_SLAD-2PE	n[305]AAFMAVGETALSR	Q12029	FSF1	Sideroflexin FSF1	814.9562	2	53020	0.921021368014314	0.18991147288061	13.9436764181432	13.990023432905	13.7111121377984	13.8898078389248	13.8279352706654	13.180739890659	13.8320554096522	13.9342433652724	13.949965153223	13.5568184415368	13.8706627449245	13.8456404334674	13.8204965221061	13.2598432718345	13.6407838968233	13.7260591958588
YMD4537	SLAD_vs_SLAD-2PE	n[305]AAFNNPDR	P32628	RAD23	UV excision repair protein RAD23	604.8226	2	26658	0.921021368014314	0.337316195934637	14.8602955120018	15.2515342658563	15.5202572617241	14.8678580808782	14.3243196970436	14.8808311065962	14.8684745439649	15.0770549891172	14.7391465500193	15.0862156195026	14.5175340290629	14.5057662584976	14.4850093610989	14.7477994155487	14.8361073740959	14.7076240209421
YMD4537	SLAD_vs_SLAD-2PE	n[305]AAGASTLK	P07259	URA2	Protein URA2	663.9167	2	30581	0.921021368014314	-0.184868727014447	16.6056901489985	16.0875944090546	15.9078496954729	16.2398149569062	16.3394493692449	16.3060644007745	16.5559152149474	16.3789951335233	16.0543825595026	16.2632852077764	16.7500570062977	16.2334702493191	16.3690156974714	16.1960376144701	16.489897305111	16.3402197519823
YMD4537	SLAD_vs_SLAD-2PE	n[305]AAGFLLEK	P00560	PGK1	Phosphoglycerate kinase	486.3059;728.9549;728.9561	3;2;2	52213;52227;52327	0.921021368014314	-0.214965307946464	16.4415758031781	16.1704193450084	16.152555354059	16.3917423566346	16.4144357890383	16.4720847365821	16.7306201056347	16.3990134594108	16.6306288042306	16.3056185473341	17.0480558451067	16.687444424488	16.693500881929	16.4741960396831	16.4607206422951	16.7777120627859
YMD4537	SLAD_vs_SLAD-2PE	n[305]AAGHDGKVK	P00925	ENO2	Enolase 2	449.5323	4	24205	0.974936694780916	-0.124514025533898	17.7995555340994	17.9631145448563	17.177951307718	17.9543848441869	18.3117123976491	NA	18.3507830748753	16.8823012772228	17.6706473973058	19.470081595806	19.8527349894391	19.5693411449039	19.3060221331394	18.6383326006545	18.7942444907571	19.175969269182
YMD4537	SLAD_vs_SLAD-2PE	n[305]AAGLTAAYAR	P40212	RPL13B	Large ribosomal subunit protein eL13B	634.8682;634.3682	2;2	34401;34407	0.921021368014314	0.224555522127662	18.572451080677	18.0895616570202	18.4488154982067	17.8200171424012	17.8547062324271	NA	17.8689096109794	18.3008516239393	17.6469878986617	17.4944329268271	17.1887349747257	17.2463560956623	17.3964167273157	17.9551841674527	17.4021115814145	17.5421602777382
YMD4537	SLAD_vs_SLAD-2PE	n[305]AAIEDGWVPGK	P06168	ILV5	Ketol-acid reductoisomerase, mitochondrial	876.0065;584.34;876.0066	2;3;2	49718;49750;49841	0.994467474658841	0.012193332292032	16.5274186309517	15.9836015586382	15.6963713620396	16.3287098493559	16.5808101482217	15.1467982839869	16.4919247141912	16.2677949254175	15.7465390579738	15.7561819121329	16.2658227823846	16.0590466480315	16.1422767921712	15.4924966271059	15.8146894668328	16.0261143731953
YMD4537	SLAD_vs_SLAD-2PE	n[305]AAIRDVR	P22146	GAS1	1,3-beta-glucanosyltransferase GAS1	552.8453	2	23224	0.953937216623875	0.145457369649662	16.1287491708176	16.528477610368	16.7943275374705	16.0408006434208	16.0460449058228	NA	16.1186050051741	16.5182442016117	15.7343836051055	15.8819095262057	15.0865041097098	14.9116834940908	15.1142632443832	15.3493044020584	15.0828673623357	15.6436574562748
YMD4537	SLAD_vs_SLAD-2PE	n[305]AALAASTTK	P31116	HOM6	Homoserine dehydrogenase	481.3019;721.4486	3;2	33432;33442	0.988710862592136	0.023384755304372	15.3348344287125	15.2861909301906	15.3796879230603	15.8197252521855	15.6377652373681	15.5369936663729	15.3841423661693	15.167998243021	15.2851675956277	15.7042822424983	15.9042556350186	15.8399579094825	15.9227644600777	15.1614121999902	15.627983326588	15.663001898542
YMD4537	SLAD_vs_SLAD-2PE	n[305]AALANVYEYR	P32366	VMA6	V-type proton ATPase subunit d	737.4064	2	43722	0.950045348951158	-0.151381203726357	15.1920341138817	14.6913625103182	15.3507639057291	15.849319590211	14.9782328851266	15.9663740430426	15.0705149919782	15.6738830148981	15.6084429838716	15.4016807822627	15.2459488616247	15.0661505315524	15.434263458703	15.4239568445449	15.5931184391593	15.3248990749767
YMD4537	SLAD_vs_SLAD-2PE	n[305]AALPLFAINTTAGTASEM[147]TR	P10127	ADH4	Alcohol dehydrogenase 4	786.0941;786.4365	3;3	60094;61775	0.981101514259525	-0.050917782603408	11.9059271804502	11.3138917081127	11.732117802611	12.0055838649451	11.6874952298832	NA	12.0094018488694	11.6739966861469	12.6998592742156	12.5186025228185	12.2851915137334	12.2149290353316	12.425978455889	11.8712876031266	12.5472949255776	12.1072894623569
YMD4537	SLAD_vs_SLAD-2PE	n[305]AALPLFAINTTAGTASEMTR	P10127	ADH4	Alcohol dehydrogenase 4	780.7587;1170.6338	3;2	61792;61796	0.985033600460401	0.0774553613325235	13.215263628072	13.6605938022204	13.0295016138234	13.1938586118282	12.4348955699234	14.6592622537793	13.2942431010336	12.4009952858775	15.3147505735428	14.6562651885114	15.1592451790704	14.5843810963085	15.1819369225482	15.0978927272079	14.9816911686483	14.632415308805
YMD4537	SLAD_vs_SLAD-2PE	n[305]AALQTYLPK	P15703	BGL2	Glucan 1,3-beta-glucosidase	807.0032;538.3367;807.0023;538.3372;807.0003	2;3;2;3;2	48952;48999;49050;49089;49149	0.921021368014314	0.591577153151794	15.343767302751	15.0968741578292	15.3016158347442	15.3074185690022	14.9423439617782	13.2903641909802	15.3569842094534	15.0936748895076	14.6481270941449	14.766827339118	15.1989554364968	14.9713197765855	15.0386909526751	14.4284310097637	14.7111237657463	14.8628968118037
YMD4537	SLAD_vs_SLAD-2PE	n[305]AALTDFER	P38754	RPL14B	Large ribosomal subunit protein eL14B	613.8402;613.8402	2;2	41005;41107	0.921021368014314	-0.381526896166484	16.3157334289808	16.4379004843291	16.4034039366193	17.1971816948617	16.9294873123045	17.1351304621051	16.8304832979331	16.9852260571141	17.3123540270031	17.1692333446635	17.1194518817435	17.0538815052514	17.3178636031041	17.2740401482085	17.1363282425519	17.341719494086
YMD4537	SLAD_vs_SLAD-2PE	n[305]AALTPTTVK	P38998	LYS1	Saccharopine dehydrogenase [NAD(+), L-lysine-forming]	755.4797	2	38606	0.92556563977976	0.203779367915402	14.4344355124575	13.7997085488332	13.7877197999679	13.9247487362592	13.9860442719261	NA	13.7134130023913	13.6491640700747	13.9113195864123	13.7639351515492	14.536665893291	14.3084485724933	14.2999545784441	13.3760433371002	13.9397103027916	13.9013465517267
YMD4537	SLAD_vs_SLAD-2PE	n[305]AANEHETAPR	P30624	FAA1	Long-chain-fatty-acid--CoA ligase 1	467.2473;700.3669	3;2	15940;15956	0.921021368014314	0.158594721850502	15.1514152387124	15.265300990911	15.3840307223666	15.2587657588233	14.7318709040583	NA	15.3502437767418	15.2367356867583	15.1665243949287	14.8526703888567	14.9022000334627	15.2179215958785	15.3492492009254	15.2472867764589	14.9297602386765	15.0753763406841
YMD4537	SLAD_vs_SLAD-2PE	n[305]AANEHETAPRR	P30624	FAA1	Long-chain-fatty-acid--CoA ligase 1	519.2808;389.713	3;4	14150;14160	0.921021368014314	0.329884534577651	14.0588705394412	15.040209252813	14.5501503520618	14.4201966100683	14.3156234159144	13.6618838445906	14.4501628968684	14.3222184587004	14.4896315934727	14.7362909536274	13.8937372582756	14.281536004794	14.5220725502016	14.2439610890079	14.4853539738216	14.4042186230366
YMD4537	SLAD_vs_SLAD-2PE	n[305]AANLGGVAVSGLEM[147]AQNSQR	P07262	GDH1	NADP-specific glutamate dehydrogenase 1	764.7442;765.0712	3;3	43573;48351	0.921021368014314	0.306225459150699	14.3098381526898	14.2682365636726	14.1029837032835	14.1561972998328	14.1496469258098	13.1958270920007	14.2887653048968	13.9781145601686	14.0177034268289	13.9736473059035	14.0721946566814	14.2299619527988	14.1201000395985	13.861119499193	14.127063015077	13.9442258583172
YMD4537	SLAD_vs_SLAD-2PE	n[305]AANLGGVAVSGLEMAQNSQR	P07262	GDH1	NADP-specific glutamate dehydrogenase 1	759.7403;1139.1026;759.7379	3;2;3	53319;53374;53420	0.965176566658194	0.0666416543885884	14.2825779114491	14.3411459072913	14.534060777942	13.9796759508545	14.1836213843469	13.9515741645806	14.4088488366298	14.3268495444252	14.6119570281701	14.2840184146147	14.6322589696724	14.4696004738215	14.923998837747	14.6822735720851	14.794556108667	14.5131589395741
YMD4537	SLAD_vs_SLAD-2PE	n[305]AAPDFTNK	Q05942	RSA3	Ribosome assembly protein 3	736.426	2	37714	0.965176566658194	0.0793978738188361	14.4120684993947	14.0398643027631	14.3637871670272	14.0503037826485	13.9698276167814	NA	14.2011982844754	14.2402982911618	13.6223663149662	14.0608584046138	14.354577866123	14.0520222625476	14.1225744324728	14.0774608631649	14.0660332123657	14.1873690380132
YMD4537	SLAD_vs_SLAD-2PE	n[305]AAPFEQR	P05694	MET6	5-methyltetrahydropteroyltriglutamate--homocysteine methyltransferase	561.8168	2	29602	0.982865212113242	0.0627793162178101	16.4188967131392	16.1428605086292	16.8976133370216	16.5560192071712	15.9267707420872	NA	17.2737511303696	16.1226825033606	17.0812083358309	16.9188925628133	16.7382805006867	16.4254284346783	16.5202785029194	16.6310360883173	16.6484221325462	16.5085418808001
YMD4537	SLAD_vs_SLAD-2PE	n[305]AAPSPISHVAEIR	P08518	RPB2	DNA-directed RNA polymerase II subunit RPB2	551.3189	3	37257	0.966215935175916	0.0627163150146117	15.1830477661963	14.7809777892159	14.6257332539096	14.6261819166416	14.85235536758	14.3762901508227	14.9594489614988	14.7769809860034	15.0536883717079	14.835371195778	14.8450198361807	14.892659807852	14.8750691314217	14.8945448858005	14.6530066543206	14.8345026246358
YMD4537	SLAD_vs_SLAD-2PE	n[305]AAQDSFAAGWGVM[147]VSHR	P00924	ENO1	Enolase 1	704.3553;704.0208	3;3	45095;45098	0.990286404984566	-0.0158789893211164	15.2591854915264	15.3289419362132	15.771463140615	15.2444185048695	15.3778668823654	15.2451410342259	15.5100510658454	15.5344660480719	15.3636720117665	15.6017255570385	15.5052436074553	15.392627252353	15.408506832164	15.5343862573165	15.5915261278318	15.3884805248507
YMD4537	SLAD_vs_SLAD-2PE	n[305]AAQDSFAAGWGVMVSHR	P00924	ENO1	Enolase 1	698.6891;1047.5303;698.6902;698.6903;698.6888	3;2;3;3;3	52211;52269;52300;52392;52658	0.966215935175916	-0.0922847054195852	14.2194915990648	14.4324408361088	14.3580617702099	14.5508957544758	14.9569315509958	13.9583382859923	14.4302885191578	14.5844704253918	15.1601610932324	13.9672404290073	15.1283380734143	15.0295769180405	15.0194742567248	14.9333281144124	15.0007747078168	14.9408431877762
YMD4537	SLAD_vs_SLAD-2PE	n[305]AAQDSFAANWGVM[147]VSHR	P00925	ENO2	Enolase 2	542.2786;723.0283;723.0287;723.0291;723.0288	4;3;3;3;3	40207;45263;45359;45449;45793	0.953937216623875	-0.0878371223144914	14.9660667367594	14.478695904528	14.5415518004426	14.6931164178974	14.7947416993202	14.6915342292311	14.9632636978799	14.5812397224542	15.2114345398491	15.0639724355721	15.3843371465552	15.2499907245811	15.1771322947412	14.9389365459424	15.2253328282529	15.1424044692848
YMD4537	SLAD_vs_SLAD-2PE	n[305]AAQDSFAANWGVMVSHR	P00925	ENO2	Enolase 2	717.6987;538.5255;717.698;717.6979;717.6976;717.6979;717.6956;717.698	3;4;3;3;3;3;3;3	51392;51420;51481;51572;51666;51943;52333;52431	0.966215935175916	0.067862080508494	14.9783324737793	14.6149749358778	14.761239250986	14.6389592738219	14.8627229725988	14.2961134347317	14.961306017158	14.6019151879427	15.1174222142511	14.809195772381	15.4192563871285	15.1359442887843	15.1895922149958	14.8193303652665	15.1834882280966	15.1265835032206
YMD4537	SLAD_vs_SLAD-2PE	n[305]AAQDVWNR	P07149	FAS1	Fatty acid synthase subunit beta	632.3436	2	32907	0.921021368014314	0.214698927514188	17.7535165086801	17.1111032364174	17.4507615938472	17.1902750806319	17.1810532705471	16.8467348875964	17.258425891771	17.3606466596052	17.8457246030693	17.4698194703601	18.1730338268529	17.8780938177972	17.5912066022273	17.5175236524842	17.4702372018928	17.5475795905595
YMD4537	SLAD_vs_SLAD-2PE	n[305]AAQLEASK	P07244	ADE57	Bifunctional purine biosynthetic protein ADE5,7	713.4327	2	33115	0.953937216623875	-0.120556293076325	15.3022297799063	15.3135229493448	15.6340988017169	15.7465193103884	15.606789555407	15.7443752150569	15.9654366234287	15.1619946197691	15.6646334382437	16.178001455996	16.4934559909495	16.4125800481803	16.3904613216783	16.1369879607317	16.2140129321511	16.18647274038
YMD4537	SLAD_vs_SLAD-2PE	n[305]AAQSPEM[147]IR	P17649	UGA1	4-aminobutyrate aminotransferase	661.8579;661.8576	2;2	24447;24585	0.921021368014314	0.486912760200758	15.0588853180672	15.1211263470025	15.2605447632977	14.4996853154382	14.6648805629698	13.8595757299918	14.6814764482548	14.7866579617861	14.0049015421482	14.267801766053	13.3568325356614	13.6013034038838	13.7202360570504	14.0132711644569	14.0822986558922	13.7184294418187
YMD4537	SLAD_vs_SLAD-2PE	n[305]AAQSPEMIR	P17649	UGA1	4-aminobutyrate aminotransferase	653.8577	2	29612	0.921021368014314	0.458959005580574	17.8422190369655	17.8703133846648	17.0882659218858	17.6178701188755	17.3747802092908	16.6441914175674	16.7684527884677	17.7954080247434	16.6385581375947	16.7583039259343	16.4693076591929	16.4534295854719	16.443587314518	16.6304974751099	16.5674408643587	16.7741601993397
YMD4537	SLAD_vs_SLAD-2PE	n[305]AARPRPR	Q05785	ENT2	Epsin-2	376.5751;564.3591	3;2	11694;11732	0.921021368014314	0.579462299039136	13.0139855325568	13.7856322472265	13.8847641402205	13.4689898699336	12.963529312638	NA	12.6224098484207	13.2907027842769	12.8049050176681	13.4840236546015	12.2124865810164	12.3544066306906	12.2617478591386	12.8388366261913	12.5479353730501	12.5358979669633
YMD4537	SLAD_vs_SLAD-2PE	n[305]AASAKIESSVESQFSAGR	P0CX39	RPS8A	Small ribosomal subunit protein eS8A	812.1161	3	47707	0.921021368014314	-0.31156561784212	16.0441136799453	15.1112851413049	15.5244480911936	15.4643533890285	16.0649395864564	16.3830535717781	15.5690621583991	15.3734074562072	15.8899792835118	16.5744238540786	16.843602112567	16.7741854035779	16.9374325120691	16.9559575556369	16.3204611280226	16.8322458994236
YMD4537	SLAD_vs_SLAD-2PE	n[305]AASDAIPPASPK	P00817	IPP1	Inorganic pyrophosphatase	578.0114	3	35719	0.966466364308573	0.101218602865929	16.3727857272403	15.871786113163	15.6740869646997	16.0915542903852	16.2498793131464	14.9529281082729	16.4485344252485	15.9539968373567	15.1177649813552	15.6841078246489	15.9757376891715	15.937150654675	15.7927468701726	15.7418301933468	15.6308224079002	15.6508306550736
YMD4537	SLAD_vs_SLAD-2PE	n[305]AASTSLSSK	P39078	CCT4	T-complex protein 1 subunit delta	487.2926	3	30286	0.972900458197985	-0.0703106545910561	14.5835669779486	14.3047375070663	14.0727566498048	14.1362357946035	14.6554086308345	14.0367702220105	14.6251133362632	14.0612473586793	13.8048970009267	14.3899353574508	14.7665818919244	14.6820464405218	14.5342248592079	14.3944962881007	14.1576423999242	14.2306975930538
YMD4537	SLAD_vs_SLAD-2PE	n[305]AATFIER	P49954	NIT3	Omega-amidase NIT3	556.3265	2	35916	0.928443300792694	0.146378049659051	15.9776928235349	16.3311312102099	15.8569581310841	16.1539360508557	16.0091602046095	15.5498285624304	15.7793489466044	16.3958683034041	15.7721423157698	15.8376483087165	15.6930354153037	15.7808584618653	15.8318447160917	16.0479358797315	15.6363803184002	15.9128619274678
YMD4537	SLAD_vs_SLAD-2PE	n[305]AATHPSPVAAK	P03962	URA3	Orotidine 5'-phosphate decarboxylase	553.3353	3	26683	0.974592733217802	-0.0442541222863291	16.1530175568074	16.0177188451726	15.9428691595756	16.2916133843239	16.2876522235471	15.9828349161626	16.2087897260324	16.1029585692827	16.0188943123293	16.3349352252323	16.2509871767421	16.3353517148467	16.3986605173408	16.7217004559216	16.4617856204181	16.5360536860312
YMD4537	SLAD_vs_SLAD-2PE	n[305]AATLISNIL	P54861	DNM1	Dynamin-related protein DNM1	610.3833	2	63631	0.921021368014314	-0.401283994663773	12.0034881916985	11.7058455565188	11.0886143783328	11.8224355387297	11.6508047807542	NA	12.4484984676054	12.0698364845917	12.6450059070933	NA	12.1699189894375	12.065193220422	11.9571772409686	12.1988063720033	12.0391892366798	12.0918115277994
YMD4537	SLAD_vs_SLAD-2PE	n[305]AATSVQNER	P06778	RAD52	DNA repair and recombination protein RAD52	640.3511	2	20123	0.921021368014314	0.400300562704119	13.5073083748669	13.6707796235622	14.2287743148049	13.6992567158319	12.6580389331206	NA	13.9838378311936	13.4868108193729	13.4696414525616	13.6094413659663	13.3616555666738	13.4503096183003	13.5634024296543	13.7696814702998	13.4812656297277	13.7472400134873
YMD4537	SLAD_vs_SLAD-2PE	n[305]AAVEEGILPGGGTALVK	P19882	HSP60	Heat shock protein 60, mitochondrial	730.7725	3	54089	0.992150606025162	0.017599018443871	13.444424455579	13.8899472488577	13.725437415168	14.3026868047011	13.798819713937	14.2927248941185	13.5086936388537	13.6918616036211	13.9155326148199	14.0177699871169	14.2661100355383	14.2139655476309	13.9889515793818	14.0567395126884	14.2898898084272	14.1008926513818
YMD4537	SLAD_vs_SLAD-2PE	n[305]AAVGMGAGALAAAAM[147]LL	P43497	CWP2	Cell wall protein CWP2	890.514	2	66551	0.921021368014314	0.477724934927922	NA	10.7943071346347	NA	10.9182011700372	11.0442127904472	NA	NA	9.71284564436884	10.9235370644497	NA	11.2063809079986	11.2220195600222	9.89702128469173	10.7205170834919	10.8810764923057	11.8577632273496
YMD4537	SLAD_vs_SLAD-2PE	n[305]AAVGMGAGALAAAAMLL	P43497	CWP2	Cell wall protein CWP2	882.0023	2	66552	0.966215935175916	-0.156279285817776	NA	10.7109224012639	NA	11.5819464049468	12.0009001919093	NA	11.572311212774	10.334929662086	11.6303884974527	11.5396090583774	12.0727799282127	11.8322707249373	11.8370338428864	11.0113967180833	11.5434987424209	11.6227431230236
YMD4537	SLAD_vs_SLAD-2PE	n[305]AAVTLHLR	P38998	LYS1	Saccharopine dehydrogenase [NAD(+), L-lysine-forming]	592.8804;395.5868	2;3	30645;35166	0.921021368014314	-0.352213429862374	14.2308496421164	14.9047598489723	14.9874099528567	15.0633002231224	14.8861103972981	15.9213153552644	15.1922144563298	14.5955331776251	14.8035487658995	16.5274691063554	15.7965138187232	15.8063159237967	15.8320738047368	15.202342104609	15.2976905481004	15.2755656171491
YMD4537	SLAD_vs_SLAD-2PE	n[305]AAYDYADR	P14843	ARO3	Phospho-2-dehydro-3-deoxyheptonate aldolase, phenylalanine-inhibited	624.8148	2	28774	0.945858337240043	0.167827850734376	15.6826704937444	15.9198683884538	16.449356282548	15.2142883801224	15.5814410109747	15.4013979247732	15.9392019984845	15.6728312076986	15.7162830647605	15.6341067569102	15.6064071783472	15.134075376709	15.432186082743	15.0583697801987	15.4781366586995	15.1714902459166
YMD4537	SLAD_vs_SLAD-2PE	n[305]AAYGVVR	P05750	RPS3	Small ribosomal subunit protein uS3	520.3159;520.3158	2;2	28836;28927	0.921021368014314	-0.289232381148299	16.9307465699919	17.2395542015118	17.3002469310407	17.0167194234073	16.6083898884502	18.4591854235061	17.4213247908975	17.1552965476911	18.1623264751862	17.1767534108622	17.2018077023725	16.7211452092861	17.1064573283304	17.562238082651	17.2286510859914	17.216482317392
YMD4537	SLAD_vs_SLAD-2PE	n[305]ACAAQTNATFLK	P33297	RPT5	26S proteasome regulatory subunit 6A	635.3587	3	41878	0.999484918088649	0.00158074993627011	15.5597805420821	15.2706249012921	14.9825389306769	15.2252399411671	15.4353480136272	15.3650338935587	15.0257400447538	15.2057393635333	14.9337495315699	15.2033949745397	15.6889850074042	15.5225594944486	15.6211903303999	15.3865450616257	15.4983628760306	15.4920776410126
YMD4537	SLAD_vs_SLAD-2PE	n[305]ACAQQFR	P07245	ADE3	C-1-tetrahydrofolate synthase, cytoplasmic	592.8135	2	24805	0.921021368014314	-0.227852776558459	14.7833571632426	15.1433931091138	15.6058928569791	15.1708431684434	15.2025000886355	15.7984740984525	15.1940140556884	15.4199091612363	15.5408663049519	16.0585736888052	15.6961449012026	15.5119725822593	15.6330793673015	15.2949884724003	15.5015553455917	15.5128705744299
YMD4537	SLAD_vs_SLAD-2PE	n[305]ACAVYHFK	Q04336	YMR196W	Uncharacterized protein YMR196W	535.3037	3	38254	0.921021368014314	-0.209366676765104	16.0550327121367	15.6618789758332	15.0879657013622	15.800220478406	15.9751376356925	NA	15.796620615172	15.8101651802344	14.957680441423	14.7598660403165	15.1604215248895	15.399730461224	14.9199273135123	15.1126077454599	14.86603788882	15.1954350753613
YMD4537	SLAD_vs_SLAD-2PE	n[305]ACTLAAK	P19262	KGD2	Dihydrolipoyllysine-residue succinyltransferase component of 2-oxoglutarate dehydrogenase complex, mitochondrial	671.91	2	32980	0.940776523994943	-0.138947093248872	14.7305148399088	14.6572674533204	14.9118418271119	14.9790900953097	15.1917285480056	14.8360330775321	15.0936771864023	14.7130637767063	14.2865190357195	15.0965375597882	14.9727987188817	15.0270928011844	14.9808002372872	14.8757677275908	14.962396989148	14.8718607814235
YMD4537	SLAD_vs_SLAD-2PE	n[305]ACVVYGGSPIGNQLR	P06634	DED1	ATP-dependent RNA helicase DED1	948.0101	2	44673	0.921021368014314	-0.185424050682089	12.8941455102593	13.2026226152909	13.259519989592	13.2371030182387	13.0009422901098	13.7333696545378	13.4949088718621	13.1058665195996	14.2111078711324	14.4474770486723	14.3955623621796	14.4431660644305	14.6794596663949	14.3228249923842	14.4066630892237	14.5470657869101
YMD4537	SLAD_vs_SLAD-2PE	n[305]ADACLGAGMFHR	P33734	HIS7	Imidazole glycerol phosphate synthase hisHF	537.2705	3	40899	0.966215935175916	0.0512517594452824	14.1860160734994	14.3492654727109	14.4695687056914	14.1221144368477	14.1656685751774	14.3003639213287	14.153971544447	14.3019536100153	14.2544590444336	13.9620255275197	14.2153154962687	14.0836494044598	14.1357741609293	13.9489674859408	14.1020516602602	14.1499171743068
YMD4537	SLAD_vs_SLAD-2PE	n[305]ADAPIDK	P00817	IPP1	Inorganic pyrophosphatase	669.4012	2	33119	0.984667845773887	0.0789012537427602	16.7576907707425	15.9223823693989	16.5844316717979	15.6651197782265	16.36232265826	15.7462134777643	17.3042213462161	15.2012620929544	15.2212325209894	15.5909844724305	16.4300365964901	15.8222568221636	15.849705761141	15.4425619962733	15.7167357202542	15.5481253250358
YMD4537	SLAD_vs_SLAD-2PE	n[305]ADDHASVQINVAK	P0C0V8	RPS21A	Small ribosomal subunit protein eS21A	659.3753	3	37360	0.945858337240043	-0.156503536496347	14.3852118024651	13.8793910673055	14.5608017685132	13.9936647001748	14.1981980566509	14.4221464567721	14.7528548256452	14.0718841453757	14.0052447331292	14.399938462502	14.7801889027986	14.5626887323355	14.4891190003784	14.1121677264696	14.6522891327626	14.540155618455
YMD4537	SLAD_vs_SLAD-2PE	n[305]ADDRSIYGR	P07274	PFY1	Profilin	452.9121	3	24835	0.968823072736127	0.0761051879523826	15.1730672848337	16.0910872956727	15.8092142241536	15.2966279185661	15.5723073948886	15.6743082170364	15.5387511635957	15.2802091958959	15.2603152502145	15.8113534853529	15.7193560120441	15.4134886498243	15.3394777204764	15.8625107789925	15.5669433404607	15.8722368073696
YMD4537	SLAD_vs_SLAD-2PE	n[305]ADDRSIYGRHDAEGVVCVR	P07274	PFY1	Profilin	827.0869;620.568	3;4	32431;32441	0.921021368014314	-0.208116357132532	13.1074375725362	13.7827102670359	14.1481472654811	13.8491702050463	13.853879237577	14.3650519012901	13.7773119719518	13.7236876278108	14.298544901881	14.3196541161849	14.3475359099762	14.3958442379026	14.1197983367759	14.9716205709907	14.6942738096718	14.662425958226
YMD4537	SLAD_vs_SLAD-2PE	n[305]ADFQIEQR	Q10740	LAP2	Leucine aminopeptidase 2	655.8563	2	36529	0.991474834757832	-0.0136502338666222	15.3860457880407	15.2522769075257	15.4715777966709	15.5453316149442	15.3955382272787	15.083006929335	15.5852600845652	15.646027801469	15.1093678301961	15.1835728427167	15.2140142539389	15.1753666368825	14.976461977432	14.9382347826242	15.0711499854079	14.9412701439406
YMD4537	SLAD_vs_SLAD-2PE	n[305]ADHNDYNYTVNQEEAAR	P25369	LSB5	LAS seventeen-binding protein 5	772.0296	3	29522	0.988283079134609	-0.0466131621162535	12.371519780075	11.879371148759	12.461897058632	11.8908452199882	12.2065703019318	NA	12.3967499235338	11.9892441664738	11.5737741140107	11.502388245352	11.9910086608538	12.0905697247167	11.0205006872182	12.3440142618729	11.7841502486791	11.7093102979131
YMD4537	SLAD_vs_SLAD-2PE	n[305]ADLVAVLK	P34167	TIF3	Eukaryotic translation initiation factor 4B	479.6513	3	55221	0.971619155130797	-0.109162899538012	11.9211049667781	NA	11.5248612091011	11.3913626848587	11.6902782419047	NA	11.7716670555956	11.7028722618516	10.5684309412551	11.4564441713015	12.4205573259786	11.7229084349723	11.7167660228736	11.7935813366164	11.712491039759	11.5347147789014
YMD4537	SLAD_vs_SLAD-2PE	n[305]ADPAFKPTEK	P26321	RPL5	Large ribosomal subunit protein uL18	672.7379	3	37527	0.950045348951158	-0.338998974123516	17.273271928151	16.2238462454445	16.7943716776679	16.6090759444337	17.7565163730868	NA	17.496736564487	15.9391683315695	15.9537125453624	16.919728846845	18.1223250317737	17.7664244453146	17.7953644328235	16.279907982872	16.7919810435112	17.0647719832786
YMD4537	SLAD_vs_SLAD-2PE	n[305]ADQENSPLHTVGFDAR	Q01519	COX12	Cytochrome c oxidase subunit 12, mitochondrial	687.6845	3	40842	0.981101514259525	0.0623513855789177	15.5611697212193	14.96933937169	16.0343174329863	15.1258391652151	15.219653861588	NA	15.5259717255235	15.3353195244847	14.1704503885236	14.8101450470022	15.1139948755167	15.0317271723972	14.6746255591583	14.8988359347481	14.5801791451692	15.0060835179675
YMD4537	SLAD_vs_SLAD-2PE	n[305]ADRDESSPYAAMLAAQDVAAK	P39516	RPS14B	Small ribosomal subunit protein uS11B	930.1629	3	52355	0.971535464404911	-0.0994577903051237	13.5701213069998	13.0805307769414	12.8810387313481	13.2120625410772	13.2227898669406	NA	13.681139374486	12.9522591467636	13.1207260274656	13.3104116663882	14.1817594600754	14.0966924141322	13.8963150834939	13.0047226213767	13.7705945238697	13.9522644834176
YMD4537	SLAD_vs_SLAD-2PE	n[305]ADRGANFRD	P32558	SPT16	FACT complex subunit SPT16	663.3489;442.5684	2;3	21211;21219	0.921021368014314	0.530908220835308	14.1953447598294	14.5029106620042	14.4914497564454	14.3265509394386	14.130929050684	13.3968374908692	13.9070564987935	13.9578001940297	13.5073801798285	13.8412028646218	13.7525956913972	13.8538150668282	13.6811284614753	14.1519086887599	13.4593851352648	14.0948191565328
YMD4537	SLAD_vs_SLAD-2PE	n[305]ADRLWIPVNR	P00950	GPM1	Phosphoglycerate mutase 1	515.3074;772.4566;515.3076	3;2;3	45558;45594;45657	0.953937216623875	0.10649426677265	16.0257185064086	16.3232306653553	15.9600887288638	16.2245254777701	16.4110079108219	15.6848662441834	16.0525242343641	15.9591879219379	16.4515521846037	16.3683739803509	16.3279058163267	15.8112155869459	16.1784019201237	16.449701584287	16.2477610569482	16.2133728561138
YMD4537	SLAD_vs_SLAD-2PE	n[305]ADSYNWQSSSHCNSECSAK	P54867	SLG1	Protein SLG1	942.7665	3	33236	0.999484918088649	0.00247244058657259	15.0508900595393	14.1244193700689	14.7313227895511	13.6992060436315	14.1996149589722	NA	14.9749933779319	14.0223530384293	12.3577444593509	12.3339055123437	12.4436047482524	12.0529149706924	11.7572553918119	12.5783609892611	12.194412787573	12.2352505507758
YMD4537	SLAD_vs_SLAD-2PE	n[305]ADTGIAVEGATDAAR	P05030	PMA1	Plasma membrane ATPase 1	861.4544	2	36081	0.921021368014314	0.209951378332041	16.0937936518733	15.7919931079676	16.0030074647193	16.2158433914694	15.669977936214	NA	15.7636645541235	16.0149815866885	14.0648681563088	14.9544743885976	14.4762023880561	14.2632942433483	14.6219226576999	14.5702132850291	14.4842157653961	14.585766956739
YMD4537	SLAD_vs_SLAD-2PE	n[305]ADTLDPALLRPGRLDR	P33298	RPT3	26S proteasome regulatory subunit 6B homolog	521.5568	4	45999	0.921021368014314	-0.169334063589808	13.4159512393029	13.8160353222861	13.1865228964206	13.8063628600514	13.8506597979208	NA	13.6603124247372	13.6656842066572	13.8039251713128	13.6667900108536	13.8821830401913	13.7477104938086	13.871051843572	13.9613565800283	13.8836413433338	13.8448605059615
YMD4537	SLAD_vs_SLAD-2PE	n[305]ADTREALDFFAR	P00330	ADH1	Alcohol dehydrogenase 1	572.6415	3	51719	0.992370348152205	0.0199514378540915	14.9975161893057	14.9424065563365	14.337351844989	15.5692138869471	15.3439789628232	14.9060206552672	14.0778601544939	15.4388229535777	14.4205319221889	13.647818943899	14.4360182230749	14.6619989767138	14.5949521928406	14.6166871297292	14.689250035765	14.823378515595
YMD4537	SLAD_vs_SLAD-2PE	n[305]ADVDLHKR	P0CX55	RPS18A	Small ribosomal subunit protein uS13A	391.2394;521.317	4;3	29103;29115	0.962804667377244	-0.129838039504907	16.7657421850681	15.8490765059899	16.2007202187342	16.3666930880221	16.4961035781109	16.9607005498861	16.4663620089253	15.7784180189117	16.1660958912491	17.0713303079285	16.9502474355848	17.0386704053272	17.0638849708618	16.6994506868186	16.8767608187571	16.8537662425616
YMD4537	SLAD_vs_SLAD-2PE	n[305]ADWGCAEDPSGR	P49089	ASN1	Asparagine synthetase [glutamine-hydrolyzing] 1	812.8728	2	34653	0.921021368014314	-0.231561303500461	12.7524490068416	13.125352143792	12.7759321878078	12.8488112889711	12.545269220317	13.1971767628476	13.5847892947355	13.1015545635142	13.1398514869772	13.6771944325593	13.432154960791	13.4677005572378	13.9624722363378	13.5608504408745	13.4253249000145	13.2586326606021
YMD4537	SLAD_vs_SLAD-2PE	n[305]ADWPREK	P06168	ILV5	Ketol-acid reductoisomerase, mitochondrial	503.9582;504.2984;503.96	3;3;3	33843;33856;33944	0.945858337240043	0.326291439330696	18.2651332936461	17.676411917284	17.0752601177607	18.1499954344647	18.4483372864098	15.667328280744	17.8947170724161	17.8512523662628	17.0618186983657	17.2983883360469	17.8700196184039	17.8756154858529	17.6209270266058	17.4920544783875	17.3352295670433	17.7004621087226
YMD4537	SLAD_vs_SLAD-2PE	n[305]AEAAEFR	P21243	SCL1	Proteasome subunit alpha type-1	549.3012	2	28558	0.921021368014314	0.18903502570447	15.5149073387034	15.5353515447973	15.7083811770501	15.3564458702206	15.2612444063258	15.1833168154997	15.4153813507885	15.4990032553395	15.1208522401947	15.491792190004	15.3951305599958	15.4784322064874	15.4258327929303	15.2694498652679	15.2267839414577	15.1162577063505
YMD4537	SLAD_vs_SLAD-2PE	n[305]AEAAVER	Q08235	BRX1	Ribosome biogenesis protein BRX1	525.3	2	21760	0.921021368014314	0.26062236582467	14.1176299276327	14.6634772294712	15.2122901409915	13.8251084987649	13.8741058696231	14.0732637489726	14.3690199570086	14.4596267579575	14.3148853005947	14.3464154158185	13.9106960068872	14.343113175322	13.9438665404477	14.1359417676717	14.2857314972439	13.8586807911595
YMD4537	SLAD_vs_SLAD-2PE	n[305]AEAESLVAEAQLSNITR	P53252	PIL1	Sphingolipid long chain base-responsive protein PIL1	1053.5697	2	55050	0.965176566658194	-0.0988396186559601	13.4280981758543	13.649461206448	13.4159199184283	12.9042950783619	13.4620957750426	NA	13.8181017792613	13.0646520859834	12.5499775560665	12.3240332668169	12.3288848257801	12.3651489842928	12.6852462294748	12.470927490124	11.9833459705466	12.4859185554581
YMD4537	SLAD_vs_SLAD-2PE	n[305]AEALNISGEFFR	P26785	RPL16B	Large ribosomal subunit protein uL13B	829.4498;829.9514;553.3027;829.4495	2;2;3;2	57914;57917;57921;58013	0.921021368014314	-0.418305202130798	13.3646220022353	13.4407317729437	13.9817242603041	14.1552111160492	14.2180451264316	14.7942622245641	14.0104247177317	13.5927778913282	15.0808997849572	15.139373628337	15.168920485458	15.0082584852278	15.261453346357	15.1145934836634	15.2741841135516	15.1791977260136
YMD4537	SLAD_vs_SLAD-2PE	n[305]AEEFKGK	P10080	SBP1	Single-stranded nucleic acid-binding protein	574.3526	3	34620	0.950045348951158	-0.281667319099602	16.1724181944527	14.6922966800049	16.1478073403329	15.5661083894319	16.2396426966805	15.6600835551919	16.6528815958226	15.1526920329258	14.6233120393872	14.4834598165376	16.6915970141945	16.0293451949327	15.948387141775	15.6868611234349	15.4261011119031	15.597941253289
YMD4537	SLAD_vs_SLAD-2PE	n[305]AEEILER	P0C0W9	RPL11A	Large ribosomal subunit protein uL5A	582.333	2	36692	0.921021368014314	-0.261555342222877	16.3253301242041	16.3244326126357	16.0330988569171	16.1848890823824	16.229124499103	16.8933728851545	16.5469194474923	16.244555213281	16.5404078352224	16.4459882356734	16.6170897279885	16.3077227867983	16.5140929832465	16.2153466899744	16.5010264864978	16.3124721197333
YMD4537	SLAD_vs_SLAD-2PE	n[305]AEGEIDVLMPGYTHLQR	P04076	ARG4	Argininosuccinate lyase	745.0604	3	52964	0.921021368014314	-0.352745773970289	13.2990732362209	13.4687677136813	12.658749107734	13.751785403031	13.7865189227059	NA	13.6909699757493	13.4645300189561	13.8536544759356	13.4874328130707	13.7284432765542	13.5850278951967	14.1283270570098	13.3605693629396	13.9744825107727	13.7927561799392
YMD4537	SLAD_vs_SLAD-2PE	n[305]AELINNLGTIAK	P15108	HSC82	ATP-dependent molecular chaperone HSC82	622.3875	3	55878	0.921021368014314	-0.540233647307064	14.357871232834	14.022998860213	14.2823696078183	14.3102384828176	14.7464325962339	15.1468474576416	15.0538727488305	14.1872599702052	14.6386459896885	14.5691736994949	15.3796371540852	15.2728469756544	15.4575377967872	14.437576687889	14.9606611825678	15.097947182988
YMD4537	SLAD_vs_SLAD-2PE	n[305]AELRPLQFK	P26786	RPS7A	Small ribosomal subunit protein eS7A	570.6924	3	46270	0.949809635808167	-0.193045913188541	16.312254279768	15.7301699257052	16.276714215897	16.4096947114952	16.3642579795163	16.5401545791128	16.8000151885931	15.7965890383974	16.145630821597	16.6710146661467	17.1010478712587	17.0607454131252	17.1860022464403	16.1182972897149	16.5352119544224	16.8321754174997
YMD4537	SLAD_vs_SLAD-2PE	n[305]AENMIGEDRVNQFK	P18899	DDR48	Stress protein DDR48	753.7422	3	43624	0.994467474658841	-0.015101298932489	16.6732075754071	16.2751478096802	16.6529410567613	15.3952513156655	15.9347461137065	NA	17.0731363374787	15.7848322637479	14.990903891947	15.1498696510832	15.33911005315	15.7337602243273	15.3244177473059	15.1437726392548	15.6269174204473	15.8711174667543
YMD4537	SLAD_vs_SLAD-2PE	n[305]AENSNTHR	P04802	DPS1	Aspartate--tRNA ligase, cytoplasmic	411.5486	3	10341	0.953937216623875	-0.238205263301186	11.708779874329	12.9575409994845	12.4137433418016	11.9400844766892	12.2848817499227	NA	12.8128132140539	12.3820323451551	12.3127252759425	12.0837998249402	12.9221729813128	13.1964611412739	13.3241995901369	11.3596256394923	12.20182141386	11.8634335838287
YMD4537	SLAD_vs_SLAD-2PE	n[305]AEPIPQSQAFEAM[147]HR	Q06494	YPR127W	Putative pyridoxal reductase	678.0156	3	35173	0.992370348152205	-0.0111114034429054	14.6515277743959	14.4947010872341	14.9894068444712	14.7526860825747	14.9620492919575	14.1504151043446	15.1778284301828	14.6424745759627	14.3536897317579	14.49508806298	14.5680482350891	14.7546879979739	14.6921931038904	14.8125417684047	14.5096749605731	14.549280200303
YMD4537	SLAD_vs_SLAD-2PE	n[305]AEPIPQSQAFEAMHR	Q06494	YPR127W	Putative pyridoxal reductase	672.6835	3	40930	0.966466364308573	-0.0780875441351014	15.3222741414134	15.0397201055379	15.0125093892523	15.1641202965324	15.2014217912318	15.0655744791722	15.343712567364	15.2402652715084	14.5613355551083	13.5429445079723	14.1973089411711	14.475292808236	14.1589135080224	14.8339691124954	14.253636961225	14.627539893873
YMD4537	SLAD_vs_SLAD-2PE	n[305]AERHGENALK	P06106	MET17	Homocysteine/cysteine synthase	434.0056	4	22645	0.921021368014314	0.194177202733757	13.8884312446879	14.3122239476544	14.2521665093998	13.739546837911	13.7187581438663	NA	13.8639131487833	13.9790735038889	13.7525673707631	13.8222106051334	13.9264294980854	13.8777169193282	14.1562483015474	13.8734657317377	14.00830982997	13.6121357370255
YMD4537	SLAD_vs_SLAD-2PE	n[305]AETFHEMEK	Q00955	ACC1	Acetyl-CoA carboxylase	577.3058	3	36966	0.921021368014314	-0.352760932587012	14.0731290144155	14.0505539003166	14.2104108890347	14.5193161331488	14.3891421402874	15.1822105447816	14.5301459963152	14.1629549858794	14.9588445616401	15.2522079257965	15.3577667808893	15.4537223631685	15.5381950474202	15.0096562068628	15.2006532150599	15.1782639646659
YMD4537	SLAD_vs_SLAD-2PE	n[305]AEVGLKR	P11484	SSB1	Ribosome-associated molecular chaperone SSB1	460.9659	3	30146	0.92556563977976	-0.126096298564624	15.3611561256329	15.1407907219023	14.9261314084048	15.2193880125193	15.2897799293036	15.4003587840121	15.3076728466088	15.1540399027933	15.2572674675798	15.8129396937453	15.4315831991699	15.5432028586983	15.5513518723413	15.5065031890119	15.3414528875471	15.5262221740452
YMD4537	SLAD_vs_SLAD-2PE	n[305]AEWGSDIPTTK	P49089	ASN1	Asparagine synthetase [glutamine-hydrolyzing] 1	907.0071	2	45447	0.966215935175916	0.0859284899242034	14.6872230788716	14.5092628185539	14.2323280941045	13.6565116558025	14.0925312848583	14.4059845963233	13.9965018082544	14.2465939981997	13.8140835048265	14.1358765201454	14.5707096825673	14.5342151418922	14.5728229885911	13.9334704368463	14.0451811379518	14.140886415934
YMD4537	SLAD_vs_SLAD-2PE	n[305]AFDGQFVK	P18962	DAP2	Dipeptidyl aminopeptidase B	760.4443	2	46415	0.921021368014314	0.299445145767846	15.8308256646525	15.2757650006235	14.9428415616782	15.625528298286	15.6530625235914	13.8731841269573	15.4878723830855	15.4630609085346	13.6478734219749	14.0040344173345	13.9294091358118	13.8992671668995	13.7970877688977	14.0865080640015	14.0470218301376	14.2035651641429
YMD4537	SLAD_vs_SLAD-2PE	n[305]AFDKNSPNIANK	P32463	ACP1	Acyl carrier protein, mitochondrial	744.7705	3	39790	0.921021368014314	0.303068772605711	15.1461449970785	14.6484785061081	15.2320444305694	14.8754130097387	14.7090265532532	13.6794218526674	15.6777536255655	14.6236038215857	14.0495060148669	13.8479696936324	14.3774993721061	14.1541221928775	14.107119472091	13.8035314750115	14.2304885385778	14.1896650955221
YMD4537	SLAD_vs_SLAD-2PE	n[305]AFETLTDSNKR	P32527	ZUO1	Zuotin	630.6924	3	40439	0.949809635808167	-0.196580055597373	17.4843021055361	16.9487546652513	17.0896546344228	17.0636102694854	17.2814975323212	NA	17.5595086602833	17.1884752302091	17.1071500637258	16.2349834616172	17.7175881094766	17.4029515007416	17.4269007428645	16.9532109786981	17.1642940893722	17.5583234315878
YMD4537	SLAD_vs_SLAD-2PE	n[305]AFGAGGWGLVPR	P32787	MGM101	Mitochondrial genome maintenance protein MGM101	497.9527	3	55678	0.965176566658194	-0.173062126882304	NA	10.7262104954175	11.0011016035423	10.6396939448383	10.7563283923355	NA	NA	11.1677998906279	NA	11.2506056736305	10.2437746894837	10.9753647601413	9.80779773284195	11.1504529218974	10.6167993287128	10.1003815607384
YMD4537	SLAD_vs_SLAD-2PE	n[305]AFHDTEWATQDPR	P54115	ALD6	Magnesium-activated aldehyde dehydrogenase, cytosolic	626.6425;626.6434	3;3	37417;37519	0.921021368014314	0.205658406932049	15.8105828515421	15.5751414371009	15.4451636538204	15.5387568269549	15.4023607499844	14.8014676653219	15.6567245071252	15.6864582192586	15.1999966455882	15.6638997431878	15.4698696202636	15.3377234798794	15.3524856718428	14.9285276532012	15.3903728138917	15.2731926850354
YMD4537	SLAD_vs_SLAD-2PE	n[305]AFHDTEWATQDPRER	P54115	ALD6	Magnesium-activated aldehyde dehydrogenase, cytosolic	721.6897;541.52	3;4	35631;35676	0.965176566658194	-0.124814346094299	14.8665899609281	14.6963574182136	14.1575758970444	14.4477097949911	14.6911238273091	NA	14.3314537447205	14.9780402696362	14.7794007324745	14.5728162034021	14.3729227095719	14.3040000289885	13.6520766428969	14.8516362672376	14.6020814936061	14.3806024542399
YMD4537	SLAD_vs_SLAD-2PE	n[305]AFHNDVYAQFAK	P07991	CAR2	Ornithine aminotransferase	673.7049	3	45861	0.976111035012351	0.0434904573834451	15.0654161041195	14.6012561276922	14.4972856287036	14.6245670159798	14.9080319209215	14.4318898011522	14.6364134122554	14.6382279126323	14.7046051871463	14.3876853893316	14.9202089060569	14.7785696143916	14.7955174595533	14.7048149728243	14.7057977537401	14.7713506350301
YMD4537	SLAD_vs_SLAD-2PE	n[305]AFISYHDEAQK	P17255	VMA1	V-type proton ATPase catalytic subunit A	639.6863	3	39108	0.921021368014314	-0.408767008891981	17.7802991110488	17.8928817116605	16.6958168463862	18.4740101163558	18.2545044572693	NA	17.7057367946332	18.3983156138621	17.2234322328301	17.3736897288341	17.8120034501873	17.5036847928232	17.9217001203112	18.026689509844	17.7741393377621	17.9403983094291
YMD4537	SLAD_vs_SLAD-2PE	n[305]AFLASEEAR	Q00955	ACC1	Acetyl-CoA carboxylase	649.3583	2	37694	0.974936694780916	0.0502421489028837	15.7169540644431	16.1558652676138	16.0345936583919	16.0020312295726	15.6717211478904	16.2113043451636	15.9614777626657	15.8639723686901	17.1787607927751	16.7330759715496	16.8738966563333	16.6554093441277	17.0526641218627	16.607181543674	16.8542251512957	16.5236633566999
YMD4537	SLAD_vs_SLAD-2PE	n[305]AFLEFTK	P38765	YHI9	Uncharacterized isomerase YHI9	732.445	2	55813	0.986480732620522	0.0432087208019638	16.1666455175006	15.6479603966406	15.3988334090428	15.6766127304071	15.9918711720694	15.027015278864	15.927447842539	15.7708828769108	14.8764075660748	14.3656527584813	14.4207478262239	14.3831332662315	14.4835462980735	14.6143694001051	14.3848187059625	14.3647758305242
YMD4537	SLAD_vs_SLAD-2PE	n[305]AFLGLAK	P53853	VPS75	Vacuolar protein sorting-associated protein 75	664.9273	2	52397	0.955488892093695	-0.131793290512549	15.2541516038768	14.7238060301316	14.9052662785644	15.6195704299586	15.5874094725781	14.9244506441675	15.3342314734741	15.1838759143619	15.6917277476864	15.239580676331	16.2945736175	16.0475874636007	15.9792628653037	15.3884824215919	15.4892930364314	15.9252765945409
YMD4537	SLAD_vs_SLAD-2PE	n[305]AFLGSDPMSVPLYGSFR	P28321	YJU3	Monoglyceride lipase	716.7117	3	62345	0.974592733217802	-0.0565955270710141	12.2756728297836	11.9902945116433	12.2185157100937	12.5693416022635	12.4497912531655	NA	12.2066038221224	12.3037599962632	12.5849423831821	13.0245996175762	12.7103934419312	12.8693917441955	12.3706494272828	12.7560638646298	12.807226363903	12.8431348762778
YMD4537	SLAD_vs_SLAD-2PE	n[305]AFLIPFVF	Q99190	TSC13	Very-long-chain enoyl-CoA reductase	629.3829	2	68396	0.921021368014314	0.272393069127986	NA	11.4586636305277	11.4880033423037	11.3451747253493	11.5173978364408	NA	11.455489340634	10.5017753137218	10.6719476619371	11.5727010748372	10.8282353467422	10.5912828618292	11.160335112335	NA	10.9969625938827	10.7343723039665
YMD4537	SLAD_vs_SLAD-2PE	n[305]AFLLTQSK	Q06103	RPN7	26S proteasome regulatory subunit RPN7	505.9865	3	49394	0.921021368014314	-0.214979131289319	13.3730948225811	13.1519262045915	13.6693331835373	13.2160545054899	13.6168747909808	NA	13.5756206214493	13.5102485185879	13.3822940740353	13.1545221878542	13.0164540427126	13.340292591647	13.3410731882992	12.9962489774117	13.0329040417335	13.3053992230077
YMD4537	SLAD_vs_SLAD-2PE	n[305]AFNSTSR	P12683	HMG1	3-hydroxy-3-methylglutaryl-coenzyme A reductase 1	543.7985	2	23260	0.921021368014314	0.473292247387553	15.8472012414403	16.8927269226806	16.2565584111511	16.2396599001193	15.9609361772019	15.2776308057003	15.7864883933356	16.3179221096034	15.3927062856058	14.9179942288022	14.778341962321	14.9384161079878	14.9972539246124	15.7297989764097	15.1503316772642	15.1639759601133
YMD4537	SLAD_vs_SLAD-2PE	n[305]AFNYRPSNGGR	P43603	LSB3	LAS seventeen-binding protein 3	514.9424	3	28611	0.921021368014314	0.284340106365786	15.1023029240403	15.1938878591199	15.1704901540086	15.0014589075932	14.8032538854298	14.5090242705587	14.8502647497816	15.1682365135288	14.2497571712126	14.6073519809868	14.2768095665323	14.2820452637289	14.3635174914051	14.6796824184684	14.1182816068832	14.577018726352
YMD4537	SLAD_vs_SLAD-2PE	n[305]AFPANDQSLGVLR	P43621	RET2	Coatomer subunit delta	846.4754	2	48729	0.968836850014736	0.0616230072126758	14.2825831600894	14.4998187624573	13.8999855281701	13.9906749505042	14.2509167718746	NA	14.0067244538598	14.0622865535433	14.405282613458	14.0032429459276	14.3795496403145	14.3759106408773	14.5201220714285	14.4876256602136	14.4787037412041	14.4159252355909
YMD4537	SLAD_vs_SLAD-2PE	n[305]AFPKDDR	P14126	RPL3	Large ribosomal subunit protein uL3	728.9212	2	30613	0.921021368014314	0.2290772501239	14.3433365581139	14.6454537470311	14.4834942701553	14.5236878293577	14.5697991256047	13.5765570360938	14.4495872959732	14.4837199464909	14.5783840269802	14.6926985380215	14.9855156550201	14.9817894915204	14.7174112436701	14.2271507561902	14.4665124949056	14.6390995956534
YMD4537	SLAD_vs_SLAD-2PE	n[305]AFQKDAK	P26321	RPL5	Large ribosomal subunit protein uL18	574.0252	3	33036	0.950045348951158	-0.236183732090343	18.2044588150961	18.0667334905939	18.269261624209	18.5364266128801	18.8127485947464	NA	18.9012644233242	17.8021985852847	17.9137507101512	18.7309094565621	19.5326053277159	19.7189279543469	19.182108190773	18.7718737022619	18.6443444475677	19.3264059831646
YMD4537	SLAD_vs_SLAD-2PE	n[305]AFQKQPHIFNNPK	P0CX47	RPS11A	Small ribosomal subunit protein uS17A	621.1218	4	40765	0.921021368014314	-0.464028820147981	16.4451492067785	16.2851322135398	15.6988537667426	16.6649010903493	16.6957055925	17.1546366632917	16.5490468950876	16.5507624071228	16.4334855135321	15.6933096481905	16.9733393731148	16.9201078287213	16.6939269144706	16.9524776971773	16.6321674751936	16.9636978434946
YMD4537	SLAD_vs_SLAD-2PE	n[305]AFQNSESSK	P07244	ADE57	Bifunctional purine biosynthetic protein ADE5,7	803.4405;535.9606	2;3	30089;30091	0.965176566658194	-0.0939264115210889	14.5205529359263	14.2461512269911	14.6422472840856	14.6870574575046	14.8234924172926	14.4447811224177	14.9351696795038	14.268271331378	14.5591402014065	15.095271475197	15.4443168688	15.5844588084485	15.343979573624	15.0123341493398	14.98160991136	15.1853773042779
YMD4537	SLAD_vs_SLAD-2PE	n[305]AFQSAYPEFSR	P32471	EFB1	Elongation factor 1-beta	803.9196;536.2801;803.9143;536.2791;803.9152;536.2792;803.9179	2;3;2;3;2;3;2	45232;45264;45332;45361;45423;45463;45517	0.982865212113242	-0.0859173236237147	15.0098039859553	16.0133071680097	16.9740023936875	15.8716390860131	15.1446024846525	17.1024388488343	16.0244929007407	15.9408876939329	16.0703816229807	15.8469730555497	16.2959199620256	15.9114781618833	15.8813072802561	15.4008222232941	16.1738275757829	16.1964110589847
YMD4537	SLAD_vs_SLAD-2PE	n[305]AFQVTTYSRPEDLCITR	P18544	ARG8	Acetylornithine aminotransferase, mitochondrial	787.7469	3	48675	0.921021368014314	-0.294811080106509	14.4683552786627	15.0090033646083	15.1061442069703	14.8197319001175	15.0030649779103	NA	15.1757490868971	15.2580452382813	14.8591291661574	15.0371098314801	14.3479029022842	14.4043178009395	15.0552728731551	14.5913761019386	14.6353862551738	14.3847866743859
YMD4537	SLAD_vs_SLAD-2PE	n[305]AFRDQVAR	P39730	FUN12	Eukaryotic translation initiation factor 5B	422.9136	3	25147	0.921021368014314	-0.232648050745127	14.3196698735387	15.7051676872709	15.0382687668228	15.3026676066995	15.2897521257716	NA	15.4015958976371	15.2809265795756	15.7259104038429	16.3014388134203	16.2785849221577	16.4405897970757	16.191173925531	15.7465398509516	16.0614528813634	15.9755294546239
YMD4537	SLAD_vs_SLAD-2PE	n[305]AFSGGVYR	P21147	OLE1	Acyl-CoA desaturase 1	580.8247	2	33820	0.921021368014314	0.21424366090001	14.7296215216715	14.9117159047511	14.9288177581327	14.8982423795563	14.4262420197971	NA	14.5717486750264	14.96057649556	14.663049142705	14.1000803535856	14.3866386967232	14.2945020698044	14.4139276551455	14.689432842441	14.3091863808054	14.6539813730447
YMD4537	SLAD_vs_SLAD-2PE	n[305]AFSNGSWNGIDPIDR	P46367	ALD4	Potassium-activated aldehyde dehydrogenase, mitochondrial	976.9974	2	53030	0.921021368014314	0.190772496455583	14.1538326004141	14.0966023493357	14.4617033701217	14.1106503646339	14.0142457311675	13.3795711655605	14.3312562146455	14.3346255873096	12.8356427869249	13.0685609968702	13.5413467700493	13.3587446760015	13.4667577989458	13.1029538437054	13.4927202645209	13.3875378608572
YMD4537	SLAD_vs_SLAD-2PE	n[305]AFSNGSWNGIDPIDRGK	P46367	ALD4	Potassium-activated aldehyde dehydrogenase, mitochondrial	814.774	3	50730	0.96980848049706	0.0735162371142888	14.2646952165046	14.5475815891966	14.3821274173504	14.9498511571796	14.8063440482229	NA	14.2389956377948	14.3423031378128	13.6458408302033	14.1800300466451	14.0168708393514	14.1531237142001	13.7112500707843	13.9256048008961	13.9455339148609	14.2305846515608
YMD4537	SLAD_vs_SLAD-2PE	n[305]AFSSDLATWK	P31116	HOM6	Homoserine dehydrogenase	578.665;867.4909	3;2	54631;54655	0.965176566658194	-0.0853814396833634	15.114511987661	15.1804832566216	15.1646555151914	15.7072100518506	15.5528226479582	NA	15.2789804729611	15.2994868066242	15.3762206308024	15.3201583002278	15.7634973699691	15.636223639758	15.7458782533839	15.2169810734281	15.5562769260555	15.6900526753408
YMD4537	SLAD_vs_SLAD-2PE	n[305]AFSTPGYQIPK	Q04225	RRB1	Ribosome assembly protein RRB1	606.0313	3	48013	0.921021368014314	0.40739269150475	16.549403481172	16.2593174071371	16.2853767259271	16.4721302480103	16.213717332433	15.1759091927569	16.3236294608115	16.2234011102262	15.7721416534179	15.8487662966715	16.0730464336406	16.1865169551875	16.1956311233179	15.889679267426	15.9197450371886	16.0926952022396
YMD4537	SLAD_vs_SLAD-2PE	n[305]AFSYPSLKK	Q03195	RLI1	Translation initiation factor RLI1	651.7407	3	46548	0.965176566658194	-0.12279558690822	16.2541345185278	15.2968449574126	15.317263246978	15.8265624936628	16.3289102270774	15.4864482223178	15.7848267304052	15.5858023844137	15.1421388341369	15.3699789296339	15.8486887911284	15.8794069200099	15.7524878726876	15.5227859784381	15.2408036324851	15.8818251199611
YMD4537	SLAD_vs_SLAD-2PE	n[305]AFTSYDR	P0CX51	RPS16A	Small ribosomal subunit protein uS9A	582.3058	2	32254	0.988283079134609	0.0348998722896638	18.464923640948	19.1297054228518	18.8776562474934	18.7603035691571	18.7543308858496	19.1073869051941	18.6721544303837	18.5591171698642	18.6332916445878	19.0671248051905	18.9595470520074	18.8799310345853	19.0121577595831	18.5130750686893	19.0566036736416	18.7615626649418
YMD4537	SLAD_vs_SLAD-2PE	n[305]AFVVEVM[147]GR	P16862	PFK2	ATP-dependent 6-phosphofructokinase subunit beta	664.3739;664.3737	2;2	42959;43245	0.950045348951158	0.100072941816958	15.9302332528104	15.5101103570342	15.4390982965536	15.2664163541223	15.5159481846899	15.326265205874	15.555202238597	15.3481508640918	15.4251745768677	15.4904541717383	15.3197010414226	15.3579587801737	15.2119483142233	15.2876122859237	15.3345744882351	15.3450297415191
YMD4537	SLAD_vs_SLAD-2PE	n[305]AFVVEVMGR	P16862	PFK2	ATP-dependent 6-phosphofructokinase subunit beta	656.3756	2	52473	0.921021368014314	-0.369088203544132	15.1052859222316	15.327156747716	14.5431616240696	15.4053847082766	15.2691518211582	15.862858442986	15.1411971810105	15.5841343713156	15.6745008809405	15.280251356125	15.5820880212081	15.583818376027	15.7852572182244	15.7752528244015	15.5934193009199	15.5563607147913
YMD4537	SLAD_vs_SLAD-2PE	n[305]AFVVM[147]EGYEGLVR	P16862	PFK2	ATP-dependent 6-phosphofructokinase subunit beta	895.4825	2	53000	0.968836850014736	-0.0667651974130248	12.8298578770471	13.5144752369687	13.5794558884965	13.2772865010515	13.5018443819063	NA	13.320231661669	13.2790261763366	13.4054132082097	13.6205940885986	13.3547455308398	13.3025684278087	13.0959584804398	13.5431732199349	13.3485757258445	13.3577692738656
YMD4537	SLAD_vs_SLAD-2PE	n[305]AFYVPEPINR	P53868	ALG9	Alpha-1,2-mannosyltransferase ALG9	755.4272	2	48966	0.977497303766181	-0.0392990532672943	14.3655912212655	14.4928627391811	14.2043420359914	14.572847687995	14.6829061822391	14.0542326744647	14.5926839948318	14.4630170459667	14.5885606855705	14.3771569041577	14.4765835616591	14.5643868557918	14.5986367091117	14.585830503945	14.685476515984	14.6833599403818
YMD4537	SLAD_vs_SLAD-2PE	n[305]AGAEIVPK	P00560	PGK1	Phosphoglycerate kinase	696.9409;464.9634	2;3	37783;37784	0.929105823390371	-0.172808690948273	15.3599395482111	14.855253053491	15.3279186282719	15.3301024099338	15.3648346405126	14.9944511443624	15.7654834698853	15.4396791489405	15.0511451375265	15.5563900827856	15.887791789856	15.3872895173278	15.507675456361	14.8610843546341	15.2139809167096	15.2389782502113
YMD4537	SLAD_vs_SLAD-2PE	n[305]AGAFITK	P28272	URA1	Dihydroorotate dehydrogenase (fumarate)	658.4185	2	41919	0.921021368014314	0.271243702654994	15.8810080875566	15.8023127277509	15.8168763950594	15.7819761182215	15.9461303995042	14.7115438823547	15.8738788100937	15.6656454260158	15.702238793898	15.6800503241132	15.5630072523809	15.639066775927	15.5885591623095	15.315209600328	15.4373116980593	15.4274668677396
YMD4537	SLAD_vs_SLAD-2PE	n[305]AGAGHSNTLQVSTV	P00549	CDC19	Pyruvate kinase 1	549.3008;823.4474;549.3008;823.4471	3;2;3;2	32727;32761;32826;32852	0.921021368014314	-0.355455124665959	16.2978557216144	16.0152345962279	16.1559559465872	16.5995097743198	16.1659987838431	NA	17.0719947103215	16.6297889088952	16.8499277635037	NA	16.4114976957353	16.4014750385535	16.8475095911588	17.1812217076626	16.4096237844311	16.6564093828003
[truncated: 33,446 more rows]
