# Supplementary material for: Quorum sensing in Saccharomyces cerevisiae brewing strains: effects of 2-phenylethanol on proteomic, lipidomic, and metabolomic profile
Source: FEMS Yeast Res. 2025 Jul 7;25:foaf036. doi: 10.1093/femsyr/foaf036 (PMC12254953; doi:10.1093/femsyr/foaf036)
Supplement: foaf036_Supplemental_Files [file foaf036_supplemental_files.zip › Supplementary_Table_03_YMD4544_Peptides.csv]

Yeast	Class	Modified.sequence	Uniprot	Gene	Protein	Observed.mz	Charge	Scan.Number	adj.P.Val	logFC	SLAD_01	SLAD_02	SLAD_03	SLAD_04	SLAD-2PE_01	SLAD-2PE_02	SLAD-2PE_03	SLAD-2PE_04	SHAD_01	SHAD_02	SHAD_03	SHAD_04	SHAD-2PE_01	SHAD-2PE_02	SHAD-2PE_03	SHAD-2PE_04
YMD4544	SLAD_vs_SLAD-2PE	AAAAEKNVPLYK	P00924	ENO1	Enolase 1	628.3824;628.3817;942.0681	3;3;2	35690;36001;36025	0.999659743240514	-0.15287211849099	17.1866511247319	16.34794037487	17.4102958517842	17.2531688293128	17.4140234078767	17.3456108305687	16.854119402559	17.1957910136584	17.5371989946559	17.3435112040434	16.5871560972778	17.1949959278025	17.3728829562208	17.2735602468361	16.5113018290716	16.7949765099386
YMD4544	SLAD_vs_SLAD-2PE	AAAAEKNVPLYQHLADLSK	P00925	ENO2	Enolase 2	662.8853;662.8857;530.3095;883.1776	4;4;5;3	48154;48246;48295;48359	0.999659743240514	0.078685055304561	17.713917895244	17.8019102583268	18.1882277797471	18.0762754001749	18.1040206558172	17.9510426645131	17.979120284705	17.4314075072392	18.9856710636427	18.5870510186499	17.9012315060272	18.8328466666926	18.9571789621691	18.6870053290896	19.8047984493099	18.6674696810668
YMD4544	SLAD_vs_SLAD-2PE	AAAEGKLK	P00359	TDH3	Glyceraldehyde-3-phosphate dehydrogenase 3	465.9668	3	25659	0.999659743240514	-0.0967887993194996	15.8717803384329	15.0437052868484	16.3956069347657	16.3058288258055	16.4017646258624	15.6578631189261	15.9326168551145	16.0118319832275	16.9215487325353	16.0817990923136	15.1707685242306	16.0946155558042	16.3130260237129	16.3510362003651	NA	15.3099127729118
YMD4544	SLAD_vs_SLAD-2PE	AAALVNK	P05030	PMA1	Plasma membrane ATPase 1	495.8184	2	26033	0.999659743240514	-0.0262565175385951	16.9772415741802	16.5131077585687	16.8676221063841	17.1356682343064	17.0785660925842	16.5210412266178	16.8401524752755	17.1589059491162	16.420825398382	16.4866601031495	17.097443600172	16.6661865136336	16.7990468384185	16.6383852415734	17.1639984358117	16.2753293495121
YMD4544	SLAD_vs_SLAD-2PE	AADALLLK	P00925	ENO2	Enolase 2	559.8604	2	41854	0.999659743240514	0.170903318558508	18.4097153479736	18.4549123994818	18.3410624299203	18.440273136618	18.4564019305368	18.1246295858937	17.8278352738446	18.5534832494846	18.7803702497171	18.8404752375313	18.3293949776162	18.2926100780309	18.865153840288	18.5228208376868	17.2965523876372	18.3925591610764
YMD4544	SLAD_vs_SLAD-2PE	AAGHDGKIK	P00924	ENO1	Enolase 1	376.9839	4	18078	0.999659743240514	0.263104034648531	16.8220665641175	18.8673827637987	16.8437324451747	16.5956880131586	16.6988158135584	17.3160455982158	17.1383680727549	16.9232241631263	18.345211949112	17.3733339506558	19.1208649138184	18.3247055292416	18.3089247431079	17.8933014710491	NA	18.3031153508522
YMD4544	SLAD_vs_SLAD-2PE	AAIEDGWVPGK	P06168	ILV5	Ketol-acid reductoisomerase, mitochondrial	723.9019	2	43971	0.999659743240514	-0.0227238308266422	16.8286403315262	16.1087638313865	16.6041404444663	16.2743216529099	16.8997288897426	16.1567920468484	16.414195970631	16.4360446763734	16.6326586507145	16.5908811151346	16.2238737311219	16.4366595052924	16.688236794447	16.515144329186	16.4723516465702	16.316835509108
YMD4544	SLAD_vs_SLAD-2PE	AAKPAKPAAK	P32471	EFB1	Elongation factor 1-beta	467.0604	4	24453	0.999659743240514	-0.219336786536822	17.5543975725079	16.1734464871081	17.3925974248122	18.2550495743842	17.5671150280783	17.467178779683	17.3033330129687	17.9152113842297	18.1431013814833	18.2397789519219	16.0240734036928	17.8361030002383	18.1589813160709	17.6037181302426	NA	17.7242222959256
YMD4544	SLAD_vs_SLAD-2PE	AALAASTTK	P31116	HOM6	Homoserine dehydrogenase	569.3469	2	23372	0.999659743240514	-0.175392394050492	15.4632184702597	14.5175285164119	15.1574624501929	15.7621949922857	15.7942706858945	15.0763867260149	15.1745492870647	15.5567673063781	15.1003330312624	15.2190272574828	14.3692458190657	14.7177079301079	15.177477959128	15.068178626679	15.0836536975453	14.9148429819275
YMD4544	SLAD_vs_SLAD-2PE	AASAKIESSVESQFSAGR	P0CX39	RPS8A	Small ribosomal subunit protein eS8A	710.3785	3	42221	0.999659743240514	-0.0397278004945409	14.915542842996	15.3290468780214	15.1349934990508	14.9193689737108	15.1568981520303	15.3125351525208	15.1080903272567	14.8803397639494	15.9311579435306	15.6887788565731	15.6494303704469	15.6592526807149	15.9661352872697	15.7644453535749	15.6822471526226	15.6636876777357
YMD4544	SLAD_vs_SLAD-2PE	ACDDKIM[147]YVDYK	P00549	CDC19	Pyruvate kinase 1	715.7022	3	39244	0.999659743240514	-0.00990751511020704	16.4747509198446	16.254564884474	16.6181420110249	16.2524819394284	16.4704424651585	16.3245347729021	16.5628332539875	16.2817593231646	16.663108654599	16.9472182172111	16.5245623385702	16.720696622188	16.7966261502338	16.74100634743	16.878071609065	16.9000985258715
YMD4544	SLAD_vs_SLAD-2PE	ADDHASVQINVAKVDEEGR	P0C0V8	RPS21A	Small ribosomal subunit protein eS21A	590.3073	4	34420	0.999659743240514	0.258997141409361	16.1631471797253	15.7743874269184	16.2414200580608	15.9673153885078	16.1259364098603	15.6917703767881	15.7620986625968	15.5304760383298	16.7138783353424	16.8805376133973	15.6114892537053	16.6104721653465	16.4916251729865	16.6617976667648	NA	16.2392795759302
YMD4544	SLAD_vs_SLAD-2PE	ADLRPLQIK	P48164	RPS7B	Small ribosomal subunit protein eS7B	453.2886	3	37891	0.999659743240514	0.0632438647576468	15.8542998620807	14.9954388080487	15.6290423798022	15.0393033235502	15.9101199245481	14.9981479756353	15.3278887696481	15.0289522446197	15.2395286456477	15.5217271722011	15.0434555921316	15.0838812416225	15.5330465384274	15.3237728694949	NA	14.8694030700883
YMD4544	SLAD_vs_SLAD-2PE	ADPAFKPTEK	P26321	RPL5	Large ribosomal subunit protein uL18	571.3356	3	32213	0.999659743240514	-0.43940492722578	18.911199057186	18.2985622631723	19.0671010606588	18.6058536333298	19.1484739783262	19.2787009224693	19.0320675070826	19.1810933153719	18.9860100370193	19.1578577057149	18.3632192452791	18.6352425702297	19.1306485845591	19.0221967593787	18.7745157186051	18.5657763509866
YMD4544	SLAD_vs_SLAD-2PE	AEKLAAEAN	P00830	ATP2	ATP synthase subunit beta, mitochondrial	610.8416	2	26464	0.999659743240514	-0.0446059496893128	17.1250643062075	16.6842744213623	17.0891588705774	17.096159301956	17.2988243144244	16.87659820368	17.0582392855977	16.9394188951583	17.0439183721881	17.2006535497999	16.1723778562168	17.0684584190181	17.1546206711892	17.1182124008433	NA	17.0305569295704
YMD4544	SLAD_vs_SLAD-2PE	AETKPLEAR	P38998	LYS1	Saccharopine dehydrogenase [NAD(+), L-lysine-forming]	440.2614	3	21792	0.999659743240514	0.104539707087156	17.601480144248	16.4141070697283	17.4681243311015	17.0995049658683	17.851689059337	16.8435264611788	16.7779655967247	16.691876565357	16.7986722778667	16.9445217706922	16.5369894417795	16.8289821392262	16.5188059876029	17.1342678877559	17.9148005701257	17.1395252394763
YMD4544	SLAD_vs_SLAD-2PE	AEVSDVGNAILDGADCVMLSGETAK	P00549	CDC19	Pyruvate kinase 1	942.8005	3	62472	0.999659743240514	0.0732212218302184	14.9860381195833	13.9984738212114	14.7684298605021	14.3254309882298	15.1825606692138	13.9300989029883	14.1263567419906	14.5464715880131	14.9473737450408	15.3300914293511	14.2877570698807	14.6867636369125	15.3198990759512	15.1536262593092	NA	14.4007050949672
YMD4544	SLAD_vs_SLAD-2PE	AFDKAEDAALER	P21538	REB1	DNA-binding protein REB1	547.293	3	37812	0.999659743240514	0.122071916184133	16.2872629114639	16.3897658173243	16.2135308092862	16.1514269509892	16.2059957069886	16.015061338466	16.2766177012258	16.0560240776467	16.3565250901982	16.2949577323749	16.5463445332133	16.2087770864325	16.1528430674705	16.2660102755779	15.8937188689532	16.3071787505452
YMD4544	SLAD_vs_SLAD-2PE	AFETLTDSNKR	P32527	ZUO1	Zuotin	529.2897	3	30046	0.999659743240514	0.0192272736815688	15.6836188983259	15.1473020172179	15.7224801397679	15.7558495568077	15.7742884659723	15.4567533922995	15.4002131832648	15.6010864758565	15.6954583250585	15.4905551917297	15.3089508199295	15.3735667304996	15.7529352810893	15.6727396070985	15.7106790568251	14.8708155532054
YMD4544	SLAD_vs_SLAD-2PE	AFQKQPHIFNNPK	P0CX47	RPS11A	Small ribosomal subunit protein uS17A	545.0696	4	35942	0.999659743240514	0.034899638305351	17.4536212947412	17.2046832898017	17.7145842886218	17.1380121830337	17.9486068212657	17.0993935848115	17.1126421726959	17.2106599242039	18.2597484630016	18.100146540829	17.3218036266593	17.9325166359574	18.0309400329192	17.9780500273463	NA	17.4805375302353
YMD4544	SLAD_vs_SLAD-2PE	AGELLKEK	P00950	GPM1	Phosphoglycerate mutase 1	748.4729;499.3174	2;3	32406;32415	0.999659743240514	0.0612373425102248	16.6411252907755	16.6454296282354	16.7305918670427	16.8091023132972	16.746005793459	16.3936962890162	16.6749616088301	16.7666360380045	17.4360870732927	17.2114299312664	16.9164691261367	16.7159985327921	17.584287982175	17.0778920159044	15.2252232697662	16.5893457639141
YMD4544	SLAD_vs_SLAD-2PE	AGGEEIRNK	P06105	SCP160	Protein SCP160	426.5768	3	17871	0.999659743240514	0.114550513185625	15.3790736900138	14.8868861797576	14.6441295404132	15.1173290262898	15.5203932837311	15.1365916493839	14.4557383133778	14.4564931372391	15.4583808189298	15.3573925949938	14.2853903472376	14.450959792408	15.5258939859287	15.5883212443393	14.8987867587688	13.9751679254743
YMD4544	SLAD_vs_SLAD-2PE	AGKAVALGSPDR	P17255	VMA1	V-type proton ATPase catalytic subunit A	483.2831	3	25465	0.999659743240514	-0.164479348428474	15.9188462329345	15.5313468809434	16.128428368416	16.1281099977246	16.1411816591215	16.0822995392177	16.0296551218523	16.1115125535408	15.9838310013404	16.006472903766	15.3978773909977	15.7874739307054	16.1532605990989	16.0576543847829	16.0716651517768	15.7315558530362
YMD4544	SLAD_vs_SLAD-2PE	AGKTLDVVER	P00942	TPI1	Triosephosphate isomerase	464.612	3	29222	0.999659743240514	-0.400905270871714	16.4031797427366	15.3549159872598	16.3880754378745	16.8046248629779	16.826277324269	16.6136827815214	16.61615845608	16.4982985524652	16.5249665322111	16.3730423666664	15.3974551180319	15.8843086351475	16.5569134342122	16.1271565772059	16.5314966697294	15.993576116171
YMD4544	SLAD_vs_SLAD-2PE	AGLKDVVTR	P0C2H8	RPL31A	Large ribosomal subunit protein eL31A	421.5976;631.8923;421.5978	3;2;3	29358;29385;31689	0.999659743240514	-0.0544096426088458	16.9007401913377	15.7143349817689	16.676691300322	16.5118135565307	16.7624397181765	16.5214402780404	16.2085832441235	16.5287553600544	17.492815983538	17.1488940872542	15.7712527807264	16.6958348531261	17.1265423677041	17.0698208749472	17.217326907819	16.335956117359
YMD4544	SLAD_vs_SLAD-2PE	AGMIKPDETTFQYTK	P07264	LEU1	3-isopropylmalate dehydratase	780.092	3	44658	0.999659743240514	-0.314965471375203	16.6647507794345	15.3576739039188	16.5156699484982	16.4125234595281	16.6217488606759	16.6686908477098	16.5646888293333	16.3553514391615	15.7867932265036	16.0318393127845	15.5488108854136	15.9030691716118	15.9775890074658	16.1564391421904	17.0081967796459	15.8644320606029
YMD4544	SLAD_vs_SLAD-2PE	AGNAGVKAE	P38264	PHO88	SRP-independent targeting protein 3	560.8195	2	17835	0.999659743240514	-0.176852812389841	14.0817860640662	12.1341538632374	13.4732378953808	14.162254278627	13.9847688552293	13.6282722141781	13.4867723925351	13.4590298889283	13.1754298454352	13.1990872482562	12.0268763792402	12.7965986262209	13.5021838768423	13.3247044652496	13.4944349795243	12.303805298998
YMD4544	SLAD_vs_SLAD-2PE	AGSSAGANKDDTKLQSQLAK	Q02642	EGD1	Nascent polypeptide-associated complex subunit beta-1	726.6668;726.6677	4;4	34186;34500	0.999659743240514	0.0495769783642004	16.574539280179	16.1629816304954	16.6758962958866	16.5172711377715	16.5249511275773	16.3708049999753	16.3089806728524	16.5276436304708	16.4570331926154	16.3013361747097	16.4238983019031	16.4119434408803	16.6421581929192	16.2437462401786	16.448907380918	16.4253180236045
YMD4544	SLAD_vs_SLAD-2PE	AGVKAYELR	P0CX84	RPL35A	Large ribosomal subunit protein uL29A	437.5976	3	28491	0.999659743240514	0.135693636230339	16.2825076384206	15.6298593729144	16.3950802525696	16.1906889809908	16.2789094607557	15.9717315901511	15.8702297451131	15.8344909039541	15.9672664795651	15.6106907027778	15.4289143169332	15.7766180748099	15.5634480872367	15.898756120754	16.1094327574173	15.5701561793392
YMD4544	SLAD_vs_SLAD-2PE	AGVVKGK	P02994	TEF1	Elongation factor 1-alpha	422.952;633.9239	3;2	23759;23775	0.999659743240514	-0.164237410338252	16.928461352834	15.5389152137911	16.6408858253023	17.4628655069987	17.107453528257	16.9333101806384	16.3506567728493	16.8366570585344	17.5060252886696	16.8651599298671	15.2583341159726	16.9490696474677	17.4927169830751	17.3302026465292	15.4572036698969	16.7341777465727
YMD4544	SLAD_vs_SLAD-2PE	AHAQSKREGR	P0CX82	RPL19A	Large ribosomal subunit protein eL19A	481.942	3	07037	0.999659743240514	-0.138064965647212	10.9861177980297	10.4094763177629	12.5916534537044	13.829512514569	11.7173082406493	13.0942285478517	12.2226992535755	11.3347839045783	13.2737739208101	11.2174712221375	11.025495080623	13.9643551020066	11.9707662470182	12.6082403825903	NA	13.3634185976204
YMD4544	SLAD_vs_SLAD-2PE	AHFKEYQVIGR	P0CX23	RPL20A	Large ribosomal subunit protein eL20A	413.7384;413.9861	4;4	30987;30989	0.999659743240514	-0.106521302729377	16.7154460571028	15.7798395386105	17.0738930780084	16.3049285433807	16.7361159490088	16.213468746754	16.6439497360149	16.7066579962423	17.2351270267387	17.1113325323471	15.9984338711119	16.9633265380398	17.1337800046049	17.1501964000418	NA	16.8092210510599
YMD4544	SLAD_vs_SLAD-2PE	AHKSDSSR	P17255	VMA1	V-type proton ATPase catalytic subunit A	397.8853	3	06272	0.999659743240514	0.113710774005792	10.5023188177693	NA	10.5913373397343	10.5192587173469	11.0356552618035	10.1953943299402	10.51244898027	9.95221149843051	9.75188813019792	10.2618546086624	NA	NA	NA	9.97561548908573	NA	NA
YMD4544	SLAD_vs_SLAD-2PE	AHLAEIQLNGGSISEKVDWAR	P14126	RPL3	Large ribosomal subunit protein uL3	650.3573	4	49158	0.999659743240514	0.0253877314270845	16.0856292284636	16.223144503266	15.9473428423018	15.9062612707468	16.0623284872952	16.129350161568	15.7285074992357	16.1406407709709	16.265377496299	16.2941671694028	16.6076237588256	16.1969722642252	16.3385735764933	16.1064568982466	16.5687071969407	16.1455169373873
YMD4544	SLAD_vs_SLAD-2PE	AHLVAIEKPECTGQR	P53111	ARI1	NADPH-dependent aldehyde reductase ARI1	504.0283	4	29714	0.999659743240514	0.0812636300932681	16.2884592312368	15.3621326482321	15.9620895262334	16.0975424292784	16.1469738634392	15.6518350268946	15.5537762974475	16.0325841268263	15.8027004500725	15.5792080918197	15.1428828896275	15.6286654259377	15.6118293921777	15.5236863230481	NA	15.4091000632638
YMD4544	SLAD_vs_SLAD-2PE	AIFTESVKNVAAGCNPMDLRR	P19882	HSP60	Heat shock protein 60, mitochondrial	664.1044	4	50877	0.999659743240514	-0.034609324171015	15.8566469430621	16.6148596125546	15.8234790353117	15.548723687401	15.8662492529071	16.0253103578589	16.1260523455244	15.9645346187231	16.5124222426927	16.1432434170171	16.8988512868381	16.3700659090952	16.1218377581654	16.2187668437851	15.7487429220561	16.3681075093119
YMD4544	SLAD_vs_SLAD-2PE	AIKEESQSIYIPR	P17255	VMA1	V-type proton ATPase catalytic subunit A	613.3512	3	38108	0.999659743240514	-0.028283851795031	17.9754926416679	17.9273606476347	18.0161840871951	17.9340395192783	18.1755899393716	18.0301356859958	18.0533580701311	17.7071286074577	17.9701962955961	18.2677829881199	17.8675438482713	18.0396952150091	18.1830775517919	17.6329963324708	NA	18.3334683944036
YMD4544	SLAD_vs_SLAD-2PE	AIQTANIALEK	P00950	GPM1	Phosphoglycerate mutase 1	738.4436	2	39442	0.999659743240514	0.0553172705815843	15.5139202311414	14.9928296164238	15.3447206423498	15.5435438519162	15.5383599977353	15.155325472862	15.2827495046917	15.1973102842159	15.4983256646668	15.4900805719211	15.0134174354149	15.3102209705191	15.6616893439371	15.1781063780014	15.3041589011583	14.8357491099239
YMD4544	SLAD_vs_SLAD-2PE	AKAEAAEFR	P21243	SCL1	Proteasome subunit alpha type-1	432.9134	3	23081	0.999659743240514	-0.164355823167053	17.0236779576917	16.1254263159232	16.7180914101139	17.1397782661342	17.3043254794647	16.5690405104302	16.6462411436355	17.1447901090006	16.8164899482143	16.5701811602456	15.8218156428493	16.9429058971108	17.0993639253495	16.6057233177561	17.199572469224	16.6893820786758
YMD4544	SLAD_vs_SLAD-2PE	AKAIIVLSTSGTTPR	P00549	CDC19	Pyruvate kinase 1	607.0403	3	40183	0.999659743240514	-0.0813236931273238	17.7639763934321	16.957634652078	17.5375149234788	17.6388449958134	17.3526977396736	17.3966200749345	17.5823888341444	17.8915590885591	16.9135367607025	17.1419929902239	16.9990262249354	17.0323954608006	17.2481447000694	17.4935972438898	17.8679986091865	16.9845982185409
YMD4544	SLAD_vs_SLAD-2PE	AKAKVEEMNNIIAASR	O14455	RPL36B	Large ribosomal subunit protein eL36B	589.0959	4	40902	0.999659743240514	-0.0338570739196129	17.2155282295276	16.6815589593428	17.2487726210307	16.9903878695414	17.3960045194643	16.9286705680998	17.1482855906959	16.7987152968609	17.3523003657514	17.2785945766809	16.5962569965563	17.1874980691517	17.3931012797448	17.2241892628827	15.9230685021523	17.0472819172364
YMD4544	SLAD_vs_SLAD-2PE	AKAPSGLDQSR	P07149	FAS1	Fatty acid synthase subunit beta	478.6066	3	22047	0.999659743240514	-0.0527595528541074	16.1231158783173	15.3044146033319	15.8434906103794	16.6515043638806	15.9727927858596	16.3191979166213	15.545270203807	16.2963027610377	15.4420367067567	15.8346732800714	14.4019836120786	15.6542669180736	15.9499434873428	15.8270652414239	NA	15.6025139644282
YMD4544	SLAD_vs_SLAD-2PE	AKAPSGLDQSRIPFSER	P07149	FAS1	Fatty acid synthase subunit beta	541.8023	4	36916	0.999659743240514	-0.0725835662153393	16.0686009454261	16.5405611782544	16.095214829089	15.5959276986023	16.160588801481	16.2973029815394	16.2065067258047	15.9262404074081	16.7920420942839	16.4517886264026	16.6780671664409	16.9340412407883	16.8074256736041	16.9745846926519	NA	16.4295690816515
YMD4544	SLAD_vs_SLAD-2PE	AKDALTK	P05030	PMA1	Plasma membrane ATPase 1	677.9314	2	26814	0.999659743240514	-0.403522932312088	16.5623301851178	14.248538286422	16.4291108040332	16.5397318946662	16.6449504946366	16.4110671380132	16.0904615805533	16.2473236862843	15.3929691790122	15.4304933985662	14.5511795448972	15.0438411847794	15.2454090764758	15.5469125246606	16.2953410854383	15.2704354383989
YMD4544	SLAD_vs_SLAD-2PE	AKDEEAAFAR	P07702	LYS2	L-2-aminoadipate reductase	706.3801	2	25506	0.999659743240514	-0.17030789807864	13.8493046203288	13.2862851926708	14.1347027940585	13.6627433903468	14.1865533395018	13.7905179819797	13.8224029021788	13.8147933660591	13.597929679743	13.5679988007867	13.3705621309158	13.5324680247893	13.6335842702504	14.2713661547411	13.6746260210965	13.3748008581739
YMD4544	SLAD_vs_SLAD-2PE	AKDILDEFR	P16521	YEF3	Elongation factor 3A	470.9368	3	47569	0.999659743240514	0.117557049118822	13.4311600780961	12.6906373526252	13.5393556431422	13.5498978177603	13.9304612395564	12.7724197428888	13.0891005671657	12.9488411455376	13.9429071119636	13.2872049663177	12.2096470907696	13.0380605316035	13.1548695355085	14.0502009660851	NA	13.2877935991312
YMD4544	SLAD_vs_SLAD-2PE	AKEDYYAR	P01098	STF1	F(1)-ATPase inhibitor STF1, mitochondrial	440.5694;660.3499;440.5696;660.3512	3;2;3;2	21013;21027;22201;22214	0.999659743240514	-0.110334204684314	16.9809157931568	15.7630507085679	16.6541634703872	17.58677204029	17.1311472188024	16.9753909015457	16.2283705398522	17.091330170939	16.7971103032591	16.7386465804073	15.9783669721961	16.763808690441	16.4939384609517	16.4140796815123	14.7736402002375	16.2862893024874
YMD4544	SLAD_vs_SLAD-2PE	AKEFGILK	P00549	CDC19	Pyruvate kinase 1	505.3277;757.4857;505.3269	3;2;3	41553;41580;41655	0.999659743240514	0.147206257655242	16.8587427608849	16.2118625612674	16.8160104280746	16.8577232373521	16.9133500556402	16.3992554323644	16.3210648736394	16.521843595314	17.2331940049723	17.3226745044605	16.0310680073415	16.8725496928775	17.3336508297005	17.1231428594776	16.309552587904	16.5654798303311
YMD4544	SLAD_vs_SLAD-2PE	AKEIYSR	P32610	VMA8	V-type proton ATPase subunit D	390.8983	3	21563	0.999659743240514	-0.0398102788089929	16.2391925358105	15.4539924890276	16.0307982432164	15.8744405089958	16.2513763684906	15.9503246709611	15.8860806873453	15.6698831654893	16.5985941355762	16.4457837500213	15.4695529649841	16.0716908318638	16.589440147278	16.3182273907041	NA	15.7897687745392
YMD4544	SLAD_vs_SLAD-2PE	AKGDIPGVR	P0CX29	RPS23A	Small ribosomal subunit protein uS12A	406.2499;608.871;406.2503;406.2503	3;2;3;3	25397;25490;25558;26694	0.999659743240514	0.0353675423248418	16.3479507460301	15.835271571339	16.1956322044181	16.2051070328839	16.4864820901287	16.1201928054233	15.892519452031	15.9432970377886	16.2688188949751	16.2654508805041	15.8824890425826	16.2521393851931	16.2546695196997	16.5337019668003	15.8205561482616	16.0124310002165
YMD4544	SLAD_vs_SLAD-2PE	AKISQVDESR	P08524	ERG20	Farnesyl pyrophosphate synthase	479.607	3	22578	0.999659743240514	0.0824449125472029	15.7356711144963	15.2949671632394	15.5908993542615	15.6611864461659	15.7938802862389	15.3432999513953	15.482790600898	15.3329735894421	15.419942207328	15.5059997931473	15.2571729915559	15.4771971632834	15.383313836689	15.4782826516158	14.8068917501782	15.4461013952111
YMD4544	SLAD_vs_SLAD-2PE	AKQSLDVSSDR	P53221	RPL26B	Large ribosomal subunit protein uL24B	503.9439;503.9465	3;3	22902;23561	0.999659743240514	-0.0117117990529501	16.5771100184177	15.9746195354585	16.5379337006247	16.5135098227058	16.5897943061875	16.6135066493429	15.9303563406059	16.5163629772823	16.3782360825078	16.3661153705923	16.0565663732697	16.2915664330008	16.3171058810318	16.2588002289442	16.2758002831899	16.2770081462116
YMD4544	SLAD_vs_SLAD-2PE	AKQSLDVSSDRR	P53221	RPL26B	Large ribosomal subunit protein uL24B	417.2366;555.9798	4;3	20492;20505	0.999659743240514	0.000963321896900737	16.812502367308	14.8742516333017	16.8920857906998	16.7473386600716	16.8874764923376	16.2482805835682	16.1565939689365	16.0299741189513	15.8505419220971	16.2597981753049	14.6862363294765	16.3050878575032	15.9849014666641	16.0535946869826	NA	15.3689328797135
YMD4544	SLAD_vs_SLAD-2PE	AKSKNHTAHNQTR	P05747	RPL29	Large ribosomal subunit protein eL29	526.0535;701.0691;701.0684;526.0534	4;3;3;4	10304;10317;10431;10465	0.999659743240514	-0.0993363384587163	12.3309718827004	11.4908565464889	13.1695697768884	13.5185012925839	12.2560413399307	12.4942673030983	12.9142756085624	13.242660600905	13.7300193048913	12.8566886848326	11.868333225253	14.1047523218838	13.3482613788877	13.5389926585827	NA	13.3121395988133
YMD4544	SLAD_vs_SLAD-2PE	AKVEEM[147]NNIIAASR	O14455	RPL36B	Large ribosomal subunit protein eL36B	622.6753	3	29666	0.999659743240514	0.0211212647806551	15.2371340898105	14.7447728261796	14.9430747217128	15.445123724209	15.1458758149421	15.0164555610613	14.9328418637053	15.1904470630806	14.5410164674654	14.7022742597883	14.7594877750379	14.8231903589465	14.6643050157152	14.7464387743923	15.6445060981004	15.202005343583
YMD4544	SLAD_vs_SLAD-2PE	AKVEEMNNIIAASR	O14455	RPL36B	Large ribosomal subunit protein eL36B	617.3394;618.0121;617.6788;618.3426	3;3;3;3	39725;39741;39750;39753	0.999659743240514	-0.345565198629011	17.6669680286766	16.3083704916576	17.8788685541873	17.8378184174768	18.1660471578043	17.6390591274657	17.7172943214256	17.5518856798187	17.001379169781	17.0478254890798	16.477640854487	16.8476268237253	17.0030732622622	17.0876271203649	17.2440223901226	17.0201395734605
YMD4544	SLAD_vs_SLAD-2PE	AKVHGS[391]LAR	P0CX33	RPS30A	Small ribosomal subunit protein eS30A	516.3281	3	18531	0.999659743240514	-0.27126726437869	16.0373171729564	13.3860232195655	16.157141249209	16.479740153596	15.7756226733903	16.2040927124226	15.4034763419553	15.7620991250734	14.9435030174324	14.8087027810354	13.3442512583187	15.1658609126347	14.7324230185431	15.2759418523235	16.1083684925468	15.0059772450129
YMD4544	SLAD_vs_SLAD-2PE	AKVHGSLAR	P0CX33	RPS30A	Small ribosomal subunit protein eS30A	414.9256;621.8844	3;2	15656;15677	0.999659743240514	0.320253338109534	15.8490361698019	14.9729264197654	15.6392230474876	16.0983703775641	16.027954889036	14.9907597447265	15.1850906749734	15.0747373534451	15.3475805944157	15.14938724934	15.2399479352341	15.5427313705404	15.1826449023804	15.3373376758096	14.2082229480504	15.060225336678
YMD4544	SLAD_vs_SLAD-2PE	AKYETSILEHSGIR	P19097	FAS2	Fatty acid synthase subunit alpha	477.769;478.0185	4;4	36780;36787	0.999659743240514	0.0880992078583258	14.470344084311	14.4914177492726	14.3618564287623	14.1698804833151	14.781545379434	14.2692789363316	14.2683134340842	13.8219641643778	15.4910291557525	15.1905144815705	14.3269458030128	15.1155337557788	15.3642619891236	15.2015680992246	14.1040506369969	14.8674655566667
YMD4544	SLAD_vs_SLAD-2PE	ALADSSSTPK	Q99258	RIB3	3,4-dihydroxy-2-butanone 4-phosphate synthase	640.8563	2	36162	0.999659743240514	-0.0628939557554311	16.4328791700917	16.0010127133694	16.3160987151079	16.9075637118735	16.362405807648	16.5744310300987	16.3198723765411	16.6524209191765	15.9516911799467	15.9056995587502	16.3224073414366	16.1332938519352	15.9257388173692	15.9546588200408	16.7527389327972	16.2169239205077
YMD4544	SLAD_vs_SLAD-2PE	ALCTGEK	P14832	CPR1	Peptidyl-prolyl cis-trans isomerase	541.7963	2	21560	0.999659743240514	0.102510176560861	16.6178529049993	14.7889307167239	16.31031511449	16.4436501971589	16.5405114869854	15.4128977491036	15.5673836196206	16.2299153714191	16.9383887650009	16.7097815562002	14.6736372434765	15.858930540965	17.0160099428608	16.3987432785862	16.2153131686504	15.4123631598715
YMD4544	SLAD_vs_SLAD-2PE	ALCTGEKGFGYAGSPFHR	P14832	CPR1	Peptidyl-prolyl cis-trans isomerase	565.539;565.79;565.5394;566.0407;566.2912;753.7169	4;4;4;4;4;3	39353;40999;41001;41037;41041;41058	0.999659743240514	-0.0209494133463579	16.9953588470445	16.6935661481155	17.1408159715253	17.4221486073141	17.3353297466862	16.9434773525334	17.1730082009961	16.8838719271692	18.4700892725319	17.5999860065254	16.7746464540185	17.630120081024	18.0769868988602	17.7468874097173	16.2904795608753	17.0588171328945
YMD4544	SLAD_vs_SLAD-2PE	ALESEFKNLGYR	P37291	SHM2	Serine hydroxymethyltransferase, cytosolic	577.6547	3	47484	0.999659743240514	0.0797766363032331	15.2206103630475	15.4038901386602	15.6046987995395	15.4691625234279	15.5109111958732	15.4122318784972	15.2382106482914	15.2179015568003	16.150936203439	15.8504229400386	15.9507039186448	15.8266303113916	15.9880198304851	15.7162256123029	15.3957331027149	15.8067744972202
YMD4544	SLAD_vs_SLAD-2PE	ALGIKPQIYAK	P32582	CYS4	Cystathionine beta-synthase	604.0557	3	43052	0.999659743240514	-0.0123238645119628	17.4559448447569	17.4169929363036	17.7439589323775	17.465554159726	17.5207286941937	17.5273959820373	17.523373962719	17.5602476922618	17.7787316519106	17.4248762182926	17.5817544185682	17.5041431164673	17.6782110396602	17.4257478996816	17.4622570474012	17.4104074654764
YMD4544	SLAD_vs_SLAD-2PE	ALGIKVTNPK	P38061	RPL32	Large ribosomal subunit protein eL32	550.3599	3	38267	0.999659743240514	-0.127338005286656	17.2681514831573	17.0049294460315	17.6710592299035	17.2484899278072	17.5053221364453	17.6109369690437	17.3405699219588	17.2451530805983	17.5713695336968	17.1876651228565	16.8632495446701	17.1374384697535	17.5069545642705	17.4255657505706	18.1617163055775	17.1010878661202
YMD4544	SLAD_vs_SLAD-2PE	ALKDILGDQVEK	P15108	HSC82	ATP-dependent molecular chaperone HSC82	646.3923	3	49677	0.999659743240514	-0.0545413921471614	16.5243580280646	16.3530619269957	16.6088309276327	16.0285147837143	16.7983279656384	16.408668447981	16.2737447384403	16.2521900829362	16.3855729558931	17.0057730672426	16.566953562404	16.6144613440835	16.8788824556423	16.8573484633231	NA	16.4534039934866
YMD4544	SLAD_vs_SLAD-2PE	ALKDILGDQVEKVVVSYK	P15108	HSC82	ATP-dependent molecular chaperone HSC82	729.9462	4	62057	0.999659743240514	-0.0420346245857708	14.434469043567	14.866427022414	14.285519154889	14.4375877791427	14.5738589634124	14.6401215405036	14.5260937565016	14.4520672379382	15.5974860126482	14.813858529456	15.127109361238	15.2755957215344	15.5202557749758	15.2756514094971	14.824488116999	15.0974141657757
YMD4544	SLAD_vs_SLAD-2PE	ALKQEGAANK	P0CX49	RPL18A	Large ribosomal subunit protein eL18A	546.6677	3	24334	0.999659743240514	0.0226705238921312	17.0926449281958	15.9730262784402	16.993055426722	17.1370711499562	17.2009598677034	16.4487744546219	16.7564193239891	16.6989620414314	16.9940372654116	17.3476442794966	16.5149714010185	16.9392285598918	17.1027258099551	17.3033199269521	NA	16.9447554444806
YMD4544	SLAD_vs_SLAD-2PE	ALLDEVVK	P00560	PGK1	Phosphoglycerate kinase	595.872	2	45910	0.999659743240514	0.317867296491045	16.7009588662661	15.8783913553277	16.6339313291949	16.6770846210051	16.5685544244658	15.6509007368884	16.0769339190947	16.3225079053808	16.8503855069034	16.5809417185649	16.096031253123	16.4132921334482	16.9258906677978	16.6790967776796	15.9928418022144	15.9289662455732
YMD4544	SLAD_vs_SLAD-2PE	ALLDEVVKSSAAGNTVIIGGGDTATVAK	P00560	PGK1	Phosphoglycerate kinase	817.4707	4	60760	0.999659743240514	0.158573885648929	13.8768019556791	13.9797728189245	14.6233732971594	14.2920862974962	14.1943872246708	14.2003737864286	13.6054892578039	14.1374885577601	15.15791311357	13.9964985045622	14.423585755953	15.0936188563324	14.9090918832819	14.3226726308049	NA	14.3205927106388
YMD4544	SLAD_vs_SLAD-2PE	ALLEEKHFELR	P32468	CDC12	Cell division control protein 12	422.9972	4	40992	0.999659743240514	-0.213976121935445	12.3953866662023	11.6920576237387	12.6193044086284	12.399490687031	12.9123317351676	12.7686026783759	12.164603448082	12.1166060117167	12.9571496235513	12.4678276378384	12.5908110284899	12.3200344656285	12.5750783454739	12.5708617208949	NA	12.7353381888899
YMD4544	SLAD_vs_SLAD-2PE	ALPDAVTIIEPKEEEPILAPSVK	P05750	RPS3	Small ribosomal subunit protein uS3	1023.2678;767.7018	3;4	60793;60803	0.999659743240514	-0.0883923375830289	15.7542649910307	15.2934616065763	15.6329925611927	15.3223019912024	15.5527536497356	15.59673492241	15.5889320287173	15.6181698994713	15.7494981787485	15.8467319226477	15.0835295165943	15.6190419298032	15.9286348934399	15.7392083434432	15.4722650184703	15.3784694250623
YMD4544	SLAD_vs_SLAD-2PE	ALTAEEKQPYESK	P11633	NHP6B	Non-histone chromosomal protein 6B	701.3921	3	33336	0.999659743240514	0.711680294586181	18.3876475713124	19.312641137084	18.2975324873925	18.6151432339256	18.2197999952831	17.6115666035096	17.7126424247881	18.222234227789	16.7655189193594	17.4791549678387	19.3267463106787	17.1103933818731	16.6211713581785	16.8584895192193	17.9782808967206	17.0320372537781
YMD4544	SLAD_vs_SLAD-2PE	ALTKFEASQVTEK	P0CX84	RPL35A	Large ribosomal subunit protein uL29A	687.4038	3	41160	0.999659743240514	-0.187400326149792	17.844607497319	16.5247192583705	17.6170566701515	17.5934868638203	17.9927850795979	17.443230038215	17.5046416622692	17.3888148141783	16.953323556528	17.0602854636101	16.7477803814138	16.8665201234206	17.0449247271968	17.3608209660795	17.134455280821	17.3670735811951
YMD4544	SLAD_vs_SLAD-2PE	ALTKFEASQVTEKQR	P0CX84	RPL35A	Large ribosomal subunit protein uL29A	586.8432	4	37380	0.999659743240514	-0.384270404590975	17.1837588076233	16.388219638281	17.9368511846138	17.4965282636775	17.7046222933165	17.9832108833078	17.558736015084	17.2958703208512	17.2231457556221	16.7309822469317	16.1637641377867	17.2092542335584	17.0724744670462	17.0828201361752	16.9089727808797	17.206208234024
YMD4544	SLAD_vs_SLAD-2PE	ALTPEEKQPYEAK	P11632	NHP6A	Non-histone chromosomal protein 6A	704.7337	3	34157	0.999659743240514	-0.251792430743965	17.3639995468309	14.9624095879184	17.241610598104	17.6081689716516	17.231036678102	16.6275167032583	16.9471646436701	17.3776404024504	15.392505396151	15.36978127433	15.450242280155	15.3202708010529	15.3440871509519	15.4306979927429	16.7296777751918	15.3952296494114
YMD4544	SLAD_vs_SLAD-2PE	ANKFGQDQADIDSLQR	P40040	THO1	Protein THO1	704.0323	3	37387	0.999659743240514	0.0929226049033574	15.5153315105421	14.4846940865383	15.5224389349652	15.5046947272336	15.4416375115269	14.9157181082612	15.0513360590273	15.2467771608505	15.0165455284316	14.9577557856929	14.4834524475186	14.9480572090747	14.5822777028497	14.4445720455014	15.0584354751739	14.6372594192094
YMD4544	SLAD_vs_SLAD-2PE	ANKIVDQLR	P37012	PGM2	Phosphoglucomutase 2	454.2804	3	33882	0.999659743240514	0.387892604959982	13.8365375536256	13.6555392639369	13.8634188085891	13.6260874297206	13.9308314568246	13.3167523866036	13.0581877097257	13.1242410828784	13.4415760523147	13.5106212881385	13.0803823263336	13.6852950890321	13.6632065268485	14.006694244686	NA	13.6312062317665
YMD4544	SLAD_vs_SLAD-2PE	ANKPMYVDGVNVAPEVDSVLK	P12709	PGI1	Glucose-6-phosphate isomerase	951.8649;952.1975	3;3	56258;56368	0.999659743240514	-0.155630332904066	15.3203358155263	14.7200536241886	15.3166794478718	15.1330341934457	15.3944732793647	15.2660988302944	15.209901890969	15.2421504120206	15.5966839353969	15.5378845840226	14.6760772970949	15.3551476513349	15.5222791091713	15.3043973568418	15.3551845682438	15.0585587910449
YMD4544	SLAD_vs_SLAD-2PE	ANKQFAKF	P0CX47	RPS11A	Small ribosomal subunit protein uS17A	521.3178	3	36099	0.999659743240514	0.0865514122207678	16.1889022110938	16.4524797886312	16.5681551371521	16.4904518712709	16.587600978913	16.2769377887651	16.1970375935368	16.2922069980499	16.6748467223794	16.7287026199972	16.4620739164546	16.8293070976028	16.682572442473	16.7226145627201	16.3605748509744	16.2934394210596
YMD4544	SLAD_vs_SLAD-2PE	ANKYQIK	P04456	RPL25	Large ribosomal subunit protein uL23	491.6419	3	28128	0.999659743240514	-0.256078837680466	18.0855623498054	16.2232659197443	18.0969149164605	17.9218320414786	17.9024994226742	17.9402733309982	17.82300828864	17.6861095358982	18.0407805820426	17.3483957749879	16.1699509722414	17.6256217460558	17.6594675053723	17.7033222271393	NA	17.4811832595019
YMD4544	SLAD_vs_SLAD-2PE	ANLRTQKR	P0CX82	RPL19A	Large ribosomal subunit protein eL19A	430.9365	3	13317	0.999659743240514	-0.0207895764780126	14.7340952191959	13.9979815889383	15.0172600284746	15.2201730109917	14.9692483418745	15.200187005568	14.1888400574597	14.6943927486104	14.9706250991246	14.337066510115	13.9483732795131	14.7382099308602	14.7998735175359	14.6368375495101	14.9032947141533	14.0015502092366
YMD4544	SLAD_vs_SLAD-2PE	ANNCINLDEKGNVTTR	P11986	INO1	Inositol-3-phosphate synthase	708.366;708.3669	3;3	30880;32677	0.999659743240514	0.280922731371209	14.6486981705193	15.5172932528378	14.9859638633364	14.9718749106967	14.8100546165352	15.231708022476	14.4600535777078	14.4983230551863	16.6433892817145	16.6584669387512	15.2561407390981	16.4097549493776	16.3421631670779	16.2920476269865	14.7581384505993	16.1426437955346
YMD4544	SLAD_vs_SLAD-2PE	APAAAPAASKK	P29547	CAM1	Elongation factor 1-gamma 1	531.0007	3	22863	0.999659743240514	0.0112424082036569	17.0523456057806	16.2711652709232	16.7831419968955	16.9368952540802	17.2844421530938	16.7264714255067	16.3594404811992	16.6282244350651	16.9354793812108	17.1596493586446	15.7077615724939	17.0032340742249	17.2022804528205	16.8889139792528	NA	16.74907298219
YMD4544	SLAD_vs_SLAD-2PE	APAEKKPAAK	P02294	HTB2	Histone H2B.2	481.5622	4	25346	0.999659743240514	-0.252065692735531	16.6457177053695	15.6423421262049	16.4860382814561	16.6579500275651	16.7403522623895	16.4631011935511	16.422754056895	16.8141033987021	15.9277763932596	16.0673921427312	15.5763045509477	15.8976662540026	15.8747134054546	16.0643965794908	16.3055210477834	15.8703825010241
YMD4544	SLAD_vs_SLAD-2PE	APVKSQESINQK	P14120	RPL30	Large ribosomal subunit protein eL30	646.3838	3	27040	0.999659743240514	-0.125861963822029	16.588740799872	16.3295963723013	16.7973280413818	16.5977749215966	16.9424740647298	16.5598944630779	16.4764392257974	16.8380802368346	17.5458572464318	17.4236212073728	16.163053392888	17.0782091053773	17.6339278695832	17.3049732099898	16.4784280459418	17.017089396737
YMD4544	SLAD_vs_SLAD-2PE	AQGVAVQLK	Q02753	RPL21A	Large ribosomal subunit protein eL21A	609.3826	2	33445	0.999659743240514	0.109938033153357	16.1764388410418	15.7872824531089	16.2238144402907	16.1569708863622	16.2541241003958	15.898019895817	16.0369999157634	15.715610576214	16.3886872791216	16.1459811295599	15.9322844131486	16.0297814515283	16.3340726145188	16.2727893802535	16.272405951935	15.8799534557706
YMD4544	SLAD_vs_SLAD-2PE	AQKYLEQVLDHQR	P05740	RPL17A	Large ribosomal subunit protein uL22A	483.773	4	45739	0.999659743240514	0.230138539924901	13.9384446783296	13.8735043224021	14.3445714282155	13.9743408130812	13.9172894629007	14.1914718925997	13.72099293285	13.3805527939784	14.2267204985213	13.7223299800066	13.3854356099991	13.932902204796	13.9122784935807	14.4577858436476	NA	13.7260957468571
YMD4544	SLAD_vs_SLAD-2PE	AQNPMRDLKIEK	P0C0W9	RPL11A	Large ribosomal subunit protein uL5A	513.5553	4	40008	0.999659743240514	0.312297842467423	15.9447061008353	16.1795057281228	16.4626780905021	15.9554742329016	15.8947678954252	15.8554976881056	15.7912350207606	15.7516721782006	16.7568541588496	16.4981458172635	16.210551182006	16.735321166647	16.5778578171385	16.6541285118123	16.5768147094492	16.138532523021
YMD4544	SLAD_vs_SLAD-2PE	AQQKTAEQIAAER	Q12213	RPL7B	Large ribosomal subunit protein uL30B	583.3259	3	25590	0.999659743240514	-0.0102588166825388	15.6663202590501	14.6300444736519	15.9804805268511	16.0120789083586	15.7497843983487	15.3398887732038	15.6224962094707	15.6177900536186	15.6358151867381	15.4982975439621	15.4409292787902	15.2306400338283	15.2812487719136	15.4291435947439	NA	15.380868228848
YMD4544	SLAD_vs_SLAD-2PE	AQQKTAEQVAAER	P05737	RPL7A	Large ribosomal subunit protein uL30A	578.6552	3	22779	0.999659743240514	0.0379363175203213	15.6175845606166	15.7720038304534	16.572396631213	16.1734997919659	16.0052726810505	16.5384469526436	15.953788537305	15.4862313731686	16.1711602174808	14.1623827808487	16.0396334089583	14.4311672882702	16.3020865110509	16.245418888075	NA	15.0158599444839
YMD4544	SLAD_vs_SLAD-2PE	AQVKAPGILPR	P07251	ATP1	ATP synthase subunit alpha, mitochondrial	485.3121	3	34895	0.999659743240514	-0.107186579012513	17.0235581505215	16.9506875260779	17.3006000468286	16.7781621808688	17.1174601374527	17.4864579156587	16.8891259590572	16.9887102081784	17.9178395034633	17.5598179885529	16.739874947086	17.9875173752933	17.8254730591562	17.4410403474122	NA	17.4574555060364
YMD4544	SLAD_vs_SLAD-2PE	ARYGATSTNPAK	P05740	RPL17A	Large ribosomal subunit protein uL22A	514.2855	3	19781	0.999659743240514	-0.128583272668441	14.0287795094446	12.7606719278143	13.6037450203853	14.6394148878405	14.4232984905412	13.7951274779927	13.6088211920494	13.7196972755752	14.0917695416003	13.750544127908	12.798002825417	13.30479688587	13.8961465155958	13.7351589841596	13.8819169102809	13.2201202099297
YMD4544	SLAD_vs_SLAD-2PE	ASEALKPDSQK	P22943	HSP12	12 kDa heat shock protein	594.6815;594.6809	3;3	26998;28010	0.999659743240514	-0.441234302011253	17.4466651020566	15.7607392370397	17.2054796278829	18.9335373013382	16.9648052008725	17.5636406994687	17.4988920977236	19.0840204782976	16.2338223660887	16.1019753972695	15.6861703584131	16.6362521637536	16.321866805718	16.4440429461927	17.6750581784873	16.8203600471505
YMD4544	SLAD_vs_SLAD-2PE	ASGAFTGENSVDQIKDVGAK	P00942	TPI1	Triosephosphate isomerase	868.1415	3	44262	0.999659743240514	0.122578628791306	15.3136797637602	14.117928297322	15.7798502280701	15.3062962560722	15.3615120847155	14.8145542284058	14.7401249162695	15.1112488006687	15.6175304134941	15.3506469431845	14.2981151988189	14.9138449813685	15.7427094995424	15.2924714768184	13.6383881831992	14.5117960547326
YMD4544	SLAD_vs_SLAD-2PE	ASKEDVQK	P00560	PGK1	Phosphoglycerate kinase	504.9683;504.9693	3;3	22248;23762	0.999659743240514	-0.187160951477804	16.9810346411466	16.8762634833383	16.5629511925155	17.3006701576324	17.3255837739575	17.0663219535348	16.9053254532803	17.1723320997715	17.2001934676033	17.7156639587283	16.7482309448842	17.4112035153962	17.699085290847	17.5815448280612	15.6075369139893	17.3287142555338
YMD4544	SLAD_vs_SLAD-2PE	ASLNVGNVLPLGSVPEGTIVSNVEEKPGDRGALAR	P0CX45	RPL2A	Large ribosomal subunit protein uL2A	955.781;764.8278;956.0327	4;5;4	59378;59440;59511	0.999659743240514	-0.0324166430206194	14.0885044625112	13.8782657336652	14.0550584434804	14.308180264846	14.0983994846541	14.2194030526967	14.0947972522533	14.0470756869812	14.3748547195353	14.2673425530253	13.8059313514184	14.2316291733877	14.376533121591	14.2925388560566	NA	14.314221775424
YMD4544	SLAD_vs_SLAD-2PE	ASREDQTNSKPAAVSTN	P36139	PET10	Protein PET10	520.7719	4	21748	0.999659743240514	0.0108879744100872	15.1712598451961	14.1286390908105	14.6505791080135	15.3489488888509	15.1864818035628	14.6829741339121	14.6061288935633	14.7802902041925	14.4756469910565	14.345160859163	13.9875862602008	14.4134809395687	14.417847086356	14.4217857129571	13.8927694471001	13.9100957009649
YMD4544	SLAD_vs_SLAD-2PE	ATETVDNKDIER	P16521	YEF3	Elongation factor 3A	565.6352;565.6354;847.9495	3;3;2	24653;24784;24822	0.999659743240514	0.110150888943814	16.7762971506685	16.2313816774638	16.7140015360784	16.8887715388084	16.742219949826	16.4537516549136	16.3355767685007	16.6382999740035	16.9992560438196	16.9237303594605	16.203435860978	16.7335756638074	17.0165982054033	17.0225900113819	16.0168644872327	16.3681197878612
YMD4544	SLAD_vs_SLAD-2PE	ATNSSLEAYKTASEIATTELPPTHPIR	P34730	BMH2	Protein BMH2	801.4354	4	52895	0.999659743240514	0.0656413691375484	13.5313832494574	13.6025911909359	13.8542907558548	13.4551625027738	13.5258179556872	13.6959079332731	13.3271226389448	13.6320136945666	13.6327975058382	13.2610766184097	13.6481829521998	13.3750178142106	13.5369622072497	13.6044275323497	NA	13.2169971018702
YMD4544	SLAD_vs_SLAD-2PE	ATWKDDEDRER	P38999	LYS9	Saccharopine dehydrogenase [NADP(+), L-glutamate-forming]	575.6234;431.9699	3;4	22060;22091	0.999659743240514	-0.0245402289984753	16.8447198367414	15.0573659021719	15.9933393077493	16.6410397896157	16.7330364560787	15.6957438869413	16.1110283303393	16.0948170789129	15.4754379470201	15.3247180439583	14.986861439279	14.9772224790803	15.5133650064128	15.3454699681248	16.0853533160331	15.2451122745055
YMD4544	SLAD_vs_SLAD-2PE	AVAAEQALK	P00937	TRP3	Multifunctional tryptophan biosynthesis protein	602.8665	2	18225	0.999659743240514	0.13679112570456	14.2082956344807	13.6386074148977	13.6025014564039	13.8403404217194	14.1669801896699	13.4321822966279	13.5660228051216	13.5773951332641	14.0179981992365	14.1931863771678	13.5138301118084	13.94576629893	14.0399938004662	13.8979239205235	14.1623916151468	13.3929252697601
YMD4544	SLAD_vs_SLAD-2PE	AVASGVFK	P11412	ZWF1	Glucose-6-phosphate 1-dehydrogenase	541.8313	2	37555	0.999659743240514	0.0829055042866891	17.2691100770353	18.2578510302103	17.9357655686166	17.2097451493018	17.5996333930543	17.499155874903	17.6699772514105	17.5720832886495	17.8256979469083	17.946248147467	18.1262043336587	17.9923932482546	17.9579564563328	18.0422614471603	NA	18.033374146521
YMD4544	SLAD_vs_SLAD-2PE	AVASGVFKDIPNNELVIR	P11412	ZWF1	Glucose-6-phosphate 1-dehydrogenase	749.4343	3	53880	0.999659743240514	0.1894954741874	15.6730635571397	16.0436106914689	15.3618689137687	15.4787355004105	15.277380986482	15.5224046760949	15.4999112481156	15.4995998553457	16.0138531497359	16.033276408917	16.0119131363818	15.7499749764221	15.8028856687827	16.0387575798959	15.668738690223	15.9163241636431
YMD4544	SLAD_vs_SLAD-2PE	AVEATKLVR	P06208	LEU4	2-isopropylmalate synthase	430.9411	3	30063	0.999659743240514	-0.317165531832028	15.4195784239752	13.0457529589453	15.3507629227375	14.6791399872002	15.052554190076	15.4140203765822	14.9135000891799	14.3838217643482	15.5161903114042	15.0682753199328	NA	14.9877486019534	15.3427389065398	15.2523128281696	NA	14.4065165108564
YMD4544	SLAD_vs_SLAD-2PE	AVGAHS[391]DLLKVLK	P10664	RPL4A	Large ribosomal subunit protein uL4A	566.8657	4	35519	0.999659743240514	0.162954129368362	18.5128518188776	17.7390115583608	17.8163787904303	18.7208419019698	18.3117815952139	17.8585918097651	17.7836312429917	18.1832629041944	17.6270468625522	18.0040825340395	17.4721169786247	17.6599937572056	17.8044935609146	17.8180809806534	17.7171345239435	17.8051437916625
YMD4544	SLAD_vs_SLAD-2PE	AVGAHSDLLK	P10664	RPL4A	Large ribosomal subunit protein uL4A	438.929	3	28752	0.999659743240514	-0.131550692261618	15.559623802409	15.7874916721892	15.600936971652	16.0568540676779	15.8350978010873	16.2108605627096	16.1001674230904	15.3849834960874	15.868362545941	15.7347124663158	15.6048861605996	16.2724144133214	16.0289688584754	15.6627634152072	16.5600258426742	16.1987140937506
YMD4544	SLAD_vs_SLAD-2PE	AVGKVLPELQGK	P00359	TDH3	Glyceraldehyde-3-phosphate dehydrogenase 3	616.3931;616.3925	3;3	44596;44705	0.999659743240514	-0.243865028673277	16.9400150232027	16.4767120631486	17.5138707872455	16.9728423667404	17.197840405793	17.4924024610692	16.9469515417522	17.2417059464159	18.2748203398149	17.3817016117097	16.4951219574845	17.6375324784807	17.8057027909661	17.4282064239143	16.9540672525847	17.4226415588773
YMD4544	SLAD_vs_SLAD-2PE	AVKEVLSIE	P32473	PDB1	Pyruvate dehydrogenase E1 component subunit beta, mitochondrial	646.3945	2	45399	0.999659743240514	0.15064018660026	16.9100593165142	16.7427039560603	16.7677338723671	16.8059422573482	16.6293187668748	16.9416243045389	16.5143877967922	16.5385477876829	17.0790803293241	16.9658942957964	16.5002480689053	16.8816784347306	17.116009744198	16.9321173932737	16.9311551054235	17.0309118745941
YMD4544	SLAD_vs_SLAD-2PE	AVSITSFGFGQK	P19097	FAS2	Fatty acid synthase subunit alpha	773.4414	2	51333	0.999659743240514	0.0901486046003921	14.7378837157228	14.745624668232	14.4763708601151	14.593241942523	14.4776368847634	14.5581543996613	14.4949426193762	14.6617928643904	15.0429357113815	14.9272316985648	14.5515092797745	14.8804907773876	15.0804407590152	15.0823876734951	13.503108768525	14.6909705484591
YMD4544	SLAD_vs_SLAD-2PE	AVSKVYAR	P00925	ENO2	Enolase 2	399.9149;399.9151	3;3	22874;22974	0.999659743240514	0.165109398235757	17.1521025799319	16.8665728642124	17.5576789724481	17.5771982692491	17.1951621939884	17.3127768542515	17.0992141955092	16.8859618491494	18.1315537650511	17.253521449971	16.7919018010799	17.771724250944	17.8407248439919	17.5111478477908	NA	17.316934738378
YMD4544	SLAD_vs_SLAD-2PE	AVTKYSSSTQA	P02294	HTB2	Histone H2B.2	723.893;723.8934	2;2	22892;24473	0.999659743240514	-0.158347669980852	14.8982815389048	12.9895106762101	14.866629653582	14.803051063781	15.1873161491221	14.7619113822172	14.0067006959908	14.2349353850713	14.7254192567775	14.5340332852318	12.1733983305659	13.7428831383221	14.8465484378267	14.3002748795436	NA	14.1691059923201
YMD4544	SLAD_vs_SLAD-2PE	AYFSNWGK	P09232	PRB1	Cerevisin	638.8379	2	42881	0.999659743240514	-0.215400203347652	17.611552981773	17.6114780484366	17.591515314496	17.2865534174374	17.820041918393	17.5286693643465	17.810377564263	17.8036117285311	17.2113659968411	17.3367259657517	17.8715901459562	17.3362412454937	17.2671396601491	17.0950570439895	17.7271383125718	17.5183830849057
YMD4544	SLAD_vs_SLAD-2PE	AYNKVETTPISIR	P38779	CIC1	Proteasome-interacting protein CIC1	599.3481	3	36711	0.999659743240514	-0.10015413314661	18.1654037843882	16.8810650043286	17.6182620766487	17.5675219968615	17.8380046245271	17.3165468778449	17.7895936399612	17.6887242524802	16.8084345835852	17.1638658765392	17.1706729526562	16.953837239932	16.8495267819329	17.0106380135827	17.5163387555959	17.1676753365838
YMD4544	SLAD_vs_SLAD-2PE	CINTSYSEGELNKNESSCLDR	P87108	TIM10	Mitochondrial import inner membrane translocase subunit TIM10	927.4326	3	36745	0.999659743240514	0.202353679666857	14.8384293510559	14.1286005943243	15.0324957725306	15.7204618050142	15.0522862813327	14.371056482497	14.5037328486549	14.983497191773	15.6987979612462	14.8569326957578	14.0344824561806	15.376837228004	15.045309784472	14.5491387790108	NA	14.8797777449029
YMD4544	SLAD_vs_SLAD-2PE	CKEVGITAVHVK	P39516	RPS14B	Small ribosomal subunit protein uS11B	488.5464	4	34073	0.999659743240514	0.403660417581452	17.9865908070924	19.6821497666901	18.9146545354103	17.528702957335	18.5832037323633	18.2482785857377	18.2870183882622	17.3789556898389	20.5148744659242	20.2435426944741	19.8732821260032	20.3504413343013	20.5900553087158	20.3385037890779	NA	20.0896484325602
YMD4544	SLAD_vs_SLAD-2PE	DAAAYADKVNGR	P54115	ALD6	Magnesium-activated aldehyde dehydrogenase, cytosolic	518.9466;777.916	3;2	29697;29702	0.999659743240514	-0.0330132734851745	15.9930969901924	15.4713489531996	16.3381481490111	16.2243324877045	16.2325093157152	16.0383628222889	15.9354470084117	15.9526605276324	16.1147145232663	15.9707499985143	15.8210646555373	15.705937140676	16.1179569612569	15.937974799563	15.7704550459796	15.8974771489181
YMD4544	SLAD_vs_SLAD-2PE	DAGISSGKESVASYLR	Q01217	ARG5,6	Protein ARG5,6, mitochondrial	648.682	3	39864	0.999659743240514	-0.123278058950293	15.8929849471938	15.3297923046015	16.14374042695	16.1632699780244	16.3071175066192	16.0051512017635	15.8381211428722	15.8725100413161	15.6861702401458	15.507513044113	15.2928884675344	15.6775420488768	15.5825090077386	15.6845037185544	15.6649840986827	15.7953742820649
YMD4544	SLAD_vs_SLAD-2PE	DAKNPVILADACCSR	P06169	PDC1	Pyruvate decarboxylase isozyme 1	665.3443;997.4984;665.3434	3;2;3	35053;35096;37879	0.999659743240514	0.00437800144726452	16.1542486213785	15.7655624504203	15.6764785308889	15.8375412004547	15.9803106132239	15.7985567255323	15.6081187564195	16.0293327021777	15.9102404367581	15.9883151910007	15.4719769446311	15.7229958780789	15.7336929114686	15.8440072713212	NA	15.4964497799579
YMD4544	SLAD_vs_SLAD-2PE	DALLKEDA	P0CX82	RPL19A	Large ribosomal subunit protein eL19A	590.3355	2	34593	0.999659743240514	-0.0102957450380785	18.7845457905633	19.2537962516925	18.8729835357709	18.58077008823	18.9849926539563	18.7469723503932	19.0991683881979	18.7021452538615	18.4053957860993	18.7355406967773	18.8838962298383	18.6283466361161	18.6160738862209	18.5149275205375	NA	18.6363654829455
YMD4544	SLAD_vs_SLAD-2PE	DAYPTGSIYCASK	Q05016	YMR226C	NADP-dependent 3-hydroxy acid dehydrogenase	868.9313	2	38634	0.999659743240514	-0.0776465518917355	13.3678301552937	12.8895301971381	12.8160907185432	12.9881815365984	13.611770855723	12.4372874027233	13.2665609780657	13.0565995786283	13.0308257334552	13.1838159719456	12.7495738103918	12.9272206730189	13.5613794013434	12.9089393439462	NA	13.1676361689479
YMD4544	SLAD_vs_SLAD-2PE	DAYTKEALHSFLNR	P39105	PLB1	Lysophospholipase 1	493.0189	4	46055	0.999659743240514	-0.261671056984452	14.1002178632283	13.4783269053491	14.3988716149004	14.53628569204	14.7371797298422	14.1710051414315	14.26866554087	14.3835358913119	14.6552492381882	14.2521231742946	14.0607060910791	14.3022444678284	14.6965160438279	14.3354885504688	NA	13.9799996824309
YMD4544	SLAD_vs_SLAD-2PE	DGKAPEAEQVLSAAATFPIAQPATDVEAR	P40212	RPL13B	Large ribosomal subunit protein eL13B	1086.5743;815.1833;1086.5711;815.1811	3;4;3;4	59549;59559;61022;61053	0.999659743240514	-0.0397332029606297	13.5350122233329	13.6373285830861	13.5841615914756	13.7254050441588	13.6119835927283	13.7998844559375	13.8091671341215	13.4198050711087	13.8731786344521	13.642043504919	13.6812597485689	13.8503045909202	13.6825838234248	13.6602034922736	14.4044828609934	13.6718343593888
YMD4544	SLAD_vs_SLAD-2PE	DGKVLPSLVK	P07262	GDH1	NADP-specific glutamate dehydrogenase 1	555.361	3	45465	0.999659743240514	-0.0313910593477509	15.9834026786744	15.8887847529452	15.9617474788706	15.9392411415076	16.1988568338605	15.9620996520672	16.0149123736293	15.7228714298319	16.4196379488852	16.2534410751066	15.741794383386	16.4110405295229	16.2907476482557	16.3239729699352	NA	15.7655708690746
YMD4544	SLAD_vs_SLAD-2PE	DGKYDLDFK	P00925	ENO2	Enolase 2	570.3184;570.3189	3;3	36786;36885	0.999659743240514	0.477871741100209	16.2323867557159	17.5663828425373	16.016607191781	15.9999588887841	16.091818709639	15.9181044199095	16.1394914630693	15.7544341217997	16.7669016160525	16.9995598006792	18.0099310808487	17.071570271947	16.8527340873991	16.8828752843911	16.2155663282886	17.3738835976127
YMD4544	SLAD_vs_SLAD-2PE	DGLHDSNKQAQAENCR	P39926	SSO2	Protein SSO2	537.5125	4	17519	0.999659743240514	-0.102261158686233	14.7671596170327	13.5231872505141	14.214021611269	14.876376559511	14.9621216828559	14.0778770698135	14.3232173791818	14.4265735412204	14.1371529693469	14.4382369895924	13.7339764568271	14.0948642667633	14.0998747366284	14.4062672355141	13.9578085535157	14.3459590540163
YMD4544	SLAD_vs_SLAD-2PE	DGNNGGEIDVK	P39533	ACO2	Homocitrate dehydratase, mitochondrial	711.3635	2	29838	0.999659743240514	-0.00275402465488206	15.2120192656305	14.1970493508566	14.7479981888582	14.9084391474691	15.2005983876353	14.3336147780485	14.844279892488	14.6980289932621	14.4581962530948	14.4811624348007	14.6358700352688	14.1791127182161	14.4247812972892	14.4948336581	14.6450381737741	14.5644395961113
YMD4544	SLAD_vs_SLAD-2PE	DGSLPWLRPDTK	P19358	SAM2	S-adenosylmethionine synthase 2	563.6488;844.9709;563.6497	3;2;3	47861;47923;47960	0.999659743240514	0.308299336302696	16.4090185777609	16.1384209464833	16.4858328900796	16.1669161050632	16.404218740506	15.8811261140362	15.9573752206181	15.7242710990158	17.2051724188354	16.665736125052	16.1346809782897	16.7374830481149	17.2069008647904	16.864361753026	14.0225377696818	16.0060531051813
YMD4544	SLAD_vs_SLAD-2PE	DIVEKVIPK	P19358	SAM2	S-adenosylmethionine synthase 2	550.3582	3	45344	0.999659743240514	0.00309937519133463	14.8574824216701	15.0528188762187	14.9550553119876	14.8477726147146	14.9317991583319	15.0061076132933	14.9080198482262	14.8548051039744	15.2816091221277	15.0223292803487	15.2100673489983	15.2522925701339	15.1776737320326	15.2751751677076	15.1793460038455	15.1662488475189
YMD4544	SLAD_vs_SLAD-2PE	DKIAAER	P15365	DAL5	Allantoate permease	553.8276	2	17761	0.999659743240514	-0.273925431060327	15.6915911400691	13.09929832027	15.192635572172	15.6531118344568	15.8556660350825	15.0959594577684	14.8158819572594	14.9648311410989	13.4391629414656	13.8250306362844	13.1403761255621	13.5940073779413	13.6404187283155	14.0273083791446	15.3330502651767	13.7465540665513
YMD4544	SLAD_vs_SLAD-2PE	DKLDPQEWDINER	P38891	BAT1	Branched-chain-amino-acid aminotransferase, mitochondrial	654.3367	3	43749	0.999659743240514	0.183935492385505	17.0561572019306	17.827606958019	17.7397545020461	17.0755327875257	17.3571614615277	17.0686021860687	17.0309751468341	17.5065706855489	18.8520762231497	18.2661235310113	17.8654627840024	18.3854929575202	18.6647816595096	18.4477511056254	NA	18.171046510396
YMD4544	SLAD_vs_SLAD-2PE	DKTIKVWTIK	P38011	ASC1	Small ribosomal subunit protein RACK1	536.8485	4	47385	0.999659743240514	0.0387480689085322	14.2412627139336	14.45201493993	14.5742068718462	14.10159525713	14.7241510088644	14.2891286119031	14.214377611282	13.986430275156	15.4215042360485	15.0138762633806	14.5643574642956	15.1231654107267	15.3692001303685	15.1420017611198	14.5468312705531	14.5940462532252
YMD4544	SLAD_vs_SLAD-2PE	DKTLISWK	P38011	ASC1	Small ribosomal subunit protein RACK1	533.6668;533.6656	3;3	44376;47301	0.999659743240514	-0.0833325325819345	15.6555499263633	15.196282537567	15.4334721903192	15.8121382519494	16.2109906844399	15.0616494354454	15.6177876994101	15.5403452172312	16.2810958397285	16.0934557615305	14.9412511334745	15.8709917932694	16.4922792195957	16.0331746133163	14.535292162561	15.037707016513
YMD4544	SLAD_vs_SLAD-2PE	DLDRPGSK	P14126	RPL3	Large ribosomal subunit protein uL3	596.3375	2	21407	0.999659743240514	-0.189363213434492	15.5168655471839	14.1115533565009	15.0448837763486	15.6947701325671	15.7081641912456	15.1693530305566	14.9856017873663	15.26240665717	15.2954015747354	15.4769544590415	14.3394700473511	14.9974082480167	15.4718227386308	15.2927166750851	15.1727083750444	14.3164429258643
YMD4544	SLAD_vs_SLAD-2PE	DLKFEPQGR	P07703	RPC40	DNA-directed RNA polymerases I and III subunit RPAC1	465.2635	3	32262	0.999659743240514	-0.0349857534012799	16.6849092759123	16.1415008884239	16.6363201057796	16.8126197074638	16.6839217461458	16.5461223885974	16.4369692097303	16.7482796467112	16.7502374938043	16.4283293667519	16.7550245168275	16.4896179757659	16.813281464524	16.8801944162212	NA	16.2968389944066
YMD4544	SLAD_vs_SLAD-2PE	DLPLKLNQWNSVVR	P38708	YHR020W	Putative proline--tRNA ligase YHR020W	662.7237	3	54140	0.999659743240514	-0.0188833786573532	15.1196193063969	15.0532034989169	14.8678209773335	14.9713660098938	15.1500140264435	14.9166814482019	15.0463012920824	14.9745465404428	15.2124368122266	15.1426901497632	15.3468195408182	15.1460312809635	15.2918639041922	15.0611382313457	15.2245747173927	15.1456885311278
YMD4544	SLAD_vs_SLAD-2PE	DLSEASVYPEYALPK	P39938	RPS26A	Small ribosomal subunit protein eS26A	993.5277	2	53283	0.999659743240514	0.24753001214911	15.3842922582114	14.1889253045549	14.9492303523861	15.2976755156461	15.2046474012656	14.425349965625	14.3962057945347	14.8038002207767	14.9589075528127	14.8970380284558	14.2581381585802	14.9684472510593	14.9809285028804	14.9110818883418	14.2506095304144	14.4021754620049
YMD4544	SLAD_vs_SLAD-2PE	DMLDENTKYFIQPSGR	P19358	SAM2	S-adenosylmethionine synthase 2	740.0446	3	48604	0.999659743240514	-0.105983399928432	15.7769132690508	15.5284268729948	15.584734507376	15.5653375403455	15.7598548580913	15.6064260555885	15.6047167863964	15.9083480894046	15.9879088391996	15.8383791647198	15.7894662756097	15.5458235087393	15.8926565956553	15.91089813691	NA	15.7969783057509
YMD4544	SLAD_vs_SLAD-2PE	DMPILIK	P19414	ACO1	Aconitate hydratase, mitochondrial	567.3513	2	49888	0.999659743240514	-0.0109622077128702	15.4461980488475	14.7231596196603	15.2006725329162	15.0893943292572	15.5493630336698	14.8963604027726	14.8890828562864	15.1684670688039	15.4275856344279	14.832217051582	15.1462984276533	14.8733266422245	15.1573474442066	15.2328244822359	15.3795805225681	14.6438178598488
YMD4544	SLAD_vs_SLAD-2PE	DNIQGITKPAIR	P02309	HHF1	Histone H4	543.9916	3	36841	0.999659743240514	0.00703311183342237	15.8946723459344	16.1360254061001	16.0162180280349	15.7461671571051	15.9606430799678	15.939881630345	16.079328604576	15.785097174952	16.1051207086361	16.082193217186	16.2424335282471	16.2619918898974	15.8151311540921	15.935158762328	16.1317210525249	16.0009347903258
YMD4544	SLAD_vs_SLAD-2PE	DNTGYDLK	P39976	DLD3	D-2-hydroxyglutarate--pyruvate transhydrogenase DLD3	615.3209	2	31900	0.999659743240514	0.224589235502567	16.1652382896144	16.1758897995992	15.9398421561236	16.2629197381294	16.0370766256437	15.9376019083984	15.8085265180825	15.8623279893317	16.6190270693917	16.3029435348179	16.2549951058387	16.1844977289074	16.5105710298294	16.6138031104765	16.073773947656	16.495725130889
YMD4544	SLAD_vs_SLAD-2PE	DQGKNVSM[147]IADSSSR	P17255	VMA1	V-type proton ATPase catalytic subunit A	638.9899	3	24489	0.999659743240514	-0.0760588055825604	15.4298274776804	13.4944132885173	15.2686989618386	15.4156202317269	15.2146694062645	14.6106820528033	14.9535167563368	15.1339269666888	14.3604970019519	14.538133305105	13.5733373126662	14.1508003805479	14.486286812539	14.5892725862419	14.4797550135564	14.1837226670078
YMD4544	SLAD_vs_SLAD-2PE	DQGKNVSMIADSSSR	P17255	VMA1	V-type proton ATPase catalytic subunit A	633.6588	3	27968	0.999659743240514	-0.16527347164811	17.3158694564548	15.4060331147428	17.2369920108954	17.2741576634724	17.3484088657358	16.6671850659122	16.7082956588335	17.1702565416763	15.9252374164538	16.4559111372686	14.6745713506806	15.9298333661675	16.3637608242756	16.0275170668197	16.9650715340708	16.0269079678739
YMD4544	SLAD_vs_SLAD-2PE	DSAVATRK	P23254	TKL1	Transketolase 1	576.3411	2	16906	0.999659743240514	-0.0916417339896736	15.0672939320914	13.5021251700617	14.4532340865315	15.0353869099947	15.2060472464505	14.5124322987926	14.2563781237727	14.4497493656223	14.6514141525065	14.8265642561565	13.7184093423904	14.3920406791461	14.8879989745331	15.0219485341642	NA	13.9628669004754
YMD4544	SLAD_vs_SLAD-2PE	DSDRTGQKR	P04802	DPS1	Aspartate--tRNA ligase, cytoplasmic	456.2514	3	10366	0.999659743240514	0.0371676933671683	13.6066254268224	12.3854646797089	13.0268692602063	13.262151093287	13.5029532308739	13.1572761043085	12.768375613624	12.7038347377496	13.2969821925245	13.8993616909896	12.5576144497939	12.8970250644027	13.9703968677432	13.8202738381128	NA	12.6728981972262
YMD4544	SLAD_vs_SLAD-2PE	DSKSPIILQTSNGGAAYFAGK	P14540	FBA1	Fructose-bisphosphate aldolase	911.8434;684.1358;912.5046;912.1713	3;4;3;3	49084;49105;50609;51255	0.999659743240514	0.0301663550086158	15.9716980811805	15.4764916458432	16.1039063477421	16.1223741741603	16.24082444311	15.6703822095013	15.8109525488985	15.8316456273819	16.4057801699494	16.3056388306781	15.477654513902	16.07051824037	16.5345689618696	16.2049057893488	15.7947631621339	16.1589238895925
YMD4544	SLAD_vs_SLAD-2PE	DSLGALSK	P16521	YEF3	Elongation factor 3A	547.8236	2	34914	0.999659743240514	0.00280724606612637	16.4936242979269	16.4956215346283	16.541243817849	16.5754886326898	16.6876997877873	16.4041901425783	16.4639551180223	16.5389042504415	16.7436650657694	16.5386838474181	16.6780377450628	16.465502540543	16.7875260372834	16.5878769847999	16.2076120174422	16.3759402181442
YMD4544	SLAD_vs_SLAD-2PE	DSYVGDEAQSK	P60010	ACT1	Actin	751.8688	2	27530	0.999659743240514	-0.139005445718341	15.0384137679728	13.470751136311	14.7938857894811	14.9958574415955	14.7723016854345	14.4167156823842	14.8382996768913	14.8276128735238	14.2515166938348	14.3161968145194	13.9701620489971	14.2807148363407	14.1691983758622	14.5081635581562	14.3080950573032	13.800451152668
YMD4544	SLAD_vs_SLAD-2PE	DSYVGDEAQSKR	P60010	ACT1	Actin	553.6163;829.9207	3;2	24603;24617	0.999659743240514	-0.382886889399146	17.4930223046332	15.9008755444664	17.4883873370653	17.4993248871485	18.224061112413	16.8770942308816	17.4704739752185	17.3415283123968	17.0903386918417	17.5927917502941	16.2805456873737	17.2179212201396	17.5722980152038	17.2790223865471	19.027273101194	16.5754045233763
YMD4544	SLAD_vs_SLAD-2PE	DTTHIKFASDPGCAFTK	P38013	AHP1	Peroxiredoxin AHP1	626.8337	4	42683	0.999659743240514	0.0860347451516326	17.0402713821737	17.456184562989	17.0370776915454	16.8952252380507	17.0816287116306	16.8780691688399	17.2363214096283	16.8886006040535	17.395441109934	17.0828341788004	17.8882965796913	17.3800289894311	17.4721583183465	17.3045173192251	16.658768493482	17.3797018368167
YMD4544	SLAD_vs_SLAD-2PE	DVAKPMSIESIR	Q05775	HCR1	Eukaryotic translation initiation factor 3 subunit J	550.646	3	38233	0.999659743240514	-0.0359481143109939	16.6547551923168	16.4615090123707	16.5809256109291	16.6472362529299	16.7341543680663	16.6373752670514	16.4895252752021	16.6271636154706	16.6674888795411	16.6063033432694	16.5822891647158	16.5609066765545	16.7029421838372	16.5520370528912	16.5275661815061	16.5407446679103
YMD4544	SLAD_vs_SLAD-2PE	DYM[147]GAAK	P22943	HSP12	12 kDa heat shock protein	538.2762	2	20848	0.999659743240514	0.0360925262941851	15.3792904780555	13.9739977980856	15.4025052459336	16.7106158675459	15.2482636324653	14.9434541945391	15.039288263326	16.0910331941135	14.8220968000358	14.4552297416775	14.1925723373719	15.1239218031928	14.9121545094488	14.5427952169612	NA	14.7954228291285
YMD4544	SLAD_vs_SLAD-2PE	DYMGAAK	P22943	HSP12	12 kDa heat shock protein	530.2771	2	27656	0.999659743240514	-0.53339667350853	16.3707625239578	14.0659394893509	16.5091229213781	17.8522588796641	16.3726108339004	16.23132991134	16.4058826399176	17.9218471232269	15.7223507776091	15.4262374007312	14.8417078426929	15.5811288778069	15.2841429803358	15.1819232686197	16.2293394047159	15.8007697370423
YMD4544	SLAD_vs_SLAD-2PE	DYPVES[391]FPDPYPCFNK	P47104	RAV1	Regulator of V-ATPase in vacuolar membrane protein 1	861.7649	3	56385	0.999659743240514	-0.00421326272725331	14.1673323342603	14.8149523765955	14.048433561666	13.6452448798286	14.1776242725921	14.0740741029161	14.1085216349633	14.3325961927878	14.9503462011824	14.5399265192646	14.6838866338563	14.6460889075372	14.5024653531102	14.7745306397749	NA	14.5268577231466
YMD4544	SLAD_vs_SLAD-2PE	EAAAIAEGK	P29453	RPL8B	Large ribosomal subunit protein eL8B	582.3344	2	25228	0.999659743240514	0.0607039313654845	16.7807346343301	15.7654986657576	16.6141505521381	16.6726329022718	16.8120711310316	15.7711289151591	16.5528590010684	16.4541419817765	16.6737631423025	16.4449818898046	15.9482162030163	16.3297090723105	16.3536621725226	16.2741194376755	NA	15.4389592171708
YMD4544	SLAD_vs_SLAD-2PE	EAAIKNSYEMR	P38765	YHI9	Uncharacterized isomerase YHI9	539.2866	3	29519	0.999659743240514	-0.119664896888818	16.2604467352923	16.3482131457587	16.1105909381742	16.3780764517897	16.5587469485072	16.2320587195538	16.3167224002143	16.4684587902949	15.9797129769228	15.941555370928	16.4525973179942	16.1311315507546	16.1207440533996	16.2315577262968	16.6637771165324	16.183443829083
YMD4544	SLAD_vs_SLAD-2PE	EAGEVKDDGAFVK	P41805	RPL10	Large ribosomal subunit protein uL16	658.3682	3	35899	0.999659743240514	-0.181247049229018	17.2888177063129	17.7182287828068	17.453537211382	17.1752230042578	17.2269652211805	17.9782954882887	17.5926108294501	17.5629233627561	17.6061183609129	17.7995933547576	17.6775078185972	17.914266070559	17.3793630492991	17.780412472872	18.4703646690986	17.6445559964581
YMD4544	SLAD_vs_SLAD-2PE	EAVAALK	P10664	RPL4A	Large ribosomal subunit protein uL4A	503.3184	2	29154	0.999659743240514	0.0263054652314985	16.944815399261	16.7345341431452	16.715557587552	16.9348326987868	17.3560329817795	16.4007669042666	16.7279477534779	16.7397703282951	17.2467919924854	17.4772669815689	16.4640739805412	16.8877031965276	17.3578383949529	16.9962820596353	NA	16.5687068697225
YMD4544	SLAD_vs_SLAD-2PE	EEVKDPR	Q03558	OYE2	NADPH dehydrogenase 2	588.8322	2	18600	0.999659743240514	-0.602514537614292	14.4483089510057	12.5997962940971	14.3766965575662	15.1469937234934	14.9423133434771	14.4911950640547	14.6460955830406	14.9022496860473	13.210064161994	13.5115392198173	12.9242609967899	13.183523620882	13.28943435225	13.4996620421036	13.6239403953319	12.7005664684123
YMD4544	SLAD_vs_SLAD-2PE	EGEKTMGAK	P14540	FBA1	Fructose-bisphosphate aldolase	520.298	3	23405	0.999659743240514	-0.0443090243237521	16.9567150768148	16.7089977270145	16.8173532645205	17.5727092666748	16.8226947920282	17.8297479607798	17.0680795542154	16.5124891252963	17.6438984171968	16.7739751046212	16.8255877026928	17.5527742577793	17.3392879060727	17.0774770926367	17.3762153350094	17.7277083755269
YMD4544	SLAD_vs_SLAD-2PE	EGKTDYYQR	P26321	RPL5	Large ribosomal subunit protein uL18	488.5886;488.9219;732.3784;489.2564;732.3776;488.5873;488.9215	3;3;2;3;2;3;3	20720;20721;20728;20733;23432;23441;23452	0.999659743240514	0.0348904339510909	17.5435254732776	16.2558901456754	17.391934651052	17.4661290177123	17.7470863341998	17.2001738734221	16.710863384437	16.859793959854	17.8588847688911	17.5656018578659	16.2458826887709	17.5055185993213	18.0081757263076	17.6880286113634	NA	17.0271437524098
YMD4544	SLAD_vs_SLAD-2PE	EGSIKTPDLGGK	P40495	LYS12	Homoisocitrate dehydrogenase, mitochondrial	604.3594	3	36591	0.999659743240514	-0.0214507497040195	16.9725435210296	16.6127973159078	16.7956478196514	17.0946112339753	16.8307803288528	16.8602496382443	16.9283379611269	16.9420349611562	16.9793280260536	16.8401857492229	16.6929745877563	17.0127613335982	16.8502501015709	16.9527552996027	16.9463204257546	16.7105344602741
YMD4544	SLAD_vs_SLAD-2PE	EGVKQPNYFGSMTQCSTLK	P11986	INO1	Inositol-3-phosphate synthase	928.4855;928.4858	3;3	45182;45961	0.999659743240514	0.640190207779371	14.0701977715165	15.1399691325459	14.3725148097241	13.7664626278515	14.0173936580493	13.8312576908228	13.7202244499485	13.2195077117	16.6229779823552	16.6531975347808	15.271150388295	16.4349919201588	16.7734578969324	16.6456721343625	NA	15.9039063957438
YMD4544	SLAD_vs_SLAD-2PE	EHAPWALKDFGIK	P07264	LEU1	3-isopropylmalate dehydratase	530.8119	4	50940	0.999659743240514	-0.162824280388556	16.0694527441529	15.0904523058802	16.0312593647687	15.6051251797779	16.6013439024643	15.4825425307319	15.5779679013052	15.7857323816325	15.8943143682048	15.8809775003798	15.1074673561621	15.5311208520183	15.6185533499896	15.7543113649652	16.1026657956248	15.4358997262948
YMD4544	SLAD_vs_SLAD-2PE	EHKFAIPAINVTSSSTAVAALEAAR	P14540	FBA1	Fructose-bisphosphate aldolase	715.4022;953.531;715.4016	4;3;4	55190;55245;56423	0.999659743240514	0.0903257025063251	13.7895446129642	14.3440217924174	13.5187028192967	13.883190438411	13.8108736878398	13.9891754831193	13.795554244838	13.5785534372669	14.5367533785576	14.0467019182974	14.5408975816735	14.1788567944838	14.4470412142658	14.2137043258844	NA	13.9943440699872
YMD4544	SLAD_vs_SLAD-2PE	EIGSSGEENKVTDASSLPHVAELSSTTR	P36139	PET10	Protein PET10	802.4112	4	43189	0.999659743240514	-0.0479344347377531	15.822274182586	15.1391360055835	16.4101291440869	16.2170234039043	15.7416735036012	15.9449956184867	15.882643947513	16.2109874055107	14.8023393169035	14.8679808806226	14.8604339737367	15.4295981806605	14.4925882458455	14.6539917155218	NA	15.0696768505591
YMD4544	SLAD_vs_SLAD-2PE	EIKQENENLIR	Q07657	SHS1	Seventh homolog of septin 1	563.9877	3	30160	0.999659743240514	-0.0620139359285155	16.4790595920655	16.2833325419571	16.1336599657576	16.4543926001619	16.2463680573384	16.4569342551213	16.3816209892868	16.5135771419096	15.9380270200829	16.2812362042821	16.6069144869555	16.1392692766318	16.082237409813	16.2100478101032	16.5075021925442	16.3793833044516
YMD4544	SLAD_vs_SLAD-2PE	EKALNEEAEAR	P0CX82	RPL19A	Large ribosomal subunit protein eL19A	521.9505;521.9492	3;3	22870;22970	0.999659743240514	-0.052695588415796	16.0234159536256	14.9844306657936	16.2483937125717	16.1270629831243	16.3109385802836	15.7577961442327	15.4454476924912	16.0799032517709	16.1915877565667	15.9528842367827	15.1714539008401	15.8071826308872	16.0162908787672	15.7319228567211	15.2494186100889	15.7117305899264
YMD4544	SLAD_vs_SLAD-2PE	EKALNEEAEARR	P0CX82	RPL19A	Large ribosomal subunit protein eL19A	430.739;573.983	4;3	21573;21589	0.999659743240514	-0.137004395728916	16.0624893083605	14.2754524109436	15.5414353530023	15.8396299042503	15.9112227697382	15.275362034861	15.4601640402661	15.6202757146071	14.8687183018586	15.6491012538469	13.592011518805	15.2913997469677	15.008959023176	15.8809075147482	14.6685886610473	14.9481009984042
YMD4544	SLAD_vs_SLAD-2PE	EKANDIGFHK	P41058	RPS29B	Small ribosomal subunit protein uS14B	590.6787	3	30729	0.999659743240514	-0.00575832147849553	17.6740826709792	16.4829483103202	17.5033777642991	17.6002914976696	17.4630772004232	17.3194123449566	17.3434604345588	17.1577835492435	16.7256954358213	16.7575036431229	16.5956563040031	16.6522572313725	16.5147903753441	16.9578744243884	17.3894813948733	16.819474310132
YMD4544	SLAD_vs_SLAD-2PE	EKDIVGAVLK	P00330	ADH1	Alcohol dehydrogenase 1	560.6918	3	45661	0.999659743240514	-0.107740451433283	16.6752290577586	15.8181959265952	16.5310444991485	16.4951536892802	16.8878011473297	16.0539088100364	16.3154921303592	16.6933828907903	16.2566620354421	16.2151766097757	15.9452988866833	16.114841976239	16.2635316845095	16.1452335290512	NA	16.0774513772686
YMD4544	SLAD_vs_SLAD-2PE	EKEEPALDWGAAR	P34167	TIF3	Eukaryotic translation initiation factor 4B	592.6486	3	37374	0.999659743240514	-0.113286744154387	17.1712225933527	16.8905494964498	17.0591375736318	17.4868484239568	17.3616139658957	16.9377291320034	17.2976227590696	17.4639392070398	17.1800619350183	17.1755139406605	16.9208008661255	17.0213799330707	17.1206017309909	16.9038158051765	16.7129077464361	17.0221600416304
YMD4544	SLAD_vs_SLAD-2PE	EKGVDGAR	P37291	SHM2	Serine hydroxymethyltransferase, cytosolic	379.2187	3	13881	0.999659743240514	-0.0399155394079624	16.1844189979945	14.771542426663	15.7940234072082	15.404558644109	16.1058944908025	14.9731772607687	15.5175912133692	15.7175426686662	16.1158687793261	15.4160679055333	15.7588584433649	15.1712349791129	15.9117548314035	15.7037856929299	NA	15.2105475399076
YMD4544	SLAD_vs_SLAD-2PE	EKIPLDQMER	P10080	SBP1	Single-stranded nucleic acid-binding protein	521.6243;521.6247	3;3	35132;35806	0.999659743240514	-0.0364838759540973	16.7382709576514	16.1723084379042	16.5959556184635	16.6697124215692	16.8150071164038	16.3803299353432	16.4346872017322	16.6921586859256	16.5469416394301	16.1472751525571	16.1882820155898	16.5980247564999	16.4436174821841	16.2850533821118	16.6663726136397	16.3622548867044
YMD4544	SLAD_vs_SLAD-2PE	EKLEKELDTIR	P06168	ILV5	Ketol-acid reductoisomerase, mitochondrial	496.3011;496.3028;496.554;496.3018	4;4;4;4	38115;39518;39533;43205	0.999659743240514	-0.226146918362739	15.4664680943905	15.5180641606501	15.7058663788239	15.0044241485196	15.8386256002541	15.6209874878571	15.7845066941769	15.3552906735469	15.2590444278184	15.3680758961292	15.5008789359518	15.1455871885794	15.6268254982748	15.5909924585199	14.9234733001772	15.5148260894968
YMD4544	SLAD_vs_SLAD-2PE	EKLMVVQR	P15365	DAL5	Allantoate permease	436.2661	3	29627	0.999659743240514	-0.209020566635182	14.8698081303743	13.8806782330749	14.6384636666754	15.1407586117275	15.1760584010894	14.9359651555734	14.6251319153769	14.6286354363531	14.3984866135868	14.2849843213761	13.9066090589226	14.3832381340058	14.6077805068248	14.5355659645698	15.2727089832236	14.3999117908099
YMD4544	SLAD_vs_SLAD-2PE	EKYSFLEGGSK	P07264	LEU1	3-isopropylmalate dehydratase	618.351	3	39291	0.999659743240514	-0.168285372688601	17.2780747371992	16.1496990172127	17.3047303500515	17.2703314820586	17.3512929527292	17.1627372459567	16.9823773177527	17.1795695608377	16.8311630508511	16.8012122443833	16.4002574321766	16.3909956417155	16.5298955430094	16.7573100791026	17.4278250609683	16.7914071847184
YMD4544	SLAD_vs_SLAD-2PE	ELDTAQK	P00359	TDH3	Glyceraldehyde-3-phosphate dehydrogenase 3	554.8125	2	22341	0.999659743240514	-0.0846983361244593	15.9930987120783	14.686079829975	15.2970602008453	15.8072102912664	15.9128164477519	15.3542575597123	15.2683885059093	15.5867798652893	15.4520135013605	15.6783773428235	14.7639355358424	15.3016836738754	15.7076063786081	15.5798627551562	15.5969346556265	14.9916583581837
YMD4544	SLAD_vs_SLAD-2PE	ELISNASDALDKIR	P15108	HSC82	ATP-dependent molecular chaperone HSC82	617.0191	3	47549	0.999659743240514	0.0268693441369052	16.453685864818	16.3248604017731	16.2907088230667	16.1590189163847	16.667874632802	16.2091321137874	15.9782252202857	16.2655646626198	16.4241863277335	16.3532380287297	16.4139112566508	16.3209376873438	16.681820623685	16.4711639441714	15.9425258278636	16.1086782090664
YMD4544	SLAD_vs_SLAD-2PE	ELKEETGYSGK	Q01976	YSA1	ADP-ribose pyrophosphatase	617.0138	3	30784	0.999659743240514	0.0407767270957677	16.2772316843263	15.9698197649146	16.0051556977833	16.4293295466132	15.9037964852703	15.9819722387087	16.2305000426193	16.4021610186559	16.0476478076583	15.8537745682674	16.035722863063	16.0476021700377	16.0132928837645	15.8414303757326	16.2072043276686	16.3062572507405
YMD4544	SLAD_vs_SLAD-2PE	EMLQQNK	P15108	HSC82	ATP-dependent molecular chaperone HSC82	597.8287	2	24099	0.999659743240514	0.0207637502658073	15.3179997876169	14.1155160298648	15.2633065403379	15.2611121172664	15.5710850152308	14.690245563739	14.8054832263026	14.8080656687502	15.9196101448455	15.7501014217988	14.1663679790505	15.1246180048462	16.0006241065916	15.8088735355883	14.8199424187867	14.6286471428467
YMD4544	SLAD_vs_SLAD-2PE	EQYAAESK	P26321	RPL5	Large ribosomal subunit protein uL18	615.3215	2	21278	0.999659743240514	-0.0383006558995884	15.9986785997573	13.845303974593	14.7713180992746	15.1369787276103	15.4347722903323	14.7871491403127	14.8928252945276	14.7907352996608	14.7115798179338	15.3999928521842	13.6380498052696	14.405974886831	15.0329360509173	16.0503479983619	NA	14.3162027560434
YMD4544	SLAD_vs_SLAD-2PE	ERAKEDYYAR	P01098	STF1	F(1)-ATPase inhibitor STF1, mitochondrial	401.9651	4	18883	0.999659743240514	0.207906803635337	14.4524062527631	13.3568047907173	14.675161933925	15.3900624713861	13.6828734233537	14.7510889152331	13.7850106646393	14.8238352310241	15.0135072365843	14.4780717225768	12.777775670401	14.6315681125776	14.7489416808675	14.2862689215863	NA	13.8930277859526
YMD4544	SLAD_vs_SLAD-2PE	ESDLKADQLER	P17536	TPM1	Tropomyosin-1	536.6256;536.6244	3;3	28856;29345	0.999659743240514	0.153343716038421	16.9174341678615	16.5304522097999	17.1155744626851	17.4462779277372	16.7815759615667	16.5871098512516	16.7682056273179	17.2594724637937	16.66082200995	16.8752696537605	16.6381975632	16.8063981116367	16.6840422481191	16.6313777565107	15.908029296695	16.7996944106592
YMD4544	SLAD_vs_SLAD-2PE	ESDLKADQLERR	P17536	TPM1	Tropomyosin-1	441.7458	4	27083	0.999659743240514	-0.216261478108848	17.0749443945257	16.5968932343143	17.0420808514626	17.0340352744994	17.2052351236681	17.299691025802	17.102005858132	17.0060676596355	17.0237483737545	16.7452845872101	16.2396025255506	16.7817354940508	16.9627596830506	16.9480038896384	NA	16.4772260709563
YMD4544	SLAD_vs_SLAD-2PE	ESKTVDNYEAR	P32495	NHP2	H/ACA ribonucleoprotein complex subunit NHP2	539.2803	3	21592	0.999659743240514	0.065084072435468	14.4708883330275	13.2672558038654	14.5217315340208	14.9328036745109	14.5299772541662	14.0983796092075	14.0906210162357	14.2133651760732	13.817256405258	13.8819129497593	13.5114141382462	13.7063259367287	13.6076305747954	14.0545453942438	14.5270869989785	13.3896369242819
YMD4544	SLAD_vs_SLAD-2PE	ETDEANIEK	P17106	CBF1	Centromere-binding protein 1	677.3485	2	23711	0.999659743240514	0.137789310314707	15.1050404542528	14.8286016251034	14.7991378022687	14.559791987327	14.607517646565	14.7832751906227	14.7560174136533	14.5946043768521	14.673560410408	14.8863409391453	14.444969060872	14.9404816444073	14.8605101007133	15.0130497682042	14.7858979022688	15.0147396032568
YMD4544	SLAD_vs_SLAD-2PE	ETKAGVVK	P02994	TEF1	Elongation factor 1-alpha	480.6417	3	20064	0.999659743240514	-0.15478525167941	16.8065861789518	14.3964233340657	16.1138579102981	16.8836079674414	16.6505483104532	15.9247763246859	15.832085667271	16.4122060950644	16.0517576537439	15.6965309823057	14.4449750259525	15.5472815309331	15.816180101931	15.4221284684258	16.2159929238187	15.3069851730367
YMD4544	SLAD_vs_SLAD-2PE	ETKKEGGFLK	Q08245	ZEO1	Protein ZEO1	513.0703	4	33624	0.999659743240514	-0.324507407068293	17.8749204019574	15.9165885508009	17.9376942945369	18.3100799345986	17.4123265754528	17.8263520113252	17.8221861181566	18.2764481052324	16.2899105257642	16.5197642373424	16.7072209203131	16.9949310238682	16.0940666171879	16.2062982066756	17.8525906204372	16.2299546323378
YMD4544	SLAD_vs_SLAD-2PE	EVIELPLKNPEIFQR	P53549	RPT4	26S proteasome subunit RPT4	710.4156	3	56885	0.999659743240514	-0.144621406512426	14.0055282584757	14.1035885022734	13.5610499354687	14.2915849920184	14.2931233342157	14.0454956485769	14.0273703423993	14.174247989094	14.2588532814016	14.3368882966098	14.399950157265	14.1762169110966	14.0865490529046	14.3020512183934	14.1332582823643	14.2028890035507
YMD4544	SLAD_vs_SLAD-2PE	EWFDIKAPSTFENR	P33442	RPS1A	Small ribosomal subunit protein eS1A	682.0202;682.0253;682.0244	3;3;3	53594;54441;54541	0.999659743240514	0.0285360169439652	15.3468279011328	15.6840500513754	15.3460120641932	15.1782183236113	15.3651632599857	15.3357480867265	15.3793307049384	15.3607222208864	15.9492622425062	15.6591052845192	15.7531634481057	15.8567580285755	15.8870020429298	15.7945964726207	15.2300990690276	15.5275035944363
YMD4544	SLAD_vs_SLAD-2PE	EYVQAAK	Q03558	OYE2	NADPH dehydrogenase 2	556.819	2	23925	0.999659743240514	0.0480243065352539	17.0226377236762	15.676683073118	16.6988728991711	17.0313914738705	17.0946608648374	15.9929784348532	16.1453938553988	17.0044547886054	16.0207766345784	16.1687114422226	15.1659861112796	15.6583074413191	15.8841043415892	15.9830197590232	16.4181485152526	15.4883595476153
YMD4544	SLAD_vs_SLAD-2PE	FADDSPKYR	P53341	MAL12	Alpha-glucosidase MAL12	701.8686	2	24542	0.999659743240514	0.011584246830191	14.4671375472077	13.5836338843063	14.7515238696105	14.4892576730997	14.6959124803352	14.0631998020541	14.3580094680782	14.1280942364359	14.6672860667302	14.3611588094478	13.5423203411538	14.0681961482543	14.2711995474862	14.3659290217988	14.2333582066486	13.8072816682521
YMD4544	SLAD_vs_SLAD-2PE	FAGRKDLLDYAAQK	P22768	ARG1	Argininosuccinate synthase	551.8245	4	45219	0.999659743240514	-0.300963669406222	16.1060741988827	15.3784526422295	16.8544271592714	16.0298157859793	16.3521445901458	16.4699974699606	16.6096924958854	16.140789907996	16.2545285421685	16.2220676733121	15.5398473924152	15.8459104893341	16.1312775719615	16.330576136755	16.4341962717297	15.9258027235021
YMD4544	SLAD_vs_SLAD-2PE	FASDPGCAFTK	P38013	AHP1	Peroxiredoxin AHP1	752.8757	2	37693	0.999659743240514	0.0448049075914874	17.1513756462005	15.1044657671115	16.1800091753032	16.5085506554006	16.9669817933376	15.8616438346768	15.9385503370458	15.9980056485897	17.1228727574216	16.77174063374	15.460901872674	16.0315661659873	16.8833937889859	16.4637235851383	NA	15.8532512036176
YMD4544	SLAD_vs_SLAD-2PE	FFGLSKEDDVR	P0CX37	RPS6A	Small ribosomal subunit protein eS6A	539.627	3	44325	0.999659743240514	-0.0108405055810792	16.1437299078894	16.4626854437876	16.6846302380392	15.663702523797	16.3138735620624	16.0277370405844	16.1071906006394	16.5493089325513	16.5673900005446	16.394117713251	16.3052398774881	16.1120406002729	16.2048306876109	16.3924563420666	NA	16.2210603181139
YMD4544	SLAD_vs_SLAD-2PE	FFISNPDLVDRLEK	Q03558	OYE2	NADPH dehydrogenase 2	666.3765	3	54738	0.999659743240514	0.0839108889701912	16.4255597498939	15.9213178077235	16.3542612236684	16.5775185992215	16.8186072793482	15.7954107586127	16.0693771052874	16.2596186813782	15.6500674549951	15.8169670592525	15.8994068484415	15.4633466234899	15.7764446290017	15.8378365320115	15.512348915465	15.9122135454481
YMD4544	SLAD_vs_SLAD-2PE	FFKQDFEENGSLER	P16140	VMA2	V-type proton ATPase subunit B	684.0139	3	45664	0.999659743240514	0.172999325190553	16.6402314003077	16.0060277899241	16.8805998918129	16.8870848938801	16.9201277385956	16.3391753087422	16.3498674510642	16.1127761767607	16.6745144881817	16.6287496220528	15.9448788374447	16.5158592142176	16.8382322306006	16.7320466126065	NA	16.2806370426417
YMD4544	SLAD_vs_SLAD-2PE	FGEEKFNTYR	P00950	GPM1	Phosphoglycerate mutase 1	532.2792	3	34792	0.999659743240514	-0.00141183710800163	17.0628632060313	16.9113896287079	16.5071308920061	17.0547995195436	17.0315641754163	16.4946326327067	17.0534139688376	16.9622198177602	17.3706575575421	17.2273347807748	16.9405299362442	16.8546383336154	17.45234247509	17.1269227782522	NA	16.6808907446614
YMD4544	SLAD_vs_SLAD-2PE	FGEEKFNTYRR	P00950	GPM1	Phosphoglycerate mutase 1	584.3127	3	31181	0.999659743240514	0.0285741489221536	16.7913604112394	16.4319306383418	16.7801196152337	16.6643977182153	16.9317756737251	16.2893993555246	16.6321809575987	16.7001558004932	17.3686426254114	17.0561770215735	16.6138808325923	16.9230546084679	17.4687312359075	17.0674870964325	16.6591357329857	16.380860195564
YMD4544	SLAD_vs_SLAD-2PE	FGIYEPDEKLASLVK	Q04697	GSF2	Glucose-signaling factor 2	773.1201	3	58693	0.999659743240514	-0.134960263855472	14.2029282367841	13.8005248740785	14.5572373075056	14.636742390402	14.5156113716589	14.3462878757688	14.4277417175838	14.4476328991805	14.5126843982526	14.144665416943	13.6433990172606	14.2446055999735	14.2155533517921	14.145381514653	NA	14.2371314662921
YMD4544	SLAD_vs_SLAD-2PE	FGQFNEIKPYLR	P34227	PRX1	Peroxiredoxin PRX1, mitochondrial	606.0079	3	48137	0.999659743240514	0.154690977110764	16.1886742177353	16.0306539824191	16.5731754312385	16.4346260475405	15.9921716605118	16.1083004081584	16.1223352376667	16.3855584641534	16.3016040245194	16.0369624729175	16.2046758120303	15.8857829456639	16.2246386885338	16.1876154822452	15.6099755516292	15.8610557328478
YMD4544	SLAD_vs_SLAD-2PE	FIGKVDVATK	P31116	HOM6	Homoserine dehydrogenase	562.6884	3	42572	0.999659743240514	-0.110072244054983	16.3605349348419	16.1085508826897	16.5572830524195	15.9439004285221	16.6645356066816	16.3211001750142	16.2324200667672	16.1925024262301	17.134057637334	16.8159841261478	15.8609105076951	16.9505164377131	16.9622600424187	16.7614886453842	16.3366969502079	16.202928040122
YMD4544	SLAD_vs_SLAD-2PE	FKDAEDIPCPDYWGGLR	P38075	PDX3	Pyridoxamine 5'-phosphate oxidase	781.7222	3	54375	0.999659743240514	-0.0290752567864416	14.1759890204724	14.3115149776696	14.301219629561	13.8267360376371	14.1382154821364	14.1541825738393	14.1510515548241	14.2883110816862	14.6176282464445	14.395933562378	14.4226431919822	14.2073722465562	14.5130836196441	14.3979765222707	14.5151304046323	14.4049520617693
YMD4544	SLAD_vs_SLAD-2PE	FKGDITWLPVRR	P07267	PEP4	Saccharopepsin	448.7709	4	47183	0.999659743240514	-0.56002468151434	13.1428747799579	11.1927446636325	13.0670320963886	11.9616843565581	13.8651292845739	12.3395085030692	12.6952131739748	12.7045836609765	13.5775632686136	13.2996546857678	11.8832232792483	12.6474686916401	13.3515244945141	13.3972271710767	NA	11.6992178330612
YMD4544	SLAD_vs_SLAD-2PE	FKGDNTDWLGIR	P08566	ARO1	Pentafunctional AROM polypeptide	575.982	3	49095	0.999659743240514	-0.0309488844315808	16.194034410144	16.2909298898177	16.2637468704872	16.0895002937329	16.0353470420516	16.44563535345	16.4150733387656	16.0659512676408	16.5842089635075	16.5714912195921	15.9502659811281	16.3631292206572	16.6305278001553	16.4011808868041	NA	16.1970471521706
YMD4544	SLAD_vs_SLAD-2PE	FKNGFQTGSAK	P51402	RPL37B	Large ribosomal subunit protein eL37B	598.0128	3	30241	0.999659743240514	-0.0396606182568142	16.5856471765009	16.076002789303	16.5038475129565	16.5619391930917	16.5313190756652	16.4576469301505	16.3902281563243	16.5068849827394	16.0526269304961	16.2428207991289	16.1366205626733	16.1705468981038	16.2520703151552	16.322569604174	16.3267947071205	16.1750918183925
YMD4544	SLAD_vs_SLAD-2PE	FKTETGIDLENDRMAIQR	P0CS90	SSC1	Import motor subunit, mitochondrial	611.077	4	43606	0.999659743240514	0.269088194394168	16.4374593041725	16.6528155771259	16.4919299961511	16.6110858299892	16.6004611739945	16.1133601505251	16.2754038014484	16.127712803894	17.2094408737738	16.8373466068199	16.6452782821916	17.0335778572102	17.1887687079759	17.2491261571518	NA	16.760675983004
YMD4544	SLAD_vs_SLAD-2PE	FQEIVKETSNFIK	P02994	TEF1	Elongation factor 1-alpha	731.0932	3	61275	0.999659743240514	-0.1129337120814	16.2899954109826	16.01580524163	16.053389247489	15.6754901876456	16.4918530284918	15.9890213303859	15.9514518993061	16.054088677889	16.7362483179436	16.8636433817607	16.0659458624115	16.5635667582892	16.8586570363147	16.7178634680018	15.9533552500341	16.3382013925734
YMD4544	SLAD_vs_SLAD-2PE	FQYIAISQSDADSESCKMPQTVEWSK	P38013	AHP1	Peroxiredoxin AHP1	912.4522	4	56899	0.999659743240514	0.123340559406298	15.0195314148806	15.1698227527757	15.2145184679966	15.1076958249516	15.384685935635	14.6993992336542	14.8394546903186	15.0946663633715	15.3054676921642	15.1989415017065	15.2777764656743	14.7883648721435	15.5282863987373	15.0826436078835	NA	15.2413453785439
YMD4544	SLAD_vs_SLAD-2PE	FSPDDKYSR	Q6Q547	NOP10	H/ACA ribonucleoprotein complex subunit NOP10	473.5803	3	26773	0.999659743240514	-0.099928417618159	16.5930951521821	15.3734378982194	16.539715073619	16.6452303165554	16.6992410766579	16.0910290530436	16.2461980499944	16.5147239313527	15.9197223030037	15.9009475006169	15.7711739549342	15.9884961298155	15.8725654534447	15.7695205376319	15.9828197727646	15.6645144004315
YMD4544	SLAD_vs_SLAD-2PE	FTDTRKDEQER	P32324	EFT1	Elongation factor 2	432.9779;576.9681;432.9778;576.9676;864.9479	4;3;4;3;2	17206;17208;20912;20937;20950	0.999659743240514	0.120317662406595	16.3996404471234	15.5662966722007	16.444425497518	16.1657971505893	16.3239354013017	15.9043321241186	15.9656958749005	15.9009257174842	16.7162398032651	16.9652749877574	15.2524392474894	16.2884470565176	16.9448336534891	16.699342235777	13.6092346205228	15.9647147009586
YMD4544	SLAD_vs_SLAD-2PE	FTQRGGGAVGK	P32505	NAB2	Nuclear polyadenylated RNA-binding protein NAB2	690.8953	2	33119	0.999659743240514	-0.0268163255088893	16.950269667848	16.5426887628011	16.9983816292312	16.7554515355847	16.8739706398958	16.6997940458198	16.8742713479465	16.9060208638383	16.4306503774151	16.7044610415923	16.6539978828341	16.2655404580307	16.3194399209869	16.3878352296256	17.0059138528541	16.1667017180026
YMD4544	SLAD_vs_SLAD-2PE	FTVTLIPGDGVGKEITDSVR	P28834	IDH1	Isocitrate dehydrogenase [NAD] subunit 1, mitochondrial	803.4531	3	59415	0.999659743240514	-0.122546535461716	14.064547880594	13.7581085245224	13.7404324126447	14.2195584412831	14.2561579312125	13.7493514534281	14.2726971557245	13.9946268605261	13.9699158210015	13.7236101999605	13.6584865624405	14.1652053561653	13.9363568626711	14.076992328592	NA	13.4794260190715
YMD4544	SLAD_vs_SLAD-2PE	FVEGDNPEEFEKVFDER	P06106	MET17	Homocysteine/cysteine synthase	797.3909	3	57154	0.999659743240514	0.137101536531345	14.0135234581762	14.2899391017828	14.2130083642471	13.8391006651072	14.1558743828296	13.9766738087052	13.8148257830095	13.8597914686435	14.2442525135996	14.0815368441892	14.0622035332223	13.8027908557404	14.3017841601966	14.2647668335307	14.5247576341856	13.947196986751
YMD4544	SLAD_vs_SLAD-2PE	GALKVEEFITHR	P32771	SFA1	S-(hydroxymethyl)glutathione dehydrogenase	426.7509	4	43374	0.999659743240514	0.383035670292049	13.7231138323494	NA	13.1518609615682	NA	13.741266781386	NA	12.5871829940408	12.8349054045735	NA	13.6618627178948	NA	13.0288144836448	13.9409324349007	13.1651354998254	NA	NA
YMD4544	SLAD_vs_SLAD-2PE	GAWGKPHGLAAR	P41805	RPL10	Large ribosomal subunit protein uL16	381.9743;382.2251	4;4	25740;25777	0.999659743240514	-0.37520533837554	16.76201932249	15.3214818186973	16.8391889348151	16.9909996850048	17.2025409258675	16.4324308678156	16.8032186926426	16.9763206281836	17.1273735098611	16.4118079143055	NA	16.4170917152071	17.2480789901421	16.9472224971977	NA	16.2226048955174
YMD4544	SLAD_vs_SLAD-2PE	GAYKYLEELQR	P05748	RPL15A	Large ribosomal subunit protein eL15A	558.6455	3	44911	0.999659743240514	0.0612815772893001	16.0940105038538	16.3587204072527	16.316394704476	16.2056100694145	16.2433107980197	16.1175301280403	16.0978489730273	16.2709194767525	16.6568989496238	16.3321323397412	16.3076894577357	16.4830786819932	16.451427251995	16.5280033160381	16.3481027181159	16.2608826430227
YMD4544	SLAD_vs_SLAD-2PE	GFDIPNIENHDVVPMLQK	P04807	HXK2	Hexokinase-2	790.7547	3	59020	0.999659743240514	0.0935974310064438	13.8560231024986	13.9036780306953	13.7718861745118	13.6178309252933	13.8343381014132	13.4593486566963	13.6110802009974	13.8702615498663	14.0759570625363	13.7391464164353	14.162650617007	14.10445009911	13.9780611059713	14.0744809026261	NA	13.9311597466566
YMD4544	SLAD_vs_SLAD-2PE	GGIDVPK	P32528	DUR1,2	Urea amidolyase	495.3022	2	28279	0.999659743240514	-0.0803487416447162	16.6451913626678	16.9552433695526	17.559144434653	16.7314144539568	17.118839971074	16.9386325055973	17.0969763816683	17.0579397290696	17.7213740678096	17.3237376529928	17.7111021728944	17.4102634108766	17.0738886079912	17.2944697982457	NA	17.3086539480838
YMD4544	SLAD_vs_SLAD-2PE	GGKEVTR	P22803	TRX2	Thioredoxin-2	525.8158	2	11809	0.999659743240514	-0.312461637443437	16.8110240628937	13.0791062872317	15.7383635907971	17.922922178159	16.858235171418	16.1006274702396	14.8198340460805	17.0225659811172	15.363390319541	15.6142640845829	13.0215388336489	15.2133927093809	15.895989255453	15.1633966070899	NA	15.3287235645588
YMD4544	SLAD_vs_SLAD-2PE	GGKFVEVD	P81450	ATP18	ATP synthase subunit J, mitochondrial	577.824	2	32897	0.999659743240514	0.177734052990459	16.6068414763891	17.2286739219874	16.8573395065919	16.6047777944837	16.4356568392742	16.8362675549869	16.8132196406817	16.5015524525474	16.9745067926944	16.876199500618	17.273009843051	17.0574263506336	16.9653203706099	16.98157300882	16.6468497960583	17.0046288022334
YMD4544	SLAD_vs_SLAD-2PE	GIKLSIAEERDR	P0CX35	RPS4A	Small ribosomal subunit protein eS4A	423.5009	4	33396	0.999659743240514	-0.0165800844738477	16.1768402734804	15.6686621240575	16.2596902909599	15.5596243373037	16.1372038756847	15.8499753790199	16.0145887921953	15.7293693167971	16.4889644291971	16.3829670572618	16.0451174988777	16.4142632422823	16.6510277483244	16.1923651627538	NA	15.9123534912564
YMD4544	SLAD_vs_SLAD-2PE	GIKS[391]VTK	P37292	SHM1	Serine hydroxymethyltransferase, mitochondrial	411.7772	4	20591	0.999659743240514	0.70054273454517	15.9573193339775	17.4939973183458	15.2908480656092	16.0500561192335	15.6701682600557	16.0496746035424	14.7069692067847	15.5632378286025	17.5440929212233	17.2278602371154	17.8709304795299	17.7205083444937	17.9562144350227	17.3725482290688	NA	17.8149263233353
YMD4544	SLAD_vs_SLAD-2PE	GISGGEK	P25371	ADP1	Probable ATP-dependent permease	476.2704	2	17305	0.999659743240514	0.0428031114002732	15.0236017998034	13.4207811679696	14.6248819177453	14.8700794709091	15.2056963183523	14.322957016904	13.9446266373123	14.2948519382577	15.0186128254262	14.855665271936	14.2806670201284	14.2769389574763	15.1696260280529	14.9901956783054	14.0459938675231	13.7567821093744
YMD4544	SLAD_vs_SLAD-2PE	GISNEGQNASIKGAIAAAHYIR	P14540	FBA1	Fructose-bisphosphate aldolase	637.1034;849.1349;637.1034	4;3;4	43320;43359;43422	0.999659743240514	-0.0392978270994533	16.9386959435274	16.3884438271178	16.9723065938144	16.8106880654869	17.0965219429765	16.933183779573	16.6549959940441	16.5826240217507	17.326592253488	16.6399358938275	15.8805480594379	16.9439657749981	17.1036652309573	16.9802463662264	17.7210176547004	16.675563207667
YMD4544	SLAD_vs_SLAD-2PE	GKDFEITAK	P07149	FAS1	Fatty acid synthase subunit beta	539.6563	3	36319	0.999659743240514	0.0912371003895061	16.1146895609072	16.5958645372854	16.0666373629915	15.9128798399386	16.2034932123139	16.0874960620998	16.0041524174405	16.0299812077104	16.6173086130672	16.8556154382709	16.8269398726261	16.6531263944407	16.641146971711	16.5515358431028	16.3104343533794	16.3814723014782
YMD4544	SLAD_vs_SLAD-2PE	GKDLSPAINYTK	P07257	QCR2	Cytochrome b-c1 complex subunit 2, mitochondrial	639.0413	3	37394	0.999659743240514	-0.0477993857016976	16.4976211646715	15.7886829932976	16.815296688246	16.8029325380772	16.9890815949099	16.2555253828724	16.4469345285603	16.4041894207565	16.7658313814286	16.5423453836471	15.9804473441286	16.3253191687438	17.0134596368448	16.583657420994	NA	15.9253044853427
YMD4544	SLAD_vs_SLAD-2PE	GKDNAEGQGESLADQAR	P22943	HSP12	12 kDa heat shock protein	684.0099	3	25119	0.999659743240514	-0.275699276016335	15.8794110533154	13.8467587028293	16.0909772420042	17.1871773879256	15.895673450989	15.4106230438238	15.5986551936129	17.2021698017142	13.9831762252117	14.2902661720253	13.8238916912525	14.6945261729168	14.6057238356042	14.4647226180038	NA	14.4393336143942
YMD4544	SLAD_vs_SLAD-2PE	GKDYVVEDGDIIYFR	P38219	OLA1	Obg-like ATPase 1	698.3692	3	48004	0.999659743240514	0.0433607838924779	16.6344841607802	16.9936585703423	16.76806071375	16.6025041774239	16.8084756525584	16.5647646921364	16.7786270339934	16.6733971080383	17.3789473939093	17.0225320154687	16.8734326538827	16.9695909098494	17.28562821963	17.021126737448	15.864609294999	16.7504650545133
YMD4544	SLAD_vs_SLAD-2PE	GKEDLLVTK	P15646	NOP1	rRNA 2'-O-methyltransferase fibrillarin	537.6713;537.672	3;3	36416;36508	0.999659743240514	0.0200661661195838	17.5514356464795	16.8058128298974	17.5735869842305	17.5774268372621	17.4841561702132	17.377758917214	17.0836477717226	17.4824347742413	17.1656723214283	17.1963078090397	16.4999507202247	17.1958640616135	17.1856010180294	17.0068160822467	16.3890588991275	16.9808115767312
YMD4544	SLAD_vs_SLAD-2PE	GKIADFAK	P19414	ACO1	Aconitate hydratase, mitochondrial	486.6385	3	36068	0.999659743240514	-0.168999403367788	16.2712389240909	15.7465437219327	16.332736406143	16.6101624978635	16.5369636810721	16.3626159268801	16.4907648871468	16.2463346684024	16.1426396843657	16.1746616689058	15.687285908261	16.1062702321682	16.3124302756167	16.1705316239865	16.3295399734846	16.1555874099657
YMD4544	SLAD_vs_SLAD-2PE	GKPDTQVTKDEEPAR	P41338	ERG10	Acetyl-CoA acetyltransferase	570.569	4	25889	0.999659743240514	-0.179879643775731	17.6679476084091	17.0794713657299	17.7273426185943	17.0990748976314	17.7419691710063	17.5964054814938	17.6145829702187	17.3403974427487	17.4349356325767	17.6208205846798	16.7607120516364	17.3551093410547	17.3122417979839	17.5088335404066	NA	17.1992792420491
YMD4544	SLAD_vs_SLAD-2PE	GKSHGYR	Q02753	RPL21A	Large ribosomal subunit protein eL21A	554.8131	2	08792	0.999659743240514	-0.162001934818955	15.5111565851163	13.5978095905344	15.6393885162919	15.6586684773222	15.6164237453644	15.7800748083968	14.6931425044125	14.9653898503669	16.7422211492706	16.1123510408145	12.6264886050652	15.8886441238299	16.6774412667351	16.4229650432934	14.6157637703125	15.5885699284641
YMD4544	SLAD_vs_SLAD-2PE	GKWTHLQR	P11986	INO1	Inositol-3-phosphate synthase	443.9295;665.3908	3;2	22963;22980	0.999659743240514	0.210526783052075	15.5861903611698	14.8858532345338	14.6837805407858	14.6545180357397	14.9461341317292	15.1746371241283	14.3909131400995	14.4565506440638	17.0548481603943	16.3053875687282	13.5192447359644	16.3786930528349	16.8334550169921	16.6211616963883	NA	16.1774788076097
YMD4544	SLAD_vs_SLAD-2PE	GLDAIDKAFLK	P05030	PMA1	Plasma membrane ATPase 1	600.3732	3	56151	0.999659743240514	-0.0717927739182507	15.5283112004135	14.4523262220348	15.6012891036905	15.2535677632274	15.635366119151	15.3667238123553	15.136545364583	14.9840300889499	15.0490850528844	15.041458339915	14.6254215726134	15.0347384454377	14.9269435599827	15.0001205255518	15.1826079293799	14.5302876529269
YMD4544	SLAD_vs_SLAD-2PE	GLIKVNGSPITLVEPEILR	P0CX51	RPS16A	Small ribosomal subunit protein uS9A	784.8157	3	61091	0.999659743240514	0.0882726153560451	15.2130619259212	15.1176041263354	15.0259976319956	15.4047317571137	15.2582849459878	14.9456678103337	15.0668780549128	15.1374741687074	15.6474140049227	15.2717810038975	14.2759354680063	15.1968990434199	15.7250323471264	15.5223190324021	15.7997297117281	15.2161795770902
YMD4544	SLAD_vs_SLAD-2PE	GLINDPDVNNTFNINKGLQSAR	P32449	ARO4	Phospho-2-dehydro-3-deoxyheptonate aldolase, tyrosine-inhibited	902.1534	3	50945	0.999659743240514	-0.024710192319306	14.7835982543685	15.1256750185223	15.2373694803753	14.8866694199326	15.0092815662584	15.2190054293224	14.8973547993251	15.0065111475699	15.0831277473675	14.7594609972777	15.291441826209	15.0569082085055	14.893947667857	14.942984165821	14.9575136411134	15.2201350658485
YMD4544	SLAD_vs_SLAD-2PE	GLKVKEYQLR	P0C0W9	RPL11A	Large ribosomal subunit protein uL5A	461.2935;614.722	4;3	35484;35511	0.999659743240514	0.141574637692184	16.0923237083486	16.2187116689136	16.2790904431571	16.0746601475058	16.2699368349576	16.1209048451509	15.977724223635	15.7299215134129	17.0472821079172	16.5893614646351	16.1618827839783	16.7085892178952	16.9193611032505	16.7686276250695	16.2340171939068	16.5162949168176
YMD4544	SLAD_vs_SLAD-2PE	GLLIDNKLQLLGAK	P40215	NDE1	External NADH-ubiquinone oxidoreductase 1, mitochondrial	702.1175	3	57563	0.999659743240514	0.111710234822342	14.6693705112672	14.5883766804256	14.6065453436736	14.5556719774006	14.553405117369	14.469082478854	14.4757480323087	14.4748879449459	14.9309881007925	14.3734652951357	14.3477237570498	14.4993431693041	14.5793433473036	14.5574228557168	NA	14.4857045178245
YMD4544	SLAD_vs_SLAD-2PE	GLPVKLTYTDNKTSK	P22768	ARG1	Argininosuccinate synthase	645.3949	4	42643	0.999659743240514	-0.0978689379372106	18.5234239515847	16.537506583393	18.3585139606625	18.0852238931352	18.329384034544	17.4884910780179	18.1887075068909	17.8895615210714	17.2456185983705	17.2750460450204	16.9345475174136	17.2009933346124	17.2870567105344	17.290983610094	17.4406854541369	17.1561105579142
YMD4544	SLAD_vs_SLAD-2PE	GMTSKPAGFMK	Q01855	RPS15	Small ribosomal subunit protein uS19	588.3329	3	36183	0.999659743240514	-0.168912880477208	18.052003371371	17.3324573304232	18.229757682424	17.7707553173423	18.2714071427579	18.0088775447846	17.8706766426347	17.9096638932921	18.4145685810652	18.1971839759696	17.5892440683987	17.9175019687342	18.2545343511929	18.2953769575639	18.1220040541551	17.8988251522169
YMD4544	SLAD_vs_SLAD-2PE	GMTSKPAGFMKK	Q01855	RPS15	Small ribosomal subunit protein uS19	549.5791	4	35612	0.999659743240514	-0.196348551428372	17.3193167608699	17.0701979087037	17.4623972291933	17.2988400248343	17.5382645843589	17.7308450240379	17.458334146647	17.208702374271	18.078003270344	17.758830785857	17.3662196276819	17.8403985474636	17.9353199038512	17.5998285105712	NA	17.6349764618158
YMD4544	SLAD_vs_SLAD-2PE	GPKAEEILER	P0C0W9	RPL11A	Large ribosomal subunit protein uL5A	482.6124	3	31322	0.999659743240514	-0.103955645766874	17.2388820738346	17.3068355151224	17.73156222673	16.3575233287943	17.5734272168763	17.5467760158429	17.1033564154503	16.8270660793793	17.9073502135493	17.652550033546	17.0151835191371	17.8251593690972	18.2676846035218	17.7989331995764	NA	17.4741479479513
YMD4544	SLAD_vs_SLAD-2PE	GPPLGAGK	Q04749	AVO2	Target of rapamycin complex 2 subunit AVO2	500.8109;500.8105	2;2	25136;25235	0.999659743240514	0.00471889109678258	16.5603425726174	15.9127203946619	16.4115725006228	16.4433130159661	16.3005125199438	16.0936928424302	16.3315058214347	16.5833617356725	16.0130515107756	16.0578398821118	15.8713314939614	15.7281929464244	16.0164688179665	16.0238686925659	16.9555294518313	16.0502158109686
YMD4544	SLAD_vs_SLAD-2PE	GQKIPIFSASGLPHNEIAAQICR	P16140	VMA2	V-type proton ATPase subunit B	703.6404	4	50420	0.999659743240514	-0.133531529727845	15.031607183481	15.3515187558228	14.9810012870769	15.1982890849572	15.1531688158629	15.2509630486865	15.4986391148576	15.1937714508424	15.615379978734	15.356842656911	15.3952006969347	15.4930750802389	15.5372294604652	15.3830843967578	14.7799702646229	15.4935706288879
YMD4544	SLAD_vs_SLAD-2PE	GRDMKEQQQR	P53064	RTF1	RNA polymerase-associated protein RTF1	395.7134;527.2828	4;3	12199;12216	0.999659743240514	-0.164783775756749	14.4694658181594	12.3289385277327	14.0615459377327	14.5379197024518	14.4761147067023	13.8553211818233	13.7091867798921	14.0163824206858	13.3172858645372	13.2156038896137	12.1808550560729	13.1611753051808	13.9323586107088	13.8220191264618	NA	12.8920269340551
YMD4544	SLAD_vs_SLAD-2PE	GSFKDSLIK	P00445	SOD1	Superoxide dismutase [Cu-Zn]	534.9969;801.992;401.4995	3;2;4	39410;39422;39428	0.999659743240514	-0.476192271649438	19.7089521734034	16.0320658674408	19.7947757321667	20.2699689001874	19.4296592585848	19.2116778771643	19.0153842677071	20.0538103563398	18.1244741375924	17.8023636006662	18.0139488305159	18.3161073815634	18.2968862031979	18.145162250804	20.4694542746306	18.0450710797333
YMD4544	SLAD_vs_SLAD-2PE	GVEQILK	P14540	FBA1	Fructose-bisphosphate aldolase	545.8452	2	38410	0.999659743240514	0.10046337641338	16.5877374249601	16.6265068020171	16.8247996991008	16.7858265344583	16.7151457879075	16.4523628877628	16.6096620432451	16.6458462359674	16.9094824688831	16.5983331951953	16.5789092757235	16.4748723652824	16.7855904770402	16.5932695532032	16.2759653254372	16.3497872984559
YMD4544	SLAD_vs_SLAD-2PE	GVKGVEYR	P0C2H8	RPL31A	Large ribosomal subunit protein eL31A	404.5754	3	23082	0.999659743240514	0.109900313938763	17.746368929394	16.7749777767137	17.935698127173	18.0766135908188	17.9787639470645	17.708025621854	17.4974265361612	16.9098410632646	18.4164542791886	17.7531135035721	16.4754441955283	17.7063284005616	18.1921248042383	17.6647498858402	NA	17.2111684672135
YMD4544	SLAD_vs_SLAD-2PE	GVLHAVKNVNDVIAPAFVK	P00924	ENO1	Enolase 1	650.8984;867.194	4;3	53973;53980	0.999659743240514	-0.175310610220905	16.6745689880712	16.0306449226579	16.8258317854625	16.5004911005572	16.8747200974382	16.7019940632849	16.4068606706836	16.7492044062257	17.4610926372535	16.8932014474834	15.7233045826397	16.9174367494238	17.2424491566074	17.0649404702737	16.2881572230278	16.3766113957188
YMD4544	SLAD_vs_SLAD-2PE	GVNLPGTDVDLPALSEKDKEDLR	P00549	CDC19	Pyruvate kinase 1	773.4336;773.4326	4;4	53662;53900	0.999659743240514	-0.0285066202386552	15.4844699815976	15.5730219162536	15.6805802939657	14.9426615132768	15.8103386820621	15.3183026297618	15.4607544151875	15.205364459037	15.7724677002949	16.2639497846911	15.7949872721728	15.7465387647079	16.222258072817	15.8859430045099	14.883060244129	15.8987527594802
YMD4544	SLAD_vs_SLAD-2PE	GWEKETK	P02994	TEF1	Elongation factor 1-alpha	743.4309	2	28421	0.999659743240514	0.0097110849452573	14.6486534753037	14.1506200025007	14.6001045227143	14.5010229787625	14.8723962089355	14.3595772941121	14.2739583862482	14.3556247502045	14.7430615942771	15.0737963551819	14.0856916387403	14.4775276039052	15.0356624647154	14.8759614701159	14.6323320896134	14.4285594653465
YMD4544	SLAD_vs_SLAD-2PE	GYKPVAVPAR	P06169	PDC1	Pyruvate decarboxylase isozyme 1	454.6133;681.416;454.6135;681.4161	3;2;3;2	27189;27230;27289;27338	0.999659743240514	-0.00513057634174885	17.8361838316437	15.727167137414	17.2103374033168	17.1315630410093	17.8762903837646	16.7071450464672	16.5567500597755	16.7855882287436	17.4975768038603	17.5742849413449	15.8021608537014	16.5276018044381	17.6471729085626	17.5854008164778	15.6971986974597	16.7005628987282
YMD4544	SLAD_vs_SLAD-2PE	GYTIKVPDVLHLNK	P0CT04	PBI2	Protease B inhibitor 2	552.0899	4	54922	0.999659743240514	-0.0947000733245904	16.0166194249427	14.0495783324209	15.1991950185165	15.8273594808096	16.0514063239137	14.9586662342284	14.9906064461546	15.4708735456913	14.955969750679	15.2071208182118	14.2314398532918	14.8784153493123	15.0001383543217	14.6910462666822	NA	14.4151426627366
YMD4544	SLAD_vs_SLAD-2PE	HALHGTAK	P05747	RPL29	Large ribosomal subunit protein eL29	569.8375;380.2276	2;3	12557;12599	0.999659743240514	-0.48797846654611	14.7327218903288	11.469960196406	14.1866933102402	15.0367706823641	14.7796545244922	13.7449721453876	14.5837864112413	14.2696468644024	12.9524780587817	13.5603962928205	12.6452644581637	13.1119066005298	12.7949149876037	13.5324447259299	13.5427425222329	12.9240324904951
YMD4544	SLAD_vs_SLAD-2PE	HAVS[391]EGTR	P02294	HTB2	Histone H2B.2	387.5513	3	10352	0.999659743240514	-0.0582963976137876	14.1783791382626	12.6534048598106	13.9761855760681	14.2067246438803	14.1157103845279	13.4950784563047	13.8887905367848	13.7483004308594	13.522824179897	13.7611477610733	14.956753097772	13.1976234178413	13.6697868139672	13.5566704776571	NA	12.7615330667873
YMD4544	SLAD_vs_SLAD-2PE	HDKGENR	P16861	PFK1	ATP-dependent 6-phosphofructokinase subunit alpha	387.2103;387.5448	3;3	06393;06395	0.999659743240514	-0.197680883800924	11.7075856040845	NA	11.7892557234999	10.8997408831652	12.1195726431626	11.8120533244241	11.4940135527156	11.2271936292342	10.1549281651159	9.9524462234697	NA	10.4003784307152	10.8733791366345	10.5733439667337	NA	10.1780918792962
YMD4544	SLAD_vs_SLAD-2PE	HDVKAETK	P06169	PDC1	Pyruvate decarboxylase isozyme 1	512.6407;768.4579;384.7327;512.641	3;2;4;3	19322;19329;20547;20560	0.999659743240514	-0.0627058428488567	17.7152279474582	16.5649702488898	16.9792921386723	17.2645058576884	17.2914286886099	17.0904332050923	17.1226707498464	17.2702869205554	16.9152157760299	17.3375655054856	16.5427925815019	17.2040425886122	17.4527259771494	17.2017197618766	16.3625228447149	17.1045647903633
YMD4544	SLAD_vs_SLAD-2PE	HFHTHKPAR	P40185	MMF1	Protein MMF1, mitochondrial	478.9402	3	10748	0.999659743240514	0.217300238573793	12.4653862110169	11.6756356322553	11.7238810353467	11.3602165774242	12.8254354171515	11.5251495402092	10.4418450088599	11.5634885355271	13.5098071788299	13.0757458951796	12.2380489585844	13.0611912821302	13.2723058962352	13.6573731768363	NA	12.6850637476564
YMD4544	SLAD_vs_SLAD-2PE	HGENALK	P06106	MET17	Homocysteine/cysteine synthase	536.8082	2	17858	0.999659743240514	0.121237454556805	17.0866581831471	14.5847723711794	15.6926182515208	15.5264305383882	16.268217563012	15.1142385275381	15.3136892269696	15.7093842084886	15.4464166268289	16.2652281554285	15.108592158803	15.1581101948858	15.7198477025802	16.9048139196132	NA	14.5523935679282
YMD4544	SLAD_vs_SLAD-2PE	HGIVEEKI	P35691	TMA19	Translationally-controlled tumor protein homolog	410.2466;614.8656	3;2	31507;31546	0.999659743240514	-0.0171756076686691	16.1766548947398	16.0232211500716	16.2574872911598	16.7979969873515	16.5259195701434	16.2985264889396	16.4423595521899	16.0572571427244	16.781443576847	16.37869121066	16.0274249979297	16.1495536664517	16.7696195555043	16.3242962890325	16.0625687195485	16.0159198083777
YMD4544	SLAD_vs_SLAD-2PE	HGS[391]QLFGLEVPGYVYSR	P06106	MET17	Homocysteine/cysteine synthase	554.0502	4	52426	0.999659743240514	0.0925000437005998	14.4430889696972	14.0138713649151	14.5233465325116	14.3610064981716	14.6350265545558	13.9417005443557	14.0354948799999	14.3590912115816	14.5999349712164	14.6862489903475	14.146732049992	14.4613798367505	14.3119529318571	14.3320858539491	NA	13.9171099853301
YMD4544	SLAD_vs_SLAD-2PE	HIGKDTDVPAGDIGVGGR	P39708	GDH3	NADP-specific glutamate dehydrogenase 2	690.3797	3	37045	0.999659743240514	0.278735371128644	15.5740564403616	15.966443812811	15.6721474225758	16.5245884794315	15.2444555462523	15.5904172973898	15.4759266570045	16.3114951700187	16.1659084721082	15.6121595569556	15.5002342572806	16.0465265285704	16.1473076240588	15.7090892431406	14.2964622815491	15.8741127554943
YMD4544	SLAD_vs_SLAD-2PE	HKNVPVHVS[391]PAFR	P0CX47	RPS11A	Small ribosomal subunit protein uS17A	524.8164	4	25794	0.999659743240514	-0.164616207550491	17.2457917464714	16.7614509057343	16.8350919820951	17.141040369145	17.1053549090262	17.1857714677565	17.1734442387589	17.1772692181062	16.7157993754082	17.0906680637777	16.8103165496295	16.8278201034391	16.7189486426434	16.8129005456965	17.151374565473	16.8810083036787
YMD4544	SLAD_vs_SLAD-2PE	HKNVPVHVSPAFR	P0CX47	RPS11A	Small ribosomal subunit protein uS17A	448.7642;448.7642;598.0152	4;4;3	24592;27878;27914	0.999659743240514	0.0421279442468308	15.8079090864842	15.406460742837	15.4079501828665	15.6898433036222	15.6579821204274	15.6466463580751	15.4140003909897	15.4250226693305	15.9677820699076	15.9526196859827	15.5993592503739	15.8383057150883	15.8698372425181	16.0202799020867	14.8861564040542	15.6367708920657
YMD4544	SLAD_vs_SLAD-2PE	HLADLSK	P00924	ENO1	Enolase 1	544.3272	2	26629	0.999659743240514	-0.0207692051142843	16.223406030624	15.7916705809921	16.1443310951725	16.2971363325857	16.4065193598096	15.8838246570193	16.2737416622964	15.975535180706	16.1669962657371	16.1793165540241	15.7358684564515	16.045849261625	16.2289579000315	16.2443111468435	15.9997376410973	16.1614516006607
YMD4544	SLAD_vs_SLAD-2PE	HLISIKDLSDEEFR	P05150	ARG3	Ornithine carbamoyltransferase	502.2792	4	49264	0.999659743240514	0.09755943739383	13.8033159400598	13.6619487367424	13.8287937198903	13.8169108420931	14.3310164029924	13.3422488852997	13.5820464440042	13.465419756914	14.2406966159281	14.4745626009317	13.6308567887793	14.0937518186893	14.1352681626911	14.3544898641203	14.179909767705	13.732718973804
YMD4544	SLAD_vs_SLAD-2PE	HMKEFSEQVR	P12709	PGI1	Glucose-6-phosphate isomerase	399.4647	4	25071	0.999659743240514	-0.259977813118683	15.9625627973198	14.9010752251089	15.8074069077805	15.2139719865947	16.5322812828783	15.4290082298241	15.4620856170742	15.5015530395021	16.3690075452053	16.2016441256672	NA	15.8157718619785	16.3010774254007	16.2371028660066	NA	15.4037175157096
YMD4544	SLAD_vs_SLAD-2PE	HNDVIENVEEDKEVHTN	P0CT04	PBI2	Protease B inhibitor 2	582.0383	4	32310	0.999659743240514	-0.346409485105678	16.895782004863	16.0753676707055	16.406298496634	16.8867945141265	17.075913907265	17.0799967585716	16.4006166313031	17.093353329612	15.9813032619275	16.4492038451077	16.6262899456507	16.556660839619	16.4076931293371	16.3486362906357	NA	16.7307499493113
YMD4544	SLAD_vs_SLAD-2PE	HNKSHTLCNR	P49166	RPL37A	Large ribosomal subunit protein eL37A	524.2791	3	09183	0.999659743240514	0.0252071508174598	11.361554377829	10.7662228023311	NA	10.1011002046564	11.4221290059442	10.6810191449218	10.3778851693749	10.3899745895779	14.2092093782202	13.3665405329851	11.1186496047683	13.1725145134765	13.7815603315827	13.3974552797697	NA	12.8352944816314
YMD4544	SLAD_vs_SLAD-2PE	HRGHVSAGK	P02406	RPL28	Large ribosomal subunit protein uL15	418.2445	3	09430	0.999659743240514	-0.3271683167688	12.9810696413162	12.3609890952778	12.4472858516628	13.0119051683351	13.2568317995618	13.0076799108164	12.8402394161414	13.0051718971475	14.2088894861183	13.6916578212179	12.696088591074	13.7296630370443	14.3397156852627	14.280039405568	NA	12.5829877523639
YMD4544	SLAD_vs_SLAD-2PE	HSGYGKR	P0CX82	RPL19A	Large ribosomal subunit protein eL19A	554.8138;554.814	2;2	09118;11565	0.999659743240514	-0.0653012182001831	15.4048292673639	12.8568975021044	14.9828339980051	15.5898872671025	15.141916673951	14.6448317846182	14.5344299644738	14.7744744843336	15.1708037239777	14.940273609689	12.8978924948217	14.6765723783748	15.1228972924425	15.192846989139	15.4200253632099	14.3817805582968
YMD4544	SLAD_vs_SLAD-2PE	HSQNDHS[391]HSGR	Q12476	AIR2	Protein AIR2	392.4435	4	06227	0.999659743240514	0.679084063404369	11.1674009501714	11.1123037279469	11.2036628692857	10.5223496407391	11.0207905181943	10.1619692952358	10.3171396660234	9.78948145507222	10.583147397163	10.0922863962574	NA	10.5545348020774	10.7341117019312	10.6372106845531	NA	11.5592200224632
YMD4544	SLAD_vs_SLAD-2PE	HVGDM[147]GNVKTDENGVAK	P00445	SOD1	Superoxide dismutase [Cu-Zn]	799.0899	3	26532	0.999659743240514	-0.278099058185854	14.9377458698473	11.9892931723227	14.9401692551245	15.8138171316129	14.5297262389294	14.8145598422643	14.0861575352552	15.3629780452019	13.1055115762912	13.1232892556262	13.2889682778693	13.3091444602515	12.786312405192	12.9772423715059	14.4016709399105	13.4371860590602
YMD4544	SLAD_vs_SLAD-2PE	HVKVDGK	P0CX35	RPS4A	Small ribosomal subunit protein eS4A	695.9368	2	22462	0.999659743240514	-0.0424771031416729	14.7939953154673	14.2690498513352	14.4886111503594	14.4252820219948	14.7997066908715	14.5731478446005	14.4845724032258	14.2894198130257	15.0599787109068	14.973117681408	14.2630237698872	14.7378764569607	14.9340164860301	15.0995694672771	14.7480184783017	14.4857886822435
YMD4544	SLAD_vs_SLAD-2PE	HVVFGEVVDGYDIVK	P14832	CPR1	Peptidyl-prolyl cis-trans isomerase	660.6979	3	52280	0.999659743240514	0.15935978669016	16.0042492914904	15.9898524731594	15.6404486558683	15.5374279071797	15.7863070643423	15.6814779234704	15.5587351870033	15.5080190061211	16.4865884796472	16.2130165215278	16.0831043855895	16.1528111963088	16.4283308287825	16.3633071203215	NA	16.0552947399504
YMD4544	SLAD_vs_SLAD-2PE	IAAYNAK	P32471	EFB1	Elongation factor 1-beta	527.8172	2	24089	0.999659743240514	0.671856536915048	17.7948456884754	16.1177427273838	17.789188021509	18.608762801205	17.6868209855465	16.3139975926704	16.4634538002248	17.1588407124714	18.7576951014621	18.1017357675955	NA	17.9266881723897	19.0595917760654	18.2751523614738	NA	17.4927193876943
YMD4544	SLAD_vs_SLAD-2PE	IAEQAQTK	P16451	PDX1	Pyruvate dehydrogenase complex protein X component, mitochondrial	596.8475	2	19221	0.999659743240514	0.00688689504500672	14.3200648015792	12.673386612018	14.1543671228579	14.5966820735452	14.1541354235964	13.8755106595325	13.6190466254773	14.068260321214	13.7514721060977	13.8322317980552	12.9990778380665	14.1510542979609	13.9076266838893	13.8659561654109	NA	13.2812095663299
YMD4544	SLAD_vs_SLAD-2PE	IAPELFLK	P15180	KRS1	Lysine--tRNA ligase, cytoplasmic	617.8927	2	51038	0.999659743240514	-0.0385442370432134	15.3153449501062	15.5459890547655	15.1094310977133	15.3285512430211	15.443154709729	15.4401361742943	15.1609083290964	15.4092940806593	15.5891894539335	15.4723496799232	15.2469983665344	15.3297330068685	15.5153929079135	15.362671732669	15.5571791272892	15.1708345823588
YMD4544	SLAD_vs_SLAD-2PE	IATAIEK	P00925	ENO2	Enolase 2	525.3314	2	28652	0.999659743240514	0.0724820377419064	19.0031399098108	18.7324616738105	19.0618804624604	19.0066125117203	18.693165957994	19.6441880260992	18.1677950521731	19.009017370568	19.3303041814244	19.4022066718913	18.5723280900524	19.1535253094795	19.2299019645828	18.9322803343116	NA	18.9134012479805
YMD4544	SLAD_vs_SLAD-2PE	IATAIEKK	P00925	ENO2	Enolase 2	494.6578	3	29256	0.999659743240514	0.130902893950257	18.0638150292245	16.9778269469457	17.458051038175	17.7705747367342	17.8665134527719	16.9865127508052	17.2534369692634	17.6401930024379	18.6939422430283	18.4672735019936	16.4330951405647	18.0289878409666	18.7246000346463	18.3681015284891	NA	17.3723855543633
YMD4544	SLAD_vs_SLAD-2PE	IATEASK	P02294	HTB2	Histone H2B.2	512.3049	2	19561	0.999659743240514	0.139800847167431	16.8792644146176	15.3297361310215	15.9524829240892	16.0960712685348	16.607290546813	15.882138984319	15.2579210647935	15.9510007536679	15.9884114027848	16.4886160945515	14.9194148154865	15.9844757237627	16.2080786052774	16.569531849478	NA	15.441395385117
YMD4544	SLAD_vs_SLAD-2PE	IAVHVTVRGPKAEEILER	P0C0W9	RPL11A	Large ribosomal subunit protein uL5A	465.0801	5	40905	0.999659743240514	0.108707226412839	14.4542483236151	15.5675198259644	15.4112560228003	15.9988967447481	14.5739209204686	15.8395085965092	15.5539273782593	15.0297351162393	16.3627216717908	14.6784559820499	15.3178254770447	16.4391409884413	15.7383159653565	15.6216381177173	NA	15.8473475987929
YMD4544	SLAD_vs_SLAD-2PE	IAVIGPNGAGK	P16521	YEF3	Elongation factor 3A	650.9008	2	33680	0.999659743240514	-0.0360240682876878	16.5912237924783	16.1488328245121	16.5265386593732	16.8811576964597	16.8247192257515	16.498666553805	16.511799658682	16.4566638077356	16.7651562413974	16.7468537380584	16.1986646473861	16.5205421020515	16.756056769198	16.7496526111451	16.5334386039899	16.3425549301552
YMD4544	SLAD_vs_SLAD-2PE	ICANKYM[147]TTVSGR	P41805	RPL10	Large ribosomal subunit protein uL16	607.6502	3	28785	0.999659743240514	0.0532559589981716	16.1575927409802	16.4143306751951	16.074280747854	15.9642260490267	16.1678082955799	16.0888982645694	16.0362628754061	16.1044369415079	16.0515408238025	16.3034050368633	16.5791236557232	16.0846879860963	16.2501314087288	16.2739192715488	15.6820346551333	16.2287560998713
YMD4544	SLAD_vs_SLAD-2PE	ICANKYMTTVSGR	P41805	RPL10	Large ribosomal subunit protein uL16	602.321;602.3186	3;3	32900;36159	0.999659743240514	0.0411611316560681	16.3176822523917	16.4115083535666	16.4087246766483	16.3865145095726	16.3604357901205	16.3297277635317	16.3571801447147	16.3124415671881	16.6634239666862	16.5684679913749	16.3998908448188	16.4872485301736	16.6500312752672	16.6333643146958	16.0827505453627	16.4389048847895
YMD4544	SLAD_vs_SLAD-2PE	IDIVEDRYINLK	P22768	ARG1	Argininosuccinate synthase	599.0166	3	48143	0.999659743240514	-0.00451104993843998	16.6586931571031	16.0995950930445	16.6780491857175	16.3210639212135	16.9512386876438	16.4023537976367	16.2740899572979	16.1477631142539	16.69452783321	16.4932962212486	16.3309881980411	16.2589837288956	16.6727976334429	16.3671006395149	16.7157939952056	15.45829905239
YMD4544	SLAD_vs_SLAD-2PE	IDTLTEK	P38623	RCK2	Serine/threonine-protein kinase RCK2	375.2238	3	28062	0.999659743240514	0.227139375332778	15.5892564360202	14.8956688185296	14.6122110061014	14.9832865465681	15.3884522391203	14.4312657895481	14.6704773549715	14.6816699222483	15.2395148240946	15.2630634009533	14.9223875298015	14.7198589565805	15.2323311094716	15.1435707025116	14.2356097553019	14.8392046168515
YMD4544	SLAD_vs_SLAD-2PE	IDTSVKAPQALMLAPTR	P10081	TIF1	ATP-dependent RNA helicase eIF4A	706.0786	3	50032	0.999659743240514	0.0439348690199921	15.818512543534	15.876008218003	15.6637456589849	15.8832272184679	16.190503516222	15.3825029496423	15.6796082195398	15.8131394775059	16.2729867413152	16.0303127537108	15.9298758993873	16.1094756507356	16.3180386811405	16.2721370826655	15.6817541658192	16.0144539751844
YMD4544	SLAD_vs_SLAD-2PE	IEEELGDKAVYAGENFHHGDKL	P00925	ENO2	Enolase 2	616.9284;770.9073	5;4	48554;48568	0.999659743240514	0.445086039309484	17.4750331114305	18.4820039224474	17.4947808982064	17.5939635258595	17.7422253183684	16.9863846606765	17.578362669304	16.958464652357	17.9755885253232	18.6680995444151	18.3475339964388	18.2983321548701	18.7390533435805	18.4699303599597	NA	18.4236392561874
YMD4544	SLAD_vs_SLAD-2PE	IEEELGDNAVFAGENFHHGDKL	P00924	ENO1	Enolase 1	687.095	4	46841	0.999659743240514	-0.123375790567767	17.1581920713061	16.9560325382413	16.7792045001386	16.856536580554	17.3684253933389	16.682559100272	17.0679631590289	17.1245211998714	17.8459866331899	17.6656081019106	17.1055053166801	17.505707680102	17.4968227619912	17.7009726219209	NA	17.1588379969118
YMD4544	SLAD_vs_SLAD-2PE	IEKNVLR	P53252	PIL1	Sphingolipid long chain base-responsive protein PIL1	392.5867;588.3775	3;2	25944;25951	0.999659743240514	-0.148151015231214	16.8441219155241	15.1917192683434	17.3015637047814	16.912303790606	17.3083104764283	16.1331639167859	16.6840380826173	16.7168002643482	15.9122099026746	15.9044132356483	15.2817177951052	15.8078812863835	15.8213947051058	15.8991623941082	16.1277126263203	15.4152238955126
YMD4544	SLAD_vs_SLAD-2PE	IFDGDKGLNTGGMGAYAPAPVATPSLLK	P07244	ADE57	Bifunctional purine biosynthetic protein ADE5,7	843.2195	4	60988	0.999659743240514	0.174016660624581	13.5341654697578	13.8207576082542	13.6331715596625	13.6702704554292	13.7393863156757	13.3303103557662	13.3938700122718	13.4987317668915	13.977146057639	13.7686177979228	13.9068985574451	13.7551322377491	14.1901702337292	14.0523422522739	NA	13.6386250952173
YMD4544	SLAD_vs_SLAD-2PE	IFEFPKTTVAALR	P0CX49	RPL18A	Large ribosomal subunit protein eL18A	599.6935	3	55722	0.999659743240514	-0.166393544014765	15.0263632479859	14.7015143365063	15.3220448054852	15.0305448404149	15.4425380957377	14.9989498227667	14.8906763163228	15.4138771716241	15.6973600300168	15.1948185774087	14.3433643883925	15.2884466370286	15.5783394158127	15.3446131019441	NA	15.1908343359076
YMD4544	SLAD_vs_SLAD-2PE	IFKEINEHSTSYTFR	P07149	FAS1	Fatty acid synthase subunit beta	544.79	4	45286	0.999659743240514	0.0868238323338062	14.8431859316181	14.9677075217161	14.9863563166387	14.73538300814	14.8415705367669	14.8053671278644	14.8968139553399	14.6415858288065	15.5787378194234	15.2039606544774	15.1379257517481	15.1771291023512	15.4958310695873	15.2312461537922	NA	14.7890002527038
YMD4544	SLAD_vs_SLAD-2PE	IFNPPKEDMKDDVTGEALVQR	P07170	ADK1	Adenylate kinase	753.4124	4	49723	0.999659743240514	-0.158076382100893	15.4578286180779	14.9033751266376	15.5966749374306	15.4064839433053	15.5135242569712	15.4482868096505	15.5130966296074	15.5217604576258	15.244754889174	15.2997878020067	15.1129908890173	15.3155069124448	15.4945294656514	15.3522918440985	15.4131951195216	15.2123449557906
YMD4544	SLAD_vs_SLAD-2PE	IGDIEKWTANLLPAR	P0C0W1	RPS22A	Small ribosomal subunit protein uS8A	667.7234;667.7215;667.7219	3;3;3	58817;62625;62724	0.999659743240514	-0.0652391374684811	14.7905970779719	14.5981096791473	14.8076231381488	14.6271699530385	14.8357119995529	14.7501104233952	14.561422239439	14.9372117357935	15.0523483370696	14.9771100207027	14.7855157069114	14.9018247179732	15.2334682509881	15.1718794519583	14.5943205904657	14.7250801307984
YMD4544	SLAD_vs_SLAD-2PE	IGDYAGIK	P00330	ADH1	Alcohol dehydrogenase 1	570.836;570.8327	2;2	33778;33880	0.999659743240514	-0.373172263954523	18.2324084208486	16.7345186898871	18.3300878319067	18.1073587353997	18.6619540863097	17.7576620464357	18.1469752559224	18.3304713451924	17.8198121126707	18.0443244556458	17.245685585416	17.6558447852172	18.0112470404485	17.7469457325029	15.7432304164103	17.3697068248311
YMD4544	SLAD_vs_SLAD-2PE	IGEDRFDKMESK	P18899	DDR48	Stress protein DDR48	516.534	4	34377	0.999659743240514	0.180593219832993	17.0427681464796	17.671631404144	17.426890089221	17.9522294109751	16.921259306012	17.3144282679654	17.2612237536624	17.8742348438478	17.5587702413734	17.7335290893997	18.0471905990775	17.8977068077382	17.3960030798484	17.4120221395573	17.6099719643254	17.6004813846931
YMD4544	SLAD_vs_SLAD-2PE	IGGIGTVPVGRVETGVIKPGM[147]VVTFAPAGVTTEVK	P02994	TEF1	Elongation factor 1-alpha	1016.0893	4	59419	0.999659743240514	0.0479627680024883	14.7365561544127	14.1397157560781	14.8651026747375	14.620533068571	14.1939003374378	14.7638683273838	14.45423201254	14.7580559044277	15.063430279564	14.5238231311422	14.3013753603227	14.9749415695279	14.836946963615	14.8148354175697	13.7819524972441	14.7387041537612
YMD4544	SLAD_vs_SLAD-2PE	IGIVEISPK	P07280	RPS19A	Small ribosomal subunit protein eS19A	630.3998	2	43568	0.999659743240514	0.230145889133151	17.644407683924	17.9650441096319	18.0327801334554	17.8470959914997	17.7142496417263	17.3114431892174	17.7828119462236	17.7602395848111	17.6747364666676	17.998970136482	17.8103983713347	17.6877291725664	17.8052241119595	17.7429136553208	17.131717407818	17.662112991327
YMD4544	SLAD_vs_SLAD-2PE	IGKFPFAANSR	P09624	LPD1	Dihydrolipoyl dehydrogenase, mitochondrial	504.628	3	39162	0.999659743240514	0.105414091820208	16.155152682707	16.0244836157245	15.4896133077121	16.2118377071608	16.1969363169581	15.6653628044541	16.0523931226065	15.544738702005	15.6576946276327	15.7886966117904	15.8810227889263	15.9259822787355	15.7636616420519	15.6001881297554	16.0665806123777	16.0802376815513
YMD4544	SLAD_vs_SLAD-2PE	IGNAYHK	P15705	STI1	Heat shock protein STI1	553.818	2	19500	0.999659743240514	-0.0632086865632555	14.5142661733483	13.0877185588457	13.9695975046405	14.5059202625505	14.5389092715097	14.2261615402541	13.5330792044274	14.0321872294467	14.3071703287013	14.3208173698233	12.7177441543549	13.574866642666	13.8760321336806	14.7452998999855	14.2439815861495	13.6778231209649
YMD4544	SLAD_vs_SLAD-2PE	IGPLGLSPK	P0CX53	RPL12A	Large ribosomal subunit protein uL11A	593.8837	2	42483	0.999659743240514	-0.0578468207520153	17.5533240334889	16.8054909677829	18.0028364364065	18.1586793776733	17.5713673376492	17.6234334084747	17.817282678246	17.7396346739898	18.2057875705546	18.0710043915474	16.6084669957079	18.2272725818541	18.302461992189	17.9504350850573	NA	16.8354944183663
YMD4544	SLAD_vs_SLAD-2PE	IGPNRELKK	P05694	MET6	5-methyltetrahydropteroyltriglutamate--homocysteine methyltransferase	555.0226	3	25840	0.999659743240514	-0.0121220577050103	16.1837471970447	15.8714741951612	16.0374189518503	16.0894350713375	16.3337006737549	15.9496810088746	16.0263155343581	15.920866429226	16.112235155915	16.2581432037845	15.7550073624603	15.9721418655661	16.4613804759831	16.4268520660297	15.8669212649746	15.5971042444204
YMD4544	SLAD_vs_SLAD-2PE	IGQKNEVR	P32597	STH1	Nuclear protein STH1/NPS1	416.5852	3	18895	0.999659743240514	-0.494801522300349	13.9390715673647	12.5774743291045	13.1335572516265	13.8532013472164	14.1429311567455	13.8700090549798	13.6539682035896	13.8156021691987	13.2893927798877	13.23327304144	11.7709084087639	13.6843912856732	13.6234063116713	13.7110093066505	14.7297450259751	13.0953143120887
YMD4544	SLAD_vs_SLAD-2PE	IGQSSIDKLIISNTVPQDR	Q12265	PRS5	Ribose-phosphate pyrophosphokinase 5	796.7855	3	52984	0.999659743240514	0.244774674695678	14.5816430507172	14.2154419076876	14.2881844781567	14.1967471287509	14.084002446986	14.0383253350508	14.1124389670985	14.0681511173943	14.6094809903645	14.2315710446772	14.4039829865537	14.5927044201844	14.5797246591139	14.422215780992	14.4107252760644	14.1928072732933
YMD4544	SLAD_vs_SLAD-2PE	IGRIEDVTPVPSDSTRK	P39516	RPS14B	Small ribosomal subunit protein uS11B	544.3079	4	34681	0.999659743240514	0.0519219003478781	15.9762745276883	15.8635062592978	15.7134286197815	16.0437510621249	15.8447091845465	15.7132936092272	15.8497032271708	15.9815668465565	15.8023838638599	15.8258031093762	15.9108980380946	15.8814179034426	15.9457402041382	15.8842043319504	15.2353012120014	15.6861814508336
YMD4544	SLAD_vs_SLAD-2PE	IGSEFTEHTS[391]ANNNR	P32445	RIM1	Single-stranded DNA-binding protein RIM1, mitochondrial	660.9947	3	23400	0.999659743240514	0.11209382567735	15.1212846312924	13.5211189288216	15.004423035277	15.7006499421199	14.8685748606788	14.6873684731396	14.4689501178801	14.8742077831029	14.7207618667967	14.5566773983087	13.6194171111802	14.4079951767396	14.4452694642563	14.5349038769506	14.6486498273779	14.3516861197301
YMD4544	SLAD_vs_SLAD-2PE	IGSEVYHNLK	P00925	ENO2	Enolase 2	732.4132;488.6111	2;3	31260;31332	0.999659743240514	-0.0164377916932885	16.8096864222553	15.798409139924	16.5094458600167	16.7334541515103	17.2058859728387	15.8112585903739	16.664936377491	16.2346657997759	17.3215439694563	17.2468283207982	16.3191069254874	16.8806000655286	17.7615713417587	17.2372975093171	14.7838482815204	16.4916788137465
YMD4544	SLAD_vs_SLAD-2PE	IGTIVHKER	P0CX35	RPS4A	Small ribosomal subunit protein eS4A	452.9488	3	21754	0.999659743240514	-0.0785139253818485	16.6227498016649	15.9185615616798	16.7024765601515	16.3834945648313	16.6866704583862	16.1278582311915	16.7087494005322	16.418060099745	16.5152715047758	16.7713188105909	15.8482073382608	16.578738121733	16.9083380331958	16.7828285823039	16.6166813581916	15.7815091064546
YMD4544	SLAD_vs_SLAD-2PE	IGYDDSAK	P19358	SAM2	S-adenosylmethionine synthase 2	586.8111	2	26459	0.999659743240514	0.16845370235432	17.3539874451894	15.8673694188372	16.6768085143537	17.002791176474	16.9364788548029	16.1240849191636	16.5536091771497	16.6129687943206	17.1525735025822	17.223200560535	16.014766794015	16.7079279911186	16.8519560798678	17.1238941443547	NA	16.3115252473677
YMD4544	SLAD_vs_SLAD-2PE	IGYDDSAKGFDYK	P19358	SAM2	S-adenosylmethionine synthase 2	522.5313;696.3719	4;3	43491;43494	0.999659743240514	0.188404358736356	17.2254643428779	17.5707087846471	16.8928022100451	17.2714428290954	17.1229673653963	17.1028593859269	17.0706035086827	16.9103704717142	17.8147761752713	17.8513313334061	17.6683575966752	17.8335094955652	18.0800606373634	17.7157169826202	17.3366701886144	17.9769612537333
YMD4544	SLAD_vs_SLAD-2PE	IIDNAGKPGEILR	Q12363	WTM1	Transcriptional modulator WTM1	567.3414	3	41477	0.999659743240514	0.115570462874594	18.0169855340501	17.48435133359	17.8372174107494	17.7931994420816	17.9221109539438	17.4794204877243	17.6993151620169	17.5686252652876	17.7670120680998	17.7757850093409	17.4624572830982	17.8546166873512	17.7256062057853	17.7585389636603	NA	17.5498864851409
YMD4544	SLAD_vs_SLAD-2PE	IIKCDEHMGLSLAGLAPDAR	P40302	PRE5	Proteasome subunit alpha type-6	618.5838	4	52659	0.999659743240514	0.0987222824676373	14.9068274861888	15.1780814223383	15.3112897990289	15.1158062213396	14.9431529377983	15.0843773065866	15.1097069167237	14.9798786379164	15.5009079610174	15.4027588267104	15.1239073627486	15.4055822143869	15.3523299524058	15.1642504386409	13.8436601621468	15.1662887781411
YMD4544	SLAD_vs_SLAD-2PE	IINEPTAAAIAYGLGAGK	P11484	SSB1	Ribosome-associated molecular chaperone SSB1	678.7286	3	55184	0.999659743240514	0.0674472774079753	14.9636556104267	14.6938524418687	14.9098926295207	14.7404884108394	15.2181216437723	14.671650315925	14.4163420841891	14.7319859391373	15.4280732280846	15.1810672837271	15.1386839638609	14.8324250923885	15.1612026253589	15.0809218711965	15.113530712033	14.8890235154652
YMD4544	SLAD_vs_SLAD-2PE	IINEPTAAAIAYGLGAGKSEKER	P11484	SSB1	Ribosome-associated molecular chaperone SSB1	742.6769	4	49317	0.999659743240514	0.11615677232678	15.1955896238664	14.836884902516	15.1393823781325	14.9526821076374	15.2651149460274	14.7914385697847	14.7926814607108	14.8106769463223	15.6071112306823	15.421345264619	14.9014957354802	15.2749453133335	15.4093400750255	15.3486028882804	14.7627321691069	14.8151309937373
YMD4544	SLAD_vs_SLAD-2PE	IKELEAR	P08964	MYO1	Myosin-1	388.2429	3	23749	0.999659743240514	0.00406234447423515	15.6388549094478	15.1606759072206	15.7129690121765	15.3865424483732	15.6203039353684	15.258837547883	15.5643215947631	15.4393298213067	15.2816417832308	15.2718587581306	14.9370680827241	15.0225690838453	15.3387417023069	15.0518805470948	14.9614728118687	14.9896510634095
YMD4544	SLAD_vs_SLAD-2PE	IKESTVAGFLVGSEALYR	P15703	BGL2	Glucan 1,3-beta-glucosidase	748.7587	3	58551	0.999659743240514	-0.151257127316669	13.7694570924669	14.1330904284621	13.3949665308639	13.8457099091567	13.9781608470831	14.0586055992537	13.6952268155349	14.0162592083446	14.4097975447996	13.9123274390913	14.209070486509	14.068227685637	14.486180694346	14.0240558223077	13.5750745095416	14.4343674280537
YMD4544	SLAD_vs_SLAD-2PE	IKFEMEQNLR	P35527	KRT9	Keratin, type I cytoskeletal 9	537.9689	3	41931	0.999659743240514	0.186236212567232	15.732060092664	15.7615143619737	15.443080675537	15.7313857782291	15.7036588726227	15.3689846451688	15.5465386558714	15.303913884472	15.8970628257499	16.6456924514959	15.8455522956375	15.7293923177615	15.7793929120811	15.6997857763534	15.3758706091243	15.6031738320939
YMD4544	SLAD_vs_SLAD-2PE	IKGGAEAASK	P31373	CYS3	Cystathionine gamma-lyase	513.9849;513.9848	3;3	22518;24938	0.999659743240514	0.0185003727108004	17.4717685543107	16.6848657772008	17.3084098429766	17.4176399697117	17.5531384519184	17.2640122805421	16.8067239901765	17.1848079307198	17.9153843295994	17.4438903315501	16.8278989555835	17.3355385069008	17.6590991922907	17.5380967916289	NA	17.2947518439399
YMD4544	SLAD_vs_SLAD-2PE	IKGVSDEANLNETGR	P07251	ATP1	ATP synthase subunit alpha, mitochondrial	636.3452;954.0142	3;2	33076;33083	0.999659743240514	-0.253772773246201	16.9933767238474	15.8197290392983	16.9681781041418	16.4433988479503	17.0757823904662	16.591027044361	16.8685610468428	16.7044033265527	16.9617081167133	17.2249451826565	16.244892761876	17.0716784717563	17.3033642941885	17.0511157097297	NA	16.318075139896
YMD4544	SLAD_vs_SLAD-2PE	IKLFGGK	Q08387	DNL4	DNA ligase 4	457.6395	3	38610	0.999659743240514	0.179903399319407	15.1802517848817	15.6350792996038	15.4338515572168	15.0292798174213	15.1898619796713	14.7501862416296	15.336915846775	15.2818847937702	15.473366931964	15.4568571791695	15.8900242715889	15.7256040322783	15.5792795253734	15.2806266206858	15.65162196344	15.3737241975531
YMD4544	SLAD_vs_SLAD-2PE	IKLLLTK	P0CX37	RPS6A	Small ribosomal subunit protein eS6A	479.6752	3	44179	0.999659743240514	-0.197457544835125	15.0099914211224	14.1028683598309	15.1759825256242	14.7954517884973	15.4642648896414	14.478085003122	15.1253010211966	14.8064733604553	15.6627922623839	15.2837446029459	13.9795806219896	15.0609827125489	15.9242460742648	15.6097081521602	NA	14.5022719100693
YMD4544	SLAD_vs_SLAD-2PE	IKPLEQLTLEPYERDHCIVVGR	P15646	NOP1	rRNA 2'-O-methyltransferase fibrillarin	594.7319	5	51632	0.999659743240514	0.067229688148652	14.8769764942813	14.6141995470439	14.6478038630755	15.0811988421015	15.1263445747015	14.9101250552859	14.5089823184864	14.4058080454338	15.348666415215	14.8863734461481	14.8921676771669	15.1245218834116	15.052294697659	14.9549194347603	NA	15.0418131299346
YMD4544	SLAD_vs_SLAD-2PE	IKPVVVINKVDR	P32324	EFT1	Elongation factor 2	497.829;497.8291;663.4352	4;4;3	39111;41125;41140	0.999659743240514	0.0118182376688907	16.0956721696715	15.7502038541101	16.4698030250786	16.2818957047283	16.5111234463019	16.348157022164	15.8845280819719	15.8064932524751	17.149232247775	16.9269565670579	15.6015068422398	16.6475867403048	16.9529889065118	16.7729930176855	16.5649404974368	16.5597745603525
YMD4544	SLAD_vs_SLAD-2PE	ILVDNKLECPPPLTNAR	P15180	KRS1	Lysine--tRNA ligase, cytoplasmic	752.0914	3	48035	0.999659743240514	0.0965275715727998	14.545453664043	14.4936284025314	14.7314315658586	14.4691998596908	14.4946950140498	14.6760615308248	14.3532833758519	14.3295632851061	14.9613088455384	14.5740499088305	14.5842760586719	14.8057763927002	14.8877815855432	14.9846958993507	13.7460724469754	14.502752856572
YMD4544	SLAD_vs_SLAD-2PE	INEKPTVVNDYEAAR	O14467	MBF1	Multiprotein-bridging factor 1	675.032	3	34819	0.999659743240514	0.0970465742056419	16.5443650125174	15.3707305112892	16.3636311449673	16.5606273213127	16.3178961673497	15.7612678055944	16.1224942764141	16.2495094439059	15.8003663971474	15.8963565858029	15.6196500474945	15.834782487553	15.7933969961573	15.8363706240323	15.6346850214476	15.737441906341
YMD4544	SLAD_vs_SLAD-2PE	INFGIEK	P00549	CDC19	Pyruvate kinase 1	562.8377	2	41745	0.999659743240514	0.00212217325441344	17.9348698246371	17.5212573717914	17.9392422880721	17.8915427041083	18.348265417528	17.2668159643282	17.8017322354954	17.8616098782397	18.2027138981375	18.4313106685593	17.8358698515029	18.157697848955	18.638298601771	18.6896735945902	NA	17.8407034714194
YMD4544	SLAD_vs_SLAD-2PE	INM[147]DKYHPGYFGK	P02406	RPL28	Large ribosomal subunit protein uL15	549.2973	4	36153	0.999659743240514	0.0487679150650564	17.1790408664605	16.7696556721022	17.0417617378062	17.1913062203184	17.0813985804164	16.7242634289184	17.1317400549479	17.0492907721446	17.178723320689	16.9763985032209	17.0744927557409	17.1798258469634	17.0820535223442	17.0501707955145	NA	16.9640341759241
YMD4544	SLAD_vs_SLAD-2PE	INMDKYHPGYFGK	P02406	RPL28	Large ribosomal subunit protein uL15	545.299;726.7269;545.3002	4;3;4	41085;41103;43242	0.999659743240514	-0.240894131232032	16.9569665737574	16.7780707248087	17.8262221696356	16.8350487770885	17.6183870777567	17.3380195640078	17.3280003824583	17.0754777459956	18.5366903800011	18.1728147483999	16.8206112680569	18.1002890086306	18.3448570441502	18.1519575400262	15.7288964894217	17.3930913920495
YMD4544	SLAD_vs_SLAD-2PE	IPAEHLNVKPLEEQHPLESR	P35844	KES1	Oxysterol-binding protein homolog 4	528.8964	5	41207	0.999659743240514	0.00455284054894278	15.0784960711422	15.1091832868909	15.5025815160561	15.217044179439	14.9732213962963	15.5119262784757	15.3855224256065	15.0184235909539	15.5835393473053	15.1727133994932	15.2724774852605	15.4242399736409	15.416055506684	15.1318521719412	NA	15.0461271472979
YMD4544	SLAD_vs_SLAD-2PE	IPSKDEFIAK	P05694	MET6	5-methyltetrahydropteroyltriglutamate--homocysteine methyltransferase	586.0255	3	42362	0.999659743240514	-0.237254978006096	16.118222485076	15.685546588063	16.3147138679928	16.3476851871454	16.2238780982222	16.3787762151407	16.4364764832482	16.3760572436905	15.8923541266509	15.8331280540235	15.7789713959873	15.814839456137	15.8846358165431	15.7498796174206	15.8480831775633	15.9405463716824
YMD4544	SLAD_vs_SLAD-2PE	IQDKEGIPPDQQR	P0CH08	RPL40A	Ubiquitin-ribosomal protein eL40A fusion protein	610.3464;610.3434;610.0017;610.0001;610.0019;610.0021;610.0019;610.0014;610.0024;610.0031;609.9991;610.0021;610.0026	3;3;3;3;3;3;3;3;3;3;3;3;3	25739;25985;26883;26987;27391;27554;27733;27911;28005;28193;28414;28635;28758	0.999659743240514	-0.0641277134456839	15.9303208841423	15.2957988147804	15.8014753103209	16.069351731912	15.8943292421109	15.8314649081666	15.7580606369335	15.8696028077275	15.6347699948044	15.6475627039618	15.434747902518	15.5709258910521	15.6358568254206	15.7390421091639	15.8109129620782	15.5713717940533
YMD4544	SLAD_vs_SLAD-2PE	IQEITSVRPYSGNFGENDKDGIDTAYR	P40825	ALA1	Alanine--tRNA ligase, mitochondrial	838.1739	4	49536	0.999659743240514	0.0615368499451066	14.1574793545973	14.2279612641165	14.1480900619322	13.4059357119739	13.93454007402	14.1207304270167	13.9767161695937	13.6613323222091	14.5260180152228	14.3582637858722	14.7904848373875	14.4730645840719	14.7245588164586	14.4613307199868	14.1133986557067	14.6837724920574
YMD4544	SLAD_vs_SLAD-2PE	IREDPLLDFK	P13663	HOM2	Aspartate-semialdehyde dehydrogenase	517.3033	3	47473	0.999659743240514	0.144885788998629	14.3895530311606	14.2016280223575	14.7311956469367	14.0175523965034	14.5211048826393	14.1656809983777	14.1501813308863	13.9234187290605	14.7286621081963	14.6496508392668	14.4285991837658	14.5006721618516	14.8054409988139	14.5489678725603	14.38216996436	14.2951338723444
YMD4544	SLAD_vs_SLAD-2PE	ISGGNDKQGFPMKQGVLLPTR	P0CX37	RPS6A	Small ribosomal subunit protein eS6A	713.9109	4	46945	0.999659743240514	-0.0691788666813018	16.9990812167288	16.5070019146575	17.4225578292499	17.2355213509619	17.4568699443785	17.0580027613939	16.8820965401116	17.0439085324393	18.0565364219321	17.4691336978226	17.3532157296508	17.7305436612745	17.6925834961259	17.6283477057661	18.0063634846489	17.2437345382049
YMD4544	SLAD_vs_SLAD-2PE	ISKPQNFGEVQSR	P53633	YIP3	Prenylated Rab acceptor 1	598.6666	3	31509	0.999659743240514	0.073733397908299	16.9457816822468	16.8317347046339	16.7632094844269	16.9630149200768	16.7653695201068	16.7369180723512	16.8244749462524	16.8820446610408	17.4200635758164	17.3159063955937	17.0319935059428	17.2274773567141	17.4625651416811	17.3254376136115	16.4117313249843	17.1183001582881
YMD4544	SLAD_vs_SLAD-2PE	ISPGDGATFPK	P20081	FPR1	FK506-binding protein 1	697.3873;697.3881	2;2	36359;36454	0.999659743240514	0.0829844592805955	16.654008437996	15.3078170914045	16.1596946112106	16.8155736409342	16.3245295841767	15.8171226198799	16.0078961966771	16.4556075436893	16.2513555605302	16.0975065900608	15.191190733113	15.8775597570307	16.1430403581114	15.9671647718879	15.0705008071092	15.3969832126106
YMD4544	SLAD_vs_SLAD-2PE	ITDEEASYK	P0CX35	RPS4A	Small ribosomal subunit protein eS4A	680.3536	2	26510	0.999659743240514	-0.0620799045441327	16.1263199373143	14.8014569728842	16.1363645640059	15.5428953316122	16.2284873359007	15.5596528943677	15.3499408459485	15.7172753477762	16.2207262789056	16.6223411946089	15.4863798624036	16.0745481580005	16.3754846892903	16.3806914730385	NA	15.4742599175963
YMD4544	SLAD_vs_SLAD-2PE	ITDEEASYKLGK	P0CX35	RPS4A	Small ribosomal subunit protein eS4A	654.7088	3	36640	0.999659743240514	0.328356808810746	17.5199018824597	18.2388049558333	18.4017439285237	17.5385727148188	17.7028167932213	17.2563988570203	17.6998738380953	17.7265067580557	18.4255937273119	18.1423466090167	18.4696710859833	18.3321784026698	18.4733016608911	18.1682554175571	16.9257473389253	18.0425156021116
YMD4544	SLAD_vs_SLAD-2PE	ITDKIAYLK	P53252	PIL1	Sphingolipid long chain base-responsive protein PIL1	558.3566	3	46864	0.999659743240514	0.0269025928184483	16.2874100718732	15.8845712108627	16.0497837984254	16.3043750812613	16.3403748238324	15.9989042714146	15.9750199178023	16.1042307780994	15.6413646473122	15.6962007110422	16.0369309742166	15.7962032126544	15.6653551656754	15.9007580858913	15.5666831073513	15.7722750885195
YMD4544	SLAD_vs_SLAD-2PE	ITELKYGAFER	Q12329	HSP42	Heat shock protein 42	544.3116	3	44205	0.999659743240514	0.282226964449924	15.3782350425254	15.418071534082	15.9257887766757	16.3040565413643	15.8123278493739	15.3179798718826	15.2306792892777	15.5362570263135	16.1196769971095	15.6439919938539	15.4304281710941	15.9197057975463	16.159690597616	15.7422058762599	NA	15.5632718325831
YMD4544	SLAD_vs_SLAD-2PE	ITITNDKGR	P10592	SSA2	Heat shock protein SSA2	661.392	2	23735	0.999659743240514	0.225540457813102	15.4510561932738	15.6007859468481	15.4151949199241	15.2516119340631	15.580349093687	15.0454777516112	15.2433075960964	14.9473527214622	16.1916663730274	16.0172899212133	15.584388182366	15.9825467819235	16.1587115470961	16.034073743533	14.8491997572497	15.5955659497964
YMD4544	SLAD_vs_SLAD-2PE	ITPKPEEK	P15108	HSC82	ATP-dependent molecular chaperone HSC82	517.3207	3	28335	0.999659743240514	0.00208318298835053	16.6609808853661	15.6756819242488	16.137050195186	16.4752250862548	16.4568536356055	16.1138931135095	16.1749208296802	16.194937780307	16.1004601131558	16.3954751487061	16.0076780377275	16.4127766486304	16.2219517274205	16.1974110008227	15.5508780833395	16.057853870812
YMD4544	SLAD_vs_SLAD-2PE	ITWTSERVDQELKR	P07262	GDH1	NADP-specific glutamate dehydrogenase 1	689.0515	3	38086	0.999659743240514	0.113095458817645	15.7959686509949	15.5815091562428	15.8700943138213	15.9060521076988	16.130225350266	15.5187703419521	15.6238266727273	15.428420028542	16.379442793045	16.2883278175736	15.6603241737268	15.9020985488169	16.2060511821057	16.1871942047438	15.3189956474403	15.3770463950823
YMD4544	SLAD_vs_SLAD-2PE	ITYKNQGDYNPQTGR	P25294	SIS1	Protein SIS1	687.025	3	29157	0.999659743240514	-0.0166203720202986	15.0385842114366	14.345546150735	15.361490437462	15.1658067791197	15.2857800174383	15.016116050407	14.8223606774505	14.8536523215386	14.889713827372	14.7312805532908	14.287200713351	14.6879213910326	15.1182650942023	14.7542694364096	14.4032601046293	14.6126679895911
YMD4544	SLAD_vs_SLAD-2PE	IVAALPTIKYVLEHHPR	P00560	PGK1	Phosphoglycerate kinase	453.0767	5	58665	0.999659743240514	0.068384008989101	10.9807057523288	11.1018475697422	11.5109006152666	10.7472011101131	10.9180131015641	10.6586106285073	11.2293665209038	11.2611287605191	12.2769794667709	11.3568661648274	10.8758568686128	12.0469324281855	11.7302665220559	11.1926875562323	NA	10.3045069207198
YMD4544	SLAD_vs_SLAD-2PE	IVDKDGIRQVDDFQAQ	P22141	PRE1	Proteasome subunit beta type-4	717.7179	3	42873	0.999659743240514	0.0544901308791363	15.4476290264488	15.4619433274901	15.9132769863292	15.6288289384009	15.5893753501587	15.5417925752991	15.562959703466	15.5395901262287	15.8777098754123	15.5533294010264	15.5038846809875	15.8558231275008	15.7189699117112	15.5200444065982	15.6913946010544	15.749034650226
YMD4544	SLAD_vs_SLAD-2PE	IVDM[147]STSK	P23301	HYP2	Eukaryotic translation initiation factor 5A-1	600.8282	2	20362	0.999659743240514	0.103862521962636	18.0067435702443	16.3632186246789	18.0742929632505	18.0959421655941	17.8054007001047	17.1144171424816	17.5685829323884	17.6363464609427	17.3377853685658	17.0922909854831	15.8058413277918	16.7898149971099	17.3622326849755	17.4321839231877	NA	16.6026616910565
YMD4544	SLAD_vs_SLAD-2PE	IVDMSTSK	P23301	HYP2	Eukaryotic translation initiation factor 5A-1	592.8309	2	28602	0.999659743240514	0.241343322674993	17.2460254046173	16.0077538301003	16.5506118020437	17.1799382936871	16.8695733818651	16.3160489800705	16.1572101889345	16.6761234888783	16.5917614388444	16.7545378574356	16.3094276304889	16.3501969415547	16.3766444802729	17.1080426981799	NA	16.1110643529647
YMD4544	SLAD_vs_SLAD-2PE	IVKDSPVEK	P47143	ADO1	Adenosine kinase	541.6708	3	33474	0.999659743240514	0.0784297763156445	17.2151788995808	16.9618539062536	17.3355416814581	17.402328400821	17.2524058304765	16.9402614126686	17.1591857967191	17.2493307429867	17.6112760919267	17.3786418610467	17.0554627646592	17.1392202222888	17.6314005101456	17.245355286861	16.5281283992352	17.2619893439697
YMD4544	SLAD_vs_SLAD-2PE	IVKEEIFGPVVTVAK	P54115	ALD6	Magnesium-activated aldehyde dehydrogenase, cytosolic	746.4682	3	55299	0.999659743240514	-0.266147503905385	15.2097842780268	14.9790396798248	15.4766843849536	15.4781561529008	15.709559861092	15.6561219374583	15.432149179772	15.4104235330052	15.3016116947379	15.3337752495472	14.7116747153339	15.257643263723	15.5810606264875	15.3121723649483	NA	15.2031653627868
YMD4544	SLAD_vs_SLAD-2PE	IVKEEIFGPVVTVTK	P46367	ALD4	Potassium-activated aldehyde dehydrogenase, mitochondrial	756.8083;567.6051;756.4707	3;4;3	55197;55237;55291	0.999659743240514	0.0213904545681434	14.8177202839802	14.66333626991	14.924964105125	14.6933945292617	14.8610784984894	14.6872182992995	14.6873878697665	14.778168702449	15.0799480802057	14.7541927524371	14.8840832610613	15.2128876649556	14.9094955973223	14.7726334926934	14.7760991965255	14.7431783110698
YMD4544	SLAD_vs_SLAD-2PE	IVSNASCTTNCLAPLAK	P00359	TDH3	Glyceraldehyde-3-phosphate dehydrogenase 3	708.7107	3	41010	0.999659743240514	0.129287500201574	16.5007086485636	15.3766047069526	16.2877113578739	15.6281985172844	16.5288656966387	15.264032238244	15.7074819918112	15.7756933031742	17.2101546833231	17.234295245347	15.4685888567749	16.4090562996439	17.3049344427212	16.8226747311673	NA	15.7018908530732
YMD4544	SLAD_vs_SLAD-2PE	IWCFGPDGNGPNLVIDQTK	P32324	EFT1	Elongation factor 2	812.4196	3	59318	0.999659743240514	0.400893972300393	13.5442991399725	13.8638015492929	13.691387251653	13.2918706970625	13.3072453368063	13.4531222801318	12.8396087649352	13.1878063669061	14.1702720562353	13.8817480783561	13.5137669757966	13.604206543299	13.9927256457484	13.8847134506176	NA	13.4885220342728
YMD4544	SLAD_vs_SLAD-2PE	IYESQGK	P12709	PGI1	Glucose-6-phosphate isomerase	564.817	2	20599	0.999659743240514	-0.130675718687268	17.5281137057721	17.2331453866949	17.2367007160215	17.2733389019734	17.6594722901212	17.2553566312949	17.3779886723335	17.5011839914613	17.5863522638415	17.4272867859341	17.7196987996563	17.316506296186	17.5806483409064	17.5317477384669	17.1009580533362	17.193242807335
YMD4544	SLAD_vs_SLAD-2PE	IYKVGDIVDIK	Q12672	RPL21B	Large ribosomal subunit protein eL21B	624.392	3	52827	0.999659743240514	0.102305534805932	16.0752651042021	16.5319377924536	16.3077881707436	16.1772073140241	16.0331568959388	16.0509824616124	16.4625175363776	16.1363193482708	17.0035295730415	17.1506150322431	16.6090818608234	16.957599938829	16.9201619613095	16.8642520504767	16.0509811725407	16.45671486352
YMD4544	SLAD_vs_SLAD-2PE	IYKVGDIVDIKANGSIQK	Q12672	RPL21B	Large ribosomal subunit protein eL21B	718.9437	4	52533	0.999659743240514	0.154554265632942	14.8312181660806	15.2743390707916	14.8424596652013	14.6952674417867	14.7575814101358	14.8430352356022	14.8990314996096	14.5254191359809	15.494235516837	15.3116685819827	15.5264632983144	15.5605045100564	15.423706380159	15.5943204377659	14.938147659425	15.1312224566624
YMD4544	SLAD_vs_SLAD-2PE	IYLDPISNDEKLAALR	P32454	APE2	Aminopeptidase 2, mitochondrial	712.4091	3	55254	0.999659743240514	-0.162342643329056	15.347923823108	14.8335120831184	15.7070740315695	15.6056441877829	15.6574393129529	15.6121890814707	15.3454255923755	15.528470712096	15.2773631212298	15.181026278399	14.6388448975515	15.2182593712512	15.1957545247581	15.2003693959849	NA	15.1824811810491
YMD4544	SLAD_vs_SLAD-2PE	IYPKEMLNR	P16140	VMA2	V-type proton ATPase subunit B	489.9515	3	37510	0.999659743240514	0.0822385923958677	14.9900066378177	14.8487153179699	15.1454012261487	15.2558638416247	15.1240763725009	14.8301273909843	15.1021440415289	14.8546848489635	14.8484506664345	14.7847792685644	14.7608652144154	14.8738096909689	15.0479998928789	14.926550884683	15.5391054574762	14.6202253999329
YMD4544	SLAD_vs_SLAD-2PE	IYRVGKGDDEANGATSFDR	P14126	RPL3	Large ribosomal subunit protein uL3	594.5526	4	34086	0.999659743240514	-0.185708705870951	15.994969837471	16.2965410920347	16.8593872269703	16.4873532330957	16.2349575685497	16.8847524000645	16.9066465645365	16.3547296799047	16.6735451867782	16.4107633213891	16.7565276783847	16.8357545069252	16.7265987578336	16.7080510896742	17.3079993914458	16.5766054626682
YMD4544	SLAD_vs_SLAD-2PE	KAADALLLK	P00925	ENO2	Enolase 2	517.6763	3	42045	0.999659743240514	0.10705591909147	16.2291138199646	14.8047815890276	16.1816437284162	16.3115758288431	16.5194656058679	15.456102292172	15.2036281401634	15.9196952516823	17.1477730086361	16.7850257438091	15.6245509219037	16.1944978032608	16.916267198212	16.9494739202952	NA	16.4262285825466
YMD4544	SLAD_vs_SLAD-2PE	KAALPLFAINTTAGTASEMTR	P10127	ADH4	Alcohol dehydrogenase 4	823.4576	3	54532	0.999659743240514	0.0194684780768419	13.5012376842411	14.2336660099737	13.7025188379757	13.598973359016	13.4954760530115	14.0033943452254	13.8127226387162	13.6469289419461	14.5839629223664	14.2807757067746	14.5726637778529	14.3321342030562	14.4864050493316	14.177503276308	13.8961105531706	14.0247566979457
YMD4544	SLAD_vs_SLAD-2PE	KADTGIAVEGATDAAR	P05030	PMA1	Plasma membrane ATPase 1	617.3372;617.3378	3;3	29417;29584	0.999659743240514	-0.0684573658341421	17.7395638444317	16.5992977319732	17.5400728135546	17.6233837488504	18.0088758668676	17.456776841738	17.0465431563291	17.2639517372118	16.1903737606249	16.976617920483	16.1623258007249	16.6772532935046	17.0613578125251	17.1073206717723	16.3043903539781	17.2154346891738
YMD4544	SLAD_vs_SLAD-2PE	KADVDLHKR	P0CX55	RPS18A	Small ribosomal subunit protein uS13A	564.0164	3	24582	0.999659743240514	0.0477282226955005	16.7063557460276	16.4600364863942	16.7171257236029	16.8491843110373	16.8655629516917	16.4987617030401	16.6865270855737	16.4909376359746	17.2940137052831	17.3042915499754	16.5034577106163	17.1320666859662	17.317931373208	17.17886255435	16.3956086307445	16.9342325349452
YMD4544	SLAD_vs_SLAD-2PE	KADVPPPSADPSK	P39015	STM1	Suppressor protein STM1	639.7056;639.7043;639.7046	3;3;3	28598;28694;29022	0.999659743240514	0.0191490072576279	16.5014200557351	15.5932036531142	16.1731387515975	16.3595110604536	16.3104864294937	16.0050584917892	15.9975470123698	16.2375855582172	16.0187318831613	16.2285934032851	15.7951772485355	16.0796021052242	16.0969390823181	15.9922514956804	15.5421154842814	15.9296703827709
YMD4544	SLAD_vs_SLAD-2PE	KAEASGEAAEEAEDEE	P05755	RPS9B	Small ribosomal subunit protein uS4B	656.9674;984.9475	3;2	25553;25582	0.999659743240514	0.102211491697016	15.1323348185214	13.9480257325556	15.1007625809247	15.0782661105477	14.8399002173312	14.4336158046648	14.8320454808773	14.744981772888	15.043865597463	14.6024294152931	13.9817048246923	14.829321086611	15.1450670069503	14.7274415132701	NA	14.7226006987993
YMD4544	SLAD_vs_SLAD-2PE	KAEKAEIR	P0CX37	RPS6A	Small ribosomal subunit protein eS6A	776.9882;388.998	2;4	21190;21662	0.999659743240514	-0.0570415452123996	17.7484388493915	16.2483393499123	17.7250918420542	17.600332546789	17.8348266506688	17.129890924628	16.9659652144055	17.6196859792943	18.3003246132876	18.1615935559252	16.5113993778069	17.5557278311743	18.2808832328351	17.81414823835	13.5222223012221	17.2562812943784
YMD4544	SLAD_vs_SLAD-2PE	KAEVGLKR	P11484	SSB1	Ribosome-associated molecular chaperone SSB1	378.0009	4	24528	0.999659743240514	0.108229633534538	16.940352220434	15.5261033706281	16.3657162720127	16.4692163134506	16.775805030583	16.3863511292011	15.7966447194245	15.9096687631786	16.5366853863795	16.9604072676002	15.4144673308763	16.6417932748768	16.9707815952151	16.8216050301418	16.3137530075988	16.2652237241254
YMD4544	SLAD_vs_SLAD-2PE	KAEYFAK	P05317	RPP0	Large ribosomal subunit protein uL10	488.9634	3	31776	0.999659743240514	-0.0492768520797249	16.917214180996	16.6702033758115	17.2797547329562	16.9123111227285	17.0854641398271	17.0554022400336	17.0646465990105	16.7710778419398	18.2099837858252	17.6707513411053	16.7368495762806	17.6668493690454	18.4125799486984	17.7615787547234	NA	17.3250906113144
YMD4544	SLAD_vs_SLAD-2PE	KAFNSTSR	P12683	HMG1	3-hydroxy-3-methylglutaryl-coenzyme A reductase 1	405.566	3	16924	0.999659743240514	0.0703874184496218	15.511306937511	15.4932341173166	15.4386369908579	15.3242786996736	15.4027105694602	15.3155104455467	15.3807141661513	15.3869718904024	15.8440864547161	15.7829580923471	15.6588791312322	15.7051512604762	15.981702618194	15.7834209863052	14.6697797692446	15.3530594626181
YMD4544	SLAD_vs_SLAD-2PE	KAGKTLDVVER	P00942	TPI1	Triosephosphate isomerase	456.7858	4	29671	0.999659743240514	-0.307543938843306	15.7383727542197	15.3833465492576	16.3745245186877	16.4432244597989	16.1932886893429	16.8254759875333	16.2016631798565	15.9492161806045	16.4970612849331	15.4707232354869	15.6884163335817	16.4718977813918	16.470622060481	16.0796199627064	18.1861808888644	16.3319186018771
YMD4544	SLAD_vs_SLAD-2PE	KAGLNIVR	P00549	CDC19	Pyruvate kinase 1	392.2595;587.8843;392.2591;392.2583	3;2;3;3	27287;27323;27380;28311	0.999659743240514	0.032554577811208	16.9032402550321	16.1517630360939	16.8939159162412	16.7802576874854	17.0596503982414	16.3640735262293	16.4692640901732	16.705970568964	17.4324780144709	17.1668688723507	16.1078873218396	16.8627452027664	17.2106105486878	17.0589507873099	16.4642590233958	16.6795567840835
YMD4544	SLAD_vs_SLAD-2PE	KAIADLER	Q01080	RPA49	DNA-directed RNA polymerase I subunit RPA49	407.2506	3	29026	0.999659743240514	0.0985511148186529	15.1990097865067	14.3807393271054	14.7967253120222	15.0376775369647	14.9809524572169	14.8022447149544	14.7143382451776	14.5224120859754	14.4262921254724	14.5271639641955	14.3084622104107	14.5670126300142	14.6665637786707	14.7886340086008	NA	14.4826604597273
YMD4544	SLAD_vs_SLAD-2PE	KAIGAGR	Q12405	LPX1	Peroxisomal membrane protein LPX1	489.8175	2	13019	0.999659743240514	-0.278870515398742	14.3410028907491	11.1493172996744	13.7448931990282	14.1174555313883	14.650349474049	13.8310214782867	12.8156439750356	13.1711360550639	13.3013530113485	13.414453378937	12.2559460348834	12.7818227620634	14.0302188001799	13.7180811742646	NA	12.9626158631824
YMD4544	SLAD_vs_SLAD-2PE	KAKDILDEFR	P16521	YEF3	Elongation factor 3A	461.5307	4	45757	0.999659743240514	0.172992458480969	14.3307480197367	14.8190180903508	14.2848474233766	14.4808268654019	14.5699033130131	14.1696924795766	14.3248320684239	14.1590427039286	15.2208494716637	15.2801883965169	14.5879051801316	14.9219827103877	15.2030686367267	15.1928936562634	14.4797102358649	14.9344990989435
YMD4544	SLAD_vs_SLAD-2PE	KALEEVSLK	P14126	RPL3	Large ribosomal subunit protein uL3	542.3449	3	40022	0.999659743240514	-0.119051699148422	17.0680769360407	16.9034830068797	17.3814778915303	17.0863562332811	17.5771414329522	17.0544514359851	17.0974654126231	17.1865425827649	17.5808139972386	17.3830758056453	16.7242373823402	17.7746309272223	17.6956501374412	17.5052286158847	NA	17.4747693800675
YMD4544	SLAD_vs_SLAD-2PE	KAQCPIIER	P26783	RPS5	Small ribosomal subunit protein uS7	474.2755	3	24549	0.999659743240514	0.157419920598681	17.6666529174986	16.8759299777166	17.9469902043947	17.496391411506	17.7644310198236	16.8675562509236	17.1746825888088	17.5496149691652	18.3301370486112	18.0144029703651	15.4873490739684	17.7822022112518	18.2079000039558	18.0755864398192	NA	17.5506576649106
YMD4544	SLAD_vs_SLAD-2PE	KATETEK	P05694	MET6	5-methyltetrahydropteroyltriglutamate--homocysteine methyltransferase	707.9249	2	21586	0.999659743240514	-0.0219401303267635	15.2729285616309	14.6955862162506	15.0813835558901	15.5058500547363	15.5209287921593	15.2433741819336	14.7342078453224	15.1449980903997	15.0024315735568	16.022244902074	14.5148831532258	15.0885918154867	16.3469845398451	15.5548687023728	14.2848889910604	15.4439286094384
YMD4544	SLAD_vs_SLAD-2PE	KAYFTAPSSER	P53221	RPL26B	Large ribosomal subunit protein uL24B	520.9514	3	28975	0.999659743240514	0.0185884214936074	17.3975271601057	16.8668297713157	17.3331953351759	18.0111191619341	17.5343375090531	17.4302061865199	17.1354558536208	17.4343181933632	17.1614599349621	17.3405931539224	17.3140567188144	17.1369186530013	17.2356502536551	17.2776013896064	17.3364600547781	17.1016484809633
YMD4544	SLAD_vs_SLAD-2PE	KAYFTAPSSERR	P53221	RPL26B	Large ribosomal subunit protein uL24B	429.9904;572.9861;429.9911	4;3;4	25488;25519;25802	0.999659743240514	-0.136645389509194	15.979553217966	14.8404308968843	15.935811628383	16.2471314264834	16.1473314968733	15.8751176063564	15.8957813153796	15.6312783091442	15.4344469747718	15.526669593019	14.8655764629741	15.2962648376874	15.6317523374273	15.5677812532137	16.1627407808322	15.285709078312
YMD4544	SLAD_vs_SLAD-2PE	KCSATNR	P0C0V8	RPS21A	Small ribosomal subunit protein eS21A	380.8758;570.8099	3;2	09653;09679	0.999659743240514	-0.00610692988854566	14.3267332847193	13.1507359505654	14.5405261560036	15.4083670407112	14.7061430240462	14.4523624689886	13.5052283241501	14.7870563343688	15.050769092889	15.5931576145042	11.4666163296614	14.4625147131108	16.3964334896454	15.0155736133886	14.1729597766789	14.3109639157054
YMD4544	SLAD_vs_SLAD-2PE	KDFNQAK	Q08745	RPS10A	Small ribosomal subunit protein eS10A	486.959	3	26063	0.999659743240514	-0.0345602375814771	16.5331015706839	16.1739604892142	16.2356701332151	16.4960250095775	16.5334382076142	16.4276444183128	16.3004072962612	16.3155082308284	15.8900014210437	16.379509474938	15.9803342231998	16.1055700792129	16.3240374448328	16.2200775351535	NA	16.1400728830605
YMD4544	SLAD_vs_SLAD-2PE	KDGASWK	P06168	ILV5	Ketol-acid reductoisomerase, mitochondrial	467.2787;467.2791	3;3	28358;29189	0.999659743240514	-0.330076440618349	17.6670751289758	15.627181574785	17.3170833047887	17.39646366846	17.9165603018419	17.1436980683312	16.9459829551884	17.3218681141214	17.1337798808436	16.8763159781602	15.5446614728572	16.976807110282	17.4479968443328	16.9028709394285	NA	16.3977091351234
YMD4544	SLAD_vs_SLAD-2PE	KEDPNRPK	Q04013	YHM2	Citrate/oxoglutarate carrier protein	531.3199	3	17682	0.999659743240514	-0.185130481609583	14.3905175113677	12.8401354889463	14.1152767741941	14.376068940299	14.4609337333165	13.8153923789849	14.0227583047574	14.1634362241867	13.7412207983435	13.9629204122244	12.0236818995345	13.7973216711721	13.7050206839658	14.1016585912189	13.4728090482967	13.1239834529237
YMD4544	SLAD_vs_SLAD-2PE	KEEIANAER	P38249	RPG1	Eukaryotic translation initiation factor 3 subunit A	455.591	3	09519	0.999659743240514	-0.245313592781827	14.196561957245	12.2421158493035	14.2961349896045	14.7281519886681	14.0958859007674	14.2738347741305	13.9429683410708	14.1315301399796	13.614972007702	13.2033444596791	12.3998887203055	13.3902720568684	13.5583401306977	13.5241383014432	14.3862624029551	12.9865727181237
YMD4544	SLAD_vs_SLAD-2PE	KEGGLGPINIPLLADTNHSLSR	P34760	TSA1	Peroxiredoxin TSA1	652.373;652.3723	4;4	55503;55766	0.999659743240514	0.0642428365579768	15.2373630810466	16.2698776067574	15.4210497408223	15.3246971310891	15.6040958855058	15.5304858857342	15.5283917444445	15.333042697799	15.8187452099738	15.6505965749101	16.5389729788219	16.0931695751977	15.7911517264541	15.811641522201	15.7514110721936	15.9821731039893
YMD4544	SLAD_vs_SLAD-2PE	KEIEEHCSMLGLDPEIVSHSR	P16521	YEF3	Elongation factor 3A	554.886	5	43399	0.999659743240514	0.090867512974528	15.9215256795221	15.9007190705149	15.9372329200348	16.0944709750452	15.9075670384588	15.767304717967	15.9339998882157	15.8816069485774	16.4055328412662	16.3482431929658	15.9183761393131	16.2862188863741	16.3447311989328	16.3266393746493	15.8349261502526	16.1475494474662
YMD4544	SLAD_vs_SLAD-2PE	KEIELAEHEMPGLMAIR	P39954	SAH1	Adenosylhomocysteinase	568.5622	4	53528	0.999659743240514	-0.370921719768885	14.3309590889016	14.2504606758224	14.4192432364113	14.8393533622698	14.9702108977164	14.8144372044579	14.7104910437967	14.8285640965097	14.9062537186419	14.8169919106618	14.5543954569384	15.2263115842833	14.7714863295121	14.8691185905716	14.588411608673	14.7384137841778
YMD4544	SLAD_vs_SLAD-2PE	KELVETSEVR	P19097	FAS2	Fatty acid synthase subunit alpha	498.6224	3	28240	0.999659743240514	0.535935070529643	17.2824762131792	16.6552570283258	16.5423076143212	17.0881700401449	16.7049931645963	16.3454530747207	16.3563654950077	16.0176588795279	16.5412858606184	17.0476923619318	16.4419236088347	16.815640923889	16.9572252035326	17.2524856927711	NA	16.8478171428684
YMD4544	SLAD_vs_SLAD-2PE	KENGNTR	P38110	TEL1	Serine/threonine-protein kinase TEL1	375.2126	3	08728	0.999659743240514	0.00421825678886023	14.6089706531101	14.7532603877719	14.9876469238395	15.5861081118233	15.1932766212632	14.820146073727	14.9942013225341	14.9114890318651	14.8881430406526	14.9690817215604	15.1249696757832	14.8293868881887	14.9127491854171	14.92184421825	14.0818735045645	14.8700522821009
YMD4544	SLAD_vs_SLAD-2PE	KEVDASSR	P53051	IMA1	Oligo-1,6-glucosidase IMA1	399.2241	3	15561	0.999659743240514	0.12191502741531	14.2954196181664	13.2621750380734	14.1526009935304	14.5769822603221	14.3142408148598	14.0468234456077	13.4056885838022	14.0327649561613	13.8209254843829	13.8255445623011	12.9627400045229	13.8210837936014	13.268540943299	14.1874284780789	13.6131296612064	13.5673815948666
YMD4544	SLAD_vs_SLAD-2PE	KEWFDIKAPSTFENR	P33442	RPS1A	Small ribosomal subunit protein eS1A	619.8467;619.8448	4;4	50357;51108	0.999659743240514	0.0420976487014073	15.8301161562559	16.3859462914082	15.9416297987727	15.7676821183004	16.1077161009495	15.8373080211124	16.0308436898711	15.7811159579987	16.4955081074359	16.5914645076015	16.4665136271493	16.6200541248863	16.5302259102224	16.5857638780736	16.0076138174697	16.2151459848568
YMD4544	SLAD_vs_SLAD-2PE	KFELGRQPANTK	P0CX39	RPS8A	Small ribosomal subunit protein eS8A	500.0512	4	30692	0.999659743240514	-0.110928253447952	17.4342260328987	16.434463123978	17.4353442281023	17.3173527806407	17.440257356795	17.2672829712277	17.1446827494458	17.2128761019431	17.4318838892304	17.0329696759823	16.3796716049371	17.2764278952994	17.4498941747659	17.4481719866747	17.1283259366133	17.2542187456402
YMD4544	SLAD_vs_SLAD-2PE	KFEPTYR	P0CX31	RPS24A	Small ribosomal subunit protein eS24A	415.5713;622.853	3;2	26566;26577	0.999659743240514	0.161199418115824	18.5313874932564	17.0439412700175	18.524068197711	18.1804504725885	18.5216731136158	18.1084064257945	17.4810201592688	17.523950062431	18.541219072141	18.4439397668875	16.7099993728295	18.142406323395	18.7185483205942	18.2981595710457	NA	17.786620688988
YMD4544	SLAD_vs_SLAD-2PE	KFFGLSKEDDVR	P0CX37	RPS6A	Small ribosomal subunit protein eS6A	513.0485	4	41334	0.999659743240514	0.117372067831845	14.9722546558132	15.427139775382	15.1163702070286	14.9694631378519	15.1262514023491	14.9307516929003	15.0665472872793	14.8921891222197	16.0512573494557	15.8542853520959	15.0288881867458	15.7748706959064	16.3037231226545	15.960708703144	NA	15.5287983538503
YMD4544	SLAD_vs_SLAD-2PE	KFPELGAELAR	P23254	TKL1	Transketolase 1	512.3028;512.304	3;3	43764;43866	0.999659743240514	0.165298248111416	16.8331986300338	16.8798812081588	16.6987838883082	16.5851814911311	17.0396884583747	16.6361017124606	16.4546031882815	16.2054588660693	17.227132037718	17.0944271229937	16.6069056973292	17.0737335539751	17.2535814633518	17.099718377989	NA	17.0210940664226
YMD4544	SLAD_vs_SLAD-2PE	KFPELGAELARR	P23254	TKL1	Transketolase 1	423.5035	4	40038	0.999659743240514	-0.170222072305393	13.9247661954265	13.3839517791122	14.5113961115177	13.754488053969	14.6244070834387	13.8592658165813	14.1227412959318	13.6490762332952	14.733161697624	14.3135759467926	13.4150740026211	14.3356111225025	14.599443437862	14.4866510204844	14.0202686726632	13.6681374910087
YMD4544	SLAD_vs_SLAD-2PE	KGAGSIFTSHTR	P0CX45	RPL2A	Large ribosomal subunit protein uL2A	392.2244;522.6302	4;3	24561;24577	0.999659743240514	-0.159688724880809	17.1913605153831	16.0779212717344	17.2483581011857	17.2269008691098	17.528573359792	17.0541092215882	16.7665416416989	17.0340714338571	17.1009244216651	16.9275132327481	16.3228640840401	16.9358368422264	17.0697988899023	17.2387318377786	NA	16.8798960031631
YMD4544	SLAD_vs_SLAD-2PE	KGANDGEVYQK	P23638	PRE9	Proteasome subunit alpha type-3	606.3404	3	25800	0.999659743240514	0.0770657152624032	16.5030300366565	16.0373064212666	16.5015266474203	16.7267060550025	16.3666090407435	16.3089837153498	16.493489749139	16.2912237940639	16.7887437407206	16.5367837220227	15.953724114271	16.6168633014401	16.8264565311639	16.6726385628796	16.6366493405536	16.3753734382999
YMD4544	SLAD_vs_SLAD-2PE	KGDTYVSIQGFK	P00549	CDC19	Pyruvate kinase 1	651.0462;488.5373;488.5356	3;4;4	43412;43443;43705	0.999659743240514	-0.0667551505570216	16.1790187588594	15.7095457088707	16.2504867005833	15.8681030453073	16.3180592799049	15.8938847381994	16.1185203356777	15.9437104620667	16.7647633999223	16.8725654423873	15.6106146344088	16.5568145224336	16.8952914664491	16.7985995797269	15.9093704201044	16.2870556491215
YMD4544	SLAD_vs_SLAD-2PE	KGEQELEGLTDTTVPK	P0CX37	RPS6A	Small ribosomal subunit protein eS6A	785.1109	3	43468	0.999659743240514	-0.014591204298787	16.3079243445827	15.8941201466907	15.9265056225739	15.8532538499709	16.0721241152591	15.7822744941942	16.0763631375491	16.1094070340109	16.1784070334858	16.415521280743	16.1054819900336	16.1579280335136	16.2130722485715	16.2004535071408	NA	15.1170005116677
YMD4544	SLAD_vs_SLAD-2PE	KGETLQDTIR	P07259	URA2	Protein URA2	488.9506	3	27235	0.999659743240514	-0.447827120877005	16.7447921044025	15.870104253565	16.8243852054455	17.0091720954366	17.126478588279	17.0689550878338	16.968027404716	17.0763010615287	16.2049154078568	16.1447741908786	15.9372584291944	16.0492177257918	16.3691439796992	16.0269715868666	16.7851074035737	16.3897388359899
YMD4544	SLAD_vs_SLAD-2PE	KGLTPSQIGVLLR	P05756	RPS13	Small ribosomal subunit protein uS15	562.6937	3	47521	0.999659743240514	0.0134123397835513	15.5245820948876	15.188759550953	15.5821928260606	15.3788336408835	15.6875467474202	14.9722606998949	15.4792478757359	15.4816634305995	16.1862032703457	15.9055619370176	15.263379919023	15.5491579071434	16.0032058353241	15.9477212345809	15.4103852539322	15.2999410962676
YMD4544	SLAD_vs_SLAD-2PE	KGPVRLPTK	P38701	RPS20	Small ribosomal subunit protein uS10	401.7695	4	30295	0.999659743240514	-0.0428902972698193	16.1394985956623	14.5548871301998	15.9974260030447	15.5818362112693	15.9621192776867	15.6305884662327	15.5333906035379	15.3191107817981	16.2937751226702	16.3737076182833	14.1510721473924	15.9612840561388	16.437556642449	16.1632722768936	15.3677708559181	15.4670238231099
YMD4544	SLAD_vs_SLAD-2PE	KGSLENNIR	P41805	RPL10	Large ribosomal subunit protein uL16	445.5965	3	22371	0.999659743240514	0.177433298343097	17.1426745294682	16.1045397558393	16.9530468550289	16.7948875866047	16.826489409917	16.606308070181	16.5380189989441	16.3145990545266	16.8110875118063	17.1520945544864	16.2148345086392	16.4026122640781	16.8853201154943	16.9130362567662	NA	16.9708071709433
YMD4544	SLAD_vs_SLAD-2PE	KGWTGQYTLDCNTR	P07267	PEP4	Saccharopepsin	668.9927;668.6714	3;3	35739;35783	0.999659743240514	0.0142295050811612	16.5287120325147	16.0417867511583	16.2178974202588	16.5635618531945	16.480767312141	16.3151908498541	16.128395734907	16.3706861398996	16.3108671420423	16.2610747471442	16.0959458225188	16.257404216971	16.3755154223583	16.0882359329044	16.0179253283933	16.3004870712124
YMD4544	SLAD_vs_SLAD-2PE	KIEESSR	P25339	PUF4	Pumilio homology domain family member 4	384.8899	3	15801	0.999659743240514	-0.0906281647873275	15.5298278330876	13.7502800291453	14.4053268184728	15.3031029880556	15.2584412626857	14.8382807658541	14.634566569035	14.6197617303358	14.993891850144	14.8729752312878	14.0073444964805	14.7439949176485	14.8088332866078	15.2749851994112	14.7633369611334	14.5013391152003
YMD4544	SLAD_vs_SLAD-2PE	KITSNQR	P00560	PGK1	Phosphoglycerate kinase	384.2342;575.8486	3;2	14005;14032	0.999659743240514	0.0757394995677512	15.7424025490041	14.4052469833392	15.3603027297679	15.5576819434972	16.0547815440452	15.3753145948281	14.5072364856036	14.8253435828604	16.4620775093206	16.000303539809	13.6358911269397	15.3683565344892	16.2648829778731	16.164495007765	14.2614672949899	15.2621633392116
YMD4544	SLAD_vs_SLAD-2PE	KIVDEGLNGVDLVSR	P52910	ACS2	Acetyl-coenzyme A synthetase 2	640.0387;959.555	3;2	47364;47407	0.999659743240514	0.0224359753953518	16.0574581750846	15.8057272619309	15.816018124124	15.7025581221425	16.2067243607347	15.9540871925098	15.5599521360691	15.5712540923869	16.367606430868	16.0246451811562	15.7647951003253	16.2435827984638	16.4875125945335	16.2800336108148	NA	16.0918495216188
YMD4544	SLAD_vs_SLAD-2PE	KIVSNASCTTNCLAPLAK	P00360	TDH1	Glyceraldehyde-3-phosphate dehydrogenase 1	852.8111;639.8595	3;4	40291;40309	0.999659743240514	-0.0870041968784641	15.2169682121931	17.0074561696656	15.4815520621681	14.9278648454681	15.8238911119653	15.7832088842255	15.7964243523905	15.5783337284274	16.4244632815624	16.2525574822035	17.1139479723785	16.5454699280868	16.1825951427598	16.3853425098219	NA	16.5436398893555
YMD4544	SLAD_vs_SLAD-2PE	KIWCFGPDGNGPNLVIDQTK	P32324	EFT1	Elongation factor 2	956.5206	3	57326	0.999659743240514	0.0366419433534002	13.6690760351323	13.2219912768831	13.6222348648165	13.445152870086	14.0384828928252	13.6281681481016	13.1575384771195	12.987697755458	14.3417526266921	14.429934873131	13.4221849841511	14.0938669581276	14.5891834881683	14.2694987903655	NA	13.7245425406402
YMD4544	SLAD_vs_SLAD-2PE	KKDELER	P26783	RPS5	Small ribosomal subunit protein uS7	382.2362	4	22172	0.999659743240514	-0.0406230862935288	17.0478796791217	16.7146820536938	16.4009270328775	16.5169059677678	16.8224366498748	16.9113556812292	16.3435131368021	16.7655816107288	17.3612711313441	17.6631311451244	16.5305810287246	16.9285173759739	17.5818898995791	17.3285104389777	16.4857133949024	16.8795847202458
YMD4544	SLAD_vs_SLAD-2PE	KKQSDVLR	P05748	RPL15A	Large ribosomal subunit protein eL15A	396.2544;528.0041	4;3	22559;22573	0.999659743240514	-0.104915737540328	17.8150024656869	16.944574198722	17.5586594954274	17.493875077351	17.9194086301796	17.7403590417405	17.3023602663408	17.2696462490878	18.1645119609811	18.0913641034527	16.2645318360346	17.8057603758425	18.152543451904	17.9334034636127	17.8923347121852	17.6840611053073
YMD4544	SLAD_vs_SLAD-2PE	KKTGLDISDDAR	P11484	SSB1	Ribosome-associated molecular chaperone SSB1	482.5342;643.0435;482.534	4;3;4	30139;30178;30290	0.999659743240514	0.0881258140862826	17.2935948258929	17.0541854623248	17.3543307394056	17.2281453356879	17.4625124282919	17.0353375504579	17.1576666413713	16.922236486845	17.8508931275804	17.6387255366482	16.7077498398093	17.5965835406892	17.7952284353757	17.6375906515538	17.6081656828756	17.4575323052493
YMD4544	SLAD_vs_SLAD-2PE	KKVMPAIVVR	P0CX41	RPL23A	Large ribosomal subunit protein uL14A	438.5391;438.0425	4;4	35071;35643	0.999659743240514	0.0866926616035375	15.4507519750907	14.0300155491849	15.598620504594	15.0196660091359	15.5710101848156	14.8950088475593	14.7061923470424	14.5800720121741	16.4126980406119	15.5586569669554	12.5869088305205	15.5366884508918	15.9951062733981	15.9459407219238	NA	15.1273903570522
YMD4544	SLAD_vs_SLAD-2PE	KLAQTEPR	P39968	VAC8	Vacuolar protein 8	416.2532	3	19444	0.999659743240514	0.0410966919287787	15.9107932988066	14.3836513891018	15.4890278409352	15.7283343751328	15.6331870643904	15.2697850464193	15.1016557359787	15.342792289473	15.0373156270706	15.2010182071187	14.6662006752207	14.9376940122103	15.037909373943	15.3585292411343	15.0397997817365	14.5124290194785
YMD4544	SLAD_vs_SLAD-2PE	KLDHTER	P38249	RPG1	Eukaryotic translation initiation factor 3 subunit A	401.5656	3	13661	0.999659743240514	0.0403582840236094	15.1923512365579	13.2640510278262	14.9125706018555	15.6062280089146	15.3295084806542	14.7234835261349	14.4593218588081	14.3014538734625	14.5668381652244	14.4236185134351	13.3936129863456	14.4042075536136	14.6597534641794	14.6713295128726	15.3321873768948	13.7325367451862
YMD4544	SLAD_vs_SLAD-2PE	KLDPNVGR	O14467	MBF1	Multiprotein-bridging factor 1	401.578	3	24565	0.999659743240514	-0.415304579303342	17.3412455347288	14.5633719601879	17.6020416438131	17.8146985130424	17.3692727017454	17.4999070603143	16.9620507300332	17.1513454768926	16.6762086303087	16.4046125785566	15.3954804891663	16.7223147383882	16.7084310008295	16.7474147523389	NA	16.4114754133724
YMD4544	SLAD_vs_SLAD-2PE	KLEAAEGDATVVTER	P38199	HEK2	Heterogeneous nuclear rnp K-like protein 2	631.6813	3	33655	0.999659743240514	0.0376277953754762	16.2255875666707	15.922586509873	15.9907659549052	15.9501883771495	15.9106930699405	15.882783026308	16.0838180427518	16.0613230880962	15.9078346404631	16.0715303599856	15.9602463323928	15.9715483731006	15.8068115462934	16.0340446756199	15.6403369834463	16.0921487891308
YMD4544	SLAD_vs_SLAD-2PE	KLEDAEGQENAASSE	P32445	RIM1	Single-stranded DNA-binding protein RIM1, mitochondrial	627.9729;628.9771;941.4561;627.973	3;3;2;3	24624;26029;26896;26901	0.999659743240514	-0.0221968704710882	15.8189729280585	14.9344471031284	15.9087853184184	16.4991317233123	15.86014776355	15.9243056319331	15.5003844537132	15.9652867056056	15.4793488502693	15.5211509122202	15.1903553719707	15.4283463605769	15.5783508527459	15.5251867841999	15.8135277044869	15.3926562767188
YMD4544	SLAD_vs_SLAD-2PE	KLEDLSPSTHNM[147]EVPVVK	P23301	HYP2	Eukaryotic translation initiation factor 5A-1	662.621	4	41579	0.999659743240514	0.129220182819488	17.6621398585215	16.4169043337968	17.3991221357452	18.1392640616944	17.4744408114712	17.2836190458075	16.8740560906146	17.4684337105868	16.8317612441299	16.9681807312033	16.361584900761	16.8222234836474	16.9063232562725	16.8482554623658	NA	16.6998748483514
YMD4544	SLAD_vs_SLAD-2PE	KLEDLSPSTHNMEVPVVK	P23301	HYP2	Eukaryotic translation initiation factor 5A-1	658.6242;527.1023;658.6253	4;5;4	46485;46545;46581	0.999659743240514	-0.0302921473448627	17.8946541045743	16.4711776367166	17.6524942129937	17.7307831796417	18.0091847173703	17.225612293469	17.0704495343602	17.5650311781063	17.3176463187326	17.5287923994829	16.4497995349031	17.1661078448518	17.4942687140455	17.3832787923914	14.4106115003003	16.9105125008312
YMD4544	SLAD_vs_SLAD-2PE	KLEDLSPSTHNMEVPVVKR	P23301	HYP2	Eukaryotic translation initiation factor 5A-1	558.5213;558.522	5;5	42721;42820	0.999659743240514	0.22706370802522	16.866098028597	16.2527828163359	17.0633688617201	16.9144864415359	16.9506731623918	16.2764628965518	16.4499771209112	16.5113681362332	16.952310936022	16.9853965082195	16.1068621160464	16.5335510415942	16.9573731499749	16.8141250327082	NA	16.6024006714249
YMD4544	SLAD_vs_SLAD-2PE	KLEIQQHAR	P0CX25	RPL43A	Large ribosomal subunit protein eL43A	476.2884;713.929	3;2	21764;21785	0.999659743240514	-0.119523289216355	16.1977738006684	14.4979657795057	16.1070623074281	16.2708093774073	16.280593469521	15.6931469029561	15.7381902057182	15.8397738436796	15.7168588758451	15.6121322549976	14.3148501903346	15.5775602398951	15.97619459406	15.7302236756713	15.7538934549569	15.3149292618894
YMD4544	SLAD_vs_SLAD-2PE	KLFAATVAK	P00560	PGK1	Phosphoglycerate kinase	519.6733	3	39992	0.999659743240514	0.337845589337029	17.3357656034783	16.0474098523383	17.6740148611504	17.5190317374229	17.8633135234841	16.9374611879254	15.8463175093089	16.5777474763235	18.3978132703447	17.6949295738422	16.4417950609405	17.9631020640991	18.3150790125913	17.8995985459508	NA	17.3941842790012
YMD4544	SLAD_vs_SLAD-2PE	KLFDNTER	P53878	YNL181W	Uncharacterized oxidoreductase YNL181W	442.9173;663.872	3;2	26044;26051	0.999659743240514	0.182750587782934	17.0196906593212	16.5813882908757	16.6322420980384	16.5388473263062	16.9051266414064	16.4405838675293	16.2135986766923	16.4818568377817	16.6351975613814	16.5911705788978	16.9677414924596	16.5538596692789	16.8091959969145	16.4776812317569	15.8053797685727	16.6914942516686
YMD4544	SLAD_vs_SLAD-2PE	KLFGVTTLDSIR	P17505	MDH1	Malate dehydrogenase, mitochondrial	552.0023	3	49748	0.999659743240514	0.0532407088105895	14.531963532121	14.7141390238427	14.5596663900325	14.5779848037755	14.5698394609881	14.5167396673948	14.5188937935227	14.5653179926238	14.6167796222694	14.5004645715815	14.8342722456185	14.4397158691033	14.6790389525599	14.7366779954266	14.971374061909	14.5975755441204
YMD4544	SLAD_vs_SLAD-2PE	KLGYTEPDPRDDLNGLDVAR	P31116	HOM6	Homoserine dehydrogenase	637.8405	4	44938	0.999659743240514	-0.10460578254844	16.5018706700874	16.5717111933636	16.8616455883709	17.0862632999057	16.6490271682274	16.725667498934	16.9631924043144	17.1020268104455	16.4962286901878	16.6574697006791	16.3182232411147	16.7414754912427	16.4578788998161	16.5823745590021	16.7136690569926	16.22593005759
YMD4544	SLAD_vs_SLAD-2PE	KLIDWFR	P09950	HEM1	5-aminolevulinate synthase, mitochondrial	641.3925;641.3931	2;2	56944;57033	0.999659743240514	-0.0628350189273714	15.7634954989532	14.823929835083	15.9076074710009	15.7743681557462	16.0523207489546	15.4667987716375	15.3052031485312	15.6964183673696	15.9268453726787	15.5056493698956	15.0664421922555	15.4667916344315	16.1135555210038	15.6307310040789	NA	15.2631577203758
YMD4544	SLAD_vs_SLAD-2PE	KLIHYSTK	P09232	PRB1	Cerevisin	400.2542	4	28339	0.999659743240514	0.481327913802797	16.4773588717133	14.2928990764232	15.6783092515791	16.1815111009785	16.0466639058333	14.6425733343117	14.8177693000277	15.1977601053103	14.5369825079972	14.9048353686532	13.9391009121327	14.8947608042234	14.8869620371663	14.3442534277026	NA	13.9006400005501
YMD4544	SLAD_vs_SLAD-2PE	KLRPENQ	P06168	ILV5	Ketol-acid reductoisomerase, mitochondrial	396.9063;594.8558;396.9063;594.8554	3;2;3;2	15591;15592;16750;16764	0.999659743240514	0.0218110496407569	17.0470287740996	15.1155099073839	16.8271106525052	17.092436499865	17.2038275645308	16.4137400784178	15.9380591096197	16.4392148827223	16.4406695998792	16.5006024272502	15.2761317927868	15.7762670823813	16.6622989303096	16.3578622713506	16.7665108061694	15.663202790188
YMD4544	SLAD_vs_SLAD-2PE	KLSSAELR	P16521	YEF3	Elongation factor 3A	403.2503;604.371	3;2	25059;25075	0.999659743240514	0.0412598197023364	16.8819470103412	15.8788223632722	16.8893182058314	16.808764007614	16.8207029082828	16.5154849098593	16.4757156324909	16.4819088576165	16.7391602533707	16.4454851011895	15.7925131487274	16.3432753995829	16.3876307550039	16.502667439677	15.4719865994143	16.2258427602599
YMD4544	SLAD_vs_SLAD-2PE	KLTKDDPSQQATR	P06208	LEU4	2-isopropylmalate synthase	524.8057;699.4046;699.4051;699.4051;524.8064	4;3;3;3;4	24747;24749;24846;25556;25576	0.999659743240514	-0.092324837578218	16.2104032446412	15.3235283065537	16.0861503082318	16.1624263966201	16.258214662749	16.1309693403484	15.8985711743881	15.8640524288741	16.3496838079806	15.9525783653302	15.1260842524587	15.8933178500771	16.0572664529254	16.1712267868879	16.5796803964189	15.8047358517915
YMD4544	SLAD_vs_SLAD-2PE	KMGQVLPFNM[147]IRR	Q08818	MSC6	Meiotic sister-chromatid recombination protein 6, mitochondrial	637.0294	3	60096	0.999659743240514	0.0798071539410223	13.7709373539954	14.4391752098039	13.8537326075945	13.849867086502	14.0247706250438	13.7274621430172	13.8930646639775	13.9491862100934	14.3223213448748	14.3601092228248	14.0261234618356	14.370722875161	14.2596941434728	14.3270933233701	NA	13.9027197671355
YMD4544	SLAD_vs_SLAD-2PE	KMTDTIGVPIFLTR	P38707	DED81	Asparagine--tRNA ligase, cytoplasmic	632.708	3	56559	0.999659743240514	-0.0352559188319699	14.9387059789187	14.9849628249352	14.9670045372113	14.5639834171635	14.8390348627657	14.9720843056302	14.9450379671014	14.8395232980593	15.0153822829438	14.9395303470601	15.0413058683333	15.0045134663482	14.9991999896254	14.8758791138474	14.7870846652752	14.9099298360792
YMD4544	SLAD_vs_SLAD-2PE	KNAAGNFGPELAR	Q12230	LSP1	Sphingolipid long chain base-responsive protein LSP1	550.3102	3	31787	0.999659743240514	0.107680018774342	16.2813501144536	16.3247561616545	16.6133803974971	16.8424574502336	16.4384810930722	16.3656474679693	16.421708039356	16.4053874483439	16.4793247861602	16.2332190894642	16.5716340792693	16.5634176754558	16.1539880424582	16.3139087447349	16.5659649569751	16.5689374207849
YMD4544	SLAD_vs_SLAD-2PE	KNFGDRNNNSR	P39015	STM1	Suppressor protein STM1	542.6197;407.2162;407.4668;407.2167	3;4;4;4	13814;13818;13819;15270	0.999659743240514	0.203241047163669	17.2046237520188	16.2600153104833	17.6645678767716	17.5388247212117	17.1956820909727	17.1351661842126	16.462428654488	17.0617905421575	17.1784480178438	16.738627496921	17.1490976911111	16.8231745435234	17.2316312622048	16.7657632261949	17.7808810752249	17.0504797340433
YMD4544	SLAD_vs_SLAD-2PE	KNGFVVIK	P23301	HYP2	Eukaryotic translation initiation factor 5A-1	504.9984	3	38554	0.999659743240514	-0.188432716772564	17.1161526611589	15.7174963846176	17.3460027226851	17.4808510828963	17.1951577568042	17.8308318009636	16.5060729486793	16.8821712120012	17.5440653804257	17.0673504904983	15.4978159742068	16.7595158329809	16.8291434069563	16.8090712445421	17.1792214806685	16.603869371205
YMD4544	SLAD_vs_SLAD-2PE	KNNLWDDDVLAR	P32582	CYS4	Cystathionine beta-synthase	588.3208	3	44029	0.999659743240514	0.192018872338167	16.2132951837387	16.1286901508017	16.4997696655244	16.2306535852934	16.3509017979356	15.8260775787834	16.1499781649977	15.977375554289	16.0613370900644	16.2070092379226	16.2471668153761	16.3208052684464	16.3861241046501	16.157333201196	15.9207559269638	16.0111798292691
YMD4544	SLAD_vs_SLAD-2PE	KNPDYREEE	P38764	RPN1	26S proteasome regulatory subunit RPN1	495.251	3	19051	0.999659743240514	-0.128933620097813	15.5114524014708	14.5682049997427	15.3107698391278	15.714322146007	16.0036024377036	15.5233106887419	14.8985400746528	15.1950306656411	15.6402807841649	15.786338829614	14.3966520381405	15.2219970711462	15.1363769077391	15.6437017794167	NA	14.9848315331946
YMD4544	SLAD_vs_SLAD-2PE	KNVSSSDAR	Q12165	ATP16	ATP synthase subunit delta, mitochondrial	423.2359;634.3507	3;2	12459;12488	0.999659743240514	0.00334646894711987	14.6972897201689	12.122132335903	13.5762881550796	14.9741945803624	14.4074312544977	13.7238323000199	13.1800764188495	14.0451789423582	14.5174289486331	14.7344085613047	11.7726260801026	14.0208155001801	14.7970745088831	14.4271280621423	14.4186834462752	13.8758985657553
YMD4544	SLAD_vs_SLAD-2PE	KPENAETPSQTSQEATQ	P25087	ERG6	Sterol 24-C-methyltransferase ERG6	717.3575	3	21981	0.999659743240514	0.150524938710696	14.9076404455002	12.8974516105806	14.9987100977843	15.1943373578927	14.4490921283805	14.4325826218697	14.0594927156952	14.4548722909696	14.5029486872737	14.0370361206081	12.7065043248946	14.0446844681202	14.0760399787408	13.7404409981123	NA	13.5204189477078
YMD4544	SLAD_vs_SLAD-2PE	KPQVTVGAQNAYLK	P00942	TPI1	Triosephosphate isomerase	709.4269;709.0931;709.0966	3;3;3	37424;37520;38028	0.999659743240514	-0.0183390511020534	16.9394932965084	15.9147973499909	16.7434300339631	16.7940275317536	17.2333209969263	16.2994452808353	16.3734196889296	16.558918449933	16.7699564715481	16.9651383636898	15.8784014660097	16.5249829858271	16.972054806274	16.6546335940673	15.8766335954551	16.3269882375255
YMD4544	SLAD_vs_SLAD-2PE	KPTVLIIGALGR	P38998	LYS1	Saccharopine dehydrogenase [NAD(+), L-lysine-forming]	514.6741	3	48666	0.999659743240514	-0.0673279744407704	13.868509512985	13.768369176637	13.775559561801	13.6796825779286	14.3146604417541	13.6851594950412	13.610913606677	13.7506991836424	14.5703226884995	14.2317139519625	13.527442824041	14.051088129556	14.3909953638905	14.2733862485417	NA	13.7886735152315
YMD4544	SLAD_vs_SLAD-2PE	KQAIVQK	P05030	PMA1	Plasma membrane ATPase 1	474.9825	3	25941	0.999659743240514	-0.261644013641195	17.9326546098205	16.2740198501212	17.7581756254186	17.3938281009705	17.9493604151645	17.6368284567103	17.2561734363353	17.5628919326855	16.9245734384251	16.3085940759316	16.2112616332379	16.7132233500372	16.7562318489152	16.6101508628197	17.583286574362	16.742095401631
YMD4544	SLAD_vs_SLAD-2PE	KQEADEPGSVEYNAR	P38873	KOG1	Target of rapamycin complex 1 subunit KOG1	666.3372	3	24297	0.999659743240514	-0.0641510415553945	14.7844817375137	13.5884305056019	14.0731084986392	14.3451613293078	14.2923624300416	14.3760984462861	14.1825990962251	14.1967262647314	13.9101558169093	14.1494310637584	13.6134461713197	14.0796654723332	14.0968058724091	14.553404394145	NA	13.6558289359324
YMD4544	SLAD_vs_SLAD-2PE	KQIAFPQRK	P0CX84	RPL35A	Large ribosomal subunit protein uL29A	431.7765	4	29422	0.999659743240514	0.0593163351496901	15.8837922795856	14.7051286444386	15.8401377775562	15.9014117968827	16.0519503537424	15.5840144136952	15.3127471937468	15.14449319668	15.4896200382317	15.3734425580257	14.5630763806834	15.217992423115	15.2040072071021	15.4304742773992	15.2394550408478	14.7698489379452
YMD4544	SLAD_vs_SLAD-2PE	KQIDQHQVNDTTQQER	P38934	BFR1	Nuclear segregation protein BFR1	758.0579	3	20448	0.999659743240514	-0.194749853737376	12.2043026606719	10.3287287373906	12.2188411282531	12.2982847504219	12.5249447578667	11.8360897322898	11.6868077667642	11.7813144347662	12.4342403795482	12.403508542029	11.6242876047081	12.1609965297576	12.651906457395	12.4120526893377	NA	11.7255303046892
YMD4544	SLAD_vs_SLAD-2PE	KQNRPLPQWIR	P04650	RPL39	Large ribosomal subunit protein eL39	435.7642	4	31615	0.999659743240514	-0.158032398381909	16.3272222370315	15.2553234677898	16.03956442501	15.6811242203764	16.4430750863683	15.7833423788012	16.140239839554	15.5687066390119	15.8883229220883	15.9233385357359	15.6067050665798	15.5546668703753	15.746963166788	15.8272533368338	15.6603148930484	15.7081937128614
YMD4544	SLAD_vs_SLAD-2PE	KQQAAPGGNTSEASK	P01120	RAS2	Ras-like protein 2	694.7209	3	20482	0.999659743240514	-0.182627205477772	16.3984864095924	14.9151778226114	15.5448614622143	16.0044257073582	16.3704996866562	16.1151382593109	15.4279085884501	15.6799136892701	15.67445370451	15.9812624261061	14.2431864968603	15.7315002080644	16.0890816895638	16.1029910549158	15.5386037331054	15.4371013331607
YMD4544	SLAD_vs_SLAD-2PE	KRDELYSQIR	P38934	BFR1	Nuclear segregation protein BFR1	403.735	4	25409	0.999659743240514	-0.136679017579132	15.6279908975983	14.9794381213128	15.9517909759855	15.335350293373	16.0154358134811	15.751566135346	15.4206204090555	15.2536640007036	16.3974534758256	16.306836695008	14.3248537838082	15.8602367570376	16.1632775149547	16.0965161919419	NA	15.716426355149
YMD4544	SLAD_vs_SLAD-2PE	KRNDEAR	P30902	ATP7	ATP synthase subunit d, mitochondrial	398.2295	3	07150	0.999659743240514	0.225142160639257	14.0564975019441	10.7727186276681	12.0383306673261	12.2981596435595	12.9099573699974	11.1370365022493	12.3134432993359	11.9047006263583	12.093603170828	13.5079794966173	NA	11.472168084796	12.9365145241902	13.8624033603329	NA	11.6864635150914
YMD4544	SLAD_vs_SLAD-2PE	KSDNLEAR	Q03761	TAF12	Transcription initiation factor TFIID subunit 12	618.8499	2	16347	0.999659743240514	-0.141385088733527	14.6069148456107	11.6755553574227	13.2366666963837	13.8971759898463	14.6199087716114	13.0589989230782	13.2042736867296	13.0986718627782	14.2525515767833	12.709834013544	11.7549748799805	12.8531257350884	14.0564262029477	13.0709328607845	NA	12.6422397553268
YMD4544	SLAD_vs_SLAD-2PE	KSDVAAPQGR	P12695	LAT1	Dihydrolipoyllysine-residue acetyltransferase component of pyruvate dehydrogenase complex, mitochondrial	444.9244;666.8831	3;2	17138;17170	0.999659743240514	0.158172781390736	15.1556474995237	14.8057208019502	15.1069197379624	14.8738357366872	15.0971483526267	15.3524901497666	14.3904135063856	14.4693806417816	15.5958376470392	15.434594256296	14.6644287165962	15.8996858132337	15.5796636721915	15.4851868270084	15.653158633118	15.5624178074813
YMD4544	SLAD_vs_SLAD-2PE	KSESVVYQGSR	P17967	PDI1	Protein disulfide-isomerase	515.2861;772.4248;772.4266	3;2;2	21184;21213;22189	0.999659743240514	-0.228325125916406	15.0168910655411	13.9185051952439	13.1518420180511	15.1116672405924	14.7641269264828	15.0451272041045	13.7346520407486	14.5682998517581	16.3894749227661	15.8714267072668	11.8667111523283	15.6055131857702	16.3543362169314	15.4031567528	NA	15.0804286573852
YMD4544	SLAD_vs_SLAD-2PE	KSLEQDK	P32902	MRP4	Small ribosomal subunit protein uS2m	485.9615	3	28112	0.999659743240514	-0.069960330886115	17.0797487420414	17.0724403603634	16.4546437404328	16.4879763124719	16.4753429617373	16.9291317780825	17.080557600782	16.8896181382523	16.1800172388667	16.935293662767	17.3772376698366	16.8888346902037	17.0331745810477	16.3338130212018	17.784469647767	16.7584202283022
YMD4544	SLAD_vs_SLAD-2PE	KSSYQQQR	Q08972	NEW1	[NU+] prion formation protein 1	443.5805	3	12632	0.999659743240514	-0.375504323714425	13.6643565335407	11.1387295611546	12.7107618599852	13.6525922116012	13.6788635656692	13.0521279174094	12.860729241306	13.0767367367548	12.5933765232301	12.9076348981506	11.874649129491	12.1499245401773	12.8761424595779	12.7295535006918	NA	12.4439718864699
YMD4544	SLAD_vs_SLAD-2PE	KSTGGKAPR	P61830	HHT1	Histone H3	378.2404	4	15209	0.999659743240514	-0.452967909984626	18.6591503673521	15.1457293202974	18.2268718907545	18.2801067616022	18.6981736591486	18.1561393457747	17.2541175079009	18.0152994671205	17.9610138762863	17.5727338967932	15.8394853546553	17.1490516223188	18.0930272179556	18.127164263028	NA	17.2984373752414
YMD4544	SLAD_vs_SLAD-2PE	KTFEISPK	P15108	HSC82	ATP-dependent molecular chaperone HSC82	519.9899	3	36573	0.999659743240514	-0.193214697424072	17.0968552585126	16.0185962422401	16.1270324516647	16.5674294122336	16.7142784969912	16.5347392818446	16.6520407382716	16.6817136372398	17.3335323622909	16.8469190507248	16.4104455920284	16.8722718294431	17.2294348979252	16.8390800578319	17.3485749786092	16.7744972214348
YMD4544	SLAD_vs_SLAD-2PE	KTGLDISDDAR	P11484	SSB1	Ribosome-associated molecular chaperone SSB1	498.9419	3	29453	0.999659743240514	-0.198022727835077	17.1217047191041	15.4420677867649	16.7965311033999	16.7100864586637	17.10512975065	16.8705894682774	16.5058605774199	16.3809011829256	16.9401304062274	16.9431015934822	15.8876493437764	16.7286697442842	17.0770122278518	17.140060721531	NA	16.6124501957055
YMD4544	SLAD_vs_SLAD-2PE	KTKGEELTL	P22768	ARG1	Argininosuccinate synthase	543.0037	3	35144	0.999659743240514	-0.0717668886979723	18.6667461915111	17.2432987493247	18.5308622314253	18.5840798547441	18.9031503081176	17.9897263299689	18.3832357326708	18.0359422110398	18.0703372939754	17.9541141616688	17.3907778660113	18.2878117746997	18.025539926556	18.2272025837877	18.9771190163385	18.3339444867231
YMD4544	SLAD_vs_SLAD-2PE	KTPNGEGSKTWETYEM[147]R	P38701	RPS20	Small ribosomal subunit protein uS10	660.3431	4	31816	0.999659743240514	0.18609364803433	16.3246305044907	15.9537388192104	16.9452319905838	16.4220472686846	16.4690213333156	16.048587924391	16.3444790396578	16.0391856934678	16.9109166909005	16.7340343775638	16.2213627158722	16.8190573595208	17.0811499729656	16.4947322169151	15.9615138247419	16.8751056009068
YMD4544	SLAD_vs_SLAD-2PE	KTVEETIKNEFPTLK	P04173	LEU2	3-isopropylmalate dehydrogenase	673.1573	4	53096	0.999659743240514	0.0347474278596298	15.7883453462979	16.4361701376537	16.1334951492371	15.6534728526962	16.1083749084271	15.8596207518144	16.1771768110208	15.7273213031842	16.6179565003397	16.444984872315	16.8086321110677	16.8857797106331	16.6315275276994	16.6438464127343	16.357955290373	16.6642125352227
YMD4544	SLAD_vs_SLAD-2PE	KVACIGAWHPAHVMWSVAR	P14126	RPL3	Large ribosomal subunit protein uL3	496.8698	5	44690	0.999659743240514	-0.0953356146195148	12.746770986932	13.551876325058	12.852808347734	12.7122954840888	12.8826750231392	13.3837059015112	13.4844159620429	12.4942967155975	13.7397068364377	13.2804172349663	13.5892588316847	13.8444540250759	13.2876504198677	13.4094207893109	NA	13.3666232363427
YMD4544	SLAD_vs_SLAD-2PE	KVDHCIVIK	P11986	INO1	Inositol-3-phosphate synthase	574.0208	3	31912	0.999659743240514	-0.00209461349808393	17.4498866577071	17.6871473235942	17.2281633439048	17.4029936648999	17.6429271501786	17.586526868838	17.2232924552267	17.3238229698549	18.3600546914834	18.2548053182169	17.6767420948282	18.0922216316298	18.1985503634768	18.1552110374485	NA	18.0843815168331
YMD4544	SLAD_vs_SLAD-2PE	KVEEVSQAPR	P39936	TIF4632	Eukaryotic initiation factor 4F subunit p130	482.947	3	22353	0.999659743240514	-0.0371828845160529	15.7217242879747	15.1246835534431	15.8738591895199	16.6083346887236	16.1212320208298	15.6309269533491	15.804797049032	15.9203772345147	14.9295145365677	15.3770267108562	15.1894479839188	15.249135969992	14.8381439666861	15.4407170866855	15.4575510528891	14.466838245788
YMD4544	SLAD_vs_SLAD-2PE	KVEM[147]TEAR	Q12499	NOP58	Nucleolar protein 58	428.5706	3	15014	0.999659743240514	-0.344034871068747	13.8147374594051	12.377812793216	14.0608356515013	14.3352769797489	14.3697082164723	13.9422761417785	13.7439553360302	13.9088626738654	13.7398160699735	13.6783315124888	NA	13.56056375221	13.9527004199154	14.1557463522084	NA	13.851967111152
YMD4544	SLAD_vs_SLAD-2PE	KVESLGSPSGATK	P14832	CPR1	Peptidyl-prolyl cis-trans isomerase	623.7039;935.0539;623.7053	3;2;3	30165;30183;30288	0.999659743240514	0.0824386815442431	17.8022681591927	16.6249211624696	17.2753632976159	18.1118365260991	17.7053565173743	17.0049107576912	17.1669766441191	17.6073905000158	17.5712703783493	17.7637818185582	15.4139136634533	17.315346724848	17.6029996286763	17.3133356270235	16.3834142591718	17.05722748644
YMD4544	SLAD_vs_SLAD-2PE	KVGEDIAK	P0CX53	RPL12A	Large ribosomal subunit protein uL11A	489.9735	3	29366	0.999659743240514	-0.0177359726238286	17.7227217045187	17.4804208836721	17.8017799372105	17.6159428577774	18.124955148964	17.5651949327647	17.3224983177828	17.6791608741625	18.4973128336987	18.4192132210332	17.3240276243088	18.2887085016613	18.434080328864	18.1107727090195	17.4634214720369	17.8801698898501
YMD4544	SLAD_vs_SLAD-2PE	KVGIPAGVVNIVPGPGR	P54115	ALD6	Magnesium-activated aldehyde dehydrogenase, cytosolic	645.4029	3	49029	0.999659743240514	-0.085334823092758	15.9387309558005	15.9821900786109	16.2147603588517	16.0226820286867	16.3675522986094	16.1222262620037	16.0114454368914	15.9984787168163	16.2090386125497	16.0462413891322	16.0435109459445	16.1918333229932	16.1647101043049	16.2128592047965	15.9596180951914	16.2115911038403
YMD4544	SLAD_vs_SLAD-2PE	KVGITGK	P0CX25	RPL43A	Large ribosomal subunit protein eL43A	437.6275	3	28154	0.999659743240514	-0.102413458682687	17.624810831432	16.5835210820762	17.9725072103625	17.8568011358715	17.9977255389534	17.6889306974357	17.266782906136	17.4938549519479	17.6776560770322	17.6453083197017	16.5700343859593	17.4824784840105	17.3484039095267	17.8623997568817	17.2245478921372	17.2801355269249
YMD4544	SLAD_vs_SLAD-2PE	KVGYNPK	P02994	TEF1	Elongation factor 1-alpha	471.9632	3	26085	0.999659743240514	-0.192612171828202	18.5661156534584	16.9595244900465	18.3769064545407	18.2678155097887	18.5926797445459	18.1562067130007	17.8709727746687	18.3209515629318	19.310738941379	18.7998729029494	16.784780724701	18.4514547976224	19.1204527168331	18.6678207824329	NA	17.8470193326422
YMD4544	SLAD_vs_SLAD-2PE	KVISEILTR	P23248	RPS1B	Small ribosomal subunit protein eS1B	454.9606	3	42739	0.999659743240514	0.288740602452172	15.5699651409267	14.9188132376925	16.1650232694236	15.5670021800671	15.8967267677889	15.486471053242	14.8598404075748	14.8228031896956	16.3745572059207	15.7953490094872	16.8189808957785	14.9442484727452	15.6453696637297	15.2793382556619	NA	14.3674051490772
YMD4544	SLAD_vs_SLAD-2PE	KVISNPLLAR	P0CX31	RPS24A	Small ribosomal subunit protein eS24A	472.3088;472.3084	3;3	37875;37976	0.999659743240514	-0.023162173582687	16.3310773327654	15.6312235288976	16.011916540849	15.8016371445545	16.2475285212159	15.7376300193015	16.0195283817046	15.8638163191753	16.3507973848558	16.1082778822336	15.4399169559022	16.2190051967972	16.175497405421	16.287210606266	17.06341292248	15.9436501496421
YMD4544	SLAD_vs_SLAD-2PE	KVISSDAR	P0CX45	RPL2A	Large ribosomal subunit protein uL2A	393.9058;394.5743;590.3546	3;3;2	18820;18824;18828	0.999659743240514	-0.186035209938609	17.7508246644803	14.9664480691047	17.7151578954419	17.6845047824122	18.0064909915168	17.2898589465209	16.6575845090152	16.9071418041405	17.6074550464585	17.2494577770424	15.409144311156	17.2912396625074	17.1662129121012	17.5327986642932	NA	16.7455345013993
YMD4544	SLAD_vs_SLAD-2PE	KVLDAGIR	P04173	LEU2	3-isopropylmalate dehydrogenase	392.5867	3	29466	0.999659743240514	0.122933256576474	16.431055081377	15.0358022611489	15.6373802928087	15.6568859456157	16.0740203645313	15.2979631857508	15.61465214641	15.2827548579523	15.6488492962696	15.5783606491733	15.0787295291615	15.1782658551247	15.9688455140627	16.1760410314354	NA	15.7210013223689
YMD4544	SLAD_vs_SLAD-2PE	KVLPIVSVPER	P07262	GDH1	NADP-specific glutamate dehydrogenase 1	514.331	3	41879	0.999659743240514	-0.200323031300224	15.3660313685786	15.4766573788948	16.0190091030569	15.9436182731885	15.6083622331266	16.2144942239881	16.3810028137774	15.4027489780277	15.4921079971433	15.3870788322421	15.7490740592382	15.7769866682346	15.5497881048673	15.736040348009	16.0870734506092	16.0845308906909
YMD4544	SLAD_vs_SLAD-2PE	KVLQALEK	P07280	RPS19A	Small ribosomal subunit protein eS19A	513.006	3	40827	0.999659743240514	0.18756924261127	16.0356743826556	16.7194010322715	15.9360121380772	15.8682502201831	16.184642375008	15.7073678848412	15.8686347294604	16.0484158134328	16.5566675697587	16.5589293488935	16.8144976488977	16.3269142998652	16.9207187406512	16.6114787832401	15.5798210464094	16.6537838207886
YMD4544	SLAD_vs_SLAD-2PE	KVLQLLR	P05737	RPL7A	Large ribosomal subunit protein uL30A	391.9385	3	40350	0.999659743240514	0.0326103482081574	13.8085430787417	12.2226154228254	13.6037094710004	12.8545899626082	13.6743689633042	12.810918573497	12.7301603153476	13.1435686901944	13.9043896479657	13.6638551518643	12.1715996918771	13.4131005244412	13.9213356145321	13.6462157032185	NA	12.8424107065314
YMD4544	SLAD_vs_SLAD-2PE	KVMPAIVVR	P0CX41	RPL23A	Large ribosomal subunit protein uL14A	439.6192	3	35892	0.999659743240514	0.0878894517849762	14.341378967585	14.1112097003024	14.9208871803054	14.3232055712986	14.6523481907193	13.8973105745464	14.323009066709	14.4724557803768	14.484113960473	14.4297190701068	13.9625285338365	14.5009462540825	14.519591808712	14.5060028706435	14.3221195269439	14.2121973843575
YMD4544	SLAD_vs_SLAD-2PE	KVSSASAAASESDVAK	P26785	RPL16B	Large ribosomal subunit protein uL13B	706.0644	3	28507	0.999659743240514	-0.0848608233466255	15.5695488051409	14.257016965128	15.560709296605	15.0906413555604	15.7574805266381	14.8418947888148	15.1161928327541	15.1017915676138	15.5169565391507	15.8479573499271	14.1786787112294	15.3932729776341	15.7470905379025	15.7750398484846	14.8164222324079	15.3693255589279
YMD4544	SLAD_vs_SLAD-2PE	KVTAVVESPEGER	P05030	PMA1	Plasma membrane ATPase 1	568.988	3	28995	0.999659743240514	-0.168817996750427	17.3119012394176	15.5745495637874	17.0540286398417	16.9929728961201	17.0235252409481	16.899158435087	16.6573920424041	17.0286486077292	16.2858014759851	16.4172910674634	15.7721317085198	16.1781332458688	16.3924863157485	16.2875081307679	NA	16.1002072815168
YMD4544	SLAD_vs_SLAD-2PE	KVTAVVESPEGERIVCVK	P05030	PMA1	Plasma membrane ATPase 1	652.8819	4	41372	0.999659743240514	-0.0916543013447075	17.4173274448012	17.35034572781	18.1288389310463	17.5612972418491	17.99371321968	17.9771759112136	17.4919643869787	17.3615730330132	17.8420836721251	17.4235992614455	17.677197824414	17.7620552924324	17.6623825656007	17.6551684405056	17.3644827515823	17.5138216045309
YMD4544	SLAD_vs_SLAD-2PE	KVTQMTPAPK	O14455	RPL36B	Large ribosomal subunit protein eL36B	570.3489	3	29848	0.999659743240514	-0.0238881583954829	16.582072706284	15.9831122574756	16.4754316581557	16.5093197747141	16.6347167802692	16.4134963928275	16.2160198340094	16.3812560231052	16.0621838700633	16.2869574298543	16.078916893333	15.9452659516613	16.1245747693034	16.2725879767664	16.2409145220432	16.0229023307128
YMD4544	SLAD_vs_SLAD-2PE	KVVGASVVVVK	P48589	RPS12	Small ribosomal subunit protein eS12	565.0471	3	38281	0.999659743240514	-0.0790822967347928	17.5199102750081	17.4474640249032	17.8306444864339	18.2143338129321	17.8379423788225	17.5024756607751	17.7429108214341	18.2453529251846	18.4665331296926	18.052648841158	17.3109160075853	17.8453413063951	18.3927870015696	18.1148411634833	17.7384874619483	17.7528539840331
YMD4544	SLAD_vs_SLAD-2PE	KVWLDPNETSEIAQANSR	P0CX82	RPL19A	Large ribosomal subunit protein eL19A	788.0843	3	44882	0.999659743240514	-0.183712841582683	16.318102322401	14.6679023315445	16.0342823984222	16.1553325564858	16.5104881667965	15.649994950602	15.8038596484101	15.9461282093757	15.872768796787	15.3957894184559	14.7726538826632	15.533535580633	15.8771360551457	15.4701842477235	NA	15.0205770940125
YMD4544	SLAD_vs_SLAD-2PE	KYDLNICR	P41058	RPS29B	Small ribosomal subunit protein uS14B	462.5904;693.3822	3;2	32686;32705	0.999659743240514	0.0506374052259098	17.2448726429828	15.8265314132513	17.2427746791121	17.6080883781315	17.38110860568	16.6820414190099	16.4008386009669	17.2557288669171	16.2200838200045	16.0496163531607	16.1396048359901	16.3181324071402	16.1014629227448	16.0094889524342	16.0813619567439	15.9437178416189
YMD4544	SLAD_vs_SLAD-2PE	KYQANPR	P38788	SSZ1	Ribosome-associated complex subunit SSZ1	394.2306	3	14757	0.999659743240514	0.0382068145068075	16.448613724036	15.345757036557	15.9111564457398	16.7248240699232	16.5042833747631	15.9199201744046	15.6747147036057	16.1786057654552	16.4362007407315	15.8309133113831	15.73397086796	16.1826437171277	16.2389737845406	16.1860659153967	NA	15.8813873533409
YMD4544	SLAD_vs_SLAD-2PE	KYYSIYDLGNNAVGLAK	P07267	PEP4	Saccharopepsin	833.1423;833.1398;625.1062	3;3;4	54169;54449;54450	0.999659743240514	0.107012318852162	15.1120710256169	14.6171289481359	15.2129130167005	15.2640633018219	15.2551804511338	14.8757758652378	14.7172037437627	14.9299669567322	15.527482103613	15.0293851731736	14.5563304840635	15.1016615976038	15.2023729029978	15.1221960429795	14.4808139800382	14.7928522537639
YMD4544	SLAD_vs_SLAD-2PE	LAAPENEKPAPVR	Q01855	RPS15	Small ribosomal subunit protein uS19	565.9959;566.3303	3;3	27934;27937	0.999659743240514	-0.0293766539834017	19.1835296051302	18.1444098866029	18.4341763792667	18.4491092838428	18.8986545897379	18.3534461108669	18.4551355695362	18.6214955006351	18.5146554781783	18.668398991234	18.1563863045625	18.5028359340299	18.5841869615325	19.029099400563	NA	18.4050394119911
YMD4544	SLAD_vs_SLAD-2PE	LAAPENEKPAPVRTHMR	Q01855	RPS15	Small ribosomal subunit protein uS19	556.0609	4	26408	0.999659743240514	-0.377070014277173	16.267304634846	15.6315525056498	16.0706344986616	16.5339003976769	16.6216974226149	16.4435833128456	16.5357471644554	16.4106441940271	16.4039229402797	16.1228813571387	16.0050325322814	16.3242149382114	15.8049968164239	16.374379366904	15.7023592277728	16.0805370034129
YMD4544	SLAD_vs_SLAD-2PE	LADSSKLDDAAR	P32861	UGP1	UTP--glucose-1-phosphate uridylyltransferase	783.4295	2	30795	0.999659743240514	-0.024119705408264	14.6392742628823	13.8117220632943	14.8043262969344	14.2843885004128	14.6774870493311	14.481900681717	14.21807144212	14.2587307719888	14.6978383791482	14.4293061470618	13.6968930690967	14.3245576866397	14.4046544423744	14.3216196153187	13.9166527746044	14.1266276800742
YMD4544	SLAD_vs_SLAD-2PE	LAEAMGLK	P07342	ILV2	Acetolactate synthase catalytic subunit, mitochondrial	568.84	2	36006	0.999659743240514	0.0550733330628397	16.3863311931465	16.4205048430644	16.3487455883941	16.2026359097687	16.3932973540172	16.3026167669987	16.1669249278787	16.2750851532276	16.0536723897255	16.0260849720559	16.6190167985653	16.0838364066752	16.0523438765031	16.3481346374912	NA	16.2943771283019
YMD4544	SLAD_vs_SLAD-2PE	LAEEKIR	P02406	RPL28	Large ribosomal subunit protein uL15	581.8607	2	22799	0.999659743240514	0.240814444160828	15.9961744672723	16.0043584662548	16.2677209358491	16.0479838092427	15.9902159544272	15.5495586750111	15.8869031619278	15.9263021106096	16.4154380448701	15.9422922788824	16.3017388998542	16.2147225793955	16.1181679496959	16.1035761571473	15.8972875703997	15.7412933063563
YMD4544	SLAD_vs_SLAD-2PE	LAEILKPVFQ	P17695	GRX2	Glutaredoxin-2	731.456;731.4552	2;2	54864;62457	0.999659743240514	-0.295843328843347	15.7566496411333	14.5102301993579	15.5033485824843	16.2798392210129	15.9049448678044	15.752538600529	15.5509669980883	16.0249904929401	15.2193845605596	14.7333883511262	14.6968429754077	15.1008085976352	15.047659460569	14.9276694848267	15.2512296266031	15.1410703686852
YMD4544	SLAD_vs_SLAD-2PE	LAEVYKAEKDAVSVFGFR	P0CX31	RPS24A	Small ribosomal subunit protein eS24A	660.131	4	62551	0.999659743240514	-0.142108476118613	13.3614906612827	14.0427254919139	13.6495698592049	13.4651869296843	13.9523108079069	13.9181005922503	13.7174239514786	13.4995714949245	14.1742443702891	13.5999797878153	14.0386503345704	14.2752696058926	13.8053640553172	13.8083304929389	13.8882726745131	14.0918039239156
YMD4544	SLAD_vs_SLAD-2PE	LAGDKADNWWFR	P38009	ADE17	Bifunctional purine biosynthesis protein ADE17	594.9808	3	52264	0.999659743240514	0.0643266494141752	15.152463856991	15.0832733262406	15.287323933636	15.0139919419377	15.3911514218094	14.9964061547968	15.0901791656979	14.8020097188446	15.866135020751	15.7393365982622	15.1798772549804	15.4610813532142	15.8835679707884	15.6925451504463	14.266424035104	15.4277545874953
YMD4544	SLAD_vs_SLAD-2PE	LAGITTVK	P19414	ACO1	Aconitate hydratase, mitochondrial	553.8594	2	34579	0.999659743240514	0.0493467917192785	16.2805310554394	16.0591803650691	15.7568272632099	15.96809709141	16.0516513287347	15.747511330221	16.0562292253486	16.011856723947	16.1301378885094	16.2207175255921	16.2007120878201	16.0656576195808	16.0814295460274	16.1087057164952	15.9134263173258	15.949515795133
YMD4544	SLAD_vs_SLAD-2PE	LAKLNQLLR	P00925	ENO2	Enolase 2	458.3045;458.3046	3;3	40654;46895	0.999659743240514	0.136196492703572	14.2483256384394	13.5984863161599	14.5436780217385	14.7595636798368	14.8747242522171	13.5691511518477	13.8914883131606	14.2699039681349	15.628891606216	14.7652855184715	13.4086216471378	14.9032764426962	15.317121211976	14.6879569405317	NA	14.2073371208427
YMD4544	SLAD_vs_SLAD-2PE	LAQNDGLLK	P0C0V8	RPS21A	Small ribosomal subunit protein eS21A	638.3847	2	34238	0.999659743240514	0.122942892062422	17.3699176241901	16.5990823490152	17.0868319301392	17.3637808859783	16.882206397324	16.8346913123732	17.0563802735324	17.1545632378435	17.0827924863746	17.1540945619363	16.7830391055494	17.0876219415097	17.0583438183823	16.9040008218147	16.6685513429384	16.8759396760145
YMD4544	SLAD_vs_SLAD-2PE	LAQNDGLLKNVWSYSR	P0C0V8	RPS21A	Small ribosomal subunit protein eS21A	723.4021;723.4005	3;3	50708;54161	0.999659743240514	0.0628034642273008	15.782000637028	15.489099260754	16.2156267228185	16.372252281234	15.9533132317871	15.6978164646983	15.9479953678265	16.0086399806134	16.8177619553227	16.102740544848	15.8003016482877	16.2319260221546	16.4555960704924	16.1716042013862	16.7455115016364	15.9502891037427
YMD4544	SLAD_vs_SLAD-2PE	LAQSPTVGK	P07244	ADE57	Bifunctional purine biosynthetic protein ADE5,7	602.8656	2	25711	0.999659743240514	0.0972826876295123	14.8001173440291	14.2876659940212	15.0240007947481	14.9385110927964	14.8775795024585	14.5375845429232	14.7830359797495	14.4629644499456	14.9848632577899	14.6748581921182	14.5691043442333	14.5534347236928	14.8936717775268	14.8112797549892	14.0408073489418	14.4375814683049
YMD4544	SLAD_vs_SLAD-2PE	LATLQSK	P53749	YNR063W	Uncharacterized transcriptional regulatory protein YNR063W	532.8369	2	25433	0.999659743240514	0.0084891738985764	16.0125587107729	15.8454958495969	16.0228001490189	16.0777591359131	16.1171788298656	15.9277135574234	15.906544484339	15.9732202780794	15.7916112126188	15.9067800290998	15.8548423540733	15.8211316130903	15.8497387030934	15.846056625537	15.9503502816602	15.8620822831397
YMD4544	SLAD_vs_SLAD-2PE	LAYYESSSK	P46992	YJL171C	Cell wall protein YJL171C	676.3571	2	28833	0.999659743240514	-0.086316329410522	15.8134785988568	14.3484513671968	15.5929470204344	15.5547109367451	15.8752092724225	15.0013658617557	15.2158590085701	15.5624190981269	15.4234162788603	15.1995545286031	14.3715001983076	15.0239176991005	15.3852585877463	15.2717669656674	14.7734583137101	14.8741180912429
YMD4544	SLAD_vs_SLAD-2PE	LCDEIATIQSK	P02407	RPS17A	Small ribosomal subunit protein eS17A	791.4312	2	39376	0.999659743240514	-0.0953448187145209	14.6101186358863	14.4373192353295	14.7058032909747	14.5574350297312	14.4283419274142	14.7891614920259	14.6330764656326	14.8414755817072	14.3766267903167	14.5520660668571	14.4483141040842	14.361780478969	14.3977176288533	14.3739042732747	15.2068126628288	14.6165810305565
YMD4544	SLAD_vs_SLAD-2PE	LDQLHIKNRNNYLVNYNDLK	P48524	BUL1	Ubiquitin ligase-binding protein BUL1	1032.9195	3	47433	0.999659743240514	0.0757784713597456	15.1217486616905	14.7241236043922	14.8382382485436	14.6727499720424	15.0640271089419	14.6123457362007	14.5981658175872	14.7792079384999	15.8864817034092	15.7089469632531	15.0180530647281	15.5597413346658	15.9596949888926	15.8148293569283	13.7991688741107	15.1746063577673
YMD4544	SLAD_vs_SLAD-2PE	LDSEKHIDFAPTSPFGGARPGR	P05755	RPS9B	Small ribosomal subunit protein uS4B	532.8858;532.6861	5;5	42373;43532	0.999659743240514	-0.326389299813854	16.9265305000848	16.3619944361472	16.5961012200982	16.6404398739307	16.7525274377751	17.178531190331	17.0317143731191	16.8678502282911	17.1794259525703	16.9878990426537	16.2920021852536	16.848716366262	16.9498226246939	17.0752830703288	NA	16.4895501397023
YMD4544	SLAD_vs_SLAD-2PE	LEEKKDEIK	P43586	LOC1	60S ribosomal subunit assembly/export protein LOC1	511.8183	4	36537	0.999659743240514	-0.103864531390848	17.5019084352013	17.141063941984	17.2070207310606	17.1384013535267	17.4701979907433	17.2238593932124	17.5298023203425	17.1799928830378	16.7693408292917	17.032432359954	16.6638712048093	17.0986664314541	16.8453241251205	16.7932660800027	17.4145752719508	17.0842421869982
YMD4544	SLAD_vs_SLAD-2PE	LEKELDTIR	P06168	ILV5	Ketol-acid reductoisomerase, mitochondrial	474.2835	3	40395	0.999659743240514	-0.222582265030757	16.1308241109469	14.4102534904004	15.7526387634033	15.8954979665258	16.0731458417171	15.5101849297582	15.4452495788358	16.0509630410884	15.4237580944302	14.6889822105478	NA	15.0298389947659	14.5790537672116	14.3171232826729	NA	14.3456281122855
YMD4544	SLAD_vs_SLAD-2PE	LGANYAPCILPQLQAAKR	P38891	BAT1	Branched-chain-amino-acid aminotransferase, mitochondrial	763.4364	3	50218	0.999659743240514	-0.071730467879437	14.3472299277801	14.7765301348744	14.5555613529653	14.240498889944	14.5305458153553	14.6181708339537	14.624830326672	14.4331952011004	14.7927629839262	14.6731608709069	14.8202793532218	14.7359419834223	14.6353591605156	14.8967148403316	14.6903560572999	14.8218194763241
YMD4544	SLAD_vs_SLAD-2PE	LGCHSAPK	P13663	HOM2	Aspartate-semialdehyde dehydrogenase	391.8848	3	16730	0.999659743240514	-0.0260480192803918	15.2029789879016	14.5764606954405	14.863357819519	15.0633305871026	15.2233112304807	14.9709200513147	14.637612013569	14.9784768717207	14.7982195801344	15.0989922770869	14.5081505125503	14.7890901476519	15.2234951693753	14.9718580520542	14.3222499150419	14.7759028591257
YMD4544	SLAD_vs_SLAD-2PE	LGDKAASELR	P00942	TPI1	Triosephosphate isomerase	682.3977;455.268;455.2675;455.2683;682.3983	2;3;3;3;2	26024;26030;30352;30448;30474	0.999659743240514	-0.239263583624684	17.4571350939689	16.0261397018605	17.3324353055045	17.6009051550405	17.627364300323	17.2918694630976	17.1290100337315	17.3254257937209	17.763348010855	17.091970718392	15.649590219688	17.2914800679708	17.670433200445	17.3485588808646	16.5339566207561	16.9678487567318
YMD4544	SLAD_vs_SLAD-2PE	LGEMPADQGFPAYLGAK	P17255	VMA1	V-type proton ATPase catalytic subunit A	690.365;690.3636;1035.0422	3;3;2	54292;54381;54391	0.999659743240514	0.00454181586434288	15.2442919491497	15.2000138319515	15.4151884351419	15.1345192467856	15.42898645847	15.1523760272486	15.3379476041235	15.0565361097293	15.5313679922076	15.2360280163664	15.1044145109399	15.4286033785164	15.2994819854884	15.4157512256695	16.3629936797915	15.2430530058648
YMD4544	SLAD_vs_SLAD-2PE	LGGDRTFDTTQSK	P04807	HXK2	Hexokinase-2	577.3079	3	27441	0.999659743240514	-0.166346954905794	17.0776154915227	15.6786850391105	17.165278644047	16.9553673951982	17.1079801772497	16.6658225807569	16.5437488875773	17.2247827439179	17.2226092613152	16.7468054354054	16.4587700165147	16.8188271097931	17.1733098055188	17.171776575485	17.4858074769554	16.3004169868808
YMD4544	SLAD_vs_SLAD-2PE	LGGFTDKEISDVFAK	P38720	GND1	6-phosphogluconate dehydrogenase, decarboxylating 1	745.7566;745.7578	3;3	55117;59196	0.999659743240514	0.177535803650617	14.826722862005	15.4275322241131	14.9090983482704	14.582473348867	14.7242083839367	14.6120047423852	14.7901815711251	14.9092888712061	15.7550872028926	15.8321905226768	15.3066502290993	15.6028386787074	15.7615411016661	15.751513206459	14.8014222956625	15.3223938544364
YMD4544	SLAD_vs_SLAD-2PE	LGLKQIPGIIR	P38879	EGD2	Nascent polypeptide-associated complex subunit alpha	504.6717	3	48373	0.999659743240514	-0.105339322538457	14.8683444941529	14.4130302523733	15.0884847536619	15.1684662455556	14.9137609197164	15.1939511832101	14.9334869849657	14.9184839480053	15.7217424381718	15.2387939282426	14.323212089299	15.2533254409133	15.6427885267496	15.2346006818831	14.7014190700272	15.0628203432608
YMD4544	SLAD_vs_SLAD-2PE	LGPISNLVK	Q04947	RTN1	Reticulon-like protein 1	622.9008	2	44298	0.999659743240514	0.175237403770758	17.0507518350909	16.6010290107332	16.9784634806836	17.5170370342096	17.1293777504011	16.6257301303273	16.8440188933547	16.8472049715513	17.0730763084389	16.9841031475478	16.5501031265351	16.9667948551845	16.9235905697211	16.7301744753637	16.6938212832744	16.7239037244744
YMD4544	SLAD_vs_SLAD-2PE	LGSSSQSFK	P32469	DPH5	Diphthine methyl ester synthase	622.8464	2	27022	0.999659743240514	0.140631497053432	16.3518051601109	15.6934762411866	15.5890375587531	16.1000201790639	16.0482681032361	15.8327114509929	15.4816238657685	15.8092097309032	15.7940107191953	16.224288503259	15.6745302084877	15.838624835604	15.934161111578	16.2957147059576	16.3417571603058	15.8558489741464
YMD4544	SLAD_vs_SLAD-2PE	LGTLVNQK	P29453	RPL8B	Large ribosomal subunit protein eL8B	588.8686	2	29751	0.999659743240514	-0.391108963884825	17.1214844075769	16.0750388706694	16.6994832599885	16.8814277511569	17.3319219618456	17.0670107141052	17.0166918074788	16.9262456615016	16.7708449678106	16.9437335339057	16.4556620081385	16.6196055832692	17.0352817829002	16.7828191466544	17.0180638652517	16.3762360303279
YMD4544	SLAD_vs_SLAD-2PE	LIGDAAKNQAALNPR	P11484	SSB1	Ribosome-associated molecular chaperone SSB1	619.3624;619.3631;619.695;620.0286	3;3;3;3	32810;36983;36997;37020	0.999659743240514	-0.100139380491701	16.2582803269532	16.1362494833425	16.7878384367603	16.774989572836	16.4740395590274	16.926918540205	16.6268398017906	16.3301174408359	17.1331445618601	16.5286107104517	16.2951584851661	16.876221880761	16.7554813763467	16.6449641843854	16.4986053011901	16.506832830246
YMD4544	SLAD_vs_SLAD-2PE	LILPGELAK	P02294	HTB2	Histone H2B.2	629.4108	2	47799	0.999659743240514	0.062743428996896	16.363487901919	15.9374854860193	16.2863631172153	16.3541991784643	16.6522421968477	16.0039857368405	16.0677917764754	15.9665422574668	16.5113007140462	16.1474034332133	16.0345193983016	15.8926068478173	16.2969709216372	16.0338772594662	16.0144452859387	15.8811803634623
YMD4544	SLAD_vs_SLAD-2PE	LINENEK	P47143	ADO1	Adenosine kinase	582.3359	2	25015	0.999659743240514	0.0159417769325181	15.822390994462	15.0058143581619	15.5821377217431	15.9993737083226	15.9247685787729	15.3881118333367	15.3816840058269	15.6513852570229	15.5744541443836	15.4697856137915	14.8207922532744	15.2603048664082	15.7373178483616	15.4429183660359	15.2247420018088	15.2563238653851
YMD4544	SLAD_vs_SLAD-2PE	LIPEVINKEIENATK	P33442	RPS1A	Small ribosomal subunit protein eS1A	773.8004	3	61151	0.999659743240514	-0.0513186699771317	15.0047225339914	14.4363776848164	14.4919299092074	14.5276164911712	14.8846462213509	14.716578854579	14.3736019211725	14.6910943019926	14.729393777506	15.2557474582936	14.1930531674259	14.7505373557513	15.1369874544668	15.0475091727092	14.8615209208687	14.8080713835545
YMD4544	SLAD_vs_SLAD-2PE	LIPEVINKEIENATKDIFPLQNIHVR	P33442	RPS1A	Small ribosomal subunit protein eS1A	731.8306	5	64764	0.999659743240514	-0.0697788539595301	12.8674936686682	13.2019680484725	12.4545249094185	13.1366578912213	12.9498040402588	12.9113588730382	12.9882212635998	13.0903757567217	13.3541771821191	13.0590696224881	13.604155353356	13.5563123062498	13.7205471916075	13.3861942482954	NA	13.2571486010121
YMD4544	SLAD_vs_SLAD-2PE	LIWGQGDGSTLPVVDTAAGK	P40447	NIT1	Putative nitrilase-like protein NIT1	763.7541	3	55830	0.999659743240514	-0.0100643760773043	14.5332125760727	14.166141053362	14.3101483396856	13.9320143731055	14.5137888257691	14.1284138868381	14.1916477040776	14.1479234298501	14.073580731617	13.9099756166688	14.1082058212579	14.0480220098215	13.9600885669743	13.951412206085	14.3556865528542	13.8117601001526
YMD4544	SLAD_vs_SLAD-2PE	LKDIEFAQK	P38219	OLA1	Obg-like ATPase 1	567.348	3	43574	0.999659743240514	-0.18011793925097	16.6689237497381	16.770834228959	16.9911923508499	16.913522355137	17.0157576107966	16.9688366559087	17.2442514048588	16.8360987701239	17.1415232166378	16.9577017862544	16.8602194730301	17.0474079287031	17.2348804642309	17.100669617251	17.1303028767902	16.7169945928966
YMD4544	SLAD_vs_SLAD-2PE	LKDIIPGCENWPSFER	P38972	ADE6	Phosphoribosylformylglycinamidine synthase	755.7285	3	58140	0.999659743240514	0.107164360832844	14.3477229421699	14.712594459691	14.6244807465272	14.4350589019619	14.3008700201621	14.5637991410621	14.2359763750744	14.5905540707203	14.7895948203265	14.561938576461	15.1493329640183	14.8686771860966	14.4665200106855	14.7521592818321	14.2827799341519	14.8157978543406
YMD4544	SLAD_vs_SLAD-2PE	LKDTVASFK	P00830	ATP2	ATP synthase subunit beta, mitochondrial	539.6683;539.6682	3;3	37154;42232	0.999659743240514	-0.0496515772386488	16.6281596191382	16.3609836681566	16.9419122082067	16.8195161206986	16.9415757087031	16.715593423105	16.6504137082392	16.6415950851074	17.1328404071005	16.8946277317218	16.2926205036337	16.7681755983802	17.0668983169932	16.7991263980924	16.3109601439878	16.800519962226
YMD4544	SLAD_vs_SLAD-2PE	LKESQLPR	P20434	RPB5	DNA-directed RNA polymerases I, II, and III subunit RPABC1	425.5974	3	27247	0.999659743240514	-0.237712350440367	15.8935840327873	15.5127051367727	15.9203103913542	16.1185844141576	16.0535352655696	16.1582700456165	16.1644291474674	16.0197989181799	15.7920197869389	15.700070017641	15.781248202035	15.5584073319656	15.620918572663	15.6368313716484	15.361639377891	15.3893987302552
YMD4544	SLAD_vs_SLAD-2PE	LKEVQEQINDFGAFTK	Q12460	NOP56	Nucleolar protein 56	825.7992	3	58326	0.999659743240514	0.069614654081084	14.3575375991366	14.5662587804262	14.6688522968327	14.3493582962086	14.4613527385891	14.5761848922923	14.1696985890658	14.4563121363325	14.8374187008948	14.6004106236674	14.496302037396	14.8031311845828	14.7610972296545	14.6610391206048	14.344849026557	14.570481382353
YMD4544	SLAD_vs_SLAD-2PE	LKEYQSK	P40212	RPL13B	Large ribosomal subunit protein eL13B	501.9729;501.9732	3;3	24798;28308	0.999659743240514	-0.195994452524953	19.3579045811865	18.022829154394	19.4160735530436	19.4475000600072	19.3975858732434	19.4994803116161	18.9956148103683	19.1356041635033	19.5158452079052	19.1610729330304	18.3850325030984	19.2235612785966	19.3374871016932	19.1120222022934	NA	18.7828746635854
YMD4544	SLAD_vs_SLAD-2PE	LKFDAWFPQK	P49090	ASN2	Asparagine synthetase [glutamine-hydrolyzing] 2	630.0397	3	58032	0.999659743240514	0.0541425091904788	14.0045228811219	13.9899466767324	14.0311097031719	13.9666956059785	13.9575359863193	14.0419434388926	13.7943598132434	13.9818655917875	14.3747888207407	14.0477663312591	14.0756750152677	14.1810132640843	14.1717231110409	14.3101628606623	NA	14.0765322214641
YMD4544	SLAD_vs_SLAD-2PE	LKGDQEAR	P38088	GRS1	Glycine--tRNA ligase 1, mitochondrial	407.5699;407.5694;610.85	3;3;2	15165;17037;17062	0.999659743240514	0.0435969038245876	15.9709515493284	14.4779472581826	15.3199575937405	15.9306706649903	15.9069795875987	15.5745639564048	14.7855381208077	15.2580577861322	15.6491139141003	15.6812299696718	14.5066599783867	15.1525228473793	15.7062317858246	15.9706195236784	14.8260714825836	15.1525056774571
YMD4544	SLAD_vs_SLAD-2PE	LKPIEVELR	P54837	ERV25	Endoplasmic reticulum vesicle protein 25	467.6327	3	42672	0.999659743240514	0.119200274630234	14.3456454905671	13.7628825902063	13.8722232670619	13.8246962632709	14.4367091886881	13.471411385054	13.7484635530357	13.6720623858074	14.6119923133917	14.2872077389675	14.0982909103353	14.4912426871652	14.4739037442482	14.2761899213359	NA	13.761071191007
YMD4544	SLAD_vs_SLAD-2PE	LKPVSFKDTAEGYGR	P14904	APE1	Vacuolar aminopeptidase 1	570.0783;569.8295	4;4	40154;40881	0.999659743240514	-0.197600721539217	17.78454850646	16.9201896006157	18.276835774595	17.793054186946	18.1371308855215	17.9241383290111	17.8301624926587	17.6735992475824	17.4714359080287	17.2065044391032	16.9002865289509	17.4422895959439	17.4868744952018	17.4324681678161	NA	17.2521091186088
YMD4544	SLAD_vs_SLAD-2PE	LKREEEQR	P38934	BFR1	Nuclear segregation protein BFR1	464.6036;696.401	3;2	15013;15024	0.999659743240514	0.232949590187989	15.1976332185479	14.3841972835412	14.6201594300656	14.9523296216375	14.9954157885675	14.5144315070346	14.2598061641736	14.4528677332645	15.5223218800683	15.4116182231906	13.9757912121543	14.9032777919377	15.4622883357327	15.3116622940904	15.0020048522146	14.5531715441539
YMD4544	SLAD_vs_SLAD-2PE	LKTLVQGPR	P35997	RPS27A	Small ribosomal subunit protein eS27A	439.2843	3	34032	0.999659743240514	0.0615357862583341	15.7332596703746	14.736833491817	15.7287425548837	15.7907347531326	15.6341900072999	15.5994484865785	15.123163525509	15.3866253057872	15.9151145288541	15.8120327023078	14.7551988357499	15.449771289957	15.7851131210801	15.5986017127502	NA	15.386299448893
YMD4544	SLAD_vs_SLAD-2PE	LKVPAINVNDSVTK	P39954	SAH1	Adenosylhomocysteinase	702.7679	3	47483	0.999659743240514	0.00806998075025689	15.9588019648567	16.2572469802521	16.0327075862232	16.0344872972786	16.2303818957866	15.7966168168873	16.2388048064778	15.9851603864579	16.6059963729153	16.6904201777097	16.3174616730781	16.6382167815619	16.6024303315091	16.6052458442503	15.8058054142016	16.723856358318
YMD4544	SLAD_vs_SLAD-2PE	LKYALNGR	P0CX35	RPS4A	Small ribosomal subunit protein eS4A	413.5906	3	31187	0.999659743240514	-0.114174695148595	15.3026100119936	14.784384726682	15.3113960540829	14.7722799095803	15.4810729781187	15.0660890745078	15.0774923927233	15.0027150375836	16.1609912937606	16.1785823541454	15.0180545174833	15.5794941258628	16.1092586790585	16.1378863910423	14.9435384150312	15.3606557276896
YMD4544	SLAD_vs_SLAD-2PE	LLDYKDSEEIQCHAVSTLR	P39968	VAC8	Vacuolar protein 8	646.0883	4	47539	0.999659743240514	0.113610461219379	15.51471891019	16.5898100792859	15.6290508214447	15.8271339573369	15.7706092744882	15.8628968145327	15.9373665160348	15.5353993183244	16.2510170121541	16.0566905089396	16.8189792280721	16.328842952335	16.0582752110613	16.2767955328388	15.8112744476371	16.3665458064164
YMD4544	SLAD_vs_SLAD-2PE	LLGPAVDVLKLNDPTRH	P07278	BCY1	cAMP-dependent protein kinase regulatory subunit	541.3238	4	57664	0.999659743240514	0.162279877978932	12.9745542373188	13.0817109384777	13.2790856040985	12.7934317220007	13.1556020699078	13.1245827998448	12.9591097077913	12.2403684124362	12.87562792568	12.9408609557778	13.1801952224039	12.9084348108244	13.0404279237054	13.2969212353593	13.3779428398749	13.0267956209512
YMD4544	SLAD_vs_SLAD-2PE	LLGTAFK	P0CX29	RPS23A	Small ribosomal subunit protein uS12A	527.3371	2	39653	0.999659743240514	0.398171709786761	16.2802907533783	16.3174596277062	15.6915905499705	15.5456219089911	15.8211287177078	15.3968934067447	15.5165046138229	15.5077492626236	16.4670225386365	16.4765419404476	16.4895974220956	16.3920474024979	16.4409136556972	16.8190372675478	15.3582337228128	16.2682233245266
YMD4544	SLAD_vs_SLAD-2PE	LLKLEQK	Q06440	CRN1	Coronin-like protein	493.9986	3	41218	0.999659743240514	-0.0966422269321416	15.6288260278921	14.7028436474673	15.4143739342409	15.6631913131636	15.4376426182738	15.2433675417167	15.4491729676006	15.6656207029014	15.0279160644877	14.8216439814746	14.8022754364348	14.8359173543123	14.6986828427607	14.9374918595664	15.192894344871	14.9838748535436
YMD4544	SLAD_vs_SLAD-2PE	LLNEEEKTQINEYHAR	Q07825	FRA1	Putative Xaa-Pro aminopeptidase FRA1	573.5559	4	36083	0.999659743240514	0.12045764403846	16.19803050397	17.0011238377071	16.5664540157899	16.1121764811718	16.3396019254482	16.1338799483899	16.5902078770567	16.3322645115901	16.619297640401	16.6510524968823	16.8794110265851	16.4687302739044	16.7135578295975	16.6467065782031	16.0625093555094	16.6355956107359
YMD4544	SLAD_vs_SLAD-2PE	LLPGLKSNFATIADPEAR	P16521	YEF3	Elongation factor 3A	739.7605	3	57073	0.999659743240514	-0.00854143739372581	13.7302865191227	14.079565145504	14.0719790436217	14.0297706891822	13.9511064518826	14.2340482822918	13.9731157254346	13.7874966873965	14.0841159218253	13.5966950315211	14.0556927187972	14.3201602449417	14.1133446167715	14.0983476496438	14.3400749805298	14.3153761457043
YMD4544	SLAD_vs_SLAD-2PE	LLQEVASKTNEAAGDGTTSATVLGR	P19882	HSP60	Heat shock protein 60, mitochondrial	931.8389;698.8778	3;4	52864;52905	0.999659743240514	0.0623335784100352	14.5394453364716	14.9768936745287	14.7993170179324	14.8029456169889	14.6650128466919	14.7581941242577	14.7777552304887	14.6683051308433	15.5525681567832	15.0378727755593	14.7855854809325	15.1287751103167	15.4130852502638	15.2238688782635	15.6624483365812	15.1248402807617
YMD4544	SLAD_vs_SLAD-2PE	LLTPEEIKVSAQCNR	P13663	HOM2	Aspartate-semialdehyde dehydrogenase	688.0499;688.0517	3;3	44326;44424	0.999659743240514	0.0714502718593657	16.078529308265	16.1304472347596	16.2879358423386	15.9834167645227	16.1308037250852	16.0366308412346	16.0164554858955	16.0106380102331	16.360668669516	16.2025936397228	16.2435812367136	16.2518078987775	16.2220544060792	16.2254812760968	16.0994269005102	16.1067388451082
YMD4544	SLAD_vs_SLAD-2PE	LLTTIADAAK	P06169	PDC1	Pyruvate decarboxylase isozyme 1	440.9415	3	40151	0.999659743240514	0.0623679714968048	13.8349375909021	12.9723373385779	13.3958168952894	13.4676433891619	13.7546270688049	12.9843274503143	13.5133186397779	13.168990169047	13.7781697539088	13.6996057603503	13.196801478147	13.1457879880824	13.5717727514788	13.430757892859	NA	13.1218603665514
YMD4544	SLAD_vs_SLAD-2PE	LLTTIADAAKGYKPVAVPAR	P06169	PDC1	Pyruvate decarboxylase isozyme 1	666.6616;666.663;666.9116;666.6604	4;4;4;4	59869;60098;60398;60491	0.999659743240514	-0.215559846363487	15.6069469208967	15.5979505072188	16.5182180394596	15.7658165398195	16.1009106755005	16.0209195982556	16.1211205981865	16.108220520906	16.4633744769689	15.5600212276588	15.4695085039265	16.1456663724528	16.1753116252498	16.1968374066038	16.1217258578553	15.7714886743523
YMD4544	SLAD_vs_SLAD-2PE	LNGIYQK	P41921	GLR1	Glutathione reductase	570.3415	2	30067	0.999659743240514	-0.0980213212353362	16.0174168338545	15.41219673244	16.0249559523043	16.2314264025642	16.1964586123736	16.0489192309996	15.9277408229543	15.9049625397767	15.8751264365628	15.8067620594938	15.2913740333831	16.1187895432175	15.8549632433625	15.8100209275527	15.9769152306647	15.7496851965126
YMD4544	SLAD_vs_SLAD-2PE	LNIKPLTTR	P14020	DPM1	Dolichol-phosphate mannosyltransferase	453.9607	3	38345	0.999659743240514	-0.104548979538512	14.1003530259721	13.7795382441411	13.6310543015143	14.4752092918728	14.2919126550792	14.1228544750477	13.994835372159	13.9947482793685	14.1884019471352	14.1334380728434	13.8744467328183	14.0884197035136	14.1882643716786	14.0846033639821	14.3772998819707	13.9546065485454
YMD4544	SLAD_vs_SLAD-2PE	LNKGVNEAFTEAAR	Q00245	RHO3	GTP-binding protein RHO3	608.6691	3	37685	0.999659743240514	0.122853622514256	16.465092608195	17.1197225487533	16.6318326003058	16.5723764215619	16.4769352100103	16.6849412240236	16.7390454691548	16.3966877855703	16.4293715940436	16.3689822003207	17.1653469038633	16.6113118005353	16.2698861866764	16.3709812900046	16.4079677882052	16.995971360741
YMD4544	SLAD_vs_SLAD-2PE	LNLGSFNK	P09232	PRB1	Cerevisin	598.853;598.8534	2;2	41814;41915	0.999659743240514	0.293059722157494	17.1414774120973	17.3732380895694	16.8246510892556	16.9452277853393	17.2463251080834	16.6099750546512	16.5901695288231	16.6658857960739	17.3208123868764	17.0818594121953	17.2158475559323	17.1694909649057	17.1942880700228	17.2185200639881	16.6794401565648	17.0882518520425
YMD4544	SLAD_vs_SLAD-2PE	LNNVFVIGEQGKPYISLPK	P0CX35	RPS4A	Small ribosomal subunit protein eS4A	908.8736;908.8721	3;3	59041;61054	0.999659743240514	0.0454877295048828	14.19180725921	14.2163269281049	14.1828273170986	14.1244331274558	14.2130631243072	14.0718287075836	14.0877787453922	14.1607731365668	14.9917547122073	14.7559651953583	14.1870490747591	14.613884356852	14.9211800169984	14.7767967112104	14.6937309638506	14.383672670579
YMD4544	SLAD_vs_SLAD-2PE	LQAEKAIEEQTR	P53278	YGR130C	Uncharacterized protein YGR130C	574.3275	3	34047	0.999659743240514	0.0414320222295625	16.0514715794705	15.7961019833576	16.1631257392736	15.9789899695483	16.1949631368468	15.748013489316	16.0231356138112	15.8578489427577	15.8206739301429	16.2228651287394	16.0015839261272	15.7205056672737	15.9217537352675	16.0576485875059	15.9371738037661	15.7963271255898
YMD4544	SLAD_vs_SLAD-2PE	LQEGREEYAK	P40447	NIT1	Putative nitrilase-like protein NIT1	509.61	3	22122	0.999659743240514	-0.0494283875039869	17.1473383197872	16.7934173050047	16.9239976544278	17.2673162866489	17.5078777435986	16.7270916306773	17.0436746158356	17.0511391257731	16.1866165017628	16.4145274929896	16.5246602008595	16.9043169507137	16.6887068790825	16.5943839127735	NA	16.6604429578534
YMD4544	SLAD_vs_SLAD-2PE	LQGTKVEEGRDIINK	P53312	LSC2	Succinate--CoA ligase [ADP-forming] subunit beta, mitochondrial	577.8437	4	37626	0.999659743240514	0.0817096862439328	17.9678145486602	17.872753992397	17.9968154771691	17.9156938383753	17.897981270966	17.9491427654071	17.986385047702	17.5927300275508	17.8372840075576	17.8591184842587	17.9616055363442	17.9771126292	17.8673447331391	17.8196043825534	16.9666806428052	17.9165868154281
YMD4544	SLAD_vs_SLAD-2PE	LRVDEVQGK	P33442	RPS1A	Small ribosomal subunit protein eS1A	449.9361	3	27507	0.999659743240514	-0.0461944082590033	15.6455397976128	15.1988880724711	16.0160999465225	16.0028136431446	16.0438312380804	15.6256441367774	15.6014378878175	15.7772058301118	15.7965542962486	15.9934318961728	15.2199829091518	15.7831226796702	16.057821796661	15.9194095253658	16.6235111056453	15.397840495299
YMD4544	SLAD_vs_SLAD-2PE	LSAKGQQEAAR	P00950	GPM1	Phosphoglycerate mutase 1	731.9209	2	17474	0.999659743240514	0.525571062854244	11.7633787990855	10.955658044053	12.4895879469705	12.933174123327	12.042713185091	10.3194405763654	11.6387947787115	12.0385661218511	13.3961121100211	12.3880493415759	NA	11.8170620491266	12.9081896468244	12.6442316215149	NA	11.4763699148783
YMD4544	SLAD_vs_SLAD-2PE	LSANNKVGGTR	Q02642	EGD1	Nascent polypeptide-associated complex subunit beta-1	474.2792	3	21627	0.999659743240514	-0.149555682308309	15.4726319645931	14.8670340771601	14.9310268046386	15.729599447664	15.7045114522695	15.6415536876111	15.1028332162459	15.1496166671624	15.7826158339617	15.632312206667	14.5842892454842	15.6161092093545	15.9972347944375	15.6401056987064	NA	15.526863992689
YMD4544	SLAD_vs_SLAD-2PE	LSDELKGDLSIIMR	P32449	ARO4	Phospho-2-dehydro-3-deoxyheptonate aldolase, tyrosine-inhibited	632.0298	3	61758	0.999659743240514	0.0164548893695216	14.968816802442	14.8748177428013	14.7353015643972	14.9570252164213	15.1634933573409	14.8114294263257	14.7952648694075	14.6999541155096	15.7549424712488	15.1474245066386	14.8935722538033	15.4827932274307	15.5864992471315	15.457960217026	14.7213642164711	15.2587943442393
YMD4544	SLAD_vs_SLAD-2PE	LSKDKPTLIK	P23254	TKL1	Transketolase 1	514.5913	4	39306	0.999659743240514	-0.169767641809734	16.9760191662146	16.4531377238898	17.3734179819707	17.2078764049427	17.4909665102902	17.4985182088746	16.8687653429318	16.8312717821602	17.691542074248	17.5619425564099	16.8906118232607	17.5745488629606	17.6600558604506	17.559401292159	16.8585191645223	17.4692268945643
YMD4544	SLAD_vs_SLAD-2PE	LSKEDIEK	P10592	SSA2	Heat shock protein SSA2	523.9844	3	33422	0.999659743240514	0.114464466473358	17.9398145788062	17.9545595096944	18.4990019692918	17.7902470211851	17.9715144538293	17.7361187868719	17.96251307848	18.0556188939029	17.7879960296826	18.0859782230009	18.2016963338442	18.0861513321583	18.2198637408977	18.1746072698243	NA	18.4848992152309
YMD4544	SLAD_vs_SLAD-2PE	LSNFNIKPIFTDNR	Q00955	ACC1	Acetyl-CoA carboxylase	661.7073	3	55012	0.999659743240514	-0.175003749253948	15.5454200879278	15.6391517021474	15.5429557103675	15.3282840068837	15.6858801831135	15.4295348429815	15.871843321163	15.7685681570843	15.852454901549	15.7070336820373	15.5940986329672	15.775103247528	15.7672145596107	15.7404167685002	14.7768803717754	15.3385485756022
YMD4544	SLAD_vs_SLAD-2PE	LTAATNAK	P06169	PDC1	Pyruvate decarboxylase isozyme 1	547.3316	2	20427	0.999659743240514	0.541342966673128	16.9749326669574	NA	16.3857668032355	16.3784152054047	17.0802866659096	15.354329545803	15.5651781089316	16.1536533801266	16.4626214366001	16.1740949572323	NA	16.0063282526665	16.5926535381234	16.1200312269948	NA	14.7428487998675
YMD4544	SLAD_vs_SLAD-2PE	LTAATNAKQ	P06169	PDC1	Pyruvate decarboxylase isozyme 1	611.3609	2	20313	0.999659743240514	0.558346062276822	18.737824538397	NA	17.9761354145947	18.1578564556235	18.7512983904675	17.2471863651283	17.4447747246408	17.4857781488097	18.1716279157643	17.6563385148943	NA	16.6375028925634	18.0662976871991	18.0780899460332	NA	15.7530573938534
YMD4544	SLAD_vs_SLAD-2PE	LTGDDQKFGVPVR	P38011	ASC1	Small ribosomal subunit protein RACK1	579.3277;579.3277;579.3272;868.4853	3;3;3;2	37434;40230;40328;40339	0.999659743240514	0.203384754093804	16.9295906392663	16.7644209683595	17.0235791602002	17.1904998237232	17.0198136019475	16.6770050520429	16.8451495052789	16.5525834159046	17.2144265629645	17.2722123646699	16.8138524150362	17.0887667688102	17.1757750237672	16.9321988980778	17.241104187141	17.1580149413487
YMD4544	SLAD_vs_SLAD-2PE	LTKEAAAIAEGK	P29453	RPL8B	Large ribosomal subunit protein eL8B	604.3742;604.0396	3;3	42570;42571	0.999659743240514	-0.116243311742068	18.0476219585724	18.1785236283532	18.485501806624	17.9717358477022	18.0082776482427	18.3357525291729	18.4172303914771	18.3870959193274	18.2756832580216	18.1833596278108	18.221752080098	18.3186554410958	18.137141968896	18.335849909174	18.4861096030704	18.2676763407038
YMD4544	SLAD_vs_SLAD-2PE	LTLLDGDKYSFSADLK	P40442	CSS1	Secreted protein CSS1	798.7872	3	60159	0.999659743240514	-0.0567618453934688	14.3050675522083	13.7120842069982	13.7666730809887	14.4771391375854	14.0938388897368	13.9777262526155	14.0411441879742	14.3753020290278	14.1454204509182	13.9665141634509	13.5995114104644	14.1465918569134	14.0646696358748	14.2814395692724	14.4439763510778	13.9546014107
YMD4544	SLAD_vs_SLAD-2PE	LTNAKGESFK	P46672	ARC1	tRNA-aminoacylation cofactor ARC1	568.3377	3	33730	0.999659743240514	-0.025457234336276	16.8436892692005	16.1676711645459	16.5038284639751	16.7286494831271	16.6585704918011	16.6730873301473	16.43837515832	16.5756343379252	16.36057647455	16.5782543108155	16.3666351342107	16.3873019359483	16.5674003462487	16.5677093491553	16.3838858443854	16.4501387539045
YMD4544	SLAD_vs_SLAD-2PE	LTNKEQTCIMK	O74700	TIM9	Mitochondrial import inner membrane translocase subunit TIM9	658.7064	3	35311	0.999659743240514	-0.258144307195231	17.8167694564621	16.8600075829447	17.8991425263312	18.1913685049004	17.7786355445226	17.8382479296671	18.0409616911642	18.1420201340654	17.3432908401662	17.3388946955578	16.9982125449323	17.3540564285095	17.2488696945929	17.3192107794247	17.4781481768212	17.4392614392739
YMD4544	SLAD_vs_SLAD-2PE	LTYKEGIEMLR	P04802	DPS1	Aspartate--tRNA ligase, cytoplasmic	552.9846	3	45830	0.999659743240514	0.198885360953842	16.6603567671697	16.3626552659325	16.4995551413392	16.4855210701956	16.3020599719769	16.456585207434	16.326302979008	16.1275986424027	16.7550811482748	16.44563619009	16.6738451379884	16.5439251184104	16.6633661016263	16.7159416082122	15.8695465119337	16.5605997567198
YMD4544	SLAD_vs_SLAD-2PE	LVDTGLAIGKEAFTSYR	P40991	NOP2	25S rRNA (cytosine(2870)-C(5))-methyltransferase	715.7385	3	61122	0.999659743240514	0.17971937478635	14.5955061049822	14.4579929631019	14.39708065819	14.1780466378468	14.4704576027293	14.3463472919287	14.0892325429607	14.0037114273568	14.724480551199	14.4316784982002	14.6962460663502	14.6503088303991	14.5273417340254	14.5540495336346	14.1034877329463	14.5234008240613
YMD4544	SLAD_vs_SLAD-2PE	LVEDPQVIAPFLGK	P16521	YEF3	Elongation factor 3A	610.6985;610.6976	3;3	59602;59725	0.999659743240514	-0.00169284708806039	13.6310351569731	13.7757198982862	13.5797210483646	14.058214398274	13.7455574433134	13.6080353800902	13.6348344284409	14.0630346384056	14.1377338826546	13.8775652916036	13.9529814354138	13.7630048217512	14.0217138224658	13.9006537435777	NA	13.7820312877814
YMD4544	SLAD_vs_SLAD-2PE	LVEGLANDPENKVPLIK	P48589	RPS12	Small ribosomal subunit protein eS12	820.1609	3	54625	0.999659743240514	0.127520120114959	15.8597204286458	16.0311334972207	15.4832919082579	16.4046926679929	15.9603249370731	15.3618066259435	15.763357296855	16.1832691617858	16.6388715810865	17.1879899978054	16.1272543169897	16.579061710132	16.9737483222539	16.8651232085893	NA	16.7086764353611
YMD4544	SLAD_vs_SLAD-2PE	LVMSKEDLLK	P04801	THS1	Threonine--tRNA ligase, cytoplasmic	595.3688	3	47290	0.999659743240514	-0.146190547161043	15.8530056893966	15.7719876211486	16.2927123002222	15.767821838461	15.9522029807887	16.3323311656506	15.9993221086642	15.9864333827691	16.363055743437	16.2041620001088	15.873207901775	16.0146056433046	16.2152386822842	16.3222536884158	15.919067719997	15.9240246923476
YMD4544	SLAD_vs_SLAD-2PE	LVPRWEKPIIIGR	P21954	IDP1	Isocitrate dehydrogenase [NADP], mitochondrial	471.0507	4	47642	0.999659743240514	-0.00652691545773898	14.4277890615179	12.7799231206061	13.9391708142176	13.1350083486085	14.1918182994392	13.5336798760168	13.4615722875067	13.1209285438183	14.5162161636153	14.1031047715332	12.646191635569	13.9659724271476	14.2411289030431	13.9328450750483	NA	13.2295579103946
YMD4544	SLAD_vs_SLAD-2PE	LVQKPTAAGSK	P15891	ABP1	Actin-binding protein	570.0306	3	29016	0.999659743240514	-0.0413686737512329	16.9251830031855	16.8142148407564	16.8083068053691	16.9609846489844	17.0243593018794	16.8989250636709	16.9473817548024	16.8034978729477	16.7425426161944	16.6443689667388	16.7001347157441	16.5717351701015	16.5419515257379	16.7387055729265	16.9861066408713	16.8402709898275
YMD4544	SLAD_vs_SLAD-2PE	LYKGNVIILGR	P22768	ARG1	Argininosuccinate synthase	517.3311	3	44754	0.999659743240514	-0.176196783624354	15.8673029742179	14.1463966723345	15.964003840428	15.2385675278303	16.3172571888441	15.366881186233	15.0713936023854	15.1655261718455	16.2400951984247	15.5553090199415	NA	15.3547255776967	16.0937150281342	15.6808012920502	NA	15.2072989943172
YMD4544	SLAD_vs_SLAD-2PE	LYKTPIPIPAFADR	P21242	PRE10	Probable proteasome subunit alpha type-7	636.0451;636.7027	3;3	56762;56865	0.999659743240514	-0.0203565232749341	14.4224755272939	14.2983851016897	14.4536417204805	14.4916229801109	14.529377541756	14.5862724707732	14.310635414632	14.3212659955136	14.4119126993526	14.2692557538772	14.4349681470441	14.3537255288196	14.6127260487743	14.3867944254611	15.0462564100752	13.9833567545051
YMD4544	SLAD_vs_SLAD-2PE	LYNDIVPK	P14832	CPR1	Peptidyl-prolyl cis-trans isomerase	633.3786	2	38695	0.999659743240514	0.269206023627433	16.9580303971166	16.6732390477085	16.9495590097493	16.9580116520926	16.9248553453424	16.2889101098219	16.4210719966083	16.8271785603847	17.4226238383488	16.9592737639793	17.2094522157929	16.8696611774085	17.3892211071397	16.9246917760367	17.432474274437	16.7567688435689
YMD4544	SLAD_vs_SLAD-2PE	M[147]AGES[391]ESNLR	P25694	CDC48	Cell division control protein 48	707.3527;707.3537	2;2	21189;21283	0.999659743240514	0.178168830283841	14.285515354523	13.8222518093642	14.4090520624325	14.7221362730635	14.2731533532715	14.0607367866211	14.0858479450401	14.1065420933153	14.30569491548	14.1111744672249	13.5882907753678	14.1998089559873	14.0818463247013	13.9596203789846	14.6511279986774	14.3562401994765
YMD4544	SLAD_vs_SLAD-2PE	M[147]DSVKWDESR	P02994	TEF1	Elongation factor 1-alpha	524.9263	3	28415	0.999659743240514	0.221688211875961	15.6803206340908	16.1204978877473	15.5872415293648	15.5210284883665	15.7393354714574	15.3214458318582	15.5414635446412	15.4200908441087	15.7446867526939	16.1167937302261	16.2639159132062	16.1532923592095	16.0101960462496	15.8411432953246	15.0967147601677	16.2351741848887
YMD4544	SLAD_vs_SLAD-2PE	M[147]EDELNM[147]K	P38041	BOI1	Protein BOB1	673.3187	2	19207	0.999659743240514	0.393257468994001	13.1317186236164	12.75722483241	13.8755123776453	14.4878368302878	13.1038340541086	12.8986837686127	13.1695608619163	13.5071841033458	13.3137770635096	13.245262339606	13.5256886303625	13.3293438992112	13.2851204362723	12.8495520180445	NA	13.6815565223085
YMD4544	SLAD_vs_SLAD-2PE	M[147]EDELNMK	P38041	BOI1	Protein BOB1	665.3224	2	26244	0.999659743240514	-0.102232325436214	14.7257126597582	14.3648992013213	14.57238061674	14.8805534135342	14.6175784953152	14.6175804847305	14.8460100083106	14.8713062047422	14.5784045301916	14.4932984769616	14.6303193733244	14.4153442344322	14.4197493885056	14.4726529803617	15.1684147894006	14.5246679143699
YMD4544	SLAD_vs_SLAD-2PE	M[147]KEIAEAK	P11484	SSB1	Ribosome-associated molecular chaperone SSB1	515.3063	3	25524	0.999659743240514	-0.0837917482056021	16.0518516383735	15.1522754450615	15.9515659268106	16.2773930096155	16.0169952546791	16.0105499641999	15.8053840845896	15.935323709215	15.8748889113686	15.8323673283461	14.708233090227	15.9162436867603	15.7119293284227	15.7063342296275	15.8956869537923	15.7048057871791
YMD4544	SLAD_vs_SLAD-2PE	M[147]KETAES[391]YLGAK	P10592	SSA2	Heat shock protein SSA2	752.761	3	39615	0.999659743240514	0.191765499746039	15.562886590578	16.5563446501983	16.0547266660492	15.9810452048931	15.4415190225481	16.0870019232008	16.070815598378	15.7886045686075	15.8743110216695	15.9748062010895	16.5931094408225	15.8342615313094	15.9483244653758	15.6433588401033	15.6236336671508	16.6048638862505
YMD4544	SLAD_vs_SLAD-2PE	M[147]KGDYHR	P34730	BMH2	Protein BMH2	409.5477	3	11212	0.999659743240514	0.657503021681434	14.5915217100377	NA	13.6601279915316	15.0090486284663	14.8023718364116	13.1981418943542	13.3751062828403	13.6752990063822	14.09796139446	13.9702748454098	12.6129398110655	13.7113740785722	13.9084261705631	13.9063274907401	NA	13.4472958243189
YMD4544	SLAD_vs_SLAD-2PE	M[147]LS[391]CAGADR	P41805	RPL10	Large ribosomal subunit protein uL16	650.8205	2	23957	0.999659743240514	0.445125074963777	15.734001248463	15.5119826166809	15.8315090557007	15.4184244485959	15.4523742537423	15.0522275960499	15.0000428095906	15.2107724102026	15.6291651377946	15.9004512824765	15.0227808290801	15.6082643443862	15.6624750020481	15.4294215627737	15.4698278363938	15.6474373882056
YMD4544	SLAD_vs_SLAD-2PE	M[147]LS[391]CAGADRLQQGMR	P41805	RPL10	Large ribosomal subunit protein uL16	672.0017	3	34120	0.999659743240514	0.00623758141538389	15.8235639297361	15.8983339155722	16.0576958107752	15.6476632081573	15.769298590307	15.8388642593242	16.0555935192933	15.7385501696547	16.2046608419528	15.9224511171003	15.1751155582286	15.9828403228354	15.5192059631889	15.9137797695077	15.677175684678	15.8621518133834
YMD4544	SLAD_vs_SLAD-2PE	M[147]LS[391]FEGDTGPYLQYAHSR	Q05506	YDR341C	Arginine--tRNA ligase, cytoplasmic	798.0593	3	48939	0.999659743240514	0.0628459101532872	13.9873484087216	14.6176797932972	14.2386474682863	14.3076561621436	14.2511661378544	14.2878516624776	14.2095712131487	14.1513591783549	14.369365940419	14.3752190041776	14.9374689665973	14.4109484137961	14.3271953623847	14.4016647410327	14.705077399057	14.4905243953171
YMD4544	SLAD_vs_SLAD-2PE	M[147]LVPS[391]ELSNASPDYIR	P40482	SEC24	Protein transport protein SEC24	704.7082;705.0473	3;3	51005;55687	0.999659743240514	-0.0332002590732987	15.3824282395122	15.7419022284664	15.7195719439078	15.5735555502075	15.4716936055096	15.8287520894256	15.64388210014	15.605931203312	15.3742246364832	15.4266077264616	16.07147582615	15.5802149433096	15.3408531657842	15.5494288125385	15.8713840883129	15.509524979486
YMD4544	SLAD_vs_SLAD-2PE	M[147]NFS[391]HGSYEYHK	P00549	CDC19	Pyruvate kinase 1	531.7695;708.6883	4;3	29930;29945	0.999659743240514	0.222756361885764	17.5604294208812	17.7266994519496	17.3007172913483	17.341619116777	17.4484527104046	17.1092427006402	17.1333621569702	17.347382265398	17.7694498127069	18.1816580365134	17.7360262586612	17.7159420565808	17.9936528160654	17.7725386560192	16.421454641143	17.9838375649814
YMD4544	SLAD_vs_SLAD-2PE	M[147]NFS[391]HGSYEYHKSVIDNAR	P00549	CDC19	Pyruvate kinase 1	576.6957	5	33271	0.999659743240514	0.0423841134540481	16.7789264314208	17.0075264200137	17.1101951855736	16.9891335830509	16.95429418794	16.9812735577406	17.0304738828964	16.7502035376658	17.1284069372619	16.7073518238714	17.0899096054112	16.9621221068727	17.0625990046954	16.8442534640959	16.9045352393975	17.0214756969101
YMD4544	SLAD_vs_SLAD-2PE	M[147]RIFAS[391]NEVIAK	P0CX23	RPL20A	Large ribosomal subunit protein eL20A	668.3967	3	41262	0.999659743240514	-0.159899499953053	16.1996659975479	15.9119690508081	16.1747481085373	16.18690324544	16.5425858265063	16.200955160519	16.1896191095656	16.1797243055547	15.8311341746789	15.8960155540749	16.2072172370651	15.7861890404151	15.7985752375022	16.0323106403486	16.3524937526856	16.2135406061822
YMD4544	SLAD_vs_SLAD-2PE	M[147]S[391]ANISETTAM[147]ITDIATAPAEIDR	P06169	PDC1	Pyruvate decarboxylase isozyme 1	953.1494;953.4778;953.4774;953.4771	3;3;3;3	51402;57478;57662;57769	0.999659743240514	0.0778628738450742	13.9483242233857	13.6720528568619	13.6602950324355	14.0849785976719	13.6450182732597	13.7591796605849	13.8274029228868	13.8225983582434	13.7842140568678	13.4481992825054	13.8260529485955	13.7057340823691	13.5257878642663	13.5723591361696	14.6476370664984	13.6786983078093
YMD4544	SLAD_vs_SLAD-2PE	M[147]S[391]ANISETTSMITDIATAPSEIDR	P26263	PDC6	Pyruvate decarboxylase isozyme 3	959.1533;959.1519	3;3	57469;57648	0.999659743240514	-0.0250891203617361	13.9184128375002	13.9251565782078	13.4672868062564	13.4351404867957	13.7547494018054	13.6595871548141	13.7426508874216	13.6893657461659	13.3590220275528	13.4938680787632	13.8240162922121	13.6587290208273	13.1872158767467	13.4103986227024	13.5173669205119	13.7200770876637
YMD4544	SLAD_vs_SLAD-2PE	M[147]S[391]SGYYLGEILR	P04807	HXK2	Hexokinase-2	570.3015;854.9497	3;2	52763;52785	0.999659743240514	0.139147157775996	15.0103088059605	14.8706203116776	15.0848837959748	15.1608161903803	14.8193007704342	14.9325786290008	14.861850179737	14.9563108937173	15.2461928645632	14.7612087211756	14.8151046146181	15.2461149989759	14.9968576291323	14.9011495695343	14.867069165097	15.1322540479673
YMD4544	SLAD_vs_SLAD-2PE	M[147]S[391]YSDSER	P39105	PLB1	Lysophospholipase 1	647.7996	2	18405	0.999659743240514	0.193039280492961	14.4879346770382	13.0883129282817	14.3102973847602	14.5222124170749	13.929946436348	13.6223065148097	13.8231493816409	14.2611979523846	13.8939875939812	13.5179328047564	12.8480590690112	13.7107147696938	13.8087254891341	13.5602228082778	14.1496542858217	13.7319352765276
YMD4544	SLAD_vs_SLAD-2PE	M[147]TPS[391]GHNWVSGQGAGPR	P16521	YEF3	Elongation factor 3A	687.0104;687.0091	3;3	28011;28109	0.999659743240514	0.111193106533454	15.4310578098174	15.2886449440984	15.416107295581	15.4962116530517	15.4429945297167	15.2983091806578	15.0808596905743	15.3650858754659	15.4666027628613	15.5292860991423	14.8964973051333	15.3525564971342	15.5791934400992	15.4310116156049	NA	15.2602091485426
YMD4544	SLAD_vs_SLAD-2PE	MDEKETANGGER	Q02630	NUP116	Nucleoporin NUP116/NSP116	547.6022	3	19288	0.999659743240514	-0.360710705068318	15.6259857631471	14.3024611362812	15.5618929161334	15.8348534115398	15.7681837786224	15.8172797921078	15.422254178681	15.7603182979636	14.8853284231881	15.0561079076965	14.7166986091804	14.6048628963172	14.7400293480997	14.8950958710032	15.8335940066862	14.7195550534493
YMD4544	SLAD_vs_SLAD-2PE	MDSVKWDESR	P02994	TEF1	Elongation factor 1-alpha	778.8905;519.5964	2;3	36086;36155	0.999659743240514	0.00678197013748871	15.6835082840411	15.55079081897	15.5427839787666	15.613622996612	15.7876339673229	15.5379289498503	15.5210496848585	15.5169655958081	15.8242992052099	16.0483652622071	15.5218757641946	15.7733871081871	15.860442151134	15.9918096163938	15.3016254608723	15.713126013975
YMD4544	SLAD_vs_SLAD-2PE	MEKGEIVGR	P38113	ADH5	Alcohol dehydrogenase 5	441.5867	3	26169	0.999659743240514	-0.0816276079066753	16.4004734126406	15.3840223082152	16.3606314709225	16.2495220324429	16.1782370667077	16.2809127472686	15.8815235887017	16.3804862531698	15.8153772279188	15.4393325256133	15.3162913580083	15.6596099914387	15.9723967859566	16.2789369773146	NA	15.8126943345377
YMD4544	SLAD_vs_SLAD-2PE	MEKGQIVGR	P00330	ADH1	Alcohol dehydrogenase 1	441.2582;661.3836	3;2	24743;24772	0.999659743240514	-0.42229355946044	16.3547056073451	14.2783103800273	16.4785716919071	16.5347964299093	16.6485467728733	16.4998242512965	15.9478560168643	16.2393313059965	16.1319698275603	15.4815208880354	14.7988880276053	15.6796466289594	15.9378117676174	15.921654569532	16.329103757175	15.5333431822657
YMD4544	SLAD_vs_SLAD-2PE	MKETAESYLGAK	P10592	SSA2	Heat shock protein SSA2	646.03;646.0303	3;3	40980;41101	0.999826203460158	0.000314083841676194	17.5146141522344	17.4128574640614	17.8918638182657	18.4585078382204	17.7508809024161	18.1007449368373	17.5372779548572	17.8876831433045	18.1912491134875	17.6203893297884	17.1183212395526	17.6285419194029	18.0538681486492	17.8326986099042	16.3773948504445	17.7496549191596
YMD4544	SLAD_vs_SLAD-2PE	MKEVAVANNWPLDVR	P19414	ACO1	Aconitate hydratase, mitochondrial	682.7122	3	50328	0.999659743240514	-0.0174965548481012	16.6037785468215	16.780847198611	16.8607316517645	16.6492602917816	16.7900586247615	16.7329480430357	16.7129792201697	16.728618020404	16.7255017635292	16.7163937376055	16.7186926954778	16.6303081387872	16.5397905359329	16.7900423681924	17.5695707525835	16.7851841887432
YMD4544	SLAD_vs_SLAD-2PE	MKGDYHR	P34730	BMH2	Protein BMH2	404.2159;605.8197	3;2	15838;15841	0.999659743240514	-0.0719318090797678	16.5772461433767	15.9996369685057	16.7080449710628	16.6809190350967	16.9864961677016	16.5645631862476	16.4399731607117	16.2625418397002	16.9002942652192	16.8372722271059	15.656576378017	16.5812150373653	16.9338243014528	16.9165016713496	NA	16.6290636617594
YMD4544	SLAD_vs_SLAD-2PE	MKGLILVGGYGTR	P41940	PSA1	Mannose-1-phosphate guanyltransferase	556.9999	3	47045	0.999659743240514	0.051126043342272	15.1451303348596	14.831121065911	15.0048602190143	15.0277568789972	15.1340941310378	14.9316518814816	14.9103175275453	14.8283007853484	15.5048162958775	15.4005040906695	15.0010375746497	15.3070702822894	15.4490661987437	15.2651838005761	13.9021843355514	15.2485922545554
YMD4544	SLAD_vs_SLAD-2PE	MKVEIDSFSGAK	P04449	RPL24A	Large ribosomal subunit protein eL24A	480.7762	4	45515	0.999659743240514	-0.102235444133111	13.70637170471	13.6725779403249	13.7593468940781	13.7014942750592	14.0397641243397	14.1723535283531	13.8664677301573	13.1701472078545	13.995657968681	13.831823876864	14.142139784911	14.022143994839	13.9143815377231	13.8767782922433	13.4428256933574	13.8573560550225
YMD4544	SLAD_vs_SLAD-2PE	MKVEVDSFSGAK	P24000	RPL24B	Large ribosomal subunit protein eL24B	636.3594	3	42364	0.999659743240514	-0.152644461678676	17.5680599645606	17.2862522472983	18.1742259993035	17.7450333964014	17.9712250289677	17.9985194512578	17.8497378841977	17.5646670898551	17.9726388761815	17.8930194742862	17.3701933195264	18.1725494287499	18.043385999158	18.0835107468613	16.9691019484949	17.779430419984
YMD4544	SLAD_vs_SLAD-2PE	MLSAPQFAAMKDGAYVINASR	P40054	SER3	D-3-phosphoglycerate dehydrogenase 1	849.1139;849.1166	3;3	56053;56156	0.999659743240514	-0.0237304764896482	13.474213449937	13.8996511577227	13.1313302073802	13.5947031610909	13.755746287322	13.4283605861914	13.5010237833885	13.5096892251875	14.1965612856996	13.9741956999927	13.87301832657	13.8328375184258	13.971724438468	13.9552659365643	14.1559982300869	13.9881210098266
YMD4544	SLAD_vs_SLAD-2PE	MNGWTSPKDIILK	P19414	ACO1	Aconitate hydratase, mitochondrial	704.4154	3	53000	0.999659743240514	-0.17542056128408	15.803509574578	15.7649351431324	16.0514515487851	15.8050071090087	16.0263430568456	16.2447150946641	16.0717805485584	15.7837469205725	16.3804196630658	16.1224862059148	15.9878778203567	16.2423397304304	16.2898448127911	16.1690439079674	16.3414402594601	16.0167923740321
YMD4544	SLAD_vs_SLAD-2PE	MQKEITALAPSSM[147]K	P60010	ACT1	Actin	720.4089	3	41987	0.999659743240514	0.0435313589529791	16.984398682999	16.9644672237636	17.2994029565534	17.2344443666345	17.0951131979772	17.1945034458117	16.9127411224697	17.1062300278799	17.1651734888492	16.9625942265137	16.4637742862979	17.0842074836096	17.0958559298642	16.7744114865401	NA	16.954071750742
YMD4544	SLAD_vs_SLAD-2PE	MQKEITALAPSSMK	P60010	ACT1	Actin	536.56;715.0785;715.0783	4;3;3	46267;46285;46387	0.999659743240514	-0.1937223357777	16.8448675962833	16.180630323714	17.0287710691992	16.7624362417295	17.1022200299864	17.0654847545196	16.8174622708608	16.60642751867	17.0248353225595	16.5637864729048	16.076043526676	16.4243873208921	16.7890093435805	16.7756013039824	17.1097387019008	16.5043921255738
YMD4544	SLAD_vs_SLAD-2PE	MSGTDDKAGGPNILSR	P07275	PUT2	Delta-1-pyrroline-5-carboxylate dehydrogenase, mitochondrial	641.3365	3	34812	0.999659743240514	0.116946652527545	18.2780614259635	18.5201065111021	18.6903328821357	18.1709802086693	18.4602581597281	18.4975556586546	17.7318945225302	18.5019860768475	18.9230374405725	18.8327794156242	18.2299177516011	18.6703411322539	18.9676573890342	18.6712552482767	18.4175237368252	18.8061473571882
YMD4544	SLAD_vs_SLAD-2PE	MTHAKDDSEVAR	P40215	NDE1	External NADH-ubiquinone oxidoreductase 1, mitochondrial	556.2908;416.715	3;4	18303;18310	0.999659743240514	0.121738825843353	15.0099808923632	13.8145102234674	14.6931062764538	14.7487295268597	15.0400618944498	14.5348592436179	13.8483883365116	14.3560621411914	14.7170606050402	14.6854405068761	13.8377475701409	14.6197192907307	14.9511205973389	14.6009020148053	13.8508245227896	14.360080975288
YMD4544	SLAD_vs_SLAD-2PE	MVAEVDMKEALASGQFRPLTR	P16521	YEF3	Elongation factor 3A	664.1105	4	54592	0.999659743240514	-0.0595875291884305	15.8418213121431	15.8305921435755	15.8026486654521	15.9609581871077	16.1204822885258	15.5883959361527	15.9444502217758	16.0210419785778	16.209648211736	15.9697371157425	15.8024241663684	16.1301927086188	15.9906243891061	16.1499627821847	16.7582961121179	16.0663467456282
YMD4544	SLAD_vs_SLAD-2PE	MVDEKFTEESINEQIR	P07253	CBP6	Cytochrome B pre-mRNA-processing protein 6	759.0683	3	45857	0.999659743240514	0.0672605274037874	15.7564949232848	16.0813605121212	16.0637172994381	16.0033011990117	15.5540065351408	16.2932322243264	15.8446647595068	15.9439283052666	15.7678828348581	15.6731656057504	16.16761152349	15.8754979334823	15.7872573901464	15.7525216377882	15.849117162973	16.0956960213753
YMD4544	SLAD_vs_SLAD-2PE	n[305]AAAAEKNVPLYK	P00924	ENO1	Enolase 1	548.3374;729.7833;547.5901;547.8407	4;3;4;4	40299;40316;40323;40324	0.999659743240514	-0.050121202095248	18.450314409165	19.7108079318148	18.893317434099	18.5821445856708	18.6352448788296	19.2377232371548	18.9380690917598	19.0260319613865	19.1710031785859	19.17798711547	19.7471569416455	19.3014626654613	19.3733757690788	19.3772924210046	19.317358681107	19.5399619182655
YMD4544	SLAD_vs_SLAD-2PE	n[305]AAAAEKNVPLYKHLADLSK	P00924	ENO1	Enolase 1	651.7982	5	48650	0.999659743240514	-0.116488612453512	14.7884251190057	17.6445087148928	16.1591501022157	16.0191396786799	15.4988293367705	17.0468623787926	16.8999030370816	15.6315833119635	16.7070319020207	15.5533439262787	17.9064208266008	17.4776019990786	16.2055163107427	16.302653739644	16.5547279939837	17.4064915527811
YMD4544	SLAD_vs_SLAD-2PE	n[305]AAAAEKNVPLYQHLADLSK	P00925	ENO2	Enolase 2	738.938;591.3519;984.9137;738.9381;738.9386;738.4361	4;5;3;4;4;4	50864;50908;50921;50971;51089;52819	0.999659743240514	0.0797544844892464	16.5960400706441	18.2078081648318	16.842277315718	16.8383547519153	16.5740725350806	17.1865182680529	17.3984036806235	17.0064678813952	17.4372453150594	17.2320114780243	18.320653664191	17.5623409455701	17.2912464858612	17.2116161557516	17.2050161816783	17.7282143554495
YMD4544	SLAD_vs_SLAD-2PE	n[305]AAAALAGGK	P0C0T4	RPS25B	Small ribosomal subunit protein eS25B	446.6189;669.4243	3;2	34884;34896	0.999659743240514	-0.0933659371125231	17.7262394196305	17.9187798113622	17.8802334188909	17.8042301627744	17.8232459554405	17.9491244572477	17.8784829185335	18.0520932298865	17.8080489181105	17.9757070205269	18.1085731942162	17.8314030926761	17.8753688887615	17.8947862630684	NA	18.0530894243279
YMD4544	SLAD_vs_SLAD-2PE	n[305]AAAALAGGKK	P0C0T4	RPS25B	Small ribosomal subunit protein eS25B	590.7194;591.0541;591.3879	3;3;3	34513;34525;34567	0.999659743240514	0.0704690021599816	19.4792798365253	20.3808954840145	19.5795664204521	19.3577755776337	19.2955045562069	19.614925672332	19.6892689180938	19.915942163353	19.5447038191887	19.8944220137353	20.4746652157745	19.8910702871108	19.7065111956404	19.8458029784989	19.2565985897281	19.9355804787425
YMD4544	SLAD_vs_SLAD-2PE	n[305]AAAEEFQR	P53075	SHE10	Outer spore wall assembly protein SHE10	613.3292	2	27896	0.999659743240514	-0.271766715693797	16.2815356012745	15.3124828244411	15.9498759912993	16.0585374864775	16.2574742116932	16.0902660145131	16.1519417155875	16.1898168244739	15.6196348831486	15.7352944296984	15.4497950398963	15.8075298381921	15.5963523870812	15.7651633548086	15.9662926304483	15.7629237989991
YMD4544	SLAD_vs_SLAD-2PE	n[305]AAAEGKLK	P00359	TDH3	Glyceraldehyde-3-phosphate dehydrogenase 3	850.5469;567.3696	2;3	32173;32175	0.999659743240514	0.0550887863758334	18.0886158914937	20.3863355233663	19.0973593392142	18.8281244993887	18.5755309021511	19.519077285567	19.0962400678536	18.989231852388	19.70588429925	19.1292853408644	20.4043306692801	19.5794548802668	19.2224072780136	19.4146932204622	19.253193587189	20.0402916769153
YMD4544	SLAD_vs_SLAD-2PE	n[305]AAAEGPMK	P00360	TDH1	Glyceraldehyde-3-phosphate dehydrogenase 1	691.9029	2	29826	0.999659743240514	0.693195421505061	16.0179753747688	17.5101861457735	16.5536087401583	15.8513318528186	15.9809764677638	15.8485983263177	15.6962839889323	15.6344616444851	17.4567641461465	17.7273374760467	17.5890553419633	17.630782515813	17.4904988638096	17.5171366225845	NA	17.393073497415
YMD4544	SLAD_vs_SLAD-2PE	n[305]AAALVNK	P05030	PMA1	Plasma membrane ATPase 1	432.2834;647.9221;432.2837;647.922	3;2;3;2	36261;36311;36363;36402	0.999659743240514	-0.332418579836435	19.6677772502837	18.5275495485148	19.8877425579401	19.6025132707946	19.5590563241666	20.0198958730886	19.8333064220366	19.6029983275872	18.3166140124164	18.1994795320859	18.7627580865816	18.5177908295613	18.1765136009637	18.450968518211	20.5742358297179	18.557362969176
YMD4544	SLAD_vs_SLAD-2PE	n[305]AAAPPPVR	P09457	ATP5	ATP synthase subunit 5, mitochondrial	541.8342;541.8374	2;2	24374;24468	0.999659743240514	0.131943532487131	16.8504753717184	16.2632331490415	16.6576821914321	16.799309720036	16.761867635611	16.216844421493	16.4283191780566	16.6358950671188	16.6187933142325	16.3875370099534	15.7552178182209	16.2837747358826	16.6678796000376	16.2752306930151	16.5198041283883	16.4170135881765
YMD4544	SLAD_vs_SLAD-2PE	n[305]AAAQFGQK	P35197	GCS1	ADP-ribosylation factor GTPase-activating protein GCS1	714.9296	2	33016	0.999659743240514	-0.00341171595804468	17.3054851759863	16.5854785280607	17.0788842342482	17.1934754659535	17.0481085247556	16.9359988493601	17.0601775226705	17.1326853712947	16.6817609985794	16.7260489703354	16.7186910864933	16.785134700386	16.6749883518556	16.7792716908433	16.5501266488436	16.7453612686139
YMD4544	SLAD_vs_SLAD-2PE	n[305]AAATAAM[147]TK	P16521	YEF3	Elongation factor 3A	486.9588;730.4274;487.2879;730.427	3;2;3;2	21543;26156;26159;26285	0.999659743240514	-0.069747053522125	15.5573837044472	15.6356730960127	15.8003986095679	15.9749476877541	15.6277020341345	16.0709465341142	15.6869071379669	15.8618356056548	15.4533640988165	15.5979885644173	15.8915171016329	15.6522574323646	15.5782198381354	15.5326917965917	15.0575005000366	15.9033840806799
YMD4544	SLAD_vs_SLAD-2PE	n[305]AAATAAMTK	P16521	YEF3	Elongation factor 3A	722.4295;481.9557;722.4296	2;3;2	32624;32682;32739	0.999659743240514	-0.0252294523613266	17.6676511029123	17.9557949988492	17.5631352146683	17.3842392897788	17.6161860017178	17.5870379745988	17.71608108352	17.7524333558173	17.8369446407711	17.8209083766359	17.8600419620525	17.8155802358655	17.7636941359705	17.8076131574282	17.4026701769971	17.7838921170824
YMD4544	SLAD_vs_SLAD-2PE	n[305]AADALLLK	P00925	ENO2	Enolase 2	474.9789;711.9647;711.4638;474.9795;711.9655;474.9785;711.9652;711.9656	3;2;2;3;2;3;2;2	50182;50188;50245;50273;50288;50365;50378;50757	0.999659743240514	0.156564638705671	18.1381476664581	18.7323165408199	18.1608667013875	18.0300630433617	18.0230057839464	17.915576920592	18.0577170034591	18.4388356892071	18.4025432203397	18.6396326683669	18.8464288000066	18.4776808200223	18.4135049053431	18.4224418669237	18.3159280644648	18.5299742668459
YMD4544	SLAD_vs_SLAD-2PE	n[305]AADGGVLQR	Q99258	RIB3	3,4-dihydroxy-2-butanone 4-phosphate synthase	595.846	2	27368	0.999659743240514	0.0597158956773391	17.8860659611482	17.5977173092553	17.7043271726407	18.2403868719351	17.9930234895435	17.5332289060685	17.96819993296	17.6951814036979	17.8691754600182	17.7236076932838	17.5919920796746	17.7855303128499	17.8936302284375	17.5126330373373	17.8276950145519	17.725553646662
YMD4544	SLAD_vs_SLAD-2PE	n[305]AADGGVLQRR	Q99258	RIB3	3,4-dihydroxy-2-butanone 4-phosphate synthase	449.6004	3	24315	0.999659743240514	-0.0953087550491425	16.7100508742755	16.6357953760354	16.6751619047864	18.0507817041877	17.0575174379665	17.2057161065593	16.8337400442494	17.3560512907063	17.5115904134222	16.9981186158503	16.8702748245833	16.9391414965321	17.235508969705	16.922926071747	17.7572309103244	17.1997762396259
YMD4544	SLAD_vs_SLAD-2PE	n[305]AADLINLAK	P07342	ILV2	Acetolactate synthase catalytic subunit, mitochondrial	768.9858;512.9937	2;3	53057;53071	0.999659743240514	-0.00333983842686081	15.8466643483132	15.8542609209573	15.735151408313	15.3046929604296	15.6034954956003	15.5528067569277	15.7475917745304	15.8502349646622	15.4788434070709	15.7309217260227	15.5976711008027	15.5482848148985	15.679837926664	15.5966642851073	16.6352659517159	15.5297299916785
YMD4544	SLAD_vs_SLAD-2PE	n[305]AADLISTK	P07275	PUT2	Delta-1-pyrroline-5-carboxylate dehydrogenase, mitochondrial	713.9428	2	41610	0.999659743240514	-0.236077225515675	16.98409938753	16.4539338718222	16.8364804998345	16.947178543788	16.9744574626795	16.9214812589731	17.1597967100779	17.1102657733069	16.0977429017791	16.2961359747113	16.5146030167249	16.3030770795998	16.2698209605579	16.5689324480673	17.1613597786938	16.4339631535362
YMD4544	SLAD_vs_SLAD-2PE	n[305]AADLSSNTK	P81450	ATP18	ATP synthase subunit J, mitochondrial	757.9381;505.295	2;3	30432;30454	0.999659743240514	0.0186074067601343	15.514902547044	15.183455019444	15.2173929681433	15.4731369126397	15.3500736341723	15.1328255342502	15.3313032147196	15.5002554370883	15.0829759506144	15.3742819489536	15.4222221793516	15.3509305688778	15.1727385320378	15.2834901208436	15.4392426836473	15.4636272856218
YMD4544	SLAD_vs_SLAD-2PE	n[305]AADLSSNTKEFINDPRNPR	P81450	ATP18	ATP synthase subunit J, mitochondrial	689.3799	4	42208	0.999659743240514	0.160803440647348	15.4363584490978	16.210458978443	16.2773058056169	15.9174164035112	15.1384968719955	15.9639155274901	16.1044031557179	15.9915103188761	16.363623162209	16.0822766312726	16.2358410957634	16.373145896366	16.1563049167529	15.8068589778997	15.9685493190618	16.4012221968774
YMD4544	SLAD_vs_SLAD-2PE	n[305]AAEAKEHMQEAN	P40217	TIF34	Eukaryotic translation initiation factor 3 subunit I	646.3409	3	29074	0.999659743240514	0.113255131189444	16.7759075662502	16.6631138401177	16.5087398439578	16.6421434634562	16.3993881531838	16.3350707825714	16.7879997648095	16.6144254884595	16.2197760887244	16.3961973510002	16.6833556461414	16.5335068421444	16.4539721869567	16.3766151661865	16.418112605103	16.6096307665611
YMD4544	SLAD_vs_SLAD-2PE	n[305]AAEEADADAELADEEDAIHDEL	P17967	PDI1	Protein disulfide-isomerase	883.0698	3	57277	0.999659743240514	0.318086824645688	13.6923125035211	14.4531263256251	13.8073754167942	13.7941717440241	13.8181015460472	13.6607897761414	13.6012356290555	13.3945117401376	14.6094996590587	14.2604620656213	14.6341852179108	14.6684827630241	13.9969464892581	14.3871263756392	NA	14.2636419032758
YMD4544	SLAD_vs_SLAD-2PE	n[305]AAESSTAAR	P32617	IES6	Chromatin-remodeling complex subunit IES6	584.3161	2	15298	0.999659743240514	0.183331351101684	15.0257100275085	13.5374637756705	14.7776038484056	17.0233059627438	14.8877537481984	14.9973652255734	14.9654691305239	14.7801701056259	13.8405288753219	14.8559290365292	13.8853393705948	15.7656190179804	14.3212225182084	14.7060221828493	15.6157132375612	14.8218051162768
YMD4544	SLAD_vs_SLAD-2PE	n[305]AAESSTAARR	P32617	IES6	Chromatin-remodeling complex subunit IES6	441.9168	3	13790	0.999659743240514	0.104875045951628	14.1213125135868	12.8829373213377	13.7733774064086	14.1876639826385	13.9486528120617	13.815938520133	13.3408527131941	13.4403469947762	13.1969704875844	13.3407349289011	13.1094756607542	13.5597150090455	13.6043140123383	13.7255900590762	NA	13.2313017412285
YMD4544	SLAD_vs_SLAD-2PE	n[305]AAFEDLK	P07149	FAS1	Fatty acid synthase subunit beta	701.4162	2	44516	0.999659743240514	0.218834077357148	16.9314616203419	17.9659617913143	16.9250444585069	16.710936023276	16.8487709354701	17.0142158461157	16.9151754549189	16.8799053475059	17.3592077567289	17.7753150612264	18.0323715262538	17.724303456274	17.3422994552513	17.3827918450733	17.3267137316619	17.7477309517693
YMD4544	SLAD_vs_SLAD-2PE	n[305]AAFGGGGR	P11154	PYC1	Pyruvate carboxylase 1	498.7822	2	24119	0.999659743240514	-0.0926244728058201	17.5223327764216	17.6963987761856	17.567632877668	17.7045320560304	17.7855268081215	17.9424562154396	17.5243053653946	17.6091059885731	17.6484727542013	17.5746210742652	17.0496026801949	17.6018630624263	17.8389568891484	17.7723275516763	NA	17.5570617564348
YMD4544	SLAD_vs_SLAD-2PE	n[305]AAFLGSEVR	P07256	COR1	Cytochrome b-c1 complex subunit 1, mitochondrial	627.3635	2	40469	0.999659743240514	-0.0723020527141216	19.1641958910788	18.9660600584858	19.2036783501747	19.0337581124443	19.26793549245	19.3673380724867	19.0436426456758	18.9779844124276	19.1716477246528	19.067451236232	18.9472737080079	19.2466208977267	19.3418356703509	19.0767862162437	19.4669298826592	18.9116958770049
YMD4544	SLAD_vs_SLAD-2PE	n[305]AAGASTLK	P07259	URA2	Protein URA2	442.9471	3	29964	0.999659743240514	0.24435373291754	15.6026775333088	15.9133115148162	16.0625729215414	15.3528633018304	15.5098762680992	15.6973416294813	15.4503264178893	15.2964660243568	15.557642531421	15.6116120150921	16.1754674036734	15.9553542383572	15.9264519292324	15.8005498322401	NA	15.3514100793612
YMD4544	SLAD_vs_SLAD-2PE	n[305]AAGDTNNSWDR	Q05584	GLO2	Hydroxyacylglutathione hydrolase, cytoplasmic isozyme	755.8657	2	26518	0.999659743240514	-0.26171610415466	15.1027801186706	14.0503520384511	14.9285410872244	15.1064514882762	15.1723605304435	15.0699316134444	14.9330930464132	15.05960395894	14.2844325966086	14.2545272096887	13.9870203019561	14.2513384772409	14.2419604758349	14.4352738882206	14.3224691124279	14.2779609990417
YMD4544	SLAD_vs_SLAD-2PE	n[305]AAGFLLEK	P00560	PGK1	Phosphoglycerate kinase	486.3076;728.9576	3;2	51583;51623	0.999659743240514	-0.0570542416793742	16.1507000537693	16.5815714171142	16.0969443004887	15.8077092136041	15.9379277539389	16.3175237653379	16.3288511706911	16.2808392617258	16.2754185620872	16.3838590476881	16.8193895758114	16.2895523113083	16.2719760291857	16.0231250021629	16.3568305643496	16.4497613511413
YMD4544	SLAD_vs_SLAD-2PE	n[305]AAGHDGKVK	P00925	ENO2	Enolase 2	449.5325	4	23632	0.999659743240514	0.349891915235169	19.5143610878657	20.3643800676039	19.2910123576223	19.5644347672688	19.1636720702144	19.0430465931986	19.5445846539989	19.5833173020081	19.842950604574	20.2149261755855	20.7747861534909	20.011352639357	20.493097191959	20.3926643723683	NA	20.6308238483595
YMD4544	SLAD_vs_SLAD-2PE	n[305]AAGLTAAYAR	P40212	RPL13B	Large ribosomal subunit protein eL13B	634.8687;423.5819	2;3	33809;33820	0.999659743240514	0.115993357086197	17.1284666410287	16.9476235531043	17.0113482128782	17.1604919089386	16.9065256877215	17.2709744488831	16.6584066460941	16.9480501049063	16.8526225878495	17.0451595833546	16.420631328339	16.8218669836278	16.826005578009	16.8702014363842	16.8807984102809	16.7125505934521
YMD4544	SLAD_vs_SLAD-2PE	n[305]AAIEDGWVPGK	P06168	ILV5	Ketol-acid reductoisomerase, mitochondrial	584.3395;876.0053;584.3408	3;2;3	49183;49209;49289	0.999659743240514	-0.212986348956779	17.5588479064578	17.5302924754269	17.5509967458718	17.1615495611098	17.5630944566807	17.7197702070236	17.5908028964197	17.7799645245695	17.4159704990562	17.41856743569	17.6659036585382	17.4907322975	17.4458972444628	17.4573763029604	17.9301331397769	17.4289748574751
YMD4544	SLAD_vs_SLAD-2PE	n[305]AAIHQYAR	P40471	AYR1	NADPH-dependent 1-acyldihydroxyacetone phosphate reductase	411.9054	3	22744	0.999659743240514	-0.237999828150972	17.0999550933749	15.7724878774444	16.6179469535618	17.1259101653034	16.9739051810996	17.1079739977438	17.0618608173877	16.4245594060572	17.299499042721	16.6364537643307	15.3991478416001	16.7702777903199	17.0911720777365	16.8911046443956	NA	16.0789796966028
YMD4544	SLAD_vs_SLAD-2PE	n[305]AAIRDVR	P22146	GAS1	1,3-beta-glucanosyltransferase GAS1	552.8457;553.3469	2;2	22592;22597	0.999659743240514	-0.027319660943288	18.8271983325538	18.0397594624015	18.925823318241	18.8358649679992	18.4780442334433	18.8597768496948	18.7060819444346	18.6940216973958	18.0496070563681	18.2433962925589	17.589475102437	18.1957879222879	18.0448948866838	18.2962690487823	17.9519430251111	18.333844581887
YMD4544	SLAD_vs_SLAD-2PE	n[305]AALAASTTK	P31116	HOM6	Homoserine dehydrogenase	721.449	2	32845	0.999659743240514	0.0785532377342975	17.1385628614411	17.4733782837431	17.0241960147186	16.534387242296	16.9974851058818	16.9372515149756	16.9435251924801	16.9780496379241	16.9511287578828	17.5522660964877	17.4181669205958	17.0139933272796	17.1049523555652	17.2796559964793	16.2182679396244	17.2088437322864
YMD4544	SLAD_vs_SLAD-2PE	n[305]AALANVYEYR	P32366	VMA6	V-type proton ATPase subunit d	737.4074	2	43103	0.999659743240514	-0.116689118275133	16.2869928286918	16.2063373719951	16.1388983424199	16.1345688998387	16.4483120090856	16.0358283287487	16.1464261134752	16.6029874647364	16.237483358098	16.3545230939325	16.0041413548727	16.4249734642254	16.2530374704742	16.3248546866893	15.5919199147174	16.32866399174
YMD4544	SLAD_vs_SLAD-2PE	n[305]AALIGSLGSIFK	Q08601	MCA1	Metacaspase-1	595.711;893.0623	3;2	63420;63423	0.999659743240514	0.200348893015052	13.1022680711507	14.2488296652688	14.0003982432566	13.5366995907314	13.1967697292593	13.4832835088025	13.4194149407514	13.9873318195341	14.2366082505004	13.867759666656	14.2186518939835	14.3130432247888	13.9666300554479	13.8047986098283	NA	13.8952887717953
YMD4544	SLAD_vs_SLAD-2PE	n[305]AALLKSVRR	P38707	DED81	Asparagine--tRNA ligase, cytoplasmic	542.3703	3	37312	0.999659743240514	0.162524504523681	17.4721006425498	19.0090376862304	18.2490582933957	17.9765419234489	17.4342201214863	18.4887809120596	18.2837898104043	17.8498496835798	18.5345922310539	17.6176766920767	18.9377560257781	18.4171603490429	18.0887244780344	18.4483691848926	17.7298523137541	18.5813806202303
YMD4544	SLAD_vs_SLAD-2PE	n[305]AALLSSGNVK	P39730	FUN12	Eukaryotic translation initiation factor 5B	523.3289	3	41515	0.999659743240514	0.0961241832636901	16.1899907634377	16.8605571217659	16.2293504646768	15.6271205735755	16.1540991386109	16.3591410614109	16.1862411121906	15.8230408781888	16.1897009525844	16.3918384801797	17.09096243521	16.3094170906583	16.1628359211806	16.4073944024019	15.7375118263784	16.4826396954582
YMD4544	SLAD_vs_SLAD-2PE	n[305]AALPLFAINTTAGTASEM[147]TR	P10127	ADH4	Alcohol dehydrogenase 4	786.0911;786.7682	3;3	59687;61800	0.999659743240514	-0.110858990304049	13.1395575251455	13.8226183769928	13.1241642916779	12.7929682328742	13.2658094223743	13.582277122527	13.3752638465211	13.0993939964842	13.9381991232041	13.7576565634975	13.723506527713	13.6232159232803	13.8473849008269	13.8350789584277	NA	13.4712173173038
YMD4544	SLAD_vs_SLAD-2PE	n[305]AALPLFAINTTAGTASEMTR	P10127	ADH4	Alcohol dehydrogenase 4	781.0937;780.7591;781.4273	3;3;3	61785;61788;61789	0.999659743240514	0.271125903665203	13.9177250108424	15.0139275233079	13.9438175257592	13.9339612674074	13.7544067733198	14.0294571983518	14.0037129172417	13.9373508237428	15.3051048512394	15.000033072809	15.0467872906964	14.9203509304274	15.0910615581316	15.004357777872	NA	14.8695913202801
YMD4544	SLAD_vs_SLAD-2PE	n[305]AALQTYLPK	P15703	BGL2	Glucan 1,3-beta-glucosidase	807.0021;538.3373;807.0027;538.3382	2;3;2;3	48381;48390;48480;48492	0.999659743240514	0.0219946398399706	16.6564078742834	16.2324600149588	16.5113779928847	16.774506834526	16.2568556752845	16.4236904860301	16.3875681821316	17.0186598138467	16.1351535282664	16.0049474778334	16.3092266497006	16.2611810966725	16.2491584425496	16.083765748411	17.4765796461574	16.2216422701271
YMD4544	SLAD_vs_SLAD-2PE	n[305]AALTDFER	P38754	RPL14B	Large ribosomal subunit protein eL14B	613.8402	2	40385	0.999659743240514	-0.20730784479462	18.026757389522	18.1725318802159	17.7915840098399	18.0719830021982	18.2456000030748	18.2444996541182	18.0603609450215	18.3416270587398	18.5206466991503	18.6322910984398	18.3050047286072	18.2514374735103	18.246137713875	18.5695344290545	NA	18.3982483365793
YMD4544	SLAD_vs_SLAD-2PE	n[305]AALTPTTVK	P38998	LYS1	Saccharopine dehydrogenase [NAD(+), L-lysine-forming]	755.4808	2	38049	0.999659743240514	-0.118179292822498	16.3146623994294	15.8836018962936	15.9406929020139	15.8019014869362	16.1037387785764	16.1967188918979	16.1643113277993	15.9488068576894	15.7028135935611	15.8010566258416	16.0642004103436	15.6225152994409	15.5060252543572	15.6913323810698	16.2812477886464	15.8337110072563
YMD4544	SLAD_vs_SLAD-2PE	n[305]AALTPTTVKK	P38998	LYS1	Saccharopine dehydrogenase [NAD(+), L-lysine-forming]	648.0899	3	37270	0.999659743240514	0.0617546186347369	18.8370127068384	19.0708039877641	19.0845563854182	18.9541453568031	18.6435488101728	19.0833048136429	19.0636197048413	18.9090266336278	18.3026307936328	18.3096072518767	19.0998003074385	18.8779058997826	18.4381375369688	18.2917857712289	19.1519797350226	19.1873141432861
YMD4544	SLAD_vs_SLAD-2PE	n[305]AANEHETAPR	P30624	FAA1	Long-chain-fatty-acid--CoA ligase 1	700.3669;467.2478	2;3	15376;15383	0.999659743240514	0.0620676691300019	15.7303790431462	15.8853360440996	16.4549617301111	15.3616328599759	15.7846778705299	15.9010528507141	15.7546268379507	15.7436814416181	16.157779611545	15.6295586938235	15.3700940261881	16.0533914383041	16.1260023613649	15.8956019081748	14.8592673281065	15.1694149170172
YMD4544	SLAD_vs_SLAD-2PE	n[305]AANEHETAPRR	P30624	FAA1	Long-chain-fatty-acid--CoA ligase 1	389.7126;519.2804	4;3	13628;13655	0.999659743240514	0.0694847718845182	16.023629620108	15.6014013491501	15.8330098378645	15.0819947935521	15.4767882630146	15.9210841223728	15.4409741557821	15.4232499719671	15.576889171796	15.5466470817277	15.7157696275262	15.4383866863402	15.4939842038022	15.4796838012002	14.1379213875075	15.3169312325432
YMD4544	SLAD_vs_SLAD-2PE	n[305]AANLGGVAVSGLEM[147]AQNSQR	P07262	GDH1	NADP-specific glutamate dehydrogenase 1	764.7425;765.0696;765.0705;765.7464	3;3;3;3	43027;47859;48096;48209	0.999659743240514	0.0391062684978003	14.9861849827261	15.107141774496	15.1197089970523	15.1590101348564	15.1050856586886	15.2422356569113	15.0394938921595	14.8288056073803	15.5920211038398	15.2895459388569	15.3204115637048	15.2761696710243	15.4565802377627	15.2489697550786	15.0216136643389	15.1649810668116
YMD4544	SLAD_vs_SLAD-2PE	n[305]AANLGGVAVSGLEMAQNSQR	P07262	GDH1	NADP-specific glutamate dehydrogenase 1	759.7404;1139.1013;759.7389	3;2;3	52914;52943;53017	0.999659743240514	-0.0313185446664814	15.1394735999867	15.764180472132	14.8387381321274	15.1067435873547	15.367084990026	15.2273905657588	15.1549110166335	15.2250233978484	15.6985080895676	15.8574004418363	15.1411520656536	15.6832838118046	15.773111508755	15.5108241437831	15.5050698373501	15.5312766794792
YMD4544	SLAD_vs_SLAD-2PE	n[305]AAPFEQR	P05694	MET6	5-methyltetrahydropteroyltriglutamate--homocysteine methyltransferase	561.817	2	28955	0.999659743240514	-0.0141957132157593	17.5932425828314	17.976713570828	17.2614430764924	17.9102198586099	17.9044161672259	17.4067594245894	17.6164032977519	17.8708230520577	17.970470964832	18.4876665098966	17.6926888693695	18.3299758122805	18.2858872714617	18.0244135241647	NA	17.9244478615727
YMD4544	SLAD_vs_SLAD-2PE	n[305]AAPPPVEK	P32505	NAB2	Nuclear polyadenylated RNA-binding protein NAB2	708.9385	2	32330	0.999659743240514	0.0101605005368945	15.0722404197713	14.8772904268192	15.0569807829484	14.9856097367178	14.9767033298237	14.9767938085143	14.9309816769047	15.0670005488664	14.6914649048018	14.9341785774089	15.0514465592849	14.6997177693916	14.7300453223088	15.014049172014	14.7144693132224	14.8565530094789
YMD4544	SLAD_vs_SLAD-2PE	n[305]AAPSPISHVAEIR	P08518	RPB2	DNA-directed RNA polymerase II subunit RPB2	551.3226	3	36588	0.999659743240514	-0.0912239311718075	16.6401858555914	16.8179151108568	16.9153470659483	16.4733312157036	16.5973056259323	16.847713445951	16.8095408976413	16.9571150032629	16.7925502233959	16.862696373662	16.6671838159308	16.9128672478947	16.9956231197881	16.5960044360761	16.8684640132368	16.8330151902578
YMD4544	SLAD_vs_SLAD-2PE	n[305]AAPVLTSK	Q04728	ARG7	Arginine biosynthesis bifunctional protein ArgJ, mitochondrial	697.9447	2	37101	0.999659743240514	-0.00934290952865524	15.9195971923315	15.9411462345806	16.2311935004827	15.9017318724157	15.9882665147775	15.9872267671547	16.1665126933999	15.8890344625931	15.8717808002745	15.7799206661152	16.1723668387852	15.8453544448813	15.6175585443157	15.9316977155011	16.0936207086706	15.6490509892481
YMD4544	SLAD_vs_SLAD-2PE	n[305]AAQDSFAAGWGVM[147]VSHR	P00924	ENO1	Enolase 1	704.359	3	44437	0.999659743240514	-0.00253444797444757	16.1961078512713	16.2782932187844	16.1353168308716	16.6612937930662	16.2846516788208	16.5011250202421	15.8554546928862	16.6399180939422	16.9876719190357	16.6975407125538	16.2823098731294	17.0250110502269	16.8907508477067	16.3202797047243	NA	16.3790551102039
YMD4544	SLAD_vs_SLAD-2PE	n[305]AAQDSFAAGWGVMVSHR	P00924	ENO1	Enolase 1	698.6909;698.6907	3;3	51657;51757	0.999659743240514	0.12272365696608	15.9249203368096	16.8855752284491	15.9989419237679	15.8416013688785	16.4310140258015	16.147013909146	15.8379119553372	15.744204339756	17.1218598343125	17.0447077012613	16.5751576139614	16.6526374710418	17.1321240896317	16.5528075851108	NA	16.7381228552676
YMD4544	SLAD_vs_SLAD-2PE	n[305]AAQDSFAANWGVM[147]VSHR	P00925	ENO2	Enolase 2	722.6899;723.0295	3;3	41637;44646	0.999659743240514	0.148155297351304	15.5417258761932	15.7141111453978	15.5208192328226	15.7272256419706	15.408029487904	15.5578613890937	15.5274306276779	15.4179392023035	15.5993311553783	15.6763940715814	15.6828276328295	15.7446205518999	15.7528180865882	15.5581023296306	15.7546892756767	15.6154579976168
YMD4544	SLAD_vs_SLAD-2PE	n[305]AAQDSFAANWGVMVSHR	P00925	ENO2	Enolase 2	717.6993;717.697	3;3	50873;51032	0.999659743240514	0.221372928103094	16.9365467485703	17.2122631844318	16.7776488907501	16.9386203730857	16.7853759913012	16.339156791003	16.7503732095916	17.1046814925297	17.0961489008657	17.0757060704307	17.1947130393987	17.1035020774943	17.1922489432163	17.1394665912264	15.5735350178913	16.9362033249004
YMD4544	SLAD_vs_SLAD-2PE	n[305]AAQDVWNR	P07149	FAS1	Fatty acid synthase subunit beta	632.3437	2	32367	0.999659743240514	0.181569799610806	17.4186936184982	17.9918098830741	17.2964949989537	17.0480704807209	17.2897676460847	17.3263158961215	17.0821358300034	17.3305704105942	17.7996948991912	18.2568877617742	17.8907005614455	17.7032415232139	17.7968012226139	17.8999095364387	16.3916382433869	17.7197685245878
YMD4544	SLAD_vs_SLAD-2PE	n[305]AAQLEASK	P07244	ADE57	Bifunctional purine biosynthetic protein ADE5,7	713.4338	2	32604	0.999659743240514	0.113468793586467	16.1212384932521	16.4590741833027	15.7406118077154	15.9320315217015	15.9542971984214	16.0122272070396	15.7279815619993	16.1045748641656	16.1134196036248	16.5159659748229	16.4895905071523	16.1491182136724	16.1637720533044	16.2867035425583	15.7869575766608	16.4810811715398
YMD4544	SLAD_vs_SLAD-2PE	n[305]AAQLGFNTACVEK	P09624	LPD1	Dihydrolipoyl dehydrogenase, mitochondrial	673.0426	3	46109	0.999659743240514	-0.0522170676723341	15.6420913523037	16.0465127707518	15.9264782358086	15.7325839356805	15.8538244878102	15.9882669772719	15.794460974552	15.9199821255999	15.8725975466391	15.8012012574497	16.2243497077942	15.889753071595	15.8271838106068	15.9306234293328	15.0446522378742	15.9616133501878
YMD4544	SLAD_vs_SLAD-2PE	n[305]AAQLGFNTACVEKR	P09624	LPD1	Dihydrolipoyl dehydrogenase, mitochondrial	725.0751	3	41345	0.999659743240514	-0.0735855033007979	17.3522635700476	18.0189750628663	17.97636510127	17.610025418093	17.5104161199953	17.9606109605688	17.8170438204414	17.9639002644745	17.6018017811977	17.7755502661836	18.0969322539677	17.8218097172484	17.9614712337695	17.6785336299601	17.9247978953166	17.9402901735533
YMD4544	SLAD_vs_SLAD-2PE	n[305]AAQLHLGFQALHQFAVR	P22515	UBA1	Ubiquitin-activating enzyme E1 1	553.5701	4	53217	0.999659743240514	0.204367235007721	13.4922156484306	14.5704100759687	13.7823704430457	13.8796897864152	13.7645025462599	13.906661164987	13.4830931412505	13.7529601613319	14.171815734272	13.9010682165946	14.5632142572891	13.8186188604627	14.2871253258596	14.4113989027988	NA	13.9142604650132
YMD4544	SLAD_vs_SLAD-2PE	n[305]AAQSPEM[147]IR	P17649	UGA1	4-aminobutyrate aminotransferase	661.8578;661.8578;661.8577	2;2;2	23930;24073;24170	0.999659743240514	-0.140442042826139	16.0392328432141	14.509078775028	16.0428628572139	16.1842846223581	15.8583818552848	15.9771526644501	15.6440008099979	15.8576919393858	14.9228628167193	15.1493231419186	14.7678821837389	15.0174584823709	14.8394344344969	15.2120461907685	15.9863963174197	15.0701871892047
YMD4544	SLAD_vs_SLAD-2PE	n[305]AAQSPEMIR	P17649	UGA1	4-aminobutyrate aminotransferase	653.8606	2	29136	0.999659743240514	-0.159652812017114	17.2434451678656	16.2525706453004	17.3427828298153	17.1773094914943	17.3382972351839	17.2682294659833	17.2786670038217	16.7695256775551	16.2269538315357	16.3081947792608	16.6980834951429	16.2769286426482	16.2364790886198	16.3317371008914	17.0467996484057	16.2711267501086
YMD4544	SLAD_vs_SLAD-2PE	n[305]AARPTRPDK	P05748	RPL15A	Large ribosomal subunit protein eL15A	405.7526;810.4959	4;2	20276;20353	0.999659743240514	0.146027245980656	15.867068694113	16.104651671365	15.7629330326532	15.6609395201245	15.7596588207236	15.8341805660184	15.6724466224426	15.5451979251484	15.7427050870071	16.2993082594898	16.1428108218288	16.040125150269	16.0902789963711	16.0244576708897	16.0286368248167	15.9649579140878
YMD4544	SLAD_vs_SLAD-2PE	n[305]AASAKIESSVESQFSAGR	P0CX39	RPS8A	Small ribosomal subunit protein eS8A	812.1168	3	47203	0.999659743240514	0.363924004437784	15.9573984720398	17.6245615154831	16.4976227875773	16.252024111862	16.2181093598441	16.4847796009973	16.300225578395	15.8727963299745	17.3017441019483	16.8706419801001	17.7483047174781	17.6081683685836	17.4160690019345	17.3474978040941	NA	17.5441269976605
YMD4544	SLAD_vs_SLAD-2PE	n[305]AASTSLSSK	P39078	CCT4	T-complex protein 1 subunit delta	730.437	2	29726	0.999659743240514	0.126116628072438	15.2225311560521	15.6543590397318	15.2120033498856	15.3760347721778	15.1437778650456	15.3654457498536	15.1925684656092	15.2586697250491	15.4725224622933	15.5811077613872	15.6133889795425	15.5649300258593	15.6632173225955	15.573423700528	14.2875030221037	15.7639914093151
YMD4544	SLAD_vs_SLAD-2PE	n[305]AATASANVR	P38431	TIF5	Eukaryotic translation initiation factor 5	582.837	2	20638	0.999659743240514	0.216653808895195	16.6107089492143	18.0211478674995	16.9401414863799	17.1059642691492	16.8339668371241	17.0956299432189	16.7709880211877	17.1107625351314	18.2203351817769	17.7604366396475	17.406914376676	17.8175837154567	17.7779486019405	17.8477797380253	NA	17.4744975777559
YMD4544	SLAD_vs_SLAD-2PE	n[305]AATGSKDVGLGVK	P14904	APE1	Vacuolar aminopeptidase 1	705.7716	3	38409	0.999659743240514	-0.373202154732287	17.9585520569569	18.2265798756938	18.6748495429276	18.2391667006518	18.0489993106759	19.0224636498245	18.8720247668643	18.6484690677945	17.5860921235342	17.4006218543522	18.141826410636	17.6846934300504	17.4000924704895	17.6403363772048	18.5940189588205	18.0981414989085
YMD4544	SLAD_vs_SLAD-2PE	n[305]AATHPSPVAAK	P03962	URA3	Orotidine 5'-phosphate decarboxylase	553.3354	3	26110	0.999659743240514	-0.123770012775339	17.4128368051058	17.1886030939277	17.4765116210709	17.5311434228819	17.3891988741314	17.7367503189855	17.6128726130324	17.3653531879383	17.4174440821038	17.3330200288298	17.0805317099203	17.2196406838871	17.2449815683607	17.3635478473651	17.2900933717107	17.5003788983049
YMD4544	SLAD_vs_SLAD-2PE	n[305]AATLISNIL	P54861	DNM1	Dynamin-related protein DNM1	610.3839	2	63638	0.999659743240514	-0.0733471989313319	12.6376976487838	13.3006554427905	12.7064663234603	13.1167449209898	12.8997445732884	13.2360715144957	13.0236711677483	12.8954658762173	13.7844376160582	12.8187206114556	13.0711842568161	13.0698989539921	13.4629328071858	13.0592830722287	NA	13.1656969047078
YMD4544	SLAD_vs_SLAD-2PE	n[305]AATSVQNER	P06778	RAD52	DNA repair and recombination protein RAD52	640.3508	2	19704	0.999659743240514	0.272556116610822	15.2890548811363	15.5230979731205	15.6419175729084	16.5069350542406	15.0909979604687	15.7502625679157	15.2133497552905	15.8161707312876	15.8632957152603	15.5264115383335	15.1202898527177	15.7110225519546	15.8604559428076	15.6710793694051	NA	15.1922608065209
YMD4544	SLAD_vs_SLAD-2PE	n[305]AAVAVAQSNHQK	Q05050	EIS1	Eisosome protein 1	611.3609	3	27153	0.999659743240514	-0.287565733070522	17.3926658751874	15.9756378543698	17.4028929102754	17.723122617092	17.3719399884232	17.208804433465	17.3070759695058	17.7567617978128	15.9863293160604	16.5288544090464	16.3722705530089	16.3318949124425	16.4274631633124	16.2635354457476	16.9231245726515	16.2064712370903
YMD4544	SLAD_vs_SLAD-2PE	n[305]AAVEEGILPGGGTALVK	P19882	HSP60	Heat shock protein 60, mitochondrial	731.109;548.3324;730.774	3;4;3	53663;53736;53757	0.999659743240514	0.137834256913196	15.3868843726242	16.0657759775211	15.2958196918391	15.2612428060155	15.2514226869608	15.582216962744	15.4019188049988	15.2228273656436	15.6802903442862	15.6631794338224	16.2681293315415	15.8235458095155	15.8715627863698	15.5433597300428	15.9329850799947	15.9909622554818
YMD4544	SLAD_vs_SLAD-2PE	n[305]AAVGMGAGALAAAAM[147]LL	P43497	CWP2	Cell wall protein CWP2	889.996;890.0003;593.668;890.5122	2;2;3;2	65410;65525;65532;66709	0.999659743240514	0.151362746046638	11.5286083041027	12.3040572578975	12.0342141848525	11.8438083859042	11.7339731091416	11.7299123656442	11.8031602021052	11.8381914716795	12.393355714945	11.6431015274997	12.5293278285431	12.2972766224713	12.0181436199623	12.0898858093476	14.1388929232849	12.0828353668338
YMD4544	SLAD_vs_SLAD-2PE	n[305]AAVGMGAGALAAAAMLL	P43497	CWP2	Cell wall protein CWP2	881.9998;588.3351	2;3	66695;66710	0.999659743240514	-0.0619743781111683	10.8247490387971	11.6897251014223	10.8372238025046	NA	11.1111744537835	11.1531672423236	11.1527151370234	11.2997712696128	12.050296634624	10.8148282376119	12.0591539589012	12.0007629970935	11.6909626843877	11.9021223943535	NA	11.9731116439404
YMD4544	SLAD_vs_SLAD-2PE	n[305]AAVTLHLR	P38998	LYS1	Saccharopine dehydrogenase [NAD(+), L-lysine-forming]	395.5863	3	34338	0.999659743240514	0.0357495064574884	16.6655908147232	15.8567693079947	16.1487429713483	15.3859065109825	16.1098003569351	16.0458585863373	15.6604604101022	16.0978922258442	15.8377142804469	16.4312307669158	NA	15.5735899378841	16.0315299230154	15.5978563335811	NA	15.5632230857993
YMD4544	SLAD_vs_SLAD-2PE	n[305]AAYGVVR	P05750	RPS3	Small ribosomal subunit protein uS3	520.3159	2	28238	0.999659743240514	0.369724281845972	17.8051749014778	18.122399676607	17.4018846992171	16.4176981782336	17.2742810309393	16.9715207734029	17.2402537008545	16.7822048229547	18.4607705938858	17.8489148080133	17.9386643659916	18.0460804635492	18.4605224844974	18.2161330669708	NA	17.824710248784
YMD4544	SLAD_vs_SLAD-2PE	n[305]ACAAQTNATFLK	P33297	RPT5	26S proteasome regulatory subunit 6A	635.3589	3	41268	0.999659743240514	0.0278651912880328	16.4187472704749	17.1263504284882	16.5656910822743	16.8491221742139	16.3829299034692	16.7230651774722	16.9118624724477	16.83059263691	17.3075513316626	16.9449521459985	17.2494481428522	17.0883256077298	17.1184782875931	16.8456578054573	17.0370826002568	17.1992673347516
YMD4544	SLAD_vs_SLAD-2PE	n[305]ACAQQFR	P07245	ADE3	C-1-tetrahydrofolate synthase, cytoplasmic	592.8131	2	24161	0.999659743240514	0.182988239213419	17.023520235736	17.2625675467335	16.7936028987218	17.1109641330359	16.9877278580957	16.9237583560262	16.716640411401	16.8305752318507	17.7065268356434	17.9441401801874	17.202782905935	17.4318901694966	17.6942539652459	17.5753667849955	17.5307262013294	17.4766754026946
YMD4544	SLAD_vs_SLAD-2PE	n[305]ACAVYHFK	Q04336	YMR196W	Uncharacterized protein YMR196W	535.3019	3	37522	0.999659743240514	-0.125819802511071	17.3293437992736	17.261600002751	17.5143109534616	17.636210838116	17.1903772167325	17.970609644446	17.4206163324617	17.6631416100062	16.628552751094	17.3088173314502	17.1853887930148	17.459839532898	16.8301845090799	17.2611249425472	17.2743641783373	17.3192594402364
YMD4544	SLAD_vs_SLAD-2PE	n[305]ACDDKIMYVDYK	P00549	CDC19	Pyruvate kinase 1	811.7731	3	46982	0.999659743240514	0.136929413910742	16.1475926486662	17.5459823041772	15.7807884347536	15.5033773639762	16.1250606510837	15.9281806902908	16.377718434011	15.9990633205447	15.9927547551014	17.0306683217542	17.8182667244136	16.7855747923976	16.4753876905831	16.5218743245966	15.8940926378687	17.3657654080601
YMD4544	SLAD_vs_SLAD-2PE	n[305]ACGVSRPVIAASITTNDASAIK	P39990	SNU13	13 kDa ribonucleoprotein-associated protein	937.5315	3	45435	0.999659743240514	0.424021489564481	15.0645087702386	15.9662120273206	15.3681664056803	15.3576614972357	14.9276584567995	14.8785058721805	15.1186172068397	15.1356812063976	15.9366221747091	15.8874204378292	15.9700637693311	16.084401029011	15.9622144315026	15.6146109481962	14.2681474020459	16.0882608024983
YMD4544	SLAD_vs_SLAD-2PE	n[305]ACISPCER	P40368	NUP82	Nucleoporin NUP82	648.8219	2	26324	0.999659743240514	-0.262003663038721	15.3800486871464	14.4590664708192	15.4411757834113	15.6276085994066	15.4763821744386	15.5814930265711	15.3797813477853	15.5182576441435	14.5023228440524	14.8124820026506	14.6537845276927	14.5477686539738	14.6407791373062	14.8490366578621	15.1370964910864	14.6611920611422
YMD4544	SLAD_vs_SLAD-2PE	n[305]ACQEAARQY	Q03667	MIX17	Mitochondrial intermembrane space cysteine motif-containing protein MIX17	700.8506	2	22552	0.999659743240514	0.22941194726967	15.7080375771431	15.4794776722765	15.7684591334342	16.7484628727745	14.8883414768697	16.3115009426738	15.4436315017697	16.1433155452365	15.9286101817632	15.2558564657147	15.1885700880524	16.1345936573102	15.6275459692466	15.363213477319	15.9723863043548	15.4212542514181
YMD4544	SLAD_vs_SLAD-2PE	n[305]ADACLGAGMFHR	P33734	HIS7	Imidazole glycerol phosphate synthase hisHF	537.27	3	40207	0.999659743240514	-0.106289079402856	16.1437420414403	16.1969078705978	16.2573058530602	16.2921461013509	16.7419084118461	16.3729174899405	15.9335509233786	16.2668813588954	16.5744980113078	16.4251578873467	16.3831786019349	16.2626102727433	16.2764470172628	16.3868080614512	16.7351896839306	16.3143360963666
YMD4544	SLAD_vs_SLAD-2PE	n[305]ADAPIDK	P00817	IPP1	Inorganic pyrophosphatase	669.4011	2	32743	0.999659743240514	0.0555808371176596	17.2150081071338	16.9535921907321	16.6495037949763	17.0992888093942	16.8847188746268	16.6289678073895	16.950755999197	17.2306268725524	16.4147188735477	16.7408423843812	17.0147788794996	16.6168374577689	16.6427896339186	16.4677880350092	17.0089641943544	16.9053901456635
YMD4544	SLAD_vs_SLAD-2PE	n[305]ADAVLLGAVGGPK	P04173	LEU2	3-isopropylmalate dehydrogenase	592.7021	3	53673	0.999659743240514	-0.0227753809791018	14.4001835296738	14.3716503453024	13.9691483520179	14.3218852509643	14.3919105353674	13.984058282992	14.2889812183951	14.4890189651202	14.2604577882973	14.2657542119614	14.6417454529482	14.2809329898018	14.2398524415166	14.2014323454649	14.3099107360894	14.404722423769
YMD4544	SLAD_vs_SLAD-2PE	n[305]ADDRSIYGR	P07274	PFY1	Profilin	452.9123	3	24343	0.999659743240514	-0.106198301784143	17.3835048925479	16.9649727481193	16.7743875356509	17.3515107942097	17.4658691559865	16.852570234285	17.3551222737064	17.2256075136865	17.1226152545192	17.0070842745511	17.0095969429864	17.6038857101292	17.3002562090611	17.3506538599069	NA	17.3725673638973
YMD4544	SLAD_vs_SLAD-2PE	n[305]ADDRSIYGRHDAEGVVCVR	P07274	PFY1	Profilin	496.6559;827.0885	5;3	31945;31956	0.999659743240514	0.140536988370574	15.8121080361967	16.9686125013364	16.2388424231626	16.1355004877292	15.8619825694864	16.520961998759	16.2507870011051	15.959183925592	16.7224278660796	16.456689588141	17.4800024623925	16.6831907878418	16.6114401666131	16.3624057085753	NA	16.8175502043167
YMD4544	SLAD_vs_SLAD-2PE	n[305]ADFDNEFK	P38934	BFR1	Nuclear segregation protein BFR1	797.4281	2	44468	0.999659743240514	0.193032441769535	14.7840242819444	15.435541003295	14.9544715791743	14.6855463935718	14.7508544048464	14.9040364743916	14.6683049405283	14.7642576711411	15.1390794491191	15.1313260490847	15.7402537689209	15.1615054017602	14.8567921092912	14.8622754566242	15.4895618867726	15.3693785062026
YMD4544	SLAD_vs_SLAD-2PE	n[305]ADGIAAGK	P07244	ADE57	Bifunctional purine biosynthetic protein ADE5,7	655.9007	2	31685	0.999659743240514	0.0554582597804263	17.8071741833175	17.4346943211034	17.2575948311477	17.2842829148188	17.6476427199246	17.3070000137654	17.2973780931941	17.3098923843816	17.2741447880478	17.5319663236724	17.5238691773334	17.2736944747503	17.2738222046079	17.7086488933102	17.2655994946709	17.5605524922942
YMD4544	SLAD_vs_SLAD-2PE	n[305]ADLRPLQIK	P48164	RPS7B	Small ribosomal subunit protein eS7B	416.2708	4	43830	0.999659743240514	0.109536125471724	13.1469997279767	13.2024746278559	13.3239348052643	13.1061535959028	13.0182597150051	12.8947319658601	13.1559589308255	13.272467643422	13.1719516023881	13.0256078319174	13.2578985062259	13.003678252909	13.2354176597389	12.8631421007707	NA	13.5692001511808
YMD4544	SLAD_vs_SLAD-2PE	n[305]ADPAFKPTEK	P26321	RPL5	Large ribosomal subunit protein uL18	672.737	3	36928	0.999659743240514	0.0121326465713061	16.8363960890809	17.7276281932042	16.7832575877982	16.5050404856457	16.4806559279665	17.0764917848711	17.1176686762344	17.1289753803717	16.5726127425212	17.2349701600531	17.9820827889504	17.0137374630316	16.7702808519684	16.8889971873219	17.6721701246632	17.3578107947698
YMD4544	SLAD_vs_SLAD-2PE	n[305]ADQENSPLHTVGFDAR	Q01519	COX12	Cytochrome c oxidase subunit 12, mitochondrial	687.6818;687.683	3;3	40282;40383	0.999659743240514	-0.0419544557985141	16.1513038344376	16.3783829850166	16.4974016954129	16.4227564800096	16.4135580992841	16.7029428842728	16.239476155434	16.2616856790799	16.2968425524439	15.8176285377657	16.583479289395	16.0772893700218	16.2745348393368	16.1782235531817	16.5491821137574	16.1063053422968
YMD4544	SLAD_vs_SLAD-2PE	n[305]ADQLERR	P17536	TPM1	Tropomyosin-1	397.8977	3	21766	0.999659743240514	0.0435116507819231	17.517183529031	17.052254484878	17.1861752426411	18.004929434246	17.0820029449081	17.3716010124592	17.3557176891791	17.777174441122	17.597761512195	17.5944689811169	17.322036124348	17.2995810685985	17.3341359378608	17.1166351505996	18.2923599367643	17.3313770334057
YMD4544	SLAD_vs_SLAD-2PE	n[305]ADRGANFRD	P32558	SPT16	FACT complex subunit SPT16	442.5689	3	20707	0.999659743240514	0.165670301252344	16.8328037031539	17.6926031759678	16.9270787026129	17.1834710837379	16.6636289620703	17.2067262797713	17.1072046404006	16.9957155782209	17.1027552439571	16.8782198757641	17.9296417003216	17.1503884002864	17.0649640043539	16.9475495551192	16.7669017284981	17.3025758378776
YMD4544	SLAD_vs_SLAD-2PE	n[305]ADRLWIPVNR	P00950	GPM1	Phosphoglycerate mutase 1	515.3069;772.4584;515.3072	3;2;3	44831;44854;44930	0.999659743240514	-0.0548826308084784	16.5109955296714	17.1088168209637	16.3016461944941	16.0541663450172	16.5898014160484	16.1954638215184	16.7087246418588	16.7011655339546	17.1399156230397	16.803567441459	17.0480453876618	17.011087361802	17.1745663315894	16.7688495929482	14.2687891604686	17.0303148164246
YMD4544	SLAD_vs_SLAD-2PE	n[305]ADSYNWQSSSHCNSECSAK	P54867	SLG1	Protein SLG1	942.7639	3	32794	0.999659743240514	-0.480137039356297	16.036397464626	13.6257494267161	16.0181421676799	16.5675968300232	15.6500859748623	15.9935264985774	15.9961321369997	16.5286894360311	13.3361500031711	13.7876934281752	14.0863379703785	13.7812277474091	13.4859029471111	13.1306111883696	15.3514774289565	14.2997144966094
YMD4544	SLAD_vs_SLAD-2PE	n[305]ADTGIAVEGATDAAR	P05030	PMA1	Plasma membrane ATPase 1	861.4558;574.6404	2;3	35769;35780	0.999659743240514	-0.228821472099387	18.2107089122865	17.5997703149005	18.2659087340671	17.9123129670479	18.2504710247048	18.148757939977	18.3900725894093	18.1146852626084	17.25532932212	17.46215016312	17.5766821436932	17.5114528919045	17.3343126268369	17.5352768859536	18.3877495111497	17.5921230040694
YMD4544	SLAD_vs_SLAD-2PE	n[305]ADTLTAQELQQFK	P32468	CDC12	Cell division control protein 12	701.0686	3	52922	0.999659743240514	-0.145862438532163	16.0401816738017	16.291218187521	16.2215353437713	15.9885510278233	15.9080605121925	16.4605898996283	16.2310024953225	16.5252830799026	16.0936543075112	15.9756168019443	16.5253516945444	16.0371040257573	16.080864126803	16.0591785461213	16.6291365793935	16.297175970838
YMD4544	SLAD_vs_SLAD-2PE	n[305]ADVDLHKR	P0CX55	RPS18A	Small ribosomal subunit protein uS13A	391.2393	4	28513	0.999659743240514	-0.18228779390196	17.6508926562067	18.3399264358063	16.9948058344345	16.9423042082409	17.5701270388696	17.4407659862323	17.8553705846758	17.7908167005184	17.7475439353226	18.3920889440585	18.4263213111287	17.9460319991833	17.7671251650547	17.9089520343725	19.108235133608	17.9573370405774
YMD4544	SLAD_vs_SLAD-2PE	n[305]ADVKGGTLISYDGQVR	P32861	UGP1	UTP--glucose-1-phosphate uridylyltransferase	763.1054	3	42880	0.999659743240514	0.322834197263155	16.3552756431014	17.5964628678162	17.2197713495112	17.0907545140454	16.3590318775535	16.6085462289728	17.1167948640698	16.8865546148256	17.2176031437972	17.3129648224018	17.493733257109	17.2407067680015	17.1779464199446	17.128293342175	16.7490485691745	17.3023389079522
YMD4544	SLAD_vs_SLAD-2PE	n[305]ADWGCAEDPSGR	P49089	ASN1	Asparagine synthetase [glutamine-hydrolyzing] 1	812.8722	2	34419	0.999659743240514	0.0477309993739077	14.3794398213498	14.9085218108504	14.3935241049278	14.0264859091705	14.3097782482396	14.397070176572	14.3182573966318	14.4919418273594	14.9188147193082	15.1334685915982	15.0109952509885	14.874243654152	15.0257299323824	15.0247161381636	13.6553473063275	15.082337657166
YMD4544	SLAD_vs_SLAD-2PE	n[305]ADWGDDIPTTK	P49090	ASN2	Asparagine synthetase [glutamine-hydrolyzing] 2	609.3327	3	47000	0.999659743240514	0.0540224751202842	16.5255075133102	17.4371281827786	16.4720130795968	15.6389422625287	16.2324620322487	16.5724685470927	16.6612636482144	16.3913069101774	16.5942136332599	16.732747916765	17.579843412635	16.9423031987395	17.0151203570424	16.9611654724411	NA	17.2475412205228
YMD4544	SLAD_vs_SLAD-2PE	n[305]ADWPREK	P06168	ILV5	Ketol-acid reductoisomerase, mitochondrial	503.9624;504.2967	3;3	33277;33278	0.999659743240514	-0.417763269465034	19.1063690611719	19.213439040923	19.8529089601852	19.5001956534776	19.5635746152013	20.2364366055632	19.8522482474054	19.6917063254479	18.9223211379606	18.8969188242326	19.624877862003	19.0585551026224	18.8557583861554	18.9933245374543	19.5127482417628	19.2375641309858
YMD4544	SLAD_vs_SLAD-2PE	n[305]AEALNISGEFFR	P26785	RPL16B	Large ribosomal subunit protein uL13B	553.3032;829.4508	3;2	57479;57495	0.999659743240514	0.157221236516229	13.4186753595053	14.5397349607609	13.3858774283905	12.9554279589166	13.2018053871146	13.3057386995914	13.6358344660926	13.5274522087097	14.5342425975081	14.4841172927895	14.4270704975857	14.5291534532356	14.3355378788187	14.3602786395226	NA	14.4477705160683
YMD4544	SLAD_vs_SLAD-2PE	n[305]AEEILER	P0C0W9	RPL11A	Large ribosomal subunit protein uL5A	582.3353;582.8365	2;2	36135;36138	0.999659743240514	0.0443089910632786	19.6781324589797	19.8572997052578	19.5949317779125	19.3220772770587	19.6552108440715	19.5497737830373	19.4532556341882	19.6169649936587	19.9209346472277	20.162398352658	19.9392576839472	19.9186491816416	19.9566747048473	19.8564657857196	19.3111486795046	19.8956441042016
YMD4544	SLAD_vs_SLAD-2PE	n[305]AEIVIEEAGEL	P25719	CPR3	Peptidyl-prolyl cis-trans isomerase C, mitochondrial	738.9111	2	61171	0.999659743240514	0.0613584579683248	14.568288032713	14.8447084511933	14.4157701582246	14.7298301116661	14.4598641945134	14.5034537746865	14.6408627122151	14.7089822405088	14.846570011552	14.597441226243	14.9540669417557	14.9216766573656	14.7483138731713	14.6923337894886	14.6032500044775	14.9236973630861
YMD4544	SLAD_vs_SLAD-2PE	n[305]AELINNLGTIAK	P15108	HSC82	ATP-dependent molecular chaperone HSC82	622.3849	3	55411	0.999659743240514	0.123865457924726	16.7183137131799	17.0283497355081	15.9891540598766	16.2661037406919	16.2373827689634	16.3424834675144	16.5650779002698	16.3615152808099	16.3963863114105	16.7241256845598	17.2118090336612	16.6015853769131	16.4464294327516	16.5296260660005	NA	16.9297109734118
YMD4544	SLAD_vs_SLAD-2PE	n[305]AELRPLQFK	P26786	RPS7A	Small ribosomal subunit protein eS7A	570.6922	3	45570	0.999659743240514	0.26999780307267	18.191900138694	18.6628811738779	18.07294930766	17.99720548163	17.8920950358918	17.3567152005138	18.1628650319858	18.4332696211798	17.9378982743894	18.3899326604793	18.2026258889411	18.5454411701288	18.1902151572369	17.9940392097741	18.7387805083219	17.9762081454862
YMD4544	SLAD_vs_SLAD-2PE	n[305]AENM[147]IGEDRVNQFK	P18899	DDR48	Stress protein DDR48	759.0728	3	37683	0.999659743240514	0.0915413197918049	16.5296906626837	15.8737288831292	16.853919845461	17.7663918135041	15.9270009000707	16.4135169043217	16.7003418541981	17.6167062670201	15.7901829234359	16.1730516946905	16.0583847381766	16.1653613278752	16.0940955642514	15.627432399218	16.706384589905	16.4966663626856
YMD4544	SLAD_vs_SLAD-2PE	n[305]AENSNTHR	P04802	DPS1	Aspartate--tRNA ligase, cytoplasmic	411.5489	3	09949	0.999659743240514	0.381776894661826	13.385230531874	12.5323484153557	12.9796180639847	13.1723163180433	13.0216384337372	12.4380298077388	12.2284476899441	12.8542898191904	12.2206928439995	13.8274915642964	12.726430894576	12.2374252625613	13.6324649009177	13.6052367401133	NA	12.4516617467898
YMD4544	SLAD_vs_SLAD-2PE	n[305]AEPIPQSQAFEAMHR	Q06494	YPR127W	Putative pyridoxal reductase	672.6824	3	40334	0.999659743240514	-0.125364338379622	16.5127783571238	16.4810595083147	16.4324907840082	16.6900463984695	16.6769756678303	16.5274646603529	16.8182526389319	16.5951394343196	16.4859327148306	16.3815196151437	16.8024818592521	16.7965585525556	16.6510084774405	16.7796756873916	NA	16.694944703437
YMD4544	SLAD_vs_SLAD-2PE	n[305]AEQVFQNVK	P40185	MMF1	Protein MMF1, mitochondrial	557.6646	3	43665	0.999659743240514	0.133701418176457	16.184577835434	16.1265744469553	16.116155433021	16.3300938735883	15.9991867904338	15.7794644345495	16.2179047191483	16.2260399721611	15.9814281584114	16.3012088618303	16.2618265176797	16.2451272809145	16.2680162393818	15.7723581563737	16.143022865783	16.2275802715004
YMD4544	SLAD_vs_SLAD-2PE	n[305]AESHRLYVK	P05744	RPL33A	Large ribosomal subunit protein eL33A	428.5103	4	28015	0.999659743240514	0.049849619150109	18.3742146824186	17.8285456296762	18.0900955707481	18.2476391137216	18.1101600141307	18.1460222922864	18.111006791471	17.9739074220761	18.0419861756255	18.061846778926	17.6549213012993	18.1970978239775	17.6764242213301	18.0070125638215	17.4981420533358	18.1914094171832
YMD4544	SLAD_vs_SLAD-2PE	n[305]AETFHEMEK	Q00955	ACC1	Acetyl-CoA carboxylase	577.3102	3	36354	0.999659743240514	0.368608208099122	17.1731946299149	18.1404453100397	17.495965691347	17.111018452772	16.9975215476399	16.886656036802	17.2781655347675	17.2838481324678	17.6847136490619	17.8191025450719	18.2872045236783	17.7523241535287	17.5264378946152	17.7679276089625	17.0742332442474	17.6668650254182
YMD4544	SLAD_vs_SLAD-2PE	n[305]AEVGLKR	P11484	SSB1	Ribosome-associated molecular chaperone SSB1	460.9667	3	29554	0.999659743240514	0.213553887613024	18.6593926078631	19.0792275444612	18.8567876030676	18.4535329826645	18.5284146860341	18.5077365510402	18.7219508283072	18.4366231222226	18.5082693471666	19.0515379984186	19.2835386045792	19.1236065154073	18.97775563688	18.6574532592743	NA	19.0294081829699
YMD4544	SLAD_vs_SLAD-2PE	n[305]AEVSDVGNAILDGADCVMLSGETAK	P00549	CDC19	Pyruvate kinase 1	1044.5388	3	63260	0.999659743240514	-0.0153138377713624	13.3783739953014	13.8201604915175	12.1773583473925	12.8506616662208	12.8881419556173	12.747326017705	13.2858667862353	13.3664750919602	13.3180043432368	13.4236765731107	13.9947506775805	13.4921587337621	13.3102051126554	13.5267726340196	NA	13.6758329889461
YMD4544	SLAD_vs_SLAD-2PE	n[305]AEVSDVGNAVLDGADCVM[147]LSGETAK	P52489	PYK2	Pyruvate kinase 2	783.6555	4	63258	0.999659743240514	0.386852457451171	13.3032943184332	14.2773146930464	13.5816928129713	NA	13.7620792370619	12.7349468325252	13.5551851416275	13.2834480582488	13.7805201608681	14.1095443836924	14.0439943060243	13.6613338225	13.2854002933949	13.8865395582078	NA	14.0244698496031
YMD4544	SLAD_vs_SLAD-2PE	n[305]AEVVSSDERESSLR	P08566	ARO1	Pentafunctional AROM polypeptide	623.3286	3	28906	0.999659743240514	0.0918674232632188	15.7443356947825	15.8261881842733	15.8688599713148	15.7615689418236	15.7658887360796	15.646271729624	15.7075710460311	15.7137515874067	15.7931525440922	16.1624579151565	15.8395683171196	15.779241119362	15.8896407023827	16.0115161064635	15.3476498986507	15.9137507952127
YMD4544	SLAD_vs_SLAD-2PE	n[305]AEWGSDIPTTK	P49089	ASN1	Asparagine synthetase [glutamine-hydrolyzing] 1	907.0096	2	44961	0.999659743240514	0.199944254030967	14.5591773955099	14.2006942981726	15.1240812711498	15.5401397917792	14.5430134609298	14.61844859117	14.6808370699804	14.7820166184075	14.4852725055199	14.3033988913048	14.5497491523109	14.2934020145588	14.5077543102561	14.3046849188914	NA	14.3722662627287
YMD4544	SLAD_vs_SLAD-2PE	n[305]AFAAEIDRIK	P07702	LYS2	L-2-aminoadipate reductase	581.3538	3	48508	0.999659743240514	-0.0677769865268623	16.7799441515348	16.5400985435459	16.8447741024376	16.6346867149434	16.7087489828696	16.9242546797296	16.7345652166947	16.7030425792754	16.4135040157465	16.2343651340219	16.3948486876497	16.3917415349767	16.2528868894468	16.2354929260238	16.6876017123479	16.3136205374001
YMD4544	SLAD_vs_SLAD-2PE	n[305]AFASAIK	Q06593	OPT2	Oligopeptide transporter 2	658.4202	2	41728	0.999659743240514	-0.130166305440579	18.3005302287135	17.2390404644364	17.8659317551186	17.9035605971981	18.2058142305183	17.7620574832262	17.8868542909382	17.9750022625463	16.9719340522285	17.1855308674505	17.070619632278	17.3087914231537	16.98307714316	17.2132318854273	18.2465929639084	17.2353358911564
YMD4544	SLAD_vs_SLAD-2PE	n[305]AFEERHQAGK	P0C2H6	RPL27A	Large ribosomal subunit protein eL27A	446.004	4	24268	0.999659743240514	0.0377256482003112	16.4094393630741	16.4602144227378	16.0579207121846	16.8895051434795	16.5105917618149	16.3246446920966	16.4587837235108	16.3721568712525	16.4629803295111	16.2308016932685	16.2882979384753	16.4037951112827	16.1280300616085	16.2645771551961	17.4755125734584	16.1771922987092
YMD4544	SLAD_vs_SLAD-2PE	n[305]AFETLTDSNKR	P32527	ZUO1	Zuotin	630.6927;630.6903	3;3	39685;39732	0.999659743240514	0.0595650114380675	17.3857705915948	17.8026248073309	17.3456174366162	17.2633946810781	17.2859701504297	17.5585089662308	17.3535021687597	17.3611661854476	17.3380163808172	17.3360653773097	18.0558366672881	17.5061864280281	17.3692219488815	17.4103407311641	17.4207983749248	17.6948120180434
YMD4544	SLAD_vs_SLAD-2PE	n[305]AFHDTEWATQDPR	P54115	ALD6	Magnesium-activated aldehyde dehydrogenase, cytosolic	626.6426;626.6432	3;3	36846;36949	0.999659743240514	-0.0809616980587649	16.0225422181824	15.5500484298694	15.8605383642918	15.7089045138305	16.2214665430673	15.5076960714399	15.9919074999036	15.7448102039983	15.1326802577182	15.9327638147053	15.3072668559661	15.3967284399161	15.5727049301368	15.4309621345396	15.2010946219281	15.5663151049563
YMD4544	SLAD_vs_SLAD-2PE	n[305]AFHDTEWATQDPRER	P54115	ALD6	Magnesium-activated aldehyde dehydrogenase, cytosolic	541.5202;721.6893	4;3	35016;35056	0.999659743240514	-0.04957704326997	16.4669789994124	16.204936989031	16.5607941832007	16.5775460395491	16.5403401995942	16.5702925412626	16.5660824749395	16.3318491684768	16.3297420325009	16.2581456893312	15.9024389140007	16.294627899354	16.3053254720056	16.4593895474179	16.8025131041175	16.2219322768099
YMD4544	SLAD_vs_SLAD-2PE	n[305]AFHIDYHPSSHEM[147]LIK	Q12329	HSP42	Heat shock protein 42	510.6762	5	42929	0.999659743240514	0.204726890901849	14.7873578703849	14.9638063162916	14.8965608226761	14.8776897837681	14.9468046209642	14.5222311265484	14.6268305842011	14.6106408977997	15.2371075465467	14.9712458175015	15.1230967150576	15.2040763689105	15.0663696103681	15.0896011132509	13.3174970621985	15.1005372905326
YMD4544	SLAD_vs_SLAD-2PE	n[305]AFHIDYHPSSHEMLIK	Q12329	HSP42	Heat shock protein 42	507.4784	5	46420	0.999659743240514	0.197140579458516	15.2272258572632	16.237934011234	15.2910669574802	15.0229498358619	15.27310448207	14.9397774259896	15.5228346163683	15.2548978195773	16.2650357817616	16.0463943926107	16.1087325749967	15.9941353732012	16.0645595306112	16.1485109959569	NA	15.7975442962629
YMD4544	SLAD_vs_SLAD-2PE	n[305]AFHLDMDRVR	P21560	CBP3	Protein CBP3, mitochondrial	391.7159	4	39051	0.999659743240514	-0.209545984166487	12.3349898018104	12.3041089138971	12.0758108985854	12.5693452816735	12.745815014913	12.6573992153042	11.9262245455326	12.7930000568827	12.2604813433026	11.8654558054135	12.1599441519787	12.0289898002459	12.1406490843564	12.4998356411057	13.3823940854585	12.4169153592181
YMD4544	SLAD_vs_SLAD-2PE	n[305]AFLASEEAR	Q00955	ACC1	Acetyl-CoA carboxylase	649.3573	2	36991	0.999659743240514	0.0983036292155255	16.3048310133031	17.1720885241605	16.6128554175196	16.0532695682791	16.2037107887947	16.5946753583033	16.6152022796742	16.3362415796281	17.1380304108285	17.1486056135845	17.1385512444648	16.9520620352674	17.3745279516353	17.0734665710387	15.6490579070814	17.1941234431741
YMD4544	SLAD_vs_SLAD-2PE	n[305]AFLEFTK	P38765	YHI9	Uncharacterized isomerase YHI9	488.9642	3	55145	0.999659743240514	-0.0657993057787412	13.1281883910102	12.7347744888176	13.1876318578638	13.3069448870871	13.4457360589881	12.8013235589414	12.8676447223275	13.5060325076367	12.953369251892	13.096385425352	12.6018980589996	12.6939970175846	12.8992481653308	12.8606437598779	NA	12.43566413632
YMD4544	SLAD_vs_SLAD-2PE	n[305]AFLGSDPMSVPLYGSFR	P28321	YJU3	Monoglyceride lipase	716.7128	3	62373	0.999659743240514	0.0857051978992569	13.803747704002	14.3176592325001	13.8205728806174	13.7459785060591	13.7598927912137	13.864745507575	13.9835555855037	13.7369436472891	14.4449527192492	13.9347121290253	14.3258888120815	14.2634025831608	14.4168252172004	14.2074993665707	NA	14.0939674661762
YMD4544	SLAD_vs_SLAD-2PE	n[305]AFLIPFVF	Q99190	TSC13	Very-long-chain enoyl-CoA reductase	629.382	2	68553	0.999659743240514	-0.208555195939265	13.2572305458602	12.3534369904274	13.1029830673683	12.9905416647781	13.0394111387809	12.9336952955266	13.0031976959761	13.5621089219075	11.9978200364566	11.5922979239088	12.4207298040249	12.5918847115857	12.0495606926164	12.3888427869613	NA	12.5191774664003
YMD4544	SLAD_vs_SLAD-2PE	n[305]AFNSTSR	P12683	HMG1	3-hydroxy-3-methylglutaryl-coenzyme A reductase 1	543.7982	2	22678	0.999659743240514	-0.306260973677986	17.6593529167937	16.6358379790945	17.5092096119616	17.4993899930655	17.5361310188008	17.6287964734298	17.7380912461078	17.6258156572888	16.5446199613683	17.0653191656683	15.9790467994609	17.0687589752406	16.6101474559655	16.9765874135953	NA	16.0906125960373
YMD4544	SLAD_vs_SLAD-2PE	n[305]AFPANDQSLGVLR	P43621	RET2	Coatomer subunit delta	846.4773	2	48174	0.999659743240514	0.135559579741631	15.2299080166821	15.4950114154386	15.0903927230117	15.1092450135421	15.0183554391839	15.1845527764173	15.1088014333271	15.0706092007798	15.2233011994077	15.2635762479439	15.5813430035722	15.2692531749855	15.4382476016407	15.2323898787446	15.16901677499	15.2798212691594
YMD4544	SLAD_vs_SLAD-2PE	n[305]AFQIGLSQR	Q05029	BCH1	Protein BCH1	662.3941	2	44219	0.999659743240514	0.0751544174133549	16.9870807911515	17.2157016114351	17.4548715147606	17.1356148348066	16.992833365708	17.1892088089661	17.134099445719	17.1765094621073	17.1200650932264	17.0297487397926	17.0160528614727	17.0595833977243	17.094187339565	17.0780672496479	16.1835719545822	17.1659791237428
YMD4544	SLAD_vs_SLAD-2PE	n[305]AFQKDAK	P26321	RPL5	Large ribosomal subunit protein uL18	574.0253;860.5336	3;2	32388;32435	0.999659743240514	0.140817579484221	18.5794162418246	19.7687561063225	18.7808439831732	18.8392652480549	18.3263802234117	19.5805192871551	18.8625176780545	18.6355940728169	18.9550661016137	19.1397421303639	19.7839272141745	19.239906466659	19.1514432190127	19.1752824210075	19.0280825557112	19.625654493806
YMD4544	SLAD_vs_SLAD-2PE	n[305]AFQKQPHIFNNPK	P0CX47	RPS11A	Small ribosomal subunit protein uS17A	621.3708;621.3711;621.1227	4;4;4	39959;40065;40162	0.999659743240514	0.100777923493453	18.1874789279544	19.2867918037835	18.7283694827063	18.3214850076932	18.4086185541438	18.5530365542043	18.7012675346876	18.4580908851279	18.6483563610456	18.9211377878454	19.0924110719636	18.9843068186939	18.6237748997746	18.8385384022582	18.3300773814703	19.0985513120362
YMD4544	SLAD_vs_SLAD-2PE	n[305]AFQSAYPEFSR	P32471	EFB1	Elongation factor 1-beta	536.2779;803.9133;804.4142;803.9144;536.279;803.9147;536.2794;536.6134	3;2;2;2;3;2;3;3	44698;44706;44707;44800;44801;44891;44898;44899	0.999659743240514	0.142103662020119	17.387834901736	17.2587800536833	17.0412507776985	17.7488753986281	17.1077707449519	17.2392356333603	16.9693226021246	17.5519975032286	17.9042713483474	17.7910974023875	16.6989335701718	17.6729566282417	17.9075279102812	17.4648880988517	17.1203225040185	17.6891481213572
YMD4544	SLAD_vs_SLAD-2PE	n[305]AFQVTTYSRPEDLCITR	P18544	ARG8	Acetylornithine aminotransferase, mitochondrial	787.7486;787.7496	3;3	48160;48259	0.999659743240514	-0.138159793646224	15.4314410421349	15.2071073775888	15.7130621297263	15.4464055878802	15.599273478741	15.5462354548842	15.4474592424816	15.7576871358084	15.383717365165	15.5528479593233	14.9728502709887	15.2852069376137	15.1720008344999	15.28570788012	14.6869332319525	15.085389764107
YMD4544	SLAD_vs_SLAD-2PE	n[305]AFSGGVYR	P21147	OLE1	Acyl-CoA desaturase 1	580.8237	2	33157	0.999659743240514	-0.0207778039331643	17.6267102863698	17.548409674496	17.4703900566209	17.5664220389725	17.390206568813	17.590467606666	17.5560711655647	17.7582979311481	17.7769307116292	17.6611972571083	17.6012307687243	17.6512538607041	17.7798591864571	17.5422160939633	NA	17.5120936246822
YMD4544	SLAD_vs_SLAD-2PE	n[305]AFSNGSWNGIDPIDR	P46367	ALD4	Potassium-activated aldehyde dehydrogenase, mitochondrial	651.6672;976.9966	3;2	52646;52658	0.999659743240514	-0.171476012901245	15.9297491675067	15.3772186204677	15.748899340552	15.625586482197	15.8646425569678	15.5898229309478	15.9416550166578	15.971237157755	15.4971818811922	15.5821896950432	15.3429372650335	15.5863739586644	15.4927429214579	15.339786551344	15.462773355801	15.4122412979106
YMD4544	SLAD_vs_SLAD-2PE	n[305]AFSSDLATWK	P31116	HOM6	Homoserine dehydrogenase	578.6641;867.4909	3;2	54071;54110	0.999659743240514	-0.00410113494766406	15.7789715597345	16.3070472092255	15.6782972075492	15.4725303150051	15.8125519135462	15.7026221229328	15.848466257028	15.8896105377979	16.1739698813722	16.0796592544942	16.1703497276994	15.9344411051882	16.0794304736905	16.1409136140721	16.0801454913433	16.1090651221889
YMD4544	SLAD_vs_SLAD-2PE	n[305]AFSTPGYQIPK	Q04225	RRB1	Ribosome assembly protein RRB1	606.3563	3	47478	0.999659743240514	0.0194094032498242	16.3315558028549	16.648720270873	16.3623523999294	16.5396571880136	16.2973241661879	16.6646636674672	16.4912770255661	16.3513831894505	16.3333380261954	16.3913708807626	16.5039685830124	16.5353105991623	16.4948294047845	16.2876113188626	NA	16.7272137220184
YMD4544	SLAD_vs_SLAD-2PE	n[305]AFTKYSAK	P14126	RPL3	Large ribosomal subunit protein uL3	610.0427	3	37593	0.999659743240514	-0.0187284821239047	18.6513444575967	19.4810907482127	19.1003304532341	18.4180447672402	18.5000275669484	19.0892674136108	19.2715190376948	18.8649103365253	19.0742319644104	18.4274101423839	19.5145005774431	19.1547995574389	18.7605800288811	18.8701611004904	18.6203379914607	18.9309844288435
YMD4544	SLAD_vs_SLAD-2PE	n[305]AFVVEVMGR	P16862	PFK2	ATP-dependent 6-phosphofructokinase subunit beta	656.3762	2	51878	0.999659743240514	0.0312727704015714	15.8595599251506	16.5276176239533	16.1310010604096	15.8689074293003	15.9968871159358	16.0773450528584	16.1305624058465	16.0572003825669	16.4519591146241	16.3230803020436	16.5654282751072	16.4256261160815	16.3925289159862	16.5451227141042	16.2747854133051	16.1969815416106
YMD4544	SLAD_vs_SLAD-2PE	n[305]AFVVM[147]EGYEGLVR	P16862	PFK2	ATP-dependent 6-phosphofructokinase subunit beta	895.4761	2	52518	0.999659743240514	-0.0095073152447096	14.0766453767312	14.0686410120613	14.0670693023485	14.1510552045695	13.9669688481714	14.2361478254436	13.8953220210614	14.3030014620129	14.0452952143614	13.6727974328132	14.2416582677067	13.961594457538	13.9379770967197	13.9385252172273	14.0214082058043	14.1704848789019
YMD4544	SLAD_vs_SLAD-2PE	n[305]AGAAHDNGEHR	Q08989	YPL277C	Uncharacterized protein YPL277C	480.2434;719.8602;480.5708	3;2;3	10316;10328;11204	0.999659743240514	-0.259595543450796	15.6440082117777	13.6167563843572	14.5326267110239	15.1444456447159	15.4688214891746	14.8801276436511	14.5887315106939	15.0385384821583	13.4559881328516	14.1711579047056	13.43294610545	13.6203223697184	13.7982183064233	13.9935738458524	16.1041710824082	14.2862791704364
YMD4544	SLAD_vs_SLAD-2PE	n[305]AGAEIVPK	P00560	PGK1	Phosphoglycerate kinase	464.9621	3	37203	0.999659743240514	0.188462719280459	14.856027495579	15.2504214448082	14.6467568801529	14.7018190435606	14.6611417466062	14.8209720641729	14.5488880934825	14.6701720827173	14.7056743557003	14.8544373467593	15.1427312080478	14.9582843557978	14.8763642326461	14.8809732771816	14.6232927606949	14.9775122277723
YMD4544	SLAD_vs_SLAD-2PE	n[305]AGAFITK	P28272	URA1	Dihydroorotate dehydrogenase (fumarate)	658.4199	2	41298	0.999659743240514	0.0137310712379239	16.7504797433194	16.7950964906697	16.5274745680952	16.6497170277087	16.7356667303872	16.5193574501648	16.7727142549402	16.6401051093491	16.6613771029825	16.7466029614293	16.8844707831037	16.6425969571485	16.7243315979566	16.6121745010618	16.5868517247006	16.6624324381317
YMD4544	SLAD_vs_SLAD-2PE	n[305]AGAGHSNTLQVS[391]TV	P00549	CDC19	Pyruvate kinase 1	650.7005	3	33477	0.999659743240514	0.138671432054355	17.0975308847428	17.318554910856	17.5561335156005	16.9772400990747	17.1849900433131	17.4445396453443	17.0560946485658	16.7091493448333	17.8383171116414	17.698599591315	17.5287101264064	17.8158630469639	17.8711129295968	17.6539668159066	17.5354814797864	17.9042846492466
YMD4544	SLAD_vs_SLAD-2PE	n[305]AGAGHSNTLQVSTV	P00549	CDC19	Pyruvate kinase 1	549.3006;823.4472;549.3011;823.447;549.3011;823.9418	3;2;3;2;3;2	32065;32091;32164;32190;32256;33446	0.999659743240514	0.0550343317434461	17.5186393962516	17.7599033544821	17.3843660975756	17.1510009244575	17.6036079318611	17.2707008072649	17.2353580903965	17.4841056162706	17.8252431527971	17.9475458246243	17.9205580558972	17.7635430104732	17.9060540203318	17.7546469940808	14.6404413580419	17.6959438584149
YMD4544	SLAD_vs_SLAD-2PE	n[305]AGANSM[147]IQNVVDSDTISETAAR	P31539	HSP104	Heat shock protein 104	857.7751	3	52607	0.999659743240514	0.251892904449505	13.9080392201859	14.2656953386425	14.0258682924711	14.0082707150466	13.6944937765423	13.5971518993289	14.1171964604245	13.7914598122524	14.1911184770425	14.1596928948061	13.5405461284381	14.5371328229492	14.4450561942473	14.1931385075491	NA	14.3184432895144
YMD4544	SLAD_vs_SLAD-2PE	n[305]AGANSMIQNVVDSDTISETAAR	P31539	HSP104	Heat shock protein 104	852.0974	3	52601	0.999659743240514	0.0470029990162786	14.2621746964124	14.7551110342441	14.6525812264616	14.0299539636904	14.783822712749	14.4132283867765	14.5384831231163	13.7762747021017	15.1415742095401	14.9746854889542	14.8610168359002	15.196388360306	15.1332980269351	14.9164970133711	NA	14.9943435243865
YMD4544	SLAD_vs_SLAD-2PE	n[305]AGARDPSSDAYR	Q04067	TIF35	Eukaryotic translation initiation factor 3 subunit G	523.9373	3	20829	0.999659743240514	-0.0435139559052491	15.0325067760182	13.5469040886914	14.9120632047865	15.3829462477278	15.1052959866672	14.5918765558224	14.4752347964115	14.8760688019439	14.8431673214486	14.6900695853396	14.2335935337538	14.1611601711593	14.859306547954	14.6097656355735	14.8272620140278	13.9690343175907
YMD4544	SLAD_vs_SLAD-2PE	n[305]AGARDPSSDAYRDSR	Q04067	TIF35	Eukaryotic translation initiation factor 3 subunit G	482.7455;643.3244	4;3	20011;20029	0.999659743240514	0.17518327773322	15.6639886618524	15.1723102341456	14.9806247410913	15.3700177993149	15.4170577903227	14.9347312556229	15.2013783838487	14.9330408956771	15.167774023161	15.4385563017348	14.8910852674862	15.327704586252	15.4625330036372	15.4210928626846	14.7773139854606	15.4321099760766
YMD4544	SLAD_vs_SLAD-2PE	n[305]AGATFSVIDPAYPPAR	P07702	LYS2	L-2-aminoadipate reductase	646.3551	3	51146	0.999659743240514	-0.0309389975274854	16.221860449479	17.1686430909109	16.7687508361378	16.7188730819629	16.5245452392231	16.9559060850511	17.0048090400618	16.5166230842646	17.5731351100547	16.3874281558282	17.0114809886579	17.3800040044927	17.1338897588483	16.6940875165473	16.7163332753047	17.1653916551467
YMD4544	SLAD_vs_SLAD-2PE	n[305]AGATTSR	Q01855	RPS15	Small ribosomal subunit protein uS19	484.2789	2	13291	0.999659743240514	0.380276915802698	14.3479739580031	14.3666884449284	14.0472003108306	14.2472454377087	14.3827466933609	13.7992527172248	13.7444296500857	13.5615714275888	13.68922293455	15.056833119419	13.9235451830649	14.0810602671071	15.4715682318956	14.3750286490028	NA	13.7339979539217
YMD4544	SLAD_vs_SLAD-2PE	n[305]AGAVAPEDIWVR	P05317	RPP0	Large ribosomal subunit protein uL10	529.967;794.4468;529.9673;794.4474	3;2;3;2	48953;48965;49051;49064	0.999659743240514	0.128856177617209	15.7778693031705	16.6557602096215	15.6280644615324	15.5930799136388	15.9288119479567	15.9023331068956	16.0703787778548	15.2378253447872	16.7791393904752	16.5995442413493	16.5906664862093	16.5587333017677	16.4661457763897	16.6114932936967	NA	16.3717004628866
YMD4544	SLAD_vs_SLAD-2PE	n[305]AGCIPLPSGCGPCIGLGAGLLEPGEVGISATNR	P49367	LYS4	Homoaconitase, mitochondrial	889.4592	4	62591	0.999659743240514	0.204114083615211	13.1316597829824	13.3328682197662	13.371708690946	13.1460254955016	13.0363688358847	13.317574879726	13.1283361321101	12.6835260070145	13.3584001789068	13.1258605584678	13.1332353638136	13.3159816942269	13.2598261218132	13.3888236887618	NA	12.9311698187662
YMD4544	SLAD_vs_SLAD-2PE	n[305]AGELLKEK	P00950	GPM1	Phosphoglycerate mutase 1	600.7194	3	40272	0.999659743240514	0.252376123541911	18.771125356382	20.2091278182868	19.0025187322706	18.3803457730633	18.3870029427761	18.8071107837665	19.1967978820305	18.9627015772621	19.0191006150403	19.3580932210944	20.9517570504242	19.5401806094563	19.4900676522363	19.5852533182539	19.1106983121938	19.9195385592373
YMD4544	SLAD_vs_SLAD-2PE	n[305]AGELTQEELER	P0CX55	RPS18A	Small ribosomal subunit protein uS13A	789.9196	2	36327	0.999659743240514	0.158969798331766	15.876055960494	16.2492857836576	15.7399561040736	15.5964109032591	15.7321541391174	15.4854257868683	15.9207095730873	15.6875400590842	16.2975121146464	16.3534553879685	16.5075870249425	16.0983106151362	16.2880668666411	16.1682569468035	15.6038599573531	16.4438881592911
YMD4544	SLAD_vs_SLAD-2PE	n[305]AGETQLQR	P38227	QDR3	Quinidine resistance protein 3	603.8428	2	22280	0.999659743240514	-0.423373227052636	15.4982461190285	13.2660763395173	14.9320649835074	15.5921890646788	15.2667521647774	15.0868963592995	15.173284768755	15.4551361221106	13.4614075916862	13.8868598862914	13.5230607046858	13.551960557297	13.4236597025722	13.7319174825432	15.2956253688597	13.7744821982563
YMD4544	SLAD_vs_SLAD-2PE	n[305]AGFAGDDAPR	P60010	ACT1	Actin	640.8329;427.5579;640.8333	2;3;2	28763;28777;28862	0.999659743240514	-0.110872138131114	19.1441879600544	18.5955249710683	19.0173017437794	18.886722235958	19.0847897420263	19.2259103734326	18.9235470909991	18.8529782569266	18.8417836758466	18.8169642931256	18.4769661594183	18.555744589242	18.8419941752048	18.6489664088933	19.1438746533445	18.8547473174434
YMD4544	SLAD_vs_SLAD-2PE	n[305]AGGASAGGWGSSR	P06634	DED1	ATP-dependent RNA helicase DED1	712.8656	2	26655	0.999659743240514	-0.0327151181605991	17.0898677211585	17.2565357033294	17.0591568831672	17.1698662064354	17.1761689055489	17.4471342930401	17.14109658289	16.941887205254	17.0862699788943	17.0929802937162	17.2080201367881	17.3242312985598	17.2715199406011	17.1895046325817	17.6593363010359	17.1771641224991
YMD4544	SLAD_vs_SLAD-2PE	n[305]AGGEEIR	P06105	SCP160	Protein SCP160	518.2918	2	21029	0.999659743240514	-0.0478733219250032	16.8047729618522	16.0412079242716	16.2305710955019	16.4730198604165	16.6362232410761	16.4143312808296	16.1953602722768	16.4951503355596	16.0169931651196	16.4202274076853	15.878068947305	16.0089011584159	16.0210254647252	16.2510831739189	NA	16.112534015914
YMD4544	SLAD_vs_SLAD-2PE	n[305]AGGLAEGYR	P07702	LYS2	L-2-aminoadipate reductase	599.3321	2	29387	0.999659743240514	-0.156121129129851	18.3628650537741	17.6442862951926	18.0366182898711	18.3251926727167	18.3695292643943	18.2794857193812	18.1617258092598	18.1827060350385	17.6709856054668	17.9827336775377	18.1259428304867	17.7366282684002	18.1677571444768	17.9704877834574	18.0743519686376	17.9022939763586
YMD4544	SLAD_vs_SLAD-2PE	n[305]AGGSGPRANVAR	O14467	MBF1	Multiprotein-bridging factor 1	472.9394	3	17169	0.999659743240514	-0.0711016221170766	14.2163603465902	15.0208906618082	14.4970806275308	16.6258109500067	14.3153602687146	16.9157578674866	14.9904905815444	14.4229403566586	15.2907852595463	14.4285011069581	14.6988081247793	16.4009677557735	14.2965418615474	14.2979941852785	15.5484466658907	15.8832353426264
YMD4544	SLAD_vs_SLAD-2PE	n[305]AGHQTS[391]AESWGTGR	P10664	RPL4A	Large ribosomal subunit protein uL4A	685.0286	3	25622	0.999659743240514	0.0129273281948983	15.1674699933958	15.195035984256	15.1703371286224	15.2092740739065	14.9168313216981	15.4206253897528	15.3506994367433	15.0022517192069	14.7181794467666	15.1460095885791	15.2023433067094	15.1857768135555	14.8553111230091	15.0499475993431	15.0129631840661	15.3635754857534
YMD4544	SLAD_vs_SLAD-2PE	n[305]AGHQTSAESWGTGR	P10664	RPL4A	Large ribosomal subunit protein uL4A	583.6279;874.9369	3;2	23706;23718	0.999659743240514	0.0371419261622989	18.4618278354043	18.2799589992077	17.7354173412828	19.1416001857769	18.6064783997937	18.4110043419209	17.7670879091127	18.6856660061953	18.4335743825049	18.6470372038637	17.6727269681834	18.5094721321558	18.9778961571676	18.9632751599652	NA	18.3690698085083
YMD4544	SLAD_vs_SLAD-2PE	n[305]AGHSATGGM[147]K	P43621	RET2	Coatomer subunit delta	514.2857	3	17515	0.999659743240514	-0.12630284866251	15.0963128445111	14.6485987441348	14.4297674995419	15.2564022144413	15.1159436670418	15.0921460984659	14.6765603645614	15.0516425672099	14.8949004055223	15.0789757774636	14.4993150857522	15.1125125778794	15.0016410784932	14.8487078185239	15.5431835253484	15.3872804390168
YMD4544	SLAD_vs_SLAD-2PE	n[305]AGHSATGGMK	P43621	RET2	Coatomer subunit delta	508.9551	3	22155	0.999659743240514	-0.298725545946919	17.9849447603517	17.3417153993091	17.4371348473442	17.8257132087479	17.9929639216261	17.4305027287799	18.194634702028	18.1663090471066	17.1869643510421	16.873792880651	17.4867115791332	17.0272823147376	17.0138898939245	16.9697161843312	NA	17.5909217742441
YMD4544	SLAD_vs_SLAD-2PE	n[305]AGHSVIIK	P25343	RVS161	Reduced viability upon starvation protein 161	478.3102	3	31210	0.999659743240514	-0.113327326357833	16.9905319045687	16.7949573379229	17.0578114301084	16.9409898759608	17.0334982050072	17.0165867412004	17.1308374470277	17.0566774607567	16.8740221977047	16.8861845518924	16.5869494954187	16.7887101146561	16.9302328913406	16.7478953568728	16.5520973552313	16.8292474699843
YMD4544	SLAD_vs_SLAD-2PE	n[305]AGHTVTVYER	Q12680	GLT1	Glutamate synthase [NADH]	479.5995	3	24537	0.999659743240514	-0.0389544643340045	16.5176515482127	16.1393793771608	16.3761301105204	16.2063058949768	16.6392494429605	16.0832660354145	16.3808224014789	16.2919469083529	15.8630798635953	16.2562641788319	15.5899645413021	16.2074081046976	16.3037051155418	16.2790852649499	NA	16.2571263277133
YMD4544	SLAD_vs_SLAD-2PE	n[305]AGIIIAK	P25443	RPS2	Small ribosomal subunit protein uS5	647.4434;431.9643	2;3	44087;44103	0.999659743240514	0.258784307419784	17.5332166577921	19.6454617920813	18.3430607552006	18.0067851946428	17.6229806910261	18.0593997793811	18.1560873649403	18.6549193346902	19.2426363368711	19.4141422710869	19.4843612632829	19.337038917381	19.2905004915441	19.348095317642	19.8844102668824	19.2772232790285
YMD4544	SLAD_vs_SLAD-2PE	n[305]AGIISAAK	P32324	EFT1	Elongation factor 2	669.9357;446.9598;669.9356	2;3;2	38966;38981;39067	0.999659743240514	0.170965384397217	17.8898537432984	18.7451827406543	18.0994118433278	17.7814608271821	17.735174280819	18.1670576241711	18.1353101900265	17.7945055218571	18.3059562073311	18.4083751513334	18.6701301937549	18.4943141561671	18.256200239051	18.3639623482403	18.4112751164713	18.4510136679912
YMD4544	SLAD_vs_SLAD-2PE	n[305]AGIQRGDLVLDVGCGVGGPAR	P25087	ERG6	Sterol 24-C-methyltransferase ERG6	791.1015	3	47325	0.999659743240514	0.0205415962142972	15.8737790899205	16.0864296490908	16.151625993418	15.9523362663247	15.837674361175	16.0689971396709	16.0172333355078	16.0580997775431	15.9310905123999	15.8663552363006	15.8791915227257	15.8463714588174	16.0431094816531	16.0435558184078	15.991019374253	16.0921129932473
YMD4544	SLAD_vs_SLAD-2PE	n[305]AGITWIGPPAEVIDSVGDKVSAR	P11154	PYC1	Pyruvate carboxylase 1	983.225	3	62415	0.999659743240514	0.196189515113103	15.4868297992634	16.4758419350157	15.7180728328006	14.7271761258363	15.3828551292689	15.6135975391158	15.5050750694092	15.1216348946697	15.9795120129494	15.8800945930379	16.2984523605968	16.0408620487521	15.6842603549759	15.9152278276231	15.7326874380907	15.9270874654298
YMD4544	SLAD_vs_SLAD-2PE	n[305]AGIVGLANVGK	P38219	OLA1	Obg-like ATPase 1	804.0124;536.3445	2;3	49224;49236	0.999659743240514	0.135606094832845	16.8591831629498	17.2116715810992	17.2174507021207	16.5598515379311	16.6145233668968	16.6976984818074	16.992019635205	17.0014911208602	16.8325884810428	16.872073238629	17.3111263157543	16.7506475517805	16.7837788021486	16.9197912465015	NA	16.8910785510386
YMD4544	SLAD_vs_SLAD-2PE	n[305]AGKLPGECFK	P49435	APT1	Adenine phosphoribosyltransferase 1	673.7349	3	40715	0.999659743240514	0.144942561338837	16.1546688280099	16.9793178580884	16.0653491305932	16.3146907644045	16.2774645145019	16.2832161949214	16.2271366496719	16.1464389766454	16.4315740189392	16.634289366071	17.2869707326144	16.6864582563232	16.4399782610439	16.455077878874	15.9017460566229	16.8491662100585
YMD4544	SLAD_vs_SLAD-2PE	n[305]AGKTLDVVER	P00942	TPI1	Triosephosphate isomerase	566.0143	3	35666	0.999659743240514	-0.0569613691139423	17.1532108207	17.6503955293024	17.6142643334011	17.696679995532	17.3320576781239	18.0131875040841	17.5272823233469	17.4698686498363	17.5022317774549	17.1160042602188	17.70615267703	17.6335798234459	17.5000244927727	17.353814141996	17.7304988972079	17.6960873384049
YMD4544	SLAD_vs_SLAD-2PE	n[305]AGLIAAR	P0CX45	RPL2A	Large ribosomal subunit protein uL2A	488.8193;488.3179;488.3182	2;2;2	31485;31493;31592	0.999659743240514	-0.0261922581850627	18.9133945790392	18.6278934680239	18.4311598711731	18.8679369052669	18.837402670617	18.9720588430334	18.5517306907885	18.5839616518044	18.5093489763388	18.7746853233331	18.1698847662129	18.5496662412839	18.6489647024427	18.8432608138025	19.2139591034142	18.4600390138142
YMD4544	SLAD_vs_SLAD-2PE	n[305]AGLIAARR	P0CX45	RPL2A	Large ribosomal subunit protein uL2A	377.9149;566.3693;377.9149	3;2;3	26319;26330;26419	0.999659743240514	0.11920468453393	17.3208739538618	17.1229720686552	17.2670442324163	17.4384176526699	17.2780941196555	17.3466596809342	17.0146400680255	17.0330953008522	17.3014095644445	17.4041420615686	16.7526887550867	17.5109367438671	17.4062342151151	17.5277982668861	16.3525213123002	17.2268782140708
YMD4544	SLAD_vs_SLAD-2PE	n[305]AGLKDVVTR	P0C2H8	RPL31A	Large ribosomal subunit protein eL31A	523.0006;783.9963	3;2	36470;36512	0.999659743240514	0.00955566894483084	17.8353865607559	18.4462053942355	17.8544718104754	17.7593901393226	17.8487453765538	18.1407217691139	17.9364183464142	17.9313457369281	18.3457919632348	18.4589807928467	18.1323953894184	18.3016461039629	18.5614877659078	18.2794519658437	17.9677464477235	18.5308498266422
YMD4544	SLAD_vs_SLAD-2PE	n[305]AGLLGFK	P38143	GPX2	Glutathione peroxidase-like peroxiredoxin 2	657.4276;438.6211	2;3	51930;52000	0.999659743240514	-0.282387454513586	15.9532611465066	15.410536439173	16.2071764921078	16.066818564121	16.0269640361417	15.8632851810429	16.3589240197278	16.5181692230502	15.5252838191283	15.4197181566703	15.5987855135612	15.5964260152751	15.6449510741308	15.5284758669024	16.9694102075331	15.7016779785288
YMD4544	SLAD_vs_SLAD-2PE	n[305]AGLNIVR	P00549	CDC19	Pyruvate kinase 1	523.8377;523.3378;523.8369;523.8366	2;2;2;2	35156;35230;35258;35454	0.999659743240514	0.113849198971632	19.2473501305206	19.8687469227637	19.9338638515835	19.0763423065511	19.448613905222	19.7529398131413	19.2209635553008	19.2483891418681	19.8013172347167	19.7659581643803	19.2842590728817	19.7628225584431	19.9147855927803	19.8825877566007	18.2263499455296	19.7857788051929
YMD4544	SLAD_vs_SLAD-2PE	n[305]AGLTDDSQKR	P14843	ARO3	Phospho-2-dehydro-3-deoxyheptonate aldolase, phenylalanine-inhibited	566.9935	3	26857	0.999659743240514	-0.382563717654229	17.9419174245718	18.0977763284762	17.8216587995786	17.8519426428693	17.8182203534567	18.5422905809765	18.5416446849123	18.3413944467671	17.4978217764534	18.0254713649458	18.0441049706494	17.3921438616677	17.8600559846417	17.7722451765689	18.5757036959668	17.4615531864954
YMD4544	SLAD_vs_SLAD-2PE	n[305]AGLTFPVGR	P04911	HTA1	Histone H2A.1	611.3685;611.8695;611.3687	2;2;2	44651;44652;44748	0.999659743240514	-0.116190386744339	18.8173507076992	18.6580924159431	18.585134755123	18.0152717362305	18.863921844033	18.2091631746098	18.6160784669957	18.8514476763346	18.7678271598462	18.7964941600482	18.3367526803542	18.5300030455783	18.7978719796355	18.511505998205	18.250306745178	18.5913723782477
YMD4544	SLAD_vs_SLAD-2PE	n[305]AGM[147]IKPDETTFQYTK	P07264	LEU1	3-isopropylmalate dehydratase	665.3734	4	43600	0.999659743240514	0.00581761536463787	16.6495207477974	16.2496475163216	16.4862242937972	16.4981585681148	16.1684854320456	16.7652480987461	16.5472467522287	16.3793003815523	15.9575870642458	16.0848589302729	16.591891906371	16.2616817220128	15.8244419158107	15.9194889189117	16.7242736889353	16.2812424666161
YMD4544	SLAD_vs_SLAD-2PE	n[305]AGM[147]TTIVR	P14126	RPL3	Large ribosomal subunit protein uL3	584.8383;584.8389	2;2	25073;25171	0.999659743240514	0.165131133190584	16.5562737681514	15.6304820712655	16.1053861501246	16.2030820244493	16.2559638230266	15.8988151033746	15.7198195447465	15.9601010100807	15.8486769983344	16.0461354454983	15.4499429507838	15.7803918040811	15.8602036366658	15.7910584000306	15.7699071981993	15.9845467893272
YMD4544	SLAD_vs_SLAD-2PE	n[305]AGMIKPDETTFQYTK	P07264	LEU1	3-isopropylmalate dehydratase	661.3747	4	47420	0.999659743240514	-0.34690897559987	17.2778622949792	16.9559769262622	17.2721188582416	17.3750961462418	17.2253334858033	17.8654207179212	17.6410357376802	17.5369001867195	16.2638692512743	16.4857925333764	17.0160821020824	16.6311236740138	16.3856859909911	16.6387454395157	17.7555041903439	16.8235173641858
YMD4544	SLAD_vs_SLAD-2PE	n[305]AGMTTIVR	P14126	RPL3	Large ribosomal subunit protein uL3	576.8422;576.8422	2;2	33430;33530	0.999659743240514	0.0104865392135736	18.0366594293632	18.2840346289065	18.2174197267575	17.9908924077398	18.0936379587472	18.2855080564078	18.1809806574772	17.9269333632807	18.0891068675754	18.5572842569136	17.9712338099842	17.9989058884516	18.0986035930146	18.3944592741497	18.2666844380281	18.1999467925544
YMD4544	SLAD_vs_SLAD-2PE	n[305]AGMTTIVRDLDRPGSK	P14126	RPL3	Large ribosomal subunit protein uL3	582.3374	4	44691	0.999659743240514	0.0804756513511506	18.1556993620207	19.7810788124193	18.8836835854404	18.0231816710197	18.5041100887207	18.9338516895986	18.8455963405917	18.2381827065845	19.2661476224233	19.3260170640619	19.7090209233907	19.1629055343129	19.3626197003416	19.4166492890203	18.7573176668183	19.3479655600195
YMD4544	SLAD_vs_SLAD-2PE	n[305]AGNAGVKAE	P38264	PHO88	SRP-independent targeting protein 3	712.9226	2	26038	0.999659743240514	0.153202169744759	15.4478455151012	15.4761103515939	14.7479589185329	15.8040429517969	15.4200255553264	14.9696697394666	15.2795688753435	15.1938848879093	14.8933358862952	15.8114892358218	15.5499222718042	15.2572139248817	15.5319543485355	15.5905527989799	14.4177889181345	15.8481981671189
YMD4544	SLAD_vs_SLAD-2PE	n[305]AGNAHM[147]LDGK	P21339	MSB1	Morphogenesis-related protein MSB1	546.6368	3	26062	0.999659743240514	0.0576709745853634	16.8896027826628	16.2663804489609	16.8076400138448	16.7612555027422	16.699321915965	16.4817086872891	16.6889595367359	16.6242047098792	16.5722798699538	16.2679740485945	16.3240529597093	16.2610227143664	16.7352545019655	16.6207028552421	16.4373869696602	16.277067690646
YMD4544	SLAD_vs_SLAD-2PE	n[305]AGNFALHPEVVR	Q03558	OYE2	NADPH dehydrogenase 2	538.6428	3	38942	0.999659743240514	-0.120901795632257	17.8523532930716	17.0751339113819	18.3687550879923	18.1007708223135	18.0228356364587	17.6047155309145	17.8461000781376	18.4069690517774	17.51980304679	17.4605204238679	16.6187820365961	17.5189227161192	17.3520625685627	17.0593639804498	NA	17.1259060832176
YMD4544	SLAD_vs_SLAD-2PE	n[305]AGNFALHPEVVREEVKDPR	Q03558	OYE2	NADPH dehydrogenase 2	555.1167;924.5223;693.3927;555.3168	5;3;4;5	43073;43143;43166;43185	0.999659743240514	-0.255445303762404	17.6326179921313	17.1574826769572	18.1595159342171	18.1725431900982	17.7838915692529	18.1219082338402	18.2183772635764	18.0197639417839	17.2557839483697	16.9742885804024	17.366015633255	17.2599552437776	17.3174753822257	17.0978957424474	18.0194454796981	17.5477135155732
YMD4544	SLAD_vs_SLAD-2PE	n[305]AGNYALHPEVVR	P41816	OYE3	NADPH dehydrogenase 3	544.3072;543.9715	3;3	34095;34096	0.999659743240514	-0.468510360618023	19.0425688218536	18.5600763116947	19.4052447697514	19.0717382557091	19.0892757396764	19.3572041528005	19.6407909459803	19.8663987630237	18.2558092390565	18.4191288266851	18.9948086709722	18.2749384558428	18.2181578345048	18.3490251268842	18.6513227297875	18.7083373684732
YMD4544	SLAD_vs_SLAD-2PE	n[305]AGQRGYHSR	P14126	RPL3	Large ribosomal subunit protein uL3	445.9119;668.3643;445.5781	3;2;3	10971;10977;10998	0.999659743240514	0.0337376803932194	14.8229062750738	16.4615144817662	16.3948508511052	16.2853386326363	15.0190665107305	17.0214398935471	16.4493615803418	15.3397915343893	16.6084282100535	15.4397250067389	16.2511259969989	16.9696734980157	15.9155559032646	16.0494279487881	16.9923182115237	16.6893131886997
YMD4544	SLAD_vs_SLAD-2PE	n[305]AGRGFTLAEVK	P40212	RPL13B	Large ribosomal subunit protein eL13B	586.3596	3	41780	0.999659743240514	-0.0285154694765914	16.7277388313916	16.9941860312667	16.7376457837829	16.8204575369005	16.6488347700854	16.8988987170592	17.1101459238815	16.7362106502219	16.5373934025751	16.7703539978385	17.1696091839369	16.7526820102877	16.6096080326504	16.7446785829807	16.829831804973	16.9051081887418
YMD4544	SLAD_vs_SLAD-2PE	n[305]AGRVEGR	P16140	VMA2	V-type proton ATPase subunit B	524.8131	2	15981	0.999659743240514	-0.103047462630386	15.2727244638342	15.2481157122205	15.2274457330478	15.5771133780684	15.4505933341824	15.9971843501312	15.0929107505931	15.1969007027858	15.0411206201925	15.4000018633283	15.4255228847126	15.1453111721309	15.1441760472293	15.4498365356331	16.283700389837	15.1670363822376
YMD4544	SLAD_vs_SLAD-2PE	n[305]AGSAAKASQSR	P04911	HTA1	Histone H2A.1	547.9903	3	20065	0.999659743240514	-0.330269184731865	16.1703084827735	16.061718069043	16.8682104220398	17.2396907027581	16.4247563273265	17.2515255621436	17.4166670051943	16.5680555208776	14.9824940631345	15.1256273723885	16.1543959459256	17.0514419443855	15.5045598450061	15.3768849799965	17.7704235317822	17.2613283739176
YMD4544	SLAD_vs_SLAD-2PE	n[305]AGSAINYIGNIR	P39533	ACO2	Homocitrate dehydratase, mitochondrial	776.9442;518.2994	2;3	46362;46376	0.999659743240514	-0.224579587315739	16.3565256827378	15.3800086267898	15.9439853311624	16.0276694597209	16.4383576766504	16.077421062128	15.8953698669531	16.1953588439422	15.7865451155902	15.7494003718711	15.5645174803946	15.6427285004044	15.6160644711421	15.6838125529042	17.4696511035753	15.7466728086338
YMD4544	SLAD_vs_SLAD-2PE	n[305]AGSAINYIGNIRR	P39533	ACO2	Homocitrate dehydratase, mitochondrial	570.3326	3	41178	0.999659743240514	-0.228505435052853	17.7359626907617	17.2455034671403	17.7074464081925	17.5956674429992	18.1164682777608	17.8267563211943	17.4542768474091	17.8011003029411	17.406165085383	17.1017580289312	17.061463099059	17.0359658596244	17.2927723902406	17.3041089487977	18.0498788013246	17.0972847746313
YMD4544	SLAD_vs_SLAD-2PE	n[305]AGSSAGANKDDTKLQSQLAK	Q02642	EGD1	Nascent polypeptide-associated complex subunit beta-1	802.2177	4	37588	0.999659743240514	0.10373521872399	16.8902425582944	18.1693481257624	16.7906837024293	16.65408874545	16.3669142948474	17.12657516346	17.3750222557765	17.2209105429562	16.7095698785103	16.9862317421607	18.5166642751684	17.1435411880009	16.5950474412585	16.68627986434	17.0802182700709	17.4543499995365
YMD4544	SLAD_vs_SLAD-2PE	n[305]AGVCEYNEDSR	O13563	RPN13	26S proteasome regulatory subunit RPN13	802.372	2	26370	0.999659743240514	0.333388014547785	15.0425233564024	14.5197821250833	14.6132546590937	15.1637411648387	14.5536575841301	14.5454005907251	14.3680945865004	14.5385964858714	14.6332344508993	14.7252319768568	14.7758488143052	14.4418439321251	14.8809941728273	14.5310279481369	13.9513799577168	14.5706813711091
YMD4544	SLAD_vs_SLAD-2PE	n[305]AGVRESVQQCQR	P38929	PMC1	Calcium-transporting ATPase 2	574.6404	3	21098	0.999659743240514	-0.129979603441425	15.3225326209312	14.0904499690401	15.389047790175	15.286626125519	15.3279859776035	15.3402193315448	15.0284445833125	14.9119250269702	14.648144475009	14.5739953622814	14.212194532611	14.5063031744673	14.5170499891672	14.5559689783846	15.6757386402475	14.5422542646002
YMD4544	SLAD_vs_SLAD-2PE	n[305]AGVSQVLNR	P08518	RPB2	DNA-directed RNA polymerase II subunit RPB2	624.3753	2	33692	0.999659743240514	0.218531619941778	17.175364504488	17.5878257369188	16.9590894315439	16.7178574229449	16.8440093620417	17.0070507183982	16.8747841454554	16.8401663902333	17.3851891947536	17.3767742409336	17.931971729754	17.3516182763618	17.1337943594184	17.6876044631819	16.8699067989428	17.4753251598842
YMD4544	SLAD_vs_SLAD-2PE	n[305]AGVSYGK	P16387	PDA1	Pyruvate dehydrogenase E1 component subunit alpha, mitochondrial	645.391	2	30709	0.999659743240514	0.0325742843103889	16.9734327675628	17.1493752038864	16.6088986372522	16.5534606007652	16.8956410555995	16.7229930213319	16.7269160362189	16.8093199590747	16.7554152978386	17.2627581494666	17.3277397738677	17.2058785107657	16.8961733844473	17.1392484507875	16.5149168888884	17.2381752444951
YMD4544	SLAD_vs_SLAD-2PE	n[305]AGVVKGK	P02994	TEF1	Elongation factor 1-alpha	524.3548;524.3546	3;3	30269;30400	0.999659743240514	-0.0684620534282736	17.478721759102	19.1310229912915	17.9017347399046	18.1396570312597	17.5963501735007	19.1464374890636	18.269295365165	17.9129017075417	18.417771143078	18.2428616231279	19.1068008829773	18.7807787349056	18.4994146295613	18.4771587847296	18.7237422329417	19.1088877982473
YMD4544	SLAD_vs_SLAD-2PE	n[305]AGYTVIGSGR	P53111	ARI1	NADPH-dependent aldehyde reductase ARI1	642.866	2	32829	0.999659743240514	-0.0888377309722372	17.7946059706008	17.9335911956493	17.84775366729	17.5654587355885	17.7533716453139	17.9830423698664	17.9065847741954	17.8537617036418	18.5122635456189	18.3242976562907	17.6489491031205	18.0895089001306	18.3789648650755	18.189190772451	18.4662213221963	18.1852778947292
YMD4544	SLAD_vs_SLAD-2PE	n[305]AHAQSKREGR	P0CX82	RPL19A	Large ribosomal subunit protein eL19A	583.3438	3	13153	0.999659743240514	0.0111411756700939	13.5715066036468	15.7572237908997	14.6935282384345	15.6084206334858	13.5060424738404	16.6323337355147	15.3000241042761	14.1477142501552	14.514711424206	13.8141578133406	16.3642226526845	15.9091622250526	13.8676009083979	14.4230468771258	15.3352197851837	15.6624593771996
YMD4544	SLAD_vs_SLAD-2PE	n[305]AHENVWFSHPR	P41058	RPS29B	Small ribosomal subunit protein uS14B	421.7237;561.9646;842.4379;421.723	4;3;2;4	29998;30011;30025;30097	0.999659743240514	0.0301314701354158	17.0579897570495	17.4672460043176	17.6817506042396	17.3313672201242	17.3532237477694	17.8016471278971	17.1207457046117	17.1422111249109	16.966537498376	17.1952757776169	18.1812958832081	17.1214920275541	16.8395544013052	17.1746815405729	18.3197241390586	17.6276594059483
YMD4544	SLAD_vs_SLAD-2PE	n[305]AHFKEYQVIGR	P0CX23	RPL20A	Large ribosomal subunit protein eL20A	489.7904;652.7175;978.5715	4;3;2	35940;35962;36008	0.999659743240514	-0.145138896389174	16.2514496156181	17.6804002653477	17.1878754266242	16.1430976492766	16.6459629765977	17.3270143815793	17.2557858896936	16.6146152945527	17.5380401153672	17.6069008898566	17.5275274876039	17.5648194676873	17.62788311067	17.788942738249	18.0121328499582	17.9054025209814
YMD4544	SLAD_vs_SLAD-2PE	n[305]AHGGFSVFTGVGER	P00830	ATP2	ATP synthase subunit beta, mitochondrial	575.6415;862.958	3;2	41893;41908	0.999659743240514	0.39082674842725	15.8730219647912	16.7877048366393	16.4902019746607	16.1460666624166	16.3705897048661	15.3906188629205	16.0980679316976	15.8744119453146	16.8917601595976	16.6667615489278	16.118251606657	16.9188769109786	16.7510424513939	16.7343305536065	13.7308133446915	16.5527385283444
YMD4544	SLAD_vs_SLAD-2PE	n[305]AHLAEIQLNGGSISEKVDWAR	P14126	RPL3	Large ribosomal subunit protein uL3	726.6541	4	55036	0.999659743240514	-0.0199302301472528	14.5428711158943	14.8613800205291	14.5298227303629	14.3098728696856	14.5921754115034	14.7887650389924	14.4599807109007	14.4827464956643	15.2300229544119	15.1826922332814	14.9057457428707	15.2838409413234	15.2637938335313	15.20617024958	14.5822852522661	15.1035839363829
YMD4544	SLAD_vs_SLAD-2PE	n[305]AHLVAFQKR	Q12068	GRE2	NADPH-dependent methylglyoxal reductase GRE2	420.2674;420.2666	4;4	33420;33517	0.999659743240514	0.153396955708448	16.8794174416147	16.4719723574707	17.0917917478085	16.5546906951055	16.6389052038173	16.0304380556703	16.9185155125172	16.7964256471607	15.9138192126911	16.3062025236732	15.2121375413723	15.797008110748	16.4643517706967	16.2357940133161	18.9958028875767	16.5006641309351
YMD4544	SLAD_vs_SLAD-2PE	n[305]AHLVAIEKPECTGQR	P53111	ARI1	NADPH-dependent aldehyde reductase ARI1	580.0793	4	36250	0.999659743240514	0.151246622276457	17.2040999802364	17.6437589648279	17.3000405913216	17.1005886149227	17.1060974692984	17.3659416681961	17.0908266030305	17.0806359216778	17.1172333170754	17.1623595776128	17.9157180176451	17.4897136569411	16.9969558862012	16.9755163302039	17.4523777678563	17.6015334407809
YMD4544	SLAD_vs_SLAD-2PE	n[305]AHNIATSSK	P0C2J3	TY2B-LR1	Transposon Ty2-LR1 Gag-Pol polyprotein	512.9725	3	23425	0.999659743240514	0.00611948722025168	15.6445050125157	16.0166645862749	15.5509128609747	16.0458774313284	15.7295169035383	15.8300187045419	15.5903646481738	16.0835816859587	15.8626741032103	16.048629669679	16.108039258003	15.9366430168864	16.0913290436706	15.9295645366267	15.6662534145512	15.9573780646542
YMD4544	SLAD_vs_SLAD-2PE	n[305]AHQKEAQEK	P09232	PRB1	Cerevisin	496.0483	4	20727	0.999659743240514	-0.44129003431145	17.5680245162594	15.8304710007306	16.8557351664597	17.4953011351418	17.0962466298979	17.7997180912625	17.165063873772	17.4536633609049	15.6430390415061	16.0098234499855	16.3029248426352	15.9850434921214	15.610180593013	16.0243480405818	17.1165771259136	16.4789107242289
YMD4544	SLAD_vs_SLAD-2PE	n[305]AHQTELTHHLLPR	P00128	QCR7	Cytochrome b-c1 complex subunit 7, mitochondrial	465.017	4	28098	0.999659743240514	0.0834243502486007	15.9030540239803	15.5750415340111	15.9788112945336	15.2303919541142	15.9290369137008	15.2995544807156	15.9716451240159	15.1533648872124	15.6211301293688	15.5828098676862	15.5959959224089	15.3399404849921	15.8190291107488	15.3329902076564	NA	15.8599700386334
YMD4544	SLAD_vs_SLAD-2PE	n[305]AHRELTVR	P08536	MET3	Sulfate adenylyltransferase	429.261;643.3879	3;2	17894;17898	0.999659743240514	-0.288205992771301	15.2864146240676	14.9565547751398	15.6226417170689	15.2599893930755	15.3410331822939	15.8624808791315	15.5498687738502	15.5250416451613	15.2228009372997	15.1337311238702	14.6640298204933	15.2211140553459	14.9279394409354	15.5738471205169	14.6290019077967	15.2938851434716
YMD4544	SLAD_vs_SLAD-2PE	n[305]AHS[391]SM[147]VGFDLPQR	P00560	PGK1	Phosphoglycerate kinase	518.0346	4	35456	0.999659743240514	0.271390163153654	16.9463008266381	17.7357540903922	17.7106809848877	17.3725516578983	16.6887056104105	17.4986768037526	17.1555075603335	17.336836932705	17.4443538281925	17.4613245968682	17.4204136406828	17.9967320313778	17.0708063985309	17.5529553347464	NA	18.1357933726487
YMD4544	SLAD_vs_SLAD-2PE	n[305]AHS[391]SMVGFDLPQR	P00560	PGK1	Phosphoglycerate kinase	514.0362	4	39380	0.999659743240514	0.00633981992053734	19.0167942403518	19.8388614706234	18.8654282247886	17.9381131664935	19.0122267541252	18.98645625441	19.0940910002961	18.5410638137438	19.3832572751462	19.6012767712494	19.3828575430391	19.1509339131031	19.3347938148299	19.3843524364846	NA	19.4870719017273
YMD4544	SLAD_vs_SLAD-2PE	n[305]AHSS[391]MVGFDLPQR	P00560	PGK1	Phosphoglycerate kinase	685.0455;1027.0648	3;2	39356;39415	0.999659743240514	0.148181995864014	16.2232708407416	17.3166687042426	16.772178720369	16.3245881301077	16.2642026205024	16.7285166721165	16.5142655240891	16.5369935952968	16.9759581698755	17.0225317121121	17.1097856612141	16.7866636518017	16.969087345209	16.8062068346999	16.7014248145953	17.4272709020476
YMD4544	SLAD_vs_SLAD-2PE	n[305]AHSSM[147]VGFDLPQR	P00560	PGK1	Phosphoglycerate kinase	588.9732;588.9742;882.9563	3;3;2	34990;35089;35124	0.999659743240514	0.0464329579305947	16.7286813451263	16.8747424134508	17.004289626173	16.9465079845482	17.1001987454356	16.5528730321025	16.8918779630917	16.8235397969463	17.2794193775213	17.0352882740279	16.723952769123	16.8574490275203	17.1958703120987	17.0242718205398	NA	16.6670061532609
YMD4544	SLAD_vs_SLAD-2PE	n[305]AHSSMVGFDLPQR	P00560	PGK1	Phosphoglycerate kinase	583.6416;874.9572;437.9826;583.6414	3;2;4;3	40254;40294;40296;40355	0.999659743240514	0.298894978264983	16.5937672436104	16.3330070774171	16.4011877967725	16.3062247931343	16.4894228896564	16.1854456368269	15.9757155373703	15.7880229340208	16.8488197184228	16.6623951239001	16.1251962812247	16.2481119710424	16.6444922652588	16.6301425715967	15.061312272034	16.1439698479428
YMD4544	SLAD_vs_SLAD-2PE	n[305]AHVDLEGLTLDKEVR	P22768	ARG1	Argininosuccinate synthase	576.5888	4	48494	0.999659743240514	-0.168001020915764	17.4458551211348	17.69109341348	17.9258491619322	17.4185942080714	17.6751712958049	17.8326801929986	17.8836237582655	17.7619207412125	17.2480924815247	17.417722403428	17.9139093690195	17.5403419268868	17.0048491320396	17.5710718998082	17.5231240172552	17.2019473736296
YMD4544	SLAD_vs_SLAD-2PE	n[305]AHWAFQLK	P38836	ECM14	Inactive metallocarboxypeptidase ECM14	536.9907	3	47757	0.999659743240514	-0.193040915206245	14.5944256090218	15.0028842094071	14.9969642543606	14.693372767917	14.6882655950216	14.9268109921306	15.1773438571947	15.2673900571845	14.9758992940335	14.6344554653772	15.0672176226659	14.8799413299882	14.7980598043881	14.9662180439772	15.9931368884106	14.8623530583636
YMD4544	SLAD_vs_SLAD-2PE	n[305]AIANGQVDGFPTQEECR	P16521	YEF3	Elongation factor 3A	732.6941;732.6965;732.6962;1098.5408;732.6961;732.6956;733.358	3;3;3;2;3;3;3	41446;41537;41629;41650;41727;41829;42711	0.999659743240514	0.120503616393194	15.4996722223524	15.5903749675691	15.2992666538934	15.5096088395167	15.3891823984581	15.3392601626479	15.3935731043122	15.2948925523407	15.5247089912728	15.6231262170992	15.4033678610967	15.528746215206	15.7290604525871	15.5751873796374	15.1698080996344	15.5798679195925
YMD4544	SLAD_vs_SLAD-2PE	n[305]AIANILTR	P38716	YHR112C	Uncharacterized trans-sulfuration enzyme YHR112C	588.376	2	46196	0.999659743240514	0.00600233240298387	15.8764296245961	16.1814306563562	15.7067495911304	16.092328633492	16.0075429651146	15.8919507781679	16.1588302132721	15.7746052194082	16.3406881027829	16.0522208113725	15.9990771565355	16.0950914725826	16.1980823570743	16.2664473876188	15.8645910944303	16.1688841397016
YMD4544	SLAD_vs_SLAD-2PE	n[305]AIAVM[147]TSGGDAPGMNSNVR	P16862	PFK2	ATP-dependent 6-phosphofructokinase subunit beta	723.36	3	39919	0.999659743240514	-0.0287777660841364	15.3152178255032	14.8260670170033	15.1492708050609	15.2416936343187	15.3358271371779	14.8903620128516	15.4627900320191	14.9583811641741	14.5829799285253	15.1282719948297	15.5301840125591	15.0876071795195	14.9474224791549	14.9945706948444	NA	15.1491900786634
YMD4544	SLAD_vs_SLAD-2PE	n[305]AIAVMTSGGDAPGM[147]NSNVR	P16862	PFK2	ATP-dependent 6-phosphofructokinase subunit beta	724.3715	3	39913	0.999659743240514	-0.514742163444822	15.6123856301789	14.2940513834539	15.9920792193186	15.3204074463274	16.0248845367056	15.7270909265201	15.8679137525226	15.6580031173098	14.3619479726893	15.3285140839443	14.696218538674	14.8942474016593	14.6469954880432	14.6098774031016	NA	15.1214969132038
YMD4544	SLAD_vs_SLAD-2PE	n[305]AIAVMTSGGDAPGMNSNVR	P16862	PFK2	ATP-dependent 6-phosphofructokinase subunit beta	718.0343	3	44438	0.999659743240514	0.0302720113971979	16.4966014737745	17.3127171481186	16.7198252510325	16.6655448572141	16.5959638481261	16.8654036267735	16.9094428091651	16.7027904004862	16.6915571796797	17.0602393615827	17.4502513462144	16.7281873361725	16.9323256711258	16.7646244013976	NA	17.1525881014307
YMD4544	SLAD_vs_SLAD-2PE	n[305]AIDEVVR	P23542	AAT2	Aspartate aminotransferase, cytoplasmic	553.3337	2	35547	0.999659743240514	-0.0528390583663025	18.4813866020095	18.5875353402248	18.353125427994	18.483860169033	18.6046740804628	18.4101401699044	18.637716449819	18.4647330725402	18.5881547342456	18.4249009540287	18.4652277128333	18.4434652612007	18.4725849814278	18.3233478517515	18.0237468415909	18.3485400644712
YMD4544	SLAD_vs_SLAD-2PE	n[305]AIDYVEATANSHSR	P16862	PFK2	ATP-dependent 6-phosphofructokinase subunit beta	613.3189;919.4744;613.319	3;2;3	41046;41116;41147	0.999659743240514	0.0394214103973844	16.1014838003735	16.3921559007398	16.2787563210262	16.0358878094853	16.1269497636819	16.0258740773195	16.4229217368165	16.0748526122174	16.1936896735976	16.1720826548916	16.0891700004694	16.1318129982704	16.0460531848839	16.3193350682757	16.3836405902738	16.1708113330365
YMD4544	SLAD_vs_SLAD-2PE	n[305]AIEEQTR	P53278	YGR130C	Uncharacterized protein YGR130C	575.8244	2	22421	0.999659743240514	-0.376019643355662	18.8930166515941	15.9948598406291	17.9534382816053	18.3749588594567	18.4530477964367	17.8276696551177	18.0618765016958	18.3777582534576	16.3078742167063	16.6964785522006	16.4367281789031	16.3433323314324	15.9942395367975	16.3967636087437	17.9742557266376	16.8278821675673
YMD4544	SLAD_vs_SLAD-2PE	n[305]AIEEVHGK	Q01560	NPL3	Serine/arginine (SR)-type shuttling mRNA binding protein NPL3	745.9433	2	30015	0.999659743240514	0.0975214035370033	14.6044925981036	14.6231896987901	14.6629744151696	14.5351359600185	14.584823983604	14.380657525253	14.4636513465327	14.606574202544	14.2929048820039	14.2396639422191	14.3614682040062	14.3149300824561	14.3509287401467	14.2264702796786	14.2650990135796	14.3983104344723
YMD4544	SLAD_vs_SLAD-2PE	n[305]AIEKDPNFVR	P15705	STI1	Heat shock protein STI1	599.6903	3	37824	0.999659743240514	-0.0597087071166662	18.4859933133018	18.8044219014404	18.5068700387505	18.2779753674199	18.5067507099082	18.2551930874532	18.9531748999917	18.5989767520261	18.4099389465492	18.5878884514639	18.726744964612	18.3836014502623	18.5189069698665	18.4783431205731	18.4614989256761	18.8191633758731
YMD4544	SLAD_vs_SLAD-2PE	n[305]AIELFPR	P07213	TOM70	Mitochondrial import receptor subunit TOM70	575.3533	2	49514	0.999659743240514	0.0408649222794732	15.3312935658275	15.3823150085585	15.1785522242623	15.1467489932963	15.5651456719785	15.2033648576065	15.0845443854158	15.0223951878259	15.4699735660946	15.2690255551715	15.334577516211	15.257151257737	15.3451202718792	15.1492851469896	14.8813761728027	15.1186607352664
YMD4544	SLAD_vs_SLAD-2PE	n[305]AIEM[147]EGLTWGAHQFIPIGFGIK	P32471	EFB1	Elongation factor 1-beta	1013.8937;760.6734	3;4	62953;62982	0.999659743240514	0.162320367416115	15.0806676763939	15.4847117728431	14.8213617159303	15.5639614800264	14.9089472571035	14.9386598879768	15.0666932016426	15.3871208288063	15.5696806417903	15.2462064221173	15.4391149318878	15.6263887274338	15.4284766115969	15.1579851221326	14.7995511460919	15.6888885143314
YMD4544	SLAD_vs_SLAD-2PE	n[305]AIESYGTASGKPR	P25719	CPR3	Peptidyl-prolyl cis-trans isomerase C, mitochondrial	649.0391	3	32201	0.999659743240514	0.297394974345686	18.2713175388179	18.4105345269337	18.2026462207662	18.7481730297326	17.9478778935096	18.3091544972173	17.9087009025219	18.2773581256188	18.0870249763725	18.3276863311945	18.5194401209443	18.1332186738156	18.091345260051	18.0656282509418	18.3969260240137	18.2884577848612
YMD4544	SLAD_vs_SLAD-2PE	n[305]AIEVSETPNHVLYSNR	P15705	STI1	Heat shock protein STI1	711.7154	3	40244	0.999659743240514	0.156032122054139	16.5597412188407	16.5947948632138	16.4749955805195	16.5264196727638	16.3668099667173	16.295362229266	16.4520162617522	16.4176343893858	16.7131427742748	16.4475271358957	16.3216575607782	16.5209305300833	16.574728895672	16.7299234335888	15.711444279065	16.1937230011242
YMD4544	SLAD_vs_SLAD-2PE	n[305]AIFDAVTKE	P08566	ARO1	Pentafunctional AROM polypeptide	534.6515	3	52266	0.999659743240514	0.130256279446439	14.6397370506277	15.5391333252192	14.7806113864643	14.4293909884962	14.6874562296713	14.801934812298	14.725444881776	14.6530117092764	15.0697361574027	15.11259136714	15.6219967575854	15.2564294283663	15.0434221466412	15.2358560616928	14.1591502989965	15.1362559271447
YMD4544	SLAD_vs_SLAD-2PE	n[305]AIFPNTVDGDLLK	P07149	FAS1	Fatty acid synthase subunit beta	671.0664	3	59738	0.999659743240514	0.0298946597899512	14.1325053725638	14.8937179151376	14.435495648496	13.9493680516482	14.2970376219504	14.0843336982007	14.379970629278	14.5301663992568	14.7503228436808	14.7791752166867	15.209166590254	14.9374473605575	14.8743341982727	14.7590251830159	14.9644621359409	15.063732147193
YMD4544	SLAD_vs_SLAD-2PE	n[305]AIFQGQEPLLQLR	P21965	MCK1	Protein kinase MCK1	606.3604	3	58744	0.999659743240514	-0.158330446376935	14.7067920560128	14.2440946671897	14.8072049250053	14.5988512042001	15.0814406596231	14.6675925964382	14.5361605833237	14.7050707985307	14.9650623769361	14.7519834311247	14.0190056413138	14.635664623317	14.899063477725	14.7207768954079	14.1295608639266	14.393617886013
YMD4544	SLAD_vs_SLAD-2PE	n[305]AIFTESVKNVAAGCNPMDLRR	P19882	HSP60	Heat shock protein 60, mitochondrial	740.1573	4	53735	0.999659743240514	-0.0216527848225958	14.4618210733326	15.4758153343542	14.4779139414991	14.2832927598386	14.3570833046042	14.8152089404263	14.9591088599757	14.6540531433087	15.4781871446593	15.0284984476862	15.561735479309	15.649186941035	15.4638190559942	15.4018525021025	NA	15.4959107329243
YMD4544	SLAD_vs_SLAD-2PE	n[305]AIGVLPQLIIDR	P00890	CIT1	Citrate synthase, mitochondrial	806.5128	2	61819	0.999659743240514	0.292658361989547	14.7625682062928	15.119379606518	14.3448572473013	13.6678566376573	14.1003926763038	14.258480126303	13.8477141633548	14.5174412838496	15.173471610466	15.3390789029617	14.9780056246387	14.8699971279061	15.3024428292568	15.0502874573352	NA	14.6628724319657
YMD4544	SLAD_vs_SLAD-2PE	n[305]AIIKPQYVDNIPR	Q03195	RLI1	Translation initiation factor RLI1	712.0989	3	45953	0.999659743240514	-0.0871360205454899	16.4603542967422	16.7369491096522	16.4738951358494	16.4965644726831	16.6037394560252	16.5663824915441	16.6318760848903	16.7143090646492	16.4455929893978	16.6893706542579	16.7399575685739	16.692807513651	16.7010419633949	16.6275859580043	17.3483422409864	16.6885533080213
YMD4544	SLAD_vs_SLAD-2PE	n[305]AIILGAQSIK	P41338	ERG10	Acetyl-CoA acetyltransferase	541.6883;541.3556;811.5285;541.3557	3;3;2;3	39114;50485;50499;50586	0.999659743240514	-0.0438289431066785	15.7585514498018	16.0965389768369	16.0079714744722	15.7915922415417	16.050197831285	15.9403746306789	15.873744694019	15.9656527590963	16.2248969777356	16.096291952747	16.2603909859177	16.1690440805455	16.2638856359693	16.1674487711951	15.531206924688	16.1665230955618
YMD4544	SLAD_vs_SLAD-2PE	n[305]AIIVLSTSGTTPR	P00549	CDC19	Pyruvate kinase 1	540.6629	3	47151	0.999659743240514	-0.000424742276097234	14.8840932068578	14.4180353527933	14.4298995059982	14.3130595949293	14.6445352525893	14.4974371922186	14.5122045500253	14.3926096348497	14.585387900163	14.2818194344149	14.0488856385038	14.3245088578297	14.5098447801464	14.621803583653	14.2914489442975	14.0880208231414
YMD4544	SLAD_vs_SLAD-2PE	n[305]AIKEESQSIYIPR	P17255	VMA1	V-type proton ATPase catalytic subunit A	714.7535	3	42847	0.999659743240514	0.0166850798796929	17.6681678626034	17.5348427032284	17.6687145886261	17.4494576846004	17.6719146032559	17.3321787779525	17.8624586954501	17.3878904428811	17.1425554705748	17.6036526473936	17.5730963242749	17.4304027801498	17.2378097994131	17.307297135288	17.1877242482544	17.3338650112236
YMD4544	SLAD_vs_SLAD-2PE	n[305]AIKGPVQK	Q03195	RLI1	Translation initiation factor RLI1	585.3906;585.0559	3;3	34071;34089	0.999659743240514	-0.0636447687173956	17.5623805065229	17.9792430006899	17.6153880051596	17.3132561072884	17.5260559755266	17.6339204739994	17.8564748267078	17.7083954182966	17.5752734867436	17.7528323617587	17.993509767698	17.7010562598736	17.7208120529486	17.7898844517376	17.5139388214665	17.7629969177547
YMD4544	SLAD_vs_SLAD-2PE	n[305]AILANPSTYEILDPHDFGMKR	Q12122	LYS21	Homocitrate synthase, mitochondrial	749.9122	4	60688	0.999659743240514	-0.158131451417102	15.7397584865289	16.0102782486984	16.0810245847476	15.4273977007009	15.9760407984657	16.2813711519634	15.8485133171808	15.7850595587344	16.3518765999306	15.8902816572096	16.1043707144361	16.3208317531982	16.2072712887343	16.3106797433596	NA	16.1510773217355
YMD4544	SLAD_vs_SLAD-2PE	n[305]AILDLNLPK	Q12460	NOP56	Nucleolar protein 56	535.6809;803.0177	3;2	58868;58890	0.999659743240514	-0.0148315202582605	14.8832356662223	14.8467370668831	14.9453501089849	14.957591101387	14.9748350371167	14.9549316052454	14.787068811341	14.9754045708073	14.6998840321767	14.7119041294572	15.1201910263096	14.6845648316161	14.6677505866696	14.6745290326357	15.3930260283023	14.7952457412609
YMD4544	SLAD_vs_SLAD-2PE	n[305]AILFIPK	P15108	HSC82	ATP-dependent molecular chaperone HSC82	705.4753;470.6522;705.475;470.6522;705.4766;470.6526;705.9643;705.962	2;3;2;3;2;3;2;2	57610;57611;57709;57710;57800;57807;58169;58303	0.999659743240514	0.0973806732291251	15.0907110571122	16.1228224324706	15.5129448754492	15.1082426329056	15.0743959494857	15.4211220366503	15.6060995416262	15.3435807772589	15.9123606679237	15.9144490212391	16.0257626836259	15.7125460762745	15.9897260645385	16.0195962214236	16.1725268955564	15.9998384936028
YMD4544	SLAD_vs_SLAD-2PE	n[305]AILGSVER	P04801	THS1	Threonine--tRNA ligase, cytoplasmic	574.8539	2	37978	0.999659743240514	0.120792791571649	18.0403056060348	17.9515597578755	18.0438847057969	17.3905907631841	17.9483134430426	17.7545816526846	17.83259455484	17.4076800160376	17.91862837782	17.9729149013347	17.7097876483552	17.7975027722737	17.755416524145	18.0248304936055	NA	17.7799726892131
YMD4544	SLAD_vs_SLAD-2PE	n[305]AILLAGGPSTGK	Q03940	RVB1	RuvB-like protein 1	565.0231	3	46883	0.999659743240514	0.103477591192338	16.8157958197729	16.92077154747	16.8109462596813	16.7018725691752	16.7653232453877	16.5002711073011	16.8205103986515	16.7493710799898	16.647112593458	16.6792733595031	17.180922517353	16.6463677822706	16.7091954940923	17.1542066368988	NA	16.7254689469767
YMD4544	SLAD_vs_SLAD-2PE	n[305]AILVSTLK	P53095	DSD1	D-serine dehydratase	726.9891	2	50738	0.999659743240514	-0.115985266876569	15.9868770408394	15.4849116292397	15.828367484933	15.8817867552354	15.9302583479935	15.8317549336723	15.9470331311877	15.9368375649003	15.5177568575815	15.4103788861639	15.5779959769435	15.4636913589386	15.5173884274649	15.3844902712957	15.6081671761256	15.6398497017035
YMD4544	SLAD_vs_SLAD-2PE	n[305]AIMPIIEGHDVLAQAQSGTGK	P10081	TIF1	ATP-dependent RNA helicase eIF4A	686.8883;915.5159;687.1397;915.8502	4;3;4;3	56509;56543;56613;56653	0.999659743240514	-0.0185390197286459	15.542009757912	15.7523377688886	15.226255526576	15.4890086182023	15.6496366999351	15.501565656795	15.385223195352	15.5473421984113	15.4028974967225	15.8700607262136	15.7833697891879	15.7376365982905	15.6042844466651	15.6044024199201	15.1051273899179	15.7736704323018
YMD4544	SLAD_vs_SLAD-2PE	n[305]AIPDHLQAR	P07244	ADE57	Bifunctional purine biosynthetic protein ADE5,7	442.2612;662.8877;442.2611	3;2;3	30502;30533;30604	0.999659743240514	-0.00865984552287102	16.5498263575641	16.5117113193977	16.4343574421912	16.7773361779639	16.6475113247499	16.7480449090705	16.4236321347107	16.4886823106774	16.8997993148166	16.9221672824385	16.2226998894527	16.7207494893115	16.8731330111564	16.6629106503421	16.4569858956441	16.6075329665701
YMD4544	SLAD_vs_SLAD-2PE	n[305]AIPELNAR	P15454	GUK1	Guanylate kinase	594.3594;594.3586	2;2	38349;38444	0.999659743240514	0.158231751118851	17.9159807119643	18.3430310689851	18.130517692477	17.9564773788463	17.928212567105	17.8776795338168	18.078132948722	17.8290547981535	18.2053139665397	18.1770208768615	18.2086602840786	18.2879519933508	18.302693499919	18.119515531033	17.6171307985686	18.4072324139223
YMD4544	SLAD_vs_SLAD-2PE	n[305]AIPKDQR	P20435	RPO26	DNA-directed RNA polymerases I, II, and III subunit RPABC2	479.3011;479.3021	3;3	25926;26028	0.999659743240514	-0.206881023111325	17.8412104613382	17.2898634755309	17.7247181303397	18.2640398628821	17.4846102672709	18.3107408204493	17.8123194045148	18.3396855303013	17.7756829424595	17.365262851317	17.3008951055228	17.6563243068968	17.5623796334707	17.5065810065686	17.4077528817537	17.7405395283905
YMD4544	SLAD_vs_SLAD-2PE	n[305]AIPNNSFR	P39730	FUN12	Eukaryotic translation initiation factor 5B	611.8471;611.846	2;2	32439;32600	0.999659743240514	0.0275167395666038	16.8132953698706	16.9563195891726	17.0272010819281	16.8907440440433	16.9171796979705	16.9963976731151	16.861432311549	16.8024834441136	16.7539748383728	16.9055326411072	16.6713658706738	16.8635966211274	16.752232251601	16.868314678763	16.7875836001158	16.7198726399869
YMD4544	SLAD_vs_SLAD-2PE	n[305]AIPNQQVLSKLER	O14467	MBF1	Multiprotein-bridging factor 1	702.4319;702.0993;702.0974	3;3;3	47663;47820;47924	0.999659743240514	-0.0263812774322858	17.1450945327269	16.5788260913063	17.4096374112088	17.3535464931922	16.9428863578075	17.2462665695801	17.2481261611659	17.1553505496098	16.702150368506	16.6380585825193	16.6257024574058	16.7691644027537	16.6185757027806	16.6547510191934	16.9070109063832	16.6325900912034
YMD4544	SLAD_vs_SLAD-2PE	n[305]AIPSALSYVGEDEYHGGQALQQLIR	P38788	SSZ1	Ribosome-associated complex subunit SSZ1	1007.2016	3	61578	0.999659743240514	0.0893087358625131	14.1402651023286	13.964608755517	14.1108777726605	13.7340945747495	13.9409930311172	13.5260382356209	14.1382511512133	13.9873288438541	14.3150781507934	14.18199501924	13.8005787393489	14.1605229242077	14.2882716839661	14.1694965859803	NA	14.0812250721124
YMD4544	SLAD_vs_SLAD-2PE	n[305]AIPVM[147]PFVDPSSNPFFR	P47068	BBC1	Myosin tail region-interacting protein MTI1	748.0763	3	64678	0.999659743240514	0.172701201094689	12.7449578030528	12.6559604565159	12.4491270536579	12.4099533162161	12.4024235552294	12.1371327058226	12.3925056193868	12.6371319446251	12.4111784466173	12.1721199645528	12.5204698581384	12.4663392042231	12.2432465554815	12.4396495655104	NA	11.8676036096834
YMD4544	SLAD_vs_SLAD-2PE	n[305]AIPVMPFVDPSSNPFFR	P47068	BBC1	Myosin tail region-interacting protein MTI1	1113.0958;742.3996	2;3	64697;64703	0.999659743240514	0.0260233277148423	13.8066293701582	13.5142741826127	13.639066219711	14.0994087918968	13.4581644777415	13.5090972730179	13.9073675438997	14.0806559588603	13.6210054497516	13.1401034037251	13.6447431101401	13.3904173921031	13.2611979727819	13.1060884445044	13.9336209739425	13.1997967393282
YMD4544	SLAD_vs_SLAD-2PE	n[305]AIQEMQGK	P27476	NSR1	Nuclear localization sequence-binding protein	504.9628;756.941	3;2	35708;35711	0.999659743240514	-0.0722506205318716	16.368969420505	16.1837423966849	15.8672478844018	15.9422036485172	16.2060698624646	15.9268027765434	16.1679931444521	16.3503000487763	15.7680469675474	16.0601885270534	15.9611954371744	15.8285139168451	15.8055937184803	15.8618786686649	16.0685908425107	15.9788401705774
YMD4544	SLAD_vs_SLAD-2PE	n[305]AIQEYNAR	Q02486	ABF2	ARS-binding factor 2, mitochondrial	634.8513	2	27450	0.999659743240514	-0.239100657077177	18.8912617753852	17.3025008478882	18.4029231293218	18.2344701193992	18.7563949424534	18.0915070035214	18.4894814549893	18.450175099339	17.2750038583718	17.7324058319179	17.0108336044499	17.6929454118735	17.4333792049455	17.3682318791492	18.5075119679077	17.5485456759319
YMD4544	SLAD_vs_SLAD-2PE	n[305]AIQEYNARYPLN	Q02486	ABF2	ARS-binding factor 2, mitochondrial	585.9855;878.473	3;2	41437;41441	0.999659743240514	-0.00481360421986921	16.4108440511613	16.8414081749508	16.8336091378564	16.7896740161958	16.7322659738972	16.7108289612877	16.8037555569221	16.6479393049367	16.9130816262306	16.7421481346935	16.7093622525179	16.7666961828569	16.9396084281685	16.4703444989229	15.1546653293182	16.8365057816576
YMD4544	SLAD_vs_SLAD-2PE	n[305]AIQIPAVSSDESLR	P43616	DUG1	Cys-Gly metallodipeptidase DUG1	597.3404;895.5052;597.3402;895.5065;597.3398;895.5056;597.6754	3;2;3;2;3;2;3	49130;49191;49225;49296;49325;49390;49517	0.999659743240514	-0.0596024865550095	15.2932582251176	15.0411605630136	15.3666541648476	15.3162983967776	15.3628727365079	15.3058576392382	15.3341639558632	15.2528869643671	15.3111376192678	15.0905661294788	15.0437269846946	15.133667346974	15.2052602419738	15.055152459277	14.7216770311979	15.020125372346
YMD4544	SLAD_vs_SLAD-2PE	n[305]AIQTANIALEK	P00950	GPM1	Phosphoglycerate mutase 1	594.0352;890.5477;594.0355	3;2;3	46469;46482;46568	0.999659743240514	0.0789856360867631	16.7207337030888	17.5538934941273	16.8417907426592	16.6887936740649	16.6765292992208	16.5647281029467	16.9253840440751	17.3226276233505	17.3115692694487	17.4755364182252	17.8132880341773	17.304405905138	17.5380904941194	17.1580910668792	18.133686966067	17.4733041106728
YMD4544	SLAD_vs_SLAD-2PE	n[305]AIQTANIALEKADR	P00950	GPM1	Phosphoglycerate mutase 1	708.4232	3	44876	0.999659743240514	0.197000738547946	18.0979353027611	19.0555223236299	18.2470099855212	18.2584326473234	18.2465633310659	17.9042267940429	18.3329312583476	18.3871759215875	18.8398681314713	18.6883898811367	18.784372634982	18.6903372700627	18.7278357884595	18.5395734359599	17.1309348012863	18.7150964371278
YMD4544	SLAD_vs_SLAD-2PE	n[305]AIQTANIALEKADRLWIPVNR	P00950	GPM1	Phosphoglycerate mutase 1	751.1978	4	61787	0.999659743240514	0.0634680571303079	15.1466821685639	16.6369643038397	16.0378153624914	15.8032397599957	15.7009626302903	15.8715349632197	15.9684291346393	15.82990263822	16.5669365524743	15.6103862286393	16.5546249487093	16.4957699971091	16.4478643270052	16.0304925317067	15.9479125944479	16.3078057794606
YMD4544	SLAD_vs_SLAD-2PE	n[305]AIQVEGQPIILTGAPAINK	Q00955	ACC1	Acetyl-CoA carboxylase	848.1828	3	58187	0.999659743240514	0.368849470123667	14.4306682145964	15.8638638138664	14.7129469680932	14.2136436313781	14.4215942195717	14.7283952061643	14.2887063783872	14.3070289433162	15.2630167434691	15.6081420033401	15.8411221184271	15.4173895489142	15.48060655674	15.6370928990365	NA	15.6580079449925
YMD4544	SLAD_vs_SLAD-2PE	n[305]AISEGLVSR	P38715	GRE3	NADPH-dependent aldose reductase GRE3	618.3701	2	35911	0.999659743240514	0.0164465733295707	16.0979181359274	16.0256353127927	16.1842746658031	16.4106228574683	16.4012473480882	15.8334364922888	16.1816837139464	16.23629712435	15.8684361656626	15.9902218092584	16.1745340859661	16.0500968551359	15.9834725966478	15.8055652796457	16.3113736954705	15.864937001006
YMD4544	SLAD_vs_SLAD-2PE	n[305]AISHQNVGNNNRR	Q06704	IMH1	Golgin IMH1	446.7461	4	15794	0.999659743240514	-0.0983188301641515	13.8058183601875	12.6322463120021	13.7164700641087	14.1791866306202	14.0809216444217	13.9983756914502	13.1304012709862	13.5172980807171	13.417664768316	13.5811957879447	12.4038274178551	13.3331526028603	13.4356111493399	13.1868714304919	NA	12.82021086117
YMD4544	SLAD_vs_SLAD-2PE	n[305]AISKNLPILK	P40212	RPL13B	Large ribosomal subunit protein eL13B	503.0915;670.451	4;3	49904;49911	0.999659743240514	-0.228753908118932	15.7013930080705	16.661086944536	16.5212035104888	16.4325539227524	15.7927348162462	17.2634652409459	16.8816367827029	16.2934161784283	16.3148176848942	15.5505656690024	16.7372749486898	16.3776366124529	15.9849878451727	16.2203628361306	16.3548789496933	16.5544817429133
YMD4544	SLAD_vs_SLAD-2PE	n[305]AITEAINYMK	P40825	ALA1	Alanine--tRNA ligase, mitochondrial	588.0093	3	55246	0.999659743240514	-0.00683349964514868	14.9827391516565	15.3275972552013	15.0872143549154	14.979137394503	15.0378159274929	15.243167025162	14.9830718432452	15.1399673589567	15.2292845767256	15.2112316307095	15.2996777933017	15.0374237082875	15.1469547474959	15.0330989888463	15.1663145062578	15.2203700540535
YMD4544	SLAD_vs_SLAD-2PE	n[305]AITRPAK	P19882	HSP60	Heat shock protein 60, mitochondrial	682.9469	2	26519	0.999659743240514	0.110506169467504	15.2102426392276	14.8714522373191	14.8257384649902	15.5076758832872	15.174704111011	14.8057959501502	14.9270044987869	15.065579987006	14.8831724596664	15.0852722257995	14.4197094852687	15.0767792072668	15.1065775254848	15.0976327573358	14.7559935718615	14.8813688255667
YMD4544	SLAD_vs_SLAD-2PE	n[305]AITVAAK	P12695	LAT1	Dihydrolipoyllysine-residue acetyltransferase component of pyruvate dehydrogenase complex, mitochondrial	641.4246;427.9521	2;3	36379;36386	0.999659743240514	0.279716645011767	17.881105691256	18.3795771729599	17.9106474235762	17.7108683463464	17.8246289803278	17.5542816655664	17.7585991342873	17.6258222739099	18.3421729337502	17.8425586696742	17.9940771450233	18.118048860519	17.9906976000205	18.1695757058695	17.5035101747048	17.789504290385
YMD4544	SLAD_vs_SLAD-2PE	n[305]AITVGASTLSDDR	P09232	PRB1	Cerevisin	805.44	2	40371	0.999659743240514	-0.230299340002857	16.3761228089072	14.4135094110072	15.5095751097842	15.8713883723026	16.0878404298353	15.4450232491398	15.8403516067381	15.7185777762994	14.3671501549388	14.3665418976415	14.4541874290178	14.5351002798479	14.2351475220183	14.2728664862608	15.6598911837046	14.7833749736862
YMD4544	SLAD_vs_SLAD-2PE	n[305]AIVSTGLDLGNATIEK	P36139	PET10	Protein PET10	737.4361;553.3302;1105.6517	3;4;2	56380;56415;56431	0.999659743240514	-0.3020336483054	16.4714688569135	16.212185373952	16.9265156215695	17.8531372043328	16.3173165161654	17.4308500665989	16.8377248329866	18.0855502342385	16.0397116234128	16.2696281801599	16.1991247432606	16.0800073405954	16.0666049267804	15.7590680234116	17.225565948172	16.3581412302352
YMD4544	SLAD_vs_SLAD-2PE	n[305]AIWNVVNWK	P00447	SOD2	Superoxide dismutase [Mn], mitochondrial	869.5241;580.0181	2;3	61806;61820	0.999659743240514	-0.219170413491083	15.2484892239934	15.49166724861	15.1315216314024	15.4714983411241	15.7223865050484	15.0745126371247	15.5942467513554	15.8287122055658	15.3627580580161	15.1300364505124	15.1108819655707	15.0055084044373	15.1273373531947	15.3330142650388	14.3946921728883	15.2293903469329
YMD4544	SLAD_vs_SLAD-2PE	n[305]AIWNVVNWKEASR	P00447	SOD2	Superoxide dismutase [Mn], mitochondrial	727.7549;727.7531;727.7547	3;3;3	58102;58204;58295	0.999659743240514	-0.155372459706635	14.9626861966352	15.8037135705258	15.7162006641449	15.7655535307922	15.6573035947529	15.749570327944	15.834746945491	15.6280229327367	15.8128439946065	15.0022217590318	15.4095612204928	15.5316885503507	15.3556330484376	15.3391674028446	15.4435080910429	15.4045033556531
YMD4544	SLAD_vs_SLAD-2PE	n[305]AKAIIVLSTSGTTPR	P00549	CDC19	Pyruvate kinase 1	708.4407	3	46648	0.999659743240514	0.249222617010957	16.8747599961083	18.5246958627181	17.3447640278297	16.8829730702431	17.1800566009575	17.2195821862156	17.2778322450602	16.952831456622	18.3574588143432	18.0735556548784	18.2140340494519	18.0725201554238	18.2597117670682	18.2354857209512	17.0464706316405	17.835405794658
YMD4544	SLAD_vs_SLAD-2PE	n[305]AKALGIK	P38061	RPL32	Large ribosomal subunit protein eL32	538.705	3	37842	0.999659743240514	-0.0034349789098691	20.2255475864761	20.8474726832989	20.4618765302969	20.0134291105622	20.0174444625341	20.579408809321	20.4744464857212	20.4907660686973	19.9930585073661	20.301631897227	20.9958135155218	20.4387483741427	19.9261236888181	20.4434122282149	19.9274146337366	20.4907146271952
YMD4544	SLAD_vs_SLAD-2PE	n[305]AKAPSGLDQSR	P07149	FAS1	Fatty acid synthase subunit beta	580.0096	3	27477	0.999659743240514	0.253388662826865	17.7202756481138	18.5020939789185	17.5633640060277	17.5115182471857	17.5748699256694	17.5621026448121	17.5937538439767	17.55297081448	18.1331156081765	18.2769540993769	18.3588038987221	18.2089838800926	18.4259054403279	18.1369289276203	16.780432283477	18.0186019142515
YMD4544	SLAD_vs_SLAD-2PE	n[305]AKAPSGLDQSRIPFSER	P07149	FAS1	Fatty acid synthase subunit beta	617.8553	4	40099	0.999659743240514	0.25268399092613	17.5719963920194	19.031281783788	17.968892283663	17.3764305420329	17.8112679699026	17.8953526300003	17.7983725870185	17.4328718508774	18.7441969958928	18.440345162409	18.9320593710136	18.763127539623	18.7186522424638	18.5304709011298	17.5451745218957	18.6674023980438
YMD4544	SLAD_vs_SLAD-2PE	n[305]AKDEEAAFAR	P07702	LYS2	L-2-aminoadipate reductase	572.6575	3	31716	0.999659743240514	-0.402665957289333	17.3355310690153	17.4220458122591	17.6348167920168	17.4671636495061	17.4475190298565	18.1971684680017	18.0089952666865	17.81653838741	17.0088174449753	17.2112457907159	17.5747998097256	17.4073517527445	17.0290836021978	17.1933229863097	18.1268761210152	17.3789129324285
YMD4544	SLAD_vs_SLAD-2PE	n[305]AKDFALQK	P38523	MGE1	GrpE protein homolog, mitochondrial	611.7209	3	40867	0.999659743240514	0.179903067937751	19.0098815586519	19.3311186290334	18.7343293622147	19.0079402047659	18.5322623208563	18.7463288495574	18.8850284065805	19.2000379059208	18.9186815359271	19.1859277373029	19.0988015085642	19.1447599228479	18.9300114023299	18.9402787103175	17.9112242363022	19.1838240334224
YMD4544	SLAD_vs_SLAD-2PE	n[305]AKDILDEFR	P16521	YEF3	Elongation factor 3A	572.3395	3	51731	0.999659743240514	0.271050090071537	16.1707923312087	17.0309749437412	16.4914487439801	16.0137977893019	16.1143673675761	16.0804572812191	16.4645576502102	15.9634311489404	16.2598515040598	16.7241198033127	16.6430591501927	16.4279533406453	16.7348096592584	16.718527909773	15.7953330932185	16.8699831768669
YMD4544	SLAD_vs_SLAD-2PE	n[305]AKEDYYAR	P01098	STF1	F(1)-ATPase inhibitor STF1, mitochondrial	541.9722	3	28025	0.999659743240514	-0.207402247215789	19.7153163723276	18.9034415912757	19.4505196489545	20.3245178591996	19.5009703287382	19.5479570889426	19.8220810899035	20.3523959530362	19.2408048245979	19.2741311832142	18.675293229033	19.2245000594488	18.9137004497337	18.7284177997694	19.7645209497198	18.7180387731231
YMD4544	SLAD_vs_SLAD-2PE	n[305]AKEFGILK	P00549	CDC19	Pyruvate kinase 1	606.7298;606.7285	3;3	46003;46247	0.999659743240514	0.0830795312188073	18.014048272308	19.0114741498826	18.2280363292127	17.9946915864624	18.0095874034048	18.2736334946906	18.2582984457171	18.374412869178	18.2386883419667	18.776444917322	18.9899930502459	18.5309053557335	18.44002103099	18.5581468116321	18.1248576837816	18.7854903221721
YMD4544	SLAD_vs_SLAD-2PE	n[305]AKGDIPGVR	P0CX29	RPS23A	Small ribosomal subunit protein uS12A	507.6529;507.9873;508.3225;760.9748;507.9877	3;3;3;2;3	32445;32447;32483;32494;32568	0.999659743240514	0.0163134842876964	19.7318444927033	19.8980986380455	19.9378475903852	19.7197763139267	19.7013035272109	19.9325736064061	19.6958682255802	19.8925677387127	19.3673161060509	19.8858866161482	19.9631109384883	19.7935308570447	19.5681465946539	19.7311819524213	19.5137135986142	19.8284980887359
YMD4544	SLAD_vs_SLAD-2PE	n[305]AKIANAAK	Q01217	ARG5,6	Protein ARG5,6, mitochondrial	567.0416	3	30738	0.999659743240514	-0.187202354153701	17.7142517707057	17.8221520192115	17.8668232729281	18.0027542803826	17.7921167666862	18.1315868959846	18.1118811246164	18.1192059725557	17.2869634814735	17.2588117847989	17.7970314835956	17.4461314580212	17.0608195473705	17.2647521827489	18.1565201086	17.3740265265645
YMD4544	SLAD_vs_SLAD-2PE	n[305]AKILTHIR	Q12122	LYS21	Homocitrate synthase, mitochondrial	390.7629	4	33262	0.999659743240514	-0.0288212860120503	14.6660198506515	15.4116938731275	15.4358087803978	14.5190979815134	14.8265192741756	15.1579141099394	15.2203052607781	14.9431669848454	15.5459627622492	15.1037768791868	14.8496592686153	15.5077845224948	15.7378062755295	15.3789587829553	14.96248879418	15.3245737701212
YMD4544	SLAD_vs_SLAD-2PE	n[305]AKLEQEHER	P47068	BBC1	Myosin tail region-interacting protein MTI1	437.7552	4	23001	0.999659743240514	-0.253395552266483	16.2187780154164	15.4893370432168	15.767223168888	16.7422165514639	16.3598107845151	16.371258034138	16.1965356867298	16.3035324826681	15.9159868411513	15.6367379553936	15.5245275276311	15.7023220572327	16.0092294582774	16.0328353279095	16.6234852202683	15.8550848255196
YMD4544	SLAD_vs_SLAD-2PE	n[305]AKLSEGTSFR	P35997	RPS27A	Small ribosomal subunit protein eS27A	852.5029	2	33838	0.999659743240514	0.431712275940651	13.7700999141714	13.9722964495455	13.7884619184271	14.0249287277213	13.3821393646824	13.4809400747349	13.744266601074	13.2215918656113	13.7156248276479	13.4529902272102	13.9075977091109	13.4172908194068	13.4532110329394	13.6783139013042	NA	14.0157672140415
YMD4544	SLAD_vs_SLAD-2PE	n[305]AKNPLTHSTPK	P29453	RPL8B	Large ribosomal subunit protein eL8B	527.5787	4	30173	0.999659743240514	-0.0925567496564881	18.3350304932122	18.8739115505599	18.1384260428479	17.9216872375378	18.4304624771423	18.0343777822002	18.6363882078103	18.538053855631	18.3953328362485	18.9780298688329	19.0649933943141	18.2050104542267	18.6091430213121	18.7261145922559	NA	18.9783390238141
YMD4544	SLAD_vs_SLAD-2PE	n[305]AKQGFVIYR	P05748	RPL15A	Large ribosomal subunit protein eL15A	564.0168	3	38740	0.999659743240514	-0.0646237028048198	19.7238738993039	19.7681857716514	19.9317482467266	19.8597662340987	19.5656294088466	20.0426831932349	19.8993521503919	20.0344042105265	19.4512615848799	19.527466259164	19.505220871306	19.3537231910368	19.1315465458078	19.4754070373323	19.162174744619	19.3050303136173
YMD4544	SLAD_vs_SLAD-2PE	n[305]AKQSLDVSSDR	P53221	RPL26B	Large ribosomal subunit protein uL24B	605.3486	3	29956	0.999659743240514	-0.204511488750519	19.9453918755971	19.0026674951654	19.4763990814975	19.5897086879871	19.5512449050248	19.8622548747198	19.6937829458829	19.7249303696216	18.2472476150202	19.4811029758528	19.2298765899077	18.8335058951298	18.7044769285502	19.0718761477719	19.8398754367934	19.3231863078579
YMD4544	SLAD_vs_SLAD-2PE	n[305]AKQSLDVSSDRR	P53221	RPL26B	Large ribosomal subunit protein uL24B	493.289	4	27148	0.999659743240514	-0.0656128258978939	18.5085405743546	17.7250328371968	18.5263795079239	18.6411007067186	18.0614164049488	18.8026117742862	18.4192631437549	18.3802136067955	17.4590294493066	17.8080730005483	17.4414622561631	17.7303990753727	17.6745183857906	18.1835981618784	NA	17.839222782042
YMD4544	SLAD_vs_SLAD-2PE	n[305]AKTITFHR	P32835	GSP1	GTP-binding nuclear protein GSP1/CNR1	396.2496	4	30479	0.999659743240514	0.0717212408353234	15.6388176563715	16.3700206614489	15.9071900566222	14.8313652908273	15.4594736213874	15.9993017078801	15.5746922792133	15.4270410934479	15.9892519837099	16.0983728876604	15.9723545885889	16.4596818032703	16.2387390954548	16.2334297564038	NA	15.7170607873597
YMD4544	SLAD_vs_SLAD-2PE	n[305]AKVEEMNNIIAASR	O14455	RPL36B	Large ribosomal subunit protein eL36B	719.0802;718.7467	3;3	46811;46813	0.999659743240514	-0.405405673213156	18.0198858973195	17.7879599518812	18.2661248796101	18.0621122707978	18.3065853546462	18.6555655186064	18.4837772047762	18.3117776144324	17.3070346576365	17.6555946208023	17.7202951931276	17.6648654309125	17.3975299834906	17.7184045176596	18.165092303286	17.7040675483834
YMD4544	SLAD_vs_SLAD-2PE	n[305]AKVHGSLAR	P0CX33	RPS30A	Small ribosomal subunit protein eS30A	516.3282;387.4986;773.9892;516.3292;387.4983	3;4;2;3;4	22733;22757;22771;22834;22856	0.999659743240514	-0.183760059021488	18.175733165055	17.0539396812107	17.938405950945	18.1530817582059	18.0637751201816	18.2622383495269	17.7194824650261	18.0107048567681	17.2193257234597	17.2182752596211	16.1054432174516	17.1502324252804	17.0393668425264	17.3228655088799	16.6052557744607	16.7623702388891
YMD4544	SLAD_vs_SLAD-2PE	n[305]AKYETSILEHSGIR	P19097	FAS2	Fatty acid synthase subunit alpha	553.8221	4	40866	0.999659743240514	-0.0128034651699558	17.2852979714426	18.3944008616622	17.1312124328586	16.7520703555631	17.4928127995398	17.3002374306342	17.8571129951185	16.9640322569137	18.4304373572392	18.533204423099	18.2028714921928	18.4269244865719	18.3827909128506	18.6206244873416	NA	18.4789606187824
YMD4544	SLAD_vs_SLAD-2PE	n[305]AKYNTPK	P26321	RPL5	Large ribosomal subunit protein uL18	867.5405	2	28561	0.999659743240514	-0.0329308123754863	14.4836102216919	15.6958230115228	14.3936677794431	14.4401465954984	14.4222883785606	14.8851075083997	14.8567936385548	14.9807813321431	14.8343790689182	15.444071207853	15.6068927733716	14.8319547736472	15.0843492729141	15.0961337713329	14.3749201687295	15.4945375983452
YMD4544	SLAD_vs_SLAD-2PE	n[305]ALAAAKK	P05747	RPL29	Large ribosomal subunit protein eL29	529.0268	3	32444	0.999659743240514	-0.309087284568506	21.3731768094041	20.0912021770722	20.8853696904153	22.0375928435044	20.6954176321051	21.7117986864045	21.3768116840577	21.8396626561027	19.4262684486855	19.4382480906897	20.2711388722968	20.4259226468421	19.2099933009934	19.8750051591012	21.7108430381215	20.3735291088
YMD4544	SLAD_vs_SLAD-2PE	n[305]ALAANETAR	P53251	SLX9	Ribosome biogenesis protein SLX9	610.851	2	24595	0.999659743240514	-0.00193541564346944	16.6112388473951	15.6245881974838	16.4588857661145	16.90493159933	16.5389820534131	16.5032286821915	16.1482628368479	16.4169125004448	16.0582009173467	15.9290836885184	15.8206301803782	15.9244088979569	15.9569499982314	16.6152810833004	16.1639961373212	16.3173322687305
YMD4544	SLAD_vs_SLAD-2PE	n[305]ALADSSSTPK	Q99258	RIB3	3,4-dihydroxy-2-butanone 4-phosphate synthase	528.9752;792.9599	3;2	31427;31466	0.999659743240514	-0.0261384026455467	16.3174103239829	15.8266821260936	16.0594782326396	16.1682644264794	16.0734308205961	15.9844164172448	16.1826338488563	16.2359076330806	15.9035727601036	16.1681573448582	15.9565178246449	15.8904632753556	15.9263715739235	15.8474894829369	15.489354510427	15.8827375640231
YMD4544	SLAD_vs_SLAD-2PE	n[305]ALAGSEINWR	P07149	FAS1	Fatty acid synthase subunit beta	710.8991	2	44012	0.999659743240514	0.353740562626434	16.984477211789	17.679340019114	17.1473831471471	16.6833270860608	17.1018226716158	16.8351209645519	16.6282865216533	16.5143350557842	17.6796706672454	17.7913374477439	17.0878438552767	17.5595554246136	17.543432897445	17.6243767622939	NA	17.5527085608685
YMD4544	SLAD_vs_SLAD-2PE	n[305]ALAIFVPVPSLAGFHK	P26786	RPS7A	Small ribosomal subunit protein eS7A	759.4702;569.6038;759.1354	3;4;3	63352;63367;63443	0.999659743240514	0.016003403792503	14.9671066737713	15.6338981403697	15.0837053422222	14.8030959320014	15.1480077999839	14.7669243238374	15.1672165195939	15.3416438297794	15.5834880438536	15.4674568023072	15.4627768762883	15.4954434403181	15.5221858167778	15.3562743315739	14.8832231368736	14.8557373689235
YMD4544	SLAD_vs_SLAD-2PE	n[305]ALAVAIR	P06633	HIS3	Imidazoleglycerol-phosphate dehydratase	509.3431	2	39070	0.999659743240514	-0.0819202461080799	17.2664232423723	16.5063214461761	16.8275155050711	17.3868634065765	17.3925654837649	16.7917429817853	16.9437476393662	17.1867484797119	16.8802801966889	16.6720851614958	16.131665965912	16.6433390897347	16.5134818714688	16.6208001600542	15.8828362136533	16.4316898847374
YMD4544	SLAD_vs_SLAD-2PE	n[305]ALAYM[147]GLEPNTPLK	P07264	LEU1	3-isopropylmalate dehydratase	715.0895;536.5684	3;4	57989;58006	0.999659743240514	-0.328096347528161	14.9622347549979	14.4555990739749	15.0831638878893	14.7681120288181	15.2160886692432	15.1700374090197	15.072204519386	15.1231645381439	14.3278688672116	14.3382236734099	14.4239773809184	14.1100275802671	14.4078519584776	14.2396561532596	16.1070909433857	14.4333774397129
YMD4544	SLAD_vs_SLAD-2PE	n[305]ALAYMGLEPNTPLK	P07264	LEU1	3-isopropylmalate dehydratase	709.4134;532.3118	3;4	57979;58002	0.999659743240514	-0.414829265000661	15.7876776303431	15.1897625481503	15.2647292327291	15.280874945612	15.7596420378509	15.8028159564709	15.8079526353439	15.8119507871713	14.8252317334287	14.9634750500949	15.3066521796615	14.9032558752565	14.8844579574978	15.1018933045336	15.4672878417195	15.007079515561
YMD4544	SLAD_vs_SLAD-2PE	n[305]ALAYNFWPSLHR	P39105	PLB1	Lysophospholipase 1	593.6625;593.6622;593.6619	3;3;3	56646;56747;56839	0.999659743240514	-0.037874755890682	14.2504557246566	14.5392917578076	14.1956977884313	14.50956039352	14.5015912678344	14.2093288233966	14.3836217337578	14.5519628629895	14.738653158857	13.9455609530361	14.4457398215781	14.5044181658017	14.3618479995537	14.3931012154858	14.086235495529	14.1289110360717
YMD4544	SLAD_vs_SLAD-2PE	n[305]ALCTGEK	P14832	CPR1	Peptidyl-prolyl cis-trans isomerase	693.8997;462.9348;463.2694;463.6048;693.8999	2;3;3;3;2	30974;30976;30986;31008;31072	0.999659743240514	0.144670553429826	19.0934890602371	18.8655309267337	18.0836239139813	19.065552705423	18.9306842909775	18.5520871282295	18.2864656131885	18.7602773602603	18.8632414057945	18.8948787587236	18.8663575101135	18.6717167894452	18.7960854858338	18.7362729040142	18.6125381872731	18.9663749837484
YMD4544	SLAD_vs_SLAD-2PE	n[305]ALCTGEKGFGYAGSPFHR	P14832	CPR1	Peptidyl-prolyl cis-trans isomerase	641.5924;855.4538;641.3424;641.8435	4;3;4;4	44244;44315;44317;44380	0.999659743240514	0.274660861567401	17.71866093537	19.0294246004468	18.3484082947327	18.2413138528647	17.980124460008	18.3487754942582	18.176007534004	17.7342567488744	19.2553246107378	18.5212423860198	18.7623301017579	18.9039646970233	18.7763882438886	18.559412317348	18.5870770260852	18.6175333878388
YMD4544	SLAD_vs_SLAD-2PE	n[305]ALDAERR	P31539	HSP104	Heat shock protein 104	378.8909;567.8331	3;2	20753;20767	0.999659743240514	0.0419761824500213	17.2460518316818	16.0471481132244	16.2375730506517	16.5806844251128	16.8667131812959	16.0910429237593	16.2749287131042	16.7108678727112	16.1839449161806	16.6578950459305	15.8551683853673	15.9621135920349	16.2921735818148	16.9168828085299	15.5473986545901	16.3134919798568
YMD4544	SLAD_vs_SLAD-2PE	n[305]ALDGQNLK	P05318	RPP1A	Large ribosomal subunit protein P1A	733.9462	2	37158	0.999659743240514	0.321860433852503	16.7725004087125	16.4321332080747	16.2164698279475	16.7579752090517	15.9137299545843	16.1660069838671	15.9977192247463	16.8141807551785	16.1535569438132	16.7354895295279	16.2030644557976	16.3459045426594	16.3167336917549	16.248319937939	16.344023756064	16.6027327582665
YMD4544	SLAD_vs_SLAD-2PE	n[305]ALDQVYK	P54839	ERG13	Hydroxymethylglutaryl-CoA synthase	722.9387;482.295	2;3	40707;40709	0.999659743240514	-0.178993066606409	17.5083994117749	17.9415482889171	18.0132785342851	17.1951957239607	17.4921433419387	18.0795777973612	17.9011636369789	17.9015094490847	17.2979632613924	17.6502982741136	17.6693687892322	17.770285972686	17.5138532719196	17.5590199692353	19.0297604126297	17.606686630367
YMD4544	SLAD_vs_SLAD-2PE	n[305]ALEECVDEGLIK	P38715	GRE3	NADPH-dependent aldose reductase GRE3	663.0458	3	52126	0.999659743240514	-0.0210898405487985	15.6074432696346	16.4322604948191	15.5960050763424	15.2061380923279	15.590763090699	15.8644042521799	15.8006491756851	15.6703897767553	16.453775557155	15.9283974652273	16.5939669515766	16.2434152777381	16.2200216633205	16.1785396406326	14.4876396272022	16.2934347592953
YMD4544	SLAD_vs_SLAD-2PE	n[305]ALEEGVTPR	P00958	MES1	Methionine--tRNA ligase, cytoplasmic	638.3669	2	31928	0.999659743240514	-0.0262322061357416	16.7185000745246	16.6333563200775	16.7790785003603	16.6129486852763	16.7997510294105	16.8087055442651	16.5641221543795	16.6762336767265	16.5020351631327	16.850399459397	16.4692506667554	16.5920769077183	16.7165441799122	16.6648611006265	17.2093290182969	16.6496216754222
YMD4544	SLAD_vs_SLAD-2PE	n[305]ALEEVSLK	P14126	RPL3	Large ribosomal subunit protein uL3	499.6452	3	46741	0.999659743240514	0.084283306935319	14.5462746979522	15.2108444570474	15.0988369941523	14.4873124074684	14.7547486646936	14.9873046019321	14.6114698004249	14.6526122618285	14.818192704253	15.2096614992643	15.2935782636435	14.9309826813843	14.8884154528165	14.483040519775	NA	15.0476602909311
YMD4544	SLAD_vs_SLAD-2PE	n[305]ALEGAEK	P38219	OLA1	Obg-like ATPase 1	663.4016;442.6038	2;3	31739;31746	0.999659743240514	-0.049987296402783	17.7315015446573	17.9099711830536	17.3452567430682	17.5010312676263	17.5970274847555	17.5736950224231	17.5737205371921	17.9432668796458	17.6330564205969	17.7135740027444	18.2305788250694	17.5781354532326	17.5281801230215	17.6083965777629	18.1732398665086	17.8667704423229
YMD4544	SLAD_vs_SLAD-2PE	n[305]ALEGKDLK	P10622	RPP1B	Large ribosomal subunit protein P1B	596.0484	3	38259	0.999659743240514	0.0842730193307162	18.9445224685801	19.5418100243092	18.6905908760629	19.7983771146871	18.5816913255734	19.3599188568915	18.9350451285332	19.7615530953184	19.2993775166088	19.3614439351561	19.6737537041295	19.3962989753051	19.1982429939166	18.9429062474819	NA	19.6888601995897
YMD4544	SLAD_vs_SLAD-2PE	n[305]ALELASAEQR	P08524	ERG20	Farnesyl pyrophosphate synthase	696.3961	2	37841	0.999659743240514	0.103986283793386	17.0812105318916	17.8067014823668	16.9426208403926	16.9720648412494	17.4626708245952	16.8284048278067	16.9456712574252	17.1499056508997	17.8817937950854	17.8074191724463	17.3942057517204	17.4436956867208	17.8100940039191	17.6304781340498	17.9378481685652	17.7233454570767
YMD4544	SLAD_vs_SLAD-2PE	n[305]ALELASAEQRK	P08524	ERG20	Farnesyl pyrophosphate synthase	608.701	3	38053	0.999659743240514	0.0206958905714849	17.6613731289013	18.1149061774482	17.6814800157053	17.7471321379271	17.9215258034339	17.7526493609971	17.7797345560513	17.6681981772137	18.1357897772326	18.4608093929141	18.4787500867325	18.1898965857028	17.9999771115551	18.1396786937103	NA	18.4698900706116
YMD4544	SLAD_vs_SLAD-2PE	n[305]ALELKPDYSK	P07213	TOM70	Mitochondrial import receptor subunit TOM70	692.7567	3	44429	0.999659743240514	0.0406013174870701	16.3835550935344	17.0096879934631	16.4721791252551	16.2719017830571	16.1721176383623	16.7403096680524	16.6113894231866	16.4511019957601	16.5246610930736	16.4234910385864	17.0453135557863	16.6487579996399	16.5230517208228	16.3293052750402	16.4481123316649	16.8940916114611
[truncated: 32,615 more rows]
