# Supplementary material for: Quorum sensing in Saccharomyces cerevisiae brewing strains: effects of 2-phenylethanol on proteomic, lipidomic, and metabolomic profile
Source: FEMS Yeast Res. 2025 Jul 7;25:foaf036. doi: 10.1093/femsyr/foaf036 (PMC12254953; doi:10.1093/femsyr/foaf036)
Supplement: foaf036_Supplemental_Files [file foaf036_supplemental_files.zip › Supplementary_Table_04_Proteomics_Networks_Clusters.xlsx]

## Sheet: Supplementary_Table_02
Uniprot	Gene	Cluster.Number	ID.num	Yeast	Comparison	Direction	GO.term	GO.name	FDR	Enrichment.Factor	Reactome	Description.Reactome	Q.Val.Reactome	Enrich.Factor.Reactome
Q00955	ACC1	1	1	YMD4529	SLAD-2PE_vs_SHAD	down	sce01110	Biosynthesis of secondary metabolites	0.00014	2.52	NA	NA	NA	NA
Q00955	ACC1	1	1	YMD4529	SLAD-2PE_vs_SHAD	down	GO:0009058	Biosynthetic process	1.84e-05	1.84	NA	NA	NA	NA
Q00955	ACC1	1	1	YMD4529	SLAD-2PE_vs_SHAD	down	GO:0019752	Carboxylic acid metabolic process	0.0136	2.31	NA	NA	NA	NA
Q00955	ACC1	1	1	YMD4529	SLAD-2PE_vs_SHAD	down	GO:0044249	Cellular biosynthetic process	0.0021	1.72	NA	NA	NA	NA
Q00955	ACC1	1	1	YMD4529	SLAD-2PE_vs_SHAD	down	GO:0005829	Cytosol	0.001	1.92	NA	NA	NA	NA
Q00955	ACC1	1	1	YMD4529	SLAD-2PE_vs_SHAD	down	sce01100	Metabolic pathways	0.00042	1.94	NA	NA	NA	NA
Q00955	ACC1	1	1	YMD4529	SLAD-2PE_vs_SHAD	down	GO:0032787	Monocarboxylic acid metabolic process	0.0381	3.25	NA	NA	NA	NA
Q00955	ACC1	1	1	YMD4529	SLAD-2PE_vs_SHAD	down	GO:1901576	Organic substance biosynthetic process	1.86e-05	1.84	NA	NA	NA	NA
Q00955	ACC1	1	1	YMD4529	SLAD-2PE_vs_SHAD	down	GO:0071704	Organic substance metabolic process	0.0381	1.28	NA	NA	NA	NA
Q00955	ACC1	1	1	YMD4529	SLAD-2PE_vs_SHAD	down	GO:1901566	Organonitrogen compound biosynthetic process	0.0381	1.73	NA	NA	NA	NA
Q00955	ACC1	1	1	YMD4529	SLAD-2PE_vs_SHAD	down	GO:1901564	Organonitrogen compound metabolic process	0.0022	1.57	NA	NA	NA	NA
Q00955	ACC1	1	1	YMD4529	SLAD-2PE_vs_SHAD	down	GO:0044283	Small molecule biosynthetic process	0.0136	2.59	NA	NA	NA	NA
P52910	ACS2	1	2	YMD4529	SLAD-2PE_vs_SHAD	down	sce01110	Biosynthesis of secondary metabolites	0.00014	2.52	R-SCE-211859	Biological oxidations	0.0125342	4.32
P52910	ACS2	1	2	YMD4529	SLAD-2PE_vs_SHAD	down	GO:0009058	Biosynthetic process	1.84e-05	1.84	R-SCE-211859	Biological oxidations	0.0125342	4.32
P52910	ACS2	1	2	YMD4529	SLAD-2PE_vs_SHAD	down	GO:0019752	Carboxylic acid metabolic process	0.0136	2.31	R-SCE-211859	Biological oxidations	0.0125342	4.32
P52910	ACS2	1	2	YMD4529	SLAD-2PE_vs_SHAD	down	GO:0044249	Cellular biosynthetic process	0.0021	1.72	R-SCE-211859	Biological oxidations	0.0125342	4.32
P52910	ACS2	1	2	YMD4529	SLAD-2PE_vs_SHAD	down	GO:0005829	Cytosol	0.001	1.92	R-SCE-211859	Biological oxidations	0.0125342	4.32
P52910	ACS2	1	2	YMD4529	SLAD-2PE_vs_SHAD	down	sce00010	Glycolysis / Gluconeogenesis	0.0183	3.98	R-SCE-211859	Biological oxidations	0.0125342	4.32
P52910	ACS2	1	2	YMD4529	SLAD-2PE_vs_SHAD	down	sce01100	Metabolic pathways	0.00042	1.94	R-SCE-211859	Biological oxidations	0.0125342	4.32
P52910	ACS2	1	2	YMD4529	SLAD-2PE_vs_SHAD	down	GO:0032787	Monocarboxylic acid metabolic process	0.0381	3.25	R-SCE-211859	Biological oxidations	0.0125342	4.32
P52910	ACS2	1	2	YMD4529	SLAD-2PE_vs_SHAD	down	GO:1901576	Organic substance biosynthetic process	1.86e-05	1.84	R-SCE-211859	Biological oxidations	0.0125342	4.32
P52910	ACS2	1	2	YMD4529	SLAD-2PE_vs_SHAD	down	GO:0071704	Organic substance metabolic process	0.0381	1.28	R-SCE-211859	Biological oxidations	0.0125342	4.32
P52910	ACS2	1	2	YMD4529	SLAD-2PE_vs_SHAD	down	GO:1901566	Organonitrogen compound biosynthetic process	0.0381	1.73	R-SCE-211859	Biological oxidations	0.0125342	4.32
P52910	ACS2	1	2	YMD4529	SLAD-2PE_vs_SHAD	down	GO:1901564	Organonitrogen compound metabolic process	0.0022	1.57	R-SCE-211859	Biological oxidations	0.0125342	4.32
P08679	CIT2	1	8	YMD4529	SLAD-2PE_vs_SHAD	down	sce01230	Biosynthesis of amino acids	0.0035	3.01	NA	NA	NA	NA
P08679	CIT2	1	8	YMD4529	SLAD-2PE_vs_SHAD	down	sce01110	Biosynthesis of secondary metabolites	0.00014	2.52	NA	NA	NA	NA
P08679	CIT2	1	8	YMD4529	SLAD-2PE_vs_SHAD	down	GO:0019752	Carboxylic acid metabolic process	0.0136	2.31	NA	NA	NA	NA
P08679	CIT2	1	8	YMD4529	SLAD-2PE_vs_SHAD	down	sce01100	Metabolic pathways	0.00042	1.94	NA	NA	NA	NA
P08679	CIT2	1	8	YMD4529	SLAD-2PE_vs_SHAD	down	GO:0071704	Organic substance metabolic process	0.0381	1.28	NA	NA	NA	NA
P39976	DLD3	1	10	YMD4529	SLAD-2PE_vs_SHAD	down	GO:0009058	Biosynthetic process	1.84e-05	1.84	NA	NA	NA	NA
P39976	DLD3	1	10	YMD4529	SLAD-2PE_vs_SHAD	down	GO:0019752	Carboxylic acid metabolic process	0.0136	2.31	NA	NA	NA	NA
P39976	DLD3	1	10	YMD4529	SLAD-2PE_vs_SHAD	down	GO:0044249	Cellular biosynthetic process	0.0021	1.72	NA	NA	NA	NA
P39976	DLD3	1	10	YMD4529	SLAD-2PE_vs_SHAD	down	sce01100	Metabolic pathways	0.00042	1.94	NA	NA	NA	NA
P39976	DLD3	1	10	YMD4529	SLAD-2PE_vs_SHAD	down	GO:0032787	Monocarboxylic acid metabolic process	0.0381	3.25	NA	NA	NA	NA
P39976	DLD3	1	10	YMD4529	SLAD-2PE_vs_SHAD	down	GO:1901576	Organic substance biosynthetic process	1.86e-05	1.84	NA	NA	NA	NA
P39976	DLD3	1	10	YMD4529	SLAD-2PE_vs_SHAD	down	GO:0071704	Organic substance metabolic process	0.0381	1.28	NA	NA	NA	NA
P39976	DLD3	1	10	YMD4529	SLAD-2PE_vs_SHAD	down	GO:0044283	Small molecule biosynthetic process	0.0136	2.59	NA	NA	NA	NA
P54839	ERG13	1	13	YMD4529	SLAD-2PE_vs_SHAD	down	sce01110	Biosynthesis of secondary metabolites	0.00014	2.52	NA	NA	NA	NA
P54839	ERG13	1	13	YMD4529	SLAD-2PE_vs_SHAD	down	GO:0009058	Biosynthetic process	1.84e-05	1.84	NA	NA	NA	NA
P54839	ERG13	1	13	YMD4529	SLAD-2PE_vs_SHAD	down	GO:0044249	Cellular biosynthetic process	0.0021	1.72	NA	NA	NA	NA
P54839	ERG13	1	13	YMD4529	SLAD-2PE_vs_SHAD	down	sce01100	Metabolic pathways	0.00042	1.94	NA	NA	NA	NA
P54839	ERG13	1	13	YMD4529	SLAD-2PE_vs_SHAD	down	GO:1901576	Organic substance biosynthetic process	1.86e-05	1.84	NA	NA	NA	NA
P54839	ERG13	1	13	YMD4529	SLAD-2PE_vs_SHAD	down	GO:0071704	Organic substance metabolic process	0.0381	1.28	NA	NA	NA	NA
P54839	ERG13	1	13	YMD4529	SLAD-2PE_vs_SHAD	down	GO:1901564	Organonitrogen compound metabolic process	0.0022	1.57	NA	NA	NA	NA
P54839	ERG13	1	13	YMD4529	SLAD-2PE_vs_SHAD	down	GO:0044283	Small molecule biosynthetic process	0.0136	2.59	NA	NA	NA	NA
P07149	FAS1	1	14	YMD4529	SLAD-2PE_vs_SHAD	down	GO:0009058	Biosynthetic process	1.84e-05	1.84	NA	NA	NA	NA
P07149	FAS1	1	14	YMD4529	SLAD-2PE_vs_SHAD	down	GO:0019752	Carboxylic acid metabolic process	0.0136	2.31	NA	NA	NA	NA
P07149	FAS1	1	14	YMD4529	SLAD-2PE_vs_SHAD	down	GO:0044249	Cellular biosynthetic process	0.0021	1.72	NA	NA	NA	NA
P07149	FAS1	1	14	YMD4529	SLAD-2PE_vs_SHAD	down	GO:0005829	Cytosol	0.001	1.92	NA	NA	NA	NA
P07149	FAS1	1	14	YMD4529	SLAD-2PE_vs_SHAD	down	sce01100	Metabolic pathways	0.00042	1.94	NA	NA	NA	NA
P07149	FAS1	1	14	YMD4529	SLAD-2PE_vs_SHAD	down	GO:0032787	Monocarboxylic acid metabolic process	0.0381	3.25	NA	NA	NA	NA
P07149	FAS1	1	14	YMD4529	SLAD-2PE_vs_SHAD	down	GO:1901576	Organic substance biosynthetic process	1.86e-05	1.84	NA	NA	NA	NA
P07149	FAS1	1	14	YMD4529	SLAD-2PE_vs_SHAD	down	GO:0071704	Organic substance metabolic process	0.0381	1.28	NA	NA	NA	NA
P07149	FAS1	1	14	YMD4529	SLAD-2PE_vs_SHAD	down	GO:0044283	Small molecule biosynthetic process	0.0136	2.59	NA	NA	NA	NA
P19097	FAS2	1	15	YMD4529	SLAD-2PE_vs_SHAD	down	GO:0009058	Biosynthetic process	1.84e-05	1.84	NA	NA	NA	NA
P19097	FAS2	1	15	YMD4529	SLAD-2PE_vs_SHAD	down	GO:0019752	Carboxylic acid metabolic process	0.0136	2.31	NA	NA	NA	NA
P19097	FAS2	1	15	YMD4529	SLAD-2PE_vs_SHAD	down	GO:0044249	Cellular biosynthetic process	0.0021	1.72	NA	NA	NA	NA
P19097	FAS2	1	15	YMD4529	SLAD-2PE_vs_SHAD	down	GO:0005829	Cytosol	0.001	1.92	NA	NA	NA	NA
P19097	FAS2	1	15	YMD4529	SLAD-2PE_vs_SHAD	down	sce01100	Metabolic pathways	0.00042	1.94	NA	NA	NA	NA
P19097	FAS2	1	15	YMD4529	SLAD-2PE_vs_SHAD	down	GO:0032787	Monocarboxylic acid metabolic process	0.0381	3.25	NA	NA	NA	NA
P19097	FAS2	1	15	YMD4529	SLAD-2PE_vs_SHAD	down	GO:1901576	Organic substance biosynthetic process	1.86e-05	1.84	NA	NA	NA	NA
P19097	FAS2	1	15	YMD4529	SLAD-2PE_vs_SHAD	down	GO:0071704	Organic substance metabolic process	0.0381	1.28	NA	NA	NA	NA
P19097	FAS2	1	15	YMD4529	SLAD-2PE_vs_SHAD	down	GO:1901564	Organonitrogen compound metabolic process	0.0022	1.57	NA	NA	NA	NA
P19097	FAS2	1	15	YMD4529	SLAD-2PE_vs_SHAD	down	GO:0044283	Small molecule biosynthetic process	0.0136	2.59	NA	NA	NA	NA
P15496	IDI1	1	22	YMD4529	SLAD-2PE_vs_SHAD	down	sce01110	Biosynthesis of secondary metabolites	0.00014	2.52	NA	NA	NA	NA
P15496	IDI1	1	22	YMD4529	SLAD-2PE_vs_SHAD	down	GO:0009058	Biosynthetic process	1.84e-05	1.84	NA	NA	NA	NA
P15496	IDI1	1	22	YMD4529	SLAD-2PE_vs_SHAD	down	GO:0044249	Cellular biosynthetic process	0.0021	1.72	NA	NA	NA	NA
P15496	IDI1	1	22	YMD4529	SLAD-2PE_vs_SHAD	down	GO:0005829	Cytosol	0.001	1.92	NA	NA	NA	NA
P15496	IDI1	1	22	YMD4529	SLAD-2PE_vs_SHAD	down	sce01100	Metabolic pathways	0.00042	1.94	NA	NA	NA	NA
P15496	IDI1	1	22	YMD4529	SLAD-2PE_vs_SHAD	down	GO:1901576	Organic substance biosynthetic process	1.86e-05	1.84	NA	NA	NA	NA
P15496	IDI1	1	22	YMD4529	SLAD-2PE_vs_SHAD	down	GO:0071704	Organic substance metabolic process	0.0381	1.28	NA	NA	NA	NA
P15496	IDI1	1	22	YMD4529	SLAD-2PE_vs_SHAD	down	GO:0044283	Small molecule biosynthetic process	0.0136	2.59	NA	NA	NA	NA
P07342	ILV2	1	23	YMD4529	SLAD-2PE_vs_SHAD	down	sce01230	Biosynthesis of amino acids	0.0035	3.01	NA	NA	NA	NA
P07342	ILV2	1	23	YMD4529	SLAD-2PE_vs_SHAD	down	sce01110	Biosynthesis of secondary metabolites	0.00014	2.52	NA	NA	NA	NA
P07342	ILV2	1	23	YMD4529	SLAD-2PE_vs_SHAD	down	GO:0009058	Biosynthetic process	1.84e-05	1.84	NA	NA	NA	NA
P07342	ILV2	1	23	YMD4529	SLAD-2PE_vs_SHAD	down	GO:0019752	Carboxylic acid metabolic process	0.0136	2.31	NA	NA	NA	NA
P07342	ILV2	1	23	YMD4529	SLAD-2PE_vs_SHAD	down	GO:0044249	Cellular biosynthetic process	0.0021	1.72	NA	NA	NA	NA
P07342	ILV2	1	23	YMD4529	SLAD-2PE_vs_SHAD	down	sce01100	Metabolic pathways	0.00042	1.94	NA	NA	NA	NA
P07342	ILV2	1	23	YMD4529	SLAD-2PE_vs_SHAD	down	GO:1901576	Organic substance biosynthetic process	1.86e-05	1.84	NA	NA	NA	NA
P07342	ILV2	1	23	YMD4529	SLAD-2PE_vs_SHAD	down	GO:0071704	Organic substance metabolic process	0.0381	1.28	NA	NA	NA	NA
P07342	ILV2	1	23	YMD4529	SLAD-2PE_vs_SHAD	down	GO:1901566	Organonitrogen compound biosynthetic process	0.0381	1.73	NA	NA	NA	NA
P07342	ILV2	1	23	YMD4529	SLAD-2PE_vs_SHAD	down	GO:1901564	Organonitrogen compound metabolic process	0.0022	1.57	NA	NA	NA	NA
P07342	ILV2	1	23	YMD4529	SLAD-2PE_vs_SHAD	down	GO:0044283	Small molecule biosynthetic process	0.0136	2.59	NA	NA	NA	NA
P48570	LYS20	1	27	YMD4529	SLAD-2PE_vs_SHAD	down	sce01230	Biosynthesis of amino acids	0.0035	3.01	NA	NA	NA	NA
P48570	LYS20	1	27	YMD4529	SLAD-2PE_vs_SHAD	down	sce01110	Biosynthesis of secondary metabolites	0.00014	2.52	NA	NA	NA	NA
P48570	LYS20	1	27	YMD4529	SLAD-2PE_vs_SHAD	down	GO:0009058	Biosynthetic process	1.84e-05	1.84	NA	NA	NA	NA
P48570	LYS20	1	27	YMD4529	SLAD-2PE_vs_SHAD	down	GO:0019752	Carboxylic acid metabolic process	0.0136	2.31	NA	NA	NA	NA
P48570	LYS20	1	27	YMD4529	SLAD-2PE_vs_SHAD	down	GO:0044249	Cellular biosynthetic process	0.0021	1.72	NA	NA	NA	NA
P48570	LYS20	1	27	YMD4529	SLAD-2PE_vs_SHAD	down	sce01100	Metabolic pathways	0.00042	1.94	NA	NA	NA	NA
P48570	LYS20	1	27	YMD4529	SLAD-2PE_vs_SHAD	down	GO:1901576	Organic substance biosynthetic process	1.86e-05	1.84	NA	NA	NA	NA
P48570	LYS20	1	27	YMD4529	SLAD-2PE_vs_SHAD	down	GO:0071704	Organic substance metabolic process	0.0381	1.28	NA	NA	NA	NA
P48570	LYS20	1	27	YMD4529	SLAD-2PE_vs_SHAD	down	GO:1901566	Organonitrogen compound biosynthetic process	0.0381	1.73	NA	NA	NA	NA
P48570	LYS20	1	27	YMD4529	SLAD-2PE_vs_SHAD	down	GO:1901564	Organonitrogen compound metabolic process	0.0022	1.57	NA	NA	NA	NA
P48570	LYS20	1	27	YMD4529	SLAD-2PE_vs_SHAD	down	GO:0044283	Small molecule biosynthetic process	0.0136	2.59	NA	NA	NA	NA
P15992	HSP26	2	20	YMD4529	SLAD-2PE_vs_SHAD	down	NA	NA	NA	NA	NA	NA	NA	NA
P19882	HSP60	2	21	YMD4529	SLAD-2PE_vs_SHAD	down	GO:0071704	Organic substance metabolic process	0.0381	1.28	NA	NA	NA	NA
P19882	HSP60	2	21	YMD4529	SLAD-2PE_vs_SHAD	down	GO:1901564	Organonitrogen compound metabolic process	0.0022	1.57	NA	NA	NA	NA
P16474	KAR2	2	26	YMD4529	SLAD-2PE_vs_SHAD	down	GO:0009058	Biosynthetic process	1.84e-05	1.84	NA	NA	NA	NA
P16474	KAR2	2	26	YMD4529	SLAD-2PE_vs_SHAD	down	GO:0044249	Cellular biosynthetic process	0.0021	1.72	NA	NA	NA	NA
P16474	KAR2	2	26	YMD4529	SLAD-2PE_vs_SHAD	down	GO:1901576	Organic substance biosynthetic process	1.86e-05	1.84	NA	NA	NA	NA
P16474	KAR2	2	26	YMD4529	SLAD-2PE_vs_SHAD	down	GO:0071704	Organic substance metabolic process	0.0381	1.28	NA	NA	NA	NA
P16474	KAR2	2	26	YMD4529	SLAD-2PE_vs_SHAD	down	GO:1901564	Organonitrogen compound metabolic process	0.0022	1.57	NA	NA	NA	NA
P17967	PDI1	2	31	YMD4529	SLAD-2PE_vs_SHAD	down	GO:0071704	Organic substance metabolic process	0.0381	1.28	NA	NA	NA	NA
P17967	PDI1	2	31	YMD4529	SLAD-2PE_vs_SHAD	down	GO:1901564	Organonitrogen compound metabolic process	0.0022	1.57	NA	NA	NA	NA
P41940	PSA1	2	33	YMD4529	SLAD-2PE_vs_SHAD	down	sce01110	Biosynthesis of secondary metabolites	0.00014	2.52	NA	NA	NA	NA
P41940	PSA1	2	33	YMD4529	SLAD-2PE_vs_SHAD	down	GO:0009058	Biosynthetic process	1.84e-05	1.84	NA	NA	NA	NA
P41940	PSA1	2	33	YMD4529	SLAD-2PE_vs_SHAD	down	GO:0044249	Cellular biosynthetic process	0.0021	1.72	NA	NA	NA	NA
P41940	PSA1	2	33	YMD4529	SLAD-2PE_vs_SHAD	down	sce01100	Metabolic pathways	0.00042	1.94	NA	NA	NA	NA
P41940	PSA1	2	33	YMD4529	SLAD-2PE_vs_SHAD	down	GO:1901576	Organic substance biosynthetic process	1.86e-05	1.84	NA	NA	NA	NA
P41940	PSA1	2	33	YMD4529	SLAD-2PE_vs_SHAD	down	GO:0071704	Organic substance metabolic process	0.0381	1.28	NA	NA	NA	NA
P41940	PSA1	2	33	YMD4529	SLAD-2PE_vs_SHAD	down	GO:1901566	Organonitrogen compound biosynthetic process	0.0381	1.73	NA	NA	NA	NA
P41940	PSA1	2	33	YMD4529	SLAD-2PE_vs_SHAD	down	GO:1901564	Organonitrogen compound metabolic process	0.0022	1.57	NA	NA	NA	NA
P07283	SEC53	2	53	YMD4529	SLAD-2PE_vs_SHAD	down	sce01110	Biosynthesis of secondary metabolites	0.00014	2.52	NA	NA	NA	NA
P07283	SEC53	2	53	YMD4529	SLAD-2PE_vs_SHAD	down	GO:0009058	Biosynthetic process	1.84e-05	1.84	NA	NA	NA	NA
P07283	SEC53	2	53	YMD4529	SLAD-2PE_vs_SHAD	down	GO:0044249	Cellular biosynthetic process	0.0021	1.72	NA	NA	NA	NA
P07283	SEC53	2	53	YMD4529	SLAD-2PE_vs_SHAD	down	GO:0005829	Cytosol	0.001	1.92	NA	NA	NA	NA
P07283	SEC53	2	53	YMD4529	SLAD-2PE_vs_SHAD	down	sce01100	Metabolic pathways	0.00042	1.94	NA	NA	NA	NA
P07283	SEC53	2	53	YMD4529	SLAD-2PE_vs_SHAD	down	GO:1901576	Organic substance biosynthetic process	1.86e-05	1.84	NA	NA	NA	NA
P07283	SEC53	2	53	YMD4529	SLAD-2PE_vs_SHAD	down	GO:0071704	Organic substance metabolic process	0.0381	1.28	NA	NA	NA	NA
P07283	SEC53	2	53	YMD4529	SLAD-2PE_vs_SHAD	down	GO:1901566	Organonitrogen compound biosynthetic process	0.0381	1.73	NA	NA	NA	NA
P07283	SEC53	2	53	YMD4529	SLAD-2PE_vs_SHAD	down	GO:1901564	Organonitrogen compound metabolic process	0.0022	1.57	NA	NA	NA	NA
P32589	SSE1	2	57	YMD4529	SLAD-2PE_vs_SHAD	down	GO:0005829	Cytosol	0.001	1.92	NA	NA	NA	NA
P32589	SSE1	2	57	YMD4529	SLAD-2PE_vs_SHAD	down	GO:0071704	Organic substance metabolic process	0.0381	1.28	NA	NA	NA	NA
P32589	SSE1	2	57	YMD4529	SLAD-2PE_vs_SHAD	down	GO:1901564	Organonitrogen compound metabolic process	0.0022	1.57	NA	NA	NA	NA
P10127	ADH4	3	3	YMD4529	SLAD-2PE_vs_SHAD	down	sce01110	Biosynthesis of secondary metabolites	0.00014	2.52	NA	NA	NA	NA
P10127	ADH4	3	3	YMD4529	SLAD-2PE_vs_SHAD	down	GO:0009058	Biosynthetic process	1.84e-05	1.84	NA	NA	NA	NA
P10127	ADH4	3	3	YMD4529	SLAD-2PE_vs_SHAD	down	GO:0019752	Carboxylic acid metabolic process	0.0136	2.31	NA	NA	NA	NA
P10127	ADH4	3	3	YMD4529	SLAD-2PE_vs_SHAD	down	sce00010	Glycolysis / Gluconeogenesis	0.0183	3.98	NA	NA	NA	NA
P10127	ADH4	3	3	YMD4529	SLAD-2PE_vs_SHAD	down	sce01100	Metabolic pathways	0.00042	1.94	NA	NA	NA	NA
P10127	ADH4	3	3	YMD4529	SLAD-2PE_vs_SHAD	down	GO:1901576	Organic substance biosynthetic process	1.86e-05	1.84	NA	NA	NA	NA
P10127	ADH4	3	3	YMD4529	SLAD-2PE_vs_SHAD	down	GO:0071704	Organic substance metabolic process	0.0381	1.28	NA	NA	NA	NA
P10127	ADH4	3	3	YMD4529	SLAD-2PE_vs_SHAD	down	GO:1901564	Organonitrogen compound metabolic process	0.0022	1.57	NA	NA	NA	NA
P10127	ADH4	3	3	YMD4529	SLAD-2PE_vs_SHAD	down	GO:0044283	Small molecule biosynthetic process	0.0136	2.59	NA	NA	NA	NA
P54115	ALD6	3	4	YMD4529	SLAD-2PE_vs_SHAD	down	sce01110	Biosynthesis of secondary metabolites	0.00014	2.52	R-SCE-211859	Biological oxidations	0.0125342	4.32
P54115	ALD6	3	4	YMD4529	SLAD-2PE_vs_SHAD	down	GO:0009058	Biosynthetic process	1.84e-05	1.84	R-SCE-211859	Biological oxidations	0.0125342	4.32
P54115	ALD6	3	4	YMD4529	SLAD-2PE_vs_SHAD	down	GO:0019752	Carboxylic acid metabolic process	0.0136	2.31	R-SCE-211859	Biological oxidations	0.0125342	4.32
P54115	ALD6	3	4	YMD4529	SLAD-2PE_vs_SHAD	down	GO:0044249	Cellular biosynthetic process	0.0021	1.72	R-SCE-211859	Biological oxidations	0.0125342	4.32
P54115	ALD6	3	4	YMD4529	SLAD-2PE_vs_SHAD	down	GO:0005829	Cytosol	0.001	1.92	R-SCE-211859	Biological oxidations	0.0125342	4.32
P54115	ALD6	3	4	YMD4529	SLAD-2PE_vs_SHAD	down	sce00010	Glycolysis / Gluconeogenesis	0.0183	3.98	R-SCE-211859	Biological oxidations	0.0125342	4.32
P54115	ALD6	3	4	YMD4529	SLAD-2PE_vs_SHAD	down	sce01100	Metabolic pathways	0.00042	1.94	R-SCE-211859	Biological oxidations	0.0125342	4.32
P54115	ALD6	3	4	YMD4529	SLAD-2PE_vs_SHAD	down	GO:0032787	Monocarboxylic acid metabolic process	0.0381	3.25	R-SCE-211859	Biological oxidations	0.0125342	4.32
P54115	ALD6	3	4	YMD4529	SLAD-2PE_vs_SHAD	down	GO:1901576	Organic substance biosynthetic process	1.86e-05	1.84	R-SCE-211859	Biological oxidations	0.0125342	4.32
P54115	ALD6	3	4	YMD4529	SLAD-2PE_vs_SHAD	down	GO:0071704	Organic substance metabolic process	0.0381	1.28	R-SCE-211859	Biological oxidations	0.0125342	4.32
P54115	ALD6	3	4	YMD4529	SLAD-2PE_vs_SHAD	down	GO:0044283	Small molecule biosynthetic process	0.0136	2.59	R-SCE-211859	Biological oxidations	0.0125342	4.32
P32449	ARO4	3	5	YMD4529	SLAD-2PE_vs_SHAD	down	sce01230	Biosynthesis of amino acids	0.0035	3.01	NA	NA	NA	NA
P32449	ARO4	3	5	YMD4529	SLAD-2PE_vs_SHAD	down	sce01110	Biosynthesis of secondary metabolites	0.00014	2.52	NA	NA	NA	NA
P32449	ARO4	3	5	YMD4529	SLAD-2PE_vs_SHAD	down	GO:0009058	Biosynthetic process	1.84e-05	1.84	NA	NA	NA	NA
P32449	ARO4	3	5	YMD4529	SLAD-2PE_vs_SHAD	down	GO:0019752	Carboxylic acid metabolic process	0.0136	2.31	NA	NA	NA	NA
P32449	ARO4	3	5	YMD4529	SLAD-2PE_vs_SHAD	down	GO:0044249	Cellular biosynthetic process	0.0021	1.72	NA	NA	NA	NA
P32449	ARO4	3	5	YMD4529	SLAD-2PE_vs_SHAD	down	sce01100	Metabolic pathways	0.00042	1.94	NA	NA	NA	NA
P32449	ARO4	3	5	YMD4529	SLAD-2PE_vs_SHAD	down	GO:1901576	Organic substance biosynthetic process	1.86e-05	1.84	NA	NA	NA	NA
P32449	ARO4	3	5	YMD4529	SLAD-2PE_vs_SHAD	down	GO:0071704	Organic substance metabolic process	0.0381	1.28	NA	NA	NA	NA
P32449	ARO4	3	5	YMD4529	SLAD-2PE_vs_SHAD	down	GO:1901566	Organonitrogen compound biosynthetic process	0.0381	1.73	NA	NA	NA	NA
P32449	ARO4	3	5	YMD4529	SLAD-2PE_vs_SHAD	down	GO:1901564	Organonitrogen compound metabolic process	0.0022	1.57	NA	NA	NA	NA
P32449	ARO4	3	5	YMD4529	SLAD-2PE_vs_SHAD	down	GO:0044283	Small molecule biosynthetic process	0.0136	2.59	NA	NA	NA	NA
P00925	ENO2	3	12	YMD4529	SLAD-2PE_vs_SHAD	down	sce01230	Biosynthesis of amino acids	0.0035	3.01	R-SCE-70263	Gluconeogenesis	0.00967017	4.63
P00925	ENO2	3	12	YMD4529	SLAD-2PE_vs_SHAD	down	sce01230	Biosynthesis of amino acids	0.0035	3.01	R-SCE-70171	Glycolysis	0.0353896	3.41
P00925	ENO2	3	12	YMD4529	SLAD-2PE_vs_SHAD	down	sce01110	Biosynthesis of secondary metabolites	0.00014	2.52	R-SCE-70263	Gluconeogenesis	0.00967017	4.63
P00925	ENO2	3	12	YMD4529	SLAD-2PE_vs_SHAD	down	sce01110	Biosynthesis of secondary metabolites	0.00014	2.52	R-SCE-70171	Glycolysis	0.0353896	3.41
P00925	ENO2	3	12	YMD4529	SLAD-2PE_vs_SHAD	down	GO:0019752	Carboxylic acid metabolic process	0.0136	2.31	R-SCE-70263	Gluconeogenesis	0.00967017	4.63
P00925	ENO2	3	12	YMD4529	SLAD-2PE_vs_SHAD	down	GO:0019752	Carboxylic acid metabolic process	0.0136	2.31	R-SCE-70171	Glycolysis	0.0353896	3.41
P00925	ENO2	3	12	YMD4529	SLAD-2PE_vs_SHAD	down	GO:0005829	Cytosol	0.001	1.92	R-SCE-70263	Gluconeogenesis	0.00967017	4.63
P00925	ENO2	3	12	YMD4529	SLAD-2PE_vs_SHAD	down	GO:0005829	Cytosol	0.001	1.92	R-SCE-70171	Glycolysis	0.0353896	3.41
P00925	ENO2	3	12	YMD4529	SLAD-2PE_vs_SHAD	down	sce00010	Glycolysis / Gluconeogenesis	0.0183	3.98	R-SCE-70263	Gluconeogenesis	0.00967017	4.63
P00925	ENO2	3	12	YMD4529	SLAD-2PE_vs_SHAD	down	sce00010	Glycolysis / Gluconeogenesis	0.0183	3.98	R-SCE-70171	Glycolysis	0.0353896	3.41
P00925	ENO2	3	12	YMD4529	SLAD-2PE_vs_SHAD	down	sce01100	Metabolic pathways	0.00042	1.94	R-SCE-70263	Gluconeogenesis	0.00967017	4.63
P00925	ENO2	3	12	YMD4529	SLAD-2PE_vs_SHAD	down	sce01100	Metabolic pathways	0.00042	1.94	R-SCE-70171	Glycolysis	0.0353896	3.41
P00925	ENO2	3	12	YMD4529	SLAD-2PE_vs_SHAD	down	GO:0032787	Monocarboxylic acid metabolic process	0.0381	3.25	R-SCE-70263	Gluconeogenesis	0.00967017	4.63
P00925	ENO2	3	12	YMD4529	SLAD-2PE_vs_SHAD	down	GO:0032787	Monocarboxylic acid metabolic process	0.0381	3.25	R-SCE-70171	Glycolysis	0.0353896	3.41
P00925	ENO2	3	12	YMD4529	SLAD-2PE_vs_SHAD	down	GO:0071704	Organic substance metabolic process	0.0381	1.28	R-SCE-70263	Gluconeogenesis	0.00967017	4.63
P00925	ENO2	3	12	YMD4529	SLAD-2PE_vs_SHAD	down	GO:0071704	Organic substance metabolic process	0.0381	1.28	R-SCE-70171	Glycolysis	0.0353896	3.41
P00925	ENO2	3	12	YMD4529	SLAD-2PE_vs_SHAD	down	GO:1901564	Organonitrogen compound metabolic process	0.0022	1.57	R-SCE-70263	Gluconeogenesis	0.00967017	4.63
P00925	ENO2	3	12	YMD4529	SLAD-2PE_vs_SHAD	down	GO:1901564	Organonitrogen compound metabolic process	0.0022	1.57	R-SCE-70171	Glycolysis	0.0353896	3.41
P38720	GND1	3	16	YMD4529	SLAD-2PE_vs_SHAD	down	sce01110	Biosynthesis of secondary metabolites	0.00014	2.52	NA	NA	NA	NA
P38720	GND1	3	16	YMD4529	SLAD-2PE_vs_SHAD	down	GO:0019752	Carboxylic acid metabolic process	0.0136	2.31	NA	NA	NA	NA
P38720	GND1	3	16	YMD4529	SLAD-2PE_vs_SHAD	down	GO:0005829	Cytosol	0.001	1.92	NA	NA	NA	NA
P38720	GND1	3	16	YMD4529	SLAD-2PE_vs_SHAD	down	sce01100	Metabolic pathways	0.00042	1.94	NA	NA	NA	NA
P38720	GND1	3	16	YMD4529	SLAD-2PE_vs_SHAD	down	GO:0032787	Monocarboxylic acid metabolic process	0.0381	3.25	NA	NA	NA	NA
P38720	GND1	3	16	YMD4529	SLAD-2PE_vs_SHAD	down	GO:0071704	Organic substance metabolic process	0.0381	1.28	NA	NA	NA	NA
P00950	GPM1	3	17	YMD4529	SLAD-2PE_vs_SHAD	down	sce01230	Biosynthesis of amino acids	0.0035	3.01	R-SCE-70263	Gluconeogenesis	0.00967017	4.63
P00950	GPM1	3	17	YMD4529	SLAD-2PE_vs_SHAD	down	sce01230	Biosynthesis of amino acids	0.0035	3.01	R-SCE-70171	Glycolysis	0.0353896	3.41
P00950	GPM1	3	17	YMD4529	SLAD-2PE_vs_SHAD	down	sce01110	Biosynthesis of secondary metabolites	0.00014	2.52	R-SCE-70263	Gluconeogenesis	0.00967017	4.63
P00950	GPM1	3	17	YMD4529	SLAD-2PE_vs_SHAD	down	sce01110	Biosynthesis of secondary metabolites	0.00014	2.52	R-SCE-70171	Glycolysis	0.0353896	3.41
P00950	GPM1	3	17	YMD4529	SLAD-2PE_vs_SHAD	down	GO:0009058	Biosynthetic process	1.84e-05	1.84	R-SCE-70263	Gluconeogenesis	0.00967017	4.63
P00950	GPM1	3	17	YMD4529	SLAD-2PE_vs_SHAD	down	GO:0009058	Biosynthetic process	1.84e-05	1.84	R-SCE-70171	Glycolysis	0.0353896	3.41
P00950	GPM1	3	17	YMD4529	SLAD-2PE_vs_SHAD	down	GO:0019752	Carboxylic acid metabolic process	0.0136	2.31	R-SCE-70263	Gluconeogenesis	0.00967017	4.63
P00950	GPM1	3	17	YMD4529	SLAD-2PE_vs_SHAD	down	GO:0019752	Carboxylic acid metabolic process	0.0136	2.31	R-SCE-70171	Glycolysis	0.0353896	3.41
P00950	GPM1	3	17	YMD4529	SLAD-2PE_vs_SHAD	down	GO:0005829	Cytosol	0.001	1.92	R-SCE-70263	Gluconeogenesis	0.00967017	4.63
P00950	GPM1	3	17	YMD4529	SLAD-2PE_vs_SHAD	down	GO:0005829	Cytosol	0.001	1.92	R-SCE-70171	Glycolysis	0.0353896	3.41
P00950	GPM1	3	17	YMD4529	SLAD-2PE_vs_SHAD	down	sce00010	Glycolysis / Gluconeogenesis	0.0183	3.98	R-SCE-70263	Gluconeogenesis	0.00967017	4.63
P00950	GPM1	3	17	YMD4529	SLAD-2PE_vs_SHAD	down	sce00010	Glycolysis / Gluconeogenesis	0.0183	3.98	R-SCE-70171	Glycolysis	0.0353896	3.41
P00950	GPM1	3	17	YMD4529	SLAD-2PE_vs_SHAD	down	sce01100	Metabolic pathways	0.00042	1.94	R-SCE-70263	Gluconeogenesis	0.00967017	4.63
P00950	GPM1	3	17	YMD4529	SLAD-2PE_vs_SHAD	down	sce01100	Metabolic pathways	0.00042	1.94	R-SCE-70171	Glycolysis	0.0353896	3.41
P00950	GPM1	3	17	YMD4529	SLAD-2PE_vs_SHAD	down	GO:0032787	Monocarboxylic acid metabolic process	0.0381	3.25	R-SCE-70263	Gluconeogenesis	0.00967017	4.63
P00950	GPM1	3	17	YMD4529	SLAD-2PE_vs_SHAD	down	GO:0032787	Monocarboxylic acid metabolic process	0.0381	3.25	R-SCE-70171	Glycolysis	0.0353896	3.41
P00950	GPM1	3	17	YMD4529	SLAD-2PE_vs_SHAD	down	GO:1901576	Organic substance biosynthetic process	1.86e-05	1.84	R-SCE-70263	Gluconeogenesis	0.00967017	4.63
P00950	GPM1	3	17	YMD4529	SLAD-2PE_vs_SHAD	down	GO:1901576	Organic substance biosynthetic process	1.86e-05	1.84	R-SCE-70171	Glycolysis	0.0353896	3.41
P00950	GPM1	3	17	YMD4529	SLAD-2PE_vs_SHAD	down	GO:0071704	Organic substance metabolic process	0.0381	1.28	R-SCE-70263	Gluconeogenesis	0.00967017	4.63
P00950	GPM1	3	17	YMD4529	SLAD-2PE_vs_SHAD	down	GO:0071704	Organic substance metabolic process	0.0381	1.28	R-SCE-70171	Glycolysis	0.0353896	3.41
P00950	GPM1	3	17	YMD4529	SLAD-2PE_vs_SHAD	down	GO:1901564	Organonitrogen compound metabolic process	0.0022	1.57	R-SCE-70263	Gluconeogenesis	0.00967017	4.63
P00950	GPM1	3	17	YMD4529	SLAD-2PE_vs_SHAD	down	GO:1901564	Organonitrogen compound metabolic process	0.0022	1.57	R-SCE-70171	Glycolysis	0.0353896	3.41
P00950	GPM1	3	17	YMD4529	SLAD-2PE_vs_SHAD	down	GO:0044283	Small molecule biosynthetic process	0.0136	2.59	R-SCE-70263	Gluconeogenesis	0.00967017	4.63
P00950	GPM1	3	17	YMD4529	SLAD-2PE_vs_SHAD	down	GO:0044283	Small molecule biosynthetic process	0.0136	2.59	R-SCE-70171	Glycolysis	0.0353896	3.41
P16467	PDC5	3	30	YMD4529	SLAD-2PE_vs_SHAD	down	sce01110	Biosynthesis of secondary metabolites	0.00014	2.52	NA	NA	NA	NA
P16467	PDC5	3	30	YMD4529	SLAD-2PE_vs_SHAD	down	GO:0009058	Biosynthetic process	1.84e-05	1.84	NA	NA	NA	NA
P16467	PDC5	3	30	YMD4529	SLAD-2PE_vs_SHAD	down	GO:0019752	Carboxylic acid metabolic process	0.0136	2.31	NA	NA	NA	NA
P16467	PDC5	3	30	YMD4529	SLAD-2PE_vs_SHAD	down	GO:0005829	Cytosol	0.001	1.92	NA	NA	NA	NA
P16467	PDC5	3	30	YMD4529	SLAD-2PE_vs_SHAD	down	sce00010	Glycolysis / Gluconeogenesis	0.0183	3.98	NA	NA	NA	NA
P16467	PDC5	3	30	YMD4529	SLAD-2PE_vs_SHAD	down	sce01100	Metabolic pathways	0.00042	1.94	NA	NA	NA	NA
P16467	PDC5	3	30	YMD4529	SLAD-2PE_vs_SHAD	down	GO:0032787	Monocarboxylic acid metabolic process	0.0381	3.25	NA	NA	NA	NA
P16467	PDC5	3	30	YMD4529	SLAD-2PE_vs_SHAD	down	GO:1901576	Organic substance biosynthetic process	1.86e-05	1.84	NA	NA	NA	NA
P16467	PDC5	3	30	YMD4529	SLAD-2PE_vs_SHAD	down	GO:0071704	Organic substance metabolic process	0.0381	1.28	NA	NA	NA	NA
P16467	PDC5	3	30	YMD4529	SLAD-2PE_vs_SHAD	down	GO:1901564	Organonitrogen compound metabolic process	0.0022	1.57	NA	NA	NA	NA
P16467	PDC5	3	30	YMD4529	SLAD-2PE_vs_SHAD	down	GO:0044283	Small molecule biosynthetic process	0.0136	2.59	NA	NA	NA	NA
P00560	PGK1	3	32	YMD4529	SLAD-2PE_vs_SHAD	down	sce01230	Biosynthesis of amino acids	0.0035	3.01	R-SCE-70263	Gluconeogenesis	0.00967017	4.63
P00560	PGK1	3	32	YMD4529	SLAD-2PE_vs_SHAD	down	sce01230	Biosynthesis of amino acids	0.0035	3.01	R-SCE-70171	Glycolysis	0.0353896	3.41
P00560	PGK1	3	32	YMD4529	SLAD-2PE_vs_SHAD	down	sce01110	Biosynthesis of secondary metabolites	0.00014	2.52	R-SCE-70263	Gluconeogenesis	0.00967017	4.63
P00560	PGK1	3	32	YMD4529	SLAD-2PE_vs_SHAD	down	sce01110	Biosynthesis of secondary metabolites	0.00014	2.52	R-SCE-70171	Glycolysis	0.0353896	3.41
P00560	PGK1	3	32	YMD4529	SLAD-2PE_vs_SHAD	down	GO:0009058	Biosynthetic process	1.84e-05	1.84	R-SCE-70263	Gluconeogenesis	0.00967017	4.63
P00560	PGK1	3	32	YMD4529	SLAD-2PE_vs_SHAD	down	GO:0009058	Biosynthetic process	1.84e-05	1.84	R-SCE-70171	Glycolysis	0.0353896	3.41
P00560	PGK1	3	32	YMD4529	SLAD-2PE_vs_SHAD	down	GO:0019752	Carboxylic acid metabolic process	0.0136	2.31	R-SCE-70263	Gluconeogenesis	0.00967017	4.63
P00560	PGK1	3	32	YMD4529	SLAD-2PE_vs_SHAD	down	GO:0019752	Carboxylic acid metabolic process	0.0136	2.31	R-SCE-70171	Glycolysis	0.0353896	3.41
P00560	PGK1	3	32	YMD4529	SLAD-2PE_vs_SHAD	down	GO:0005829	Cytosol	0.001	1.92	R-SCE-70263	Gluconeogenesis	0.00967017	4.63
P00560	PGK1	3	32	YMD4529	SLAD-2PE_vs_SHAD	down	GO:0005829	Cytosol	0.001	1.92	R-SCE-70171	Glycolysis	0.0353896	3.41
P00560	PGK1	3	32	YMD4529	SLAD-2PE_vs_SHAD	down	sce00010	Glycolysis / Gluconeogenesis	0.0183	3.98	R-SCE-70263	Gluconeogenesis	0.00967017	4.63
P00560	PGK1	3	32	YMD4529	SLAD-2PE_vs_SHAD	down	sce00010	Glycolysis / Gluconeogenesis	0.0183	3.98	R-SCE-70171	Glycolysis	0.0353896	3.41
P00560	PGK1	3	32	YMD4529	SLAD-2PE_vs_SHAD	down	sce01100	Metabolic pathways	0.00042	1.94	R-SCE-70263	Gluconeogenesis	0.00967017	4.63
P00560	PGK1	3	32	YMD4529	SLAD-2PE_vs_SHAD	down	sce01100	Metabolic pathways	0.00042	1.94	R-SCE-70171	Glycolysis	0.0353896	3.41
P00560	PGK1	3	32	YMD4529	SLAD-2PE_vs_SHAD	down	GO:0032787	Monocarboxylic acid metabolic process	0.0381	3.25	R-SCE-70263	Gluconeogenesis	0.00967017	4.63
P00560	PGK1	3	32	YMD4529	SLAD-2PE_vs_SHAD	down	GO:0032787	Monocarboxylic acid metabolic process	0.0381	3.25	R-SCE-70171	Glycolysis	0.0353896	3.41
P00560	PGK1	3	32	YMD4529	SLAD-2PE_vs_SHAD	down	GO:1901576	Organic substance biosynthetic process	1.86e-05	1.84	R-SCE-70263	Gluconeogenesis	0.00967017	4.63
P00560	PGK1	3	32	YMD4529	SLAD-2PE_vs_SHAD	down	GO:1901576	Organic substance biosynthetic process	1.86e-05	1.84	R-SCE-70171	Glycolysis	0.0353896	3.41
P00560	PGK1	3	32	YMD4529	SLAD-2PE_vs_SHAD	down	GO:0071704	Organic substance metabolic process	0.0381	1.28	R-SCE-70263	Gluconeogenesis	0.00967017	4.63
P00560	PGK1	3	32	YMD4529	SLAD-2PE_vs_SHAD	down	GO:0071704	Organic substance metabolic process	0.0381	1.28	R-SCE-70171	Glycolysis	0.0353896	3.41
P00560	PGK1	3	32	YMD4529	SLAD-2PE_vs_SHAD	down	GO:1901564	Organonitrogen compound metabolic process	0.0022	1.57	R-SCE-70263	Gluconeogenesis	0.00967017	4.63
P00560	PGK1	3	32	YMD4529	SLAD-2PE_vs_SHAD	down	GO:1901564	Organonitrogen compound metabolic process	0.0022	1.57	R-SCE-70171	Glycolysis	0.0353896	3.41
P00560	PGK1	3	32	YMD4529	SLAD-2PE_vs_SHAD	down	GO:0044283	Small molecule biosynthetic process	0.0136	2.59	R-SCE-70263	Gluconeogenesis	0.00967017	4.63
P00560	PGK1	3	32	YMD4529	SLAD-2PE_vs_SHAD	down	GO:0044283	Small molecule biosynthetic process	0.0136	2.59	R-SCE-70171	Glycolysis	0.0353896	3.41
P40054	SER3	3	54	YMD4529	SLAD-2PE_vs_SHAD	down	sce01230	Biosynthesis of amino acids	0.0035	3.01	NA	NA	NA	NA
P40054	SER3	3	54	YMD4529	SLAD-2PE_vs_SHAD	down	sce01110	Biosynthesis of secondary metabolites	0.00014	2.52	NA	NA	NA	NA
P40054	SER3	3	54	YMD4529	SLAD-2PE_vs_SHAD	down	GO:0009058	Biosynthetic process	1.84e-05	1.84	NA	NA	NA	NA
P40054	SER3	3	54	YMD4529	SLAD-2PE_vs_SHAD	down	GO:0019752	Carboxylic acid metabolic process	0.0136	2.31	NA	NA	NA	NA
P40054	SER3	3	54	YMD4529	SLAD-2PE_vs_SHAD	down	GO:0044249	Cellular biosynthetic process	0.0021	1.72	NA	NA	NA	NA
P40054	SER3	3	54	YMD4529	SLAD-2PE_vs_SHAD	down	GO:0005829	Cytosol	0.001	1.92	NA	NA	NA	NA
P40054	SER3	3	54	YMD4529	SLAD-2PE_vs_SHAD	down	sce01100	Metabolic pathways	0.00042	1.94	NA	NA	NA	NA
P40054	SER3	3	54	YMD4529	SLAD-2PE_vs_SHAD	down	GO:1901576	Organic substance biosynthetic process	1.86e-05	1.84	NA	NA	NA	NA
P40054	SER3	3	54	YMD4529	SLAD-2PE_vs_SHAD	down	GO:0071704	Organic substance metabolic process	0.0381	1.28	NA	NA	NA	NA
P40054	SER3	3	54	YMD4529	SLAD-2PE_vs_SHAD	down	GO:1901566	Organonitrogen compound biosynthetic process	0.0381	1.73	NA	NA	NA	NA
P40054	SER3	3	54	YMD4529	SLAD-2PE_vs_SHAD	down	GO:1901564	Organonitrogen compound metabolic process	0.0022	1.57	NA	NA	NA	NA
P40054	SER3	3	54	YMD4529	SLAD-2PE_vs_SHAD	down	GO:0044283	Small molecule biosynthetic process	0.0136	2.59	NA	NA	NA	NA
P38858	SOL3	3	55	YMD4529	SLAD-2PE_vs_SHAD	down	sce01110	Biosynthesis of secondary metabolites	0.00014	2.52	NA	NA	NA	NA
P38858	SOL3	3	55	YMD4529	SLAD-2PE_vs_SHAD	down	sce01100	Metabolic pathways	0.00042	1.94	NA	NA	NA	NA
P38858	SOL3	3	55	YMD4529	SLAD-2PE_vs_SHAD	down	GO:0071704	Organic substance metabolic process	0.0381	1.28	NA	NA	NA	NA
P00360	TDH1	3	59	YMD4529	SLAD-2PE_vs_SHAD	down	sce01230	Biosynthesis of amino acids	0.0035	3.01	R-SCE-70263	Gluconeogenesis	0.00967017	4.63
P00360	TDH1	3	59	YMD4529	SLAD-2PE_vs_SHAD	down	sce01230	Biosynthesis of amino acids	0.0035	3.01	R-SCE-70171	Glycolysis	0.0353896	3.41
P00360	TDH1	3	59	YMD4529	SLAD-2PE_vs_SHAD	down	sce01110	Biosynthesis of secondary metabolites	0.00014	2.52	R-SCE-70263	Gluconeogenesis	0.00967017	4.63
P00360	TDH1	3	59	YMD4529	SLAD-2PE_vs_SHAD	down	sce01110	Biosynthesis of secondary metabolites	0.00014	2.52	R-SCE-70171	Glycolysis	0.0353896	3.41
P00360	TDH1	3	59	YMD4529	SLAD-2PE_vs_SHAD	down	GO:0009058	Biosynthetic process	1.84e-05	1.84	R-SCE-70263	Gluconeogenesis	0.00967017	4.63
P00360	TDH1	3	59	YMD4529	SLAD-2PE_vs_SHAD	down	GO:0009058	Biosynthetic process	1.84e-05	1.84	R-SCE-70171	Glycolysis	0.0353896	3.41
P00360	TDH1	3	59	YMD4529	SLAD-2PE_vs_SHAD	down	GO:0019752	Carboxylic acid metabolic process	0.0136	2.31	R-SCE-70263	Gluconeogenesis	0.00967017	4.63
P00360	TDH1	3	59	YMD4529	SLAD-2PE_vs_SHAD	down	GO:0019752	Carboxylic acid metabolic process	0.0136	2.31	R-SCE-70171	Glycolysis	0.0353896	3.41
P00360	TDH1	3	59	YMD4529	SLAD-2PE_vs_SHAD	down	GO:0005829	Cytosol	0.001	1.92	R-SCE-70263	Gluconeogenesis	0.00967017	4.63
P00360	TDH1	3	59	YMD4529	SLAD-2PE_vs_SHAD	down	GO:0005829	Cytosol	0.001	1.92	R-SCE-70171	Glycolysis	0.0353896	3.41
P00360	TDH1	3	59	YMD4529	SLAD-2PE_vs_SHAD	down	sce00010	Glycolysis / Gluconeogenesis	0.0183	3.98	R-SCE-70263	Gluconeogenesis	0.00967017	4.63
P00360	TDH1	3	59	YMD4529	SLAD-2PE_vs_SHAD	down	sce00010	Glycolysis / Gluconeogenesis	0.0183	3.98	R-SCE-70171	Glycolysis	0.0353896	3.41
P00360	TDH1	3	59	YMD4529	SLAD-2PE_vs_SHAD	down	sce01100	Metabolic pathways	0.00042	1.94	R-SCE-70263	Gluconeogenesis	0.00967017	4.63
P00360	TDH1	3	59	YMD4529	SLAD-2PE_vs_SHAD	down	sce01100	Metabolic pathways	0.00042	1.94	R-SCE-70171	Glycolysis	0.0353896	3.41
P00360	TDH1	3	59	YMD4529	SLAD-2PE_vs_SHAD	down	GO:0032787	Monocarboxylic acid metabolic process	0.0381	3.25	R-SCE-70263	Gluconeogenesis	0.00967017	4.63
P00360	TDH1	3	59	YMD4529	SLAD-2PE_vs_SHAD	down	GO:0032787	Monocarboxylic acid metabolic process	0.0381	3.25	R-SCE-70171	Glycolysis	0.0353896	3.41
P00360	TDH1	3	59	YMD4529	SLAD-2PE_vs_SHAD	down	GO:1901576	Organic substance biosynthetic process	1.86e-05	1.84	R-SCE-70263	Gluconeogenesis	0.00967017	4.63
P00360	TDH1	3	59	YMD4529	SLAD-2PE_vs_SHAD	down	GO:1901576	Organic substance biosynthetic process	1.86e-05	1.84	R-SCE-70171	Glycolysis	0.0353896	3.41
P00360	TDH1	3	59	YMD4529	SLAD-2PE_vs_SHAD	down	GO:0071704	Organic substance metabolic process	0.0381	1.28	R-SCE-70263	Gluconeogenesis	0.00967017	4.63
P00360	TDH1	3	59	YMD4529	SLAD-2PE_vs_SHAD	down	GO:0071704	Organic substance metabolic process	0.0381	1.28	R-SCE-70171	Glycolysis	0.0353896	3.41
P00360	TDH1	3	59	YMD4529	SLAD-2PE_vs_SHAD	down	GO:1901564	Organonitrogen compound metabolic process	0.0022	1.57	R-SCE-70263	Gluconeogenesis	0.00967017	4.63
P00360	TDH1	3	59	YMD4529	SLAD-2PE_vs_SHAD	down	GO:1901564	Organonitrogen compound metabolic process	0.0022	1.57	R-SCE-70171	Glycolysis	0.0353896	3.41
P00360	TDH1	3	59	YMD4529	SLAD-2PE_vs_SHAD	down	GO:0044283	Small molecule biosynthetic process	0.0136	2.59	R-SCE-70263	Gluconeogenesis	0.00967017	4.63
P00360	TDH1	3	59	YMD4529	SLAD-2PE_vs_SHAD	down	GO:0044283	Small molecule biosynthetic process	0.0136	2.59	R-SCE-70171	Glycolysis	0.0353896	3.41
P00358	TDH2	3	60	YMD4529	SLAD-2PE_vs_SHAD	down	sce01230	Biosynthesis of amino acids	0.0035	3.01	R-SCE-70263	Gluconeogenesis	0.00967017	4.63
P00358	TDH2	3	60	YMD4529	SLAD-2PE_vs_SHAD	down	sce01230	Biosynthesis of amino acids	0.0035	3.01	R-SCE-70171	Glycolysis	0.0353896	3.41
P00358	TDH2	3	60	YMD4529	SLAD-2PE_vs_SHAD	down	sce01110	Biosynthesis of secondary metabolites	0.00014	2.52	R-SCE-70263	Gluconeogenesis	0.00967017	4.63
P00358	TDH2	3	60	YMD4529	SLAD-2PE_vs_SHAD	down	sce01110	Biosynthesis of secondary metabolites	0.00014	2.52	R-SCE-70171	Glycolysis	0.0353896	3.41
P00358	TDH2	3	60	YMD4529	SLAD-2PE_vs_SHAD	down	GO:0009058	Biosynthetic process	1.84e-05	1.84	R-SCE-70263	Gluconeogenesis	0.00967017	4.63
P00358	TDH2	3	60	YMD4529	SLAD-2PE_vs_SHAD	down	GO:0009058	Biosynthetic process	1.84e-05	1.84	R-SCE-70171	Glycolysis	0.0353896	3.41
P00358	TDH2	3	60	YMD4529	SLAD-2PE_vs_SHAD	down	GO:0019752	Carboxylic acid metabolic process	0.0136	2.31	R-SCE-70263	Gluconeogenesis	0.00967017	4.63
P00358	TDH2	3	60	YMD4529	SLAD-2PE_vs_SHAD	down	GO:0019752	Carboxylic acid metabolic process	0.0136	2.31	R-SCE-70171	Glycolysis	0.0353896	3.41
P00358	TDH2	3	60	YMD4529	SLAD-2PE_vs_SHAD	down	GO:0005829	Cytosol	0.001	1.92	R-SCE-70263	Gluconeogenesis	0.00967017	4.63
P00358	TDH2	3	60	YMD4529	SLAD-2PE_vs_SHAD	down	GO:0005829	Cytosol	0.001	1.92	R-SCE-70171	Glycolysis	0.0353896	3.41
P00358	TDH2	3	60	YMD4529	SLAD-2PE_vs_SHAD	down	sce00010	Glycolysis / Gluconeogenesis	0.0183	3.98	R-SCE-70263	Gluconeogenesis	0.00967017	4.63
P00358	TDH2	3	60	YMD4529	SLAD-2PE_vs_SHAD	down	sce00010	Glycolysis / Gluconeogenesis	0.0183	3.98	R-SCE-70171	Glycolysis	0.0353896	3.41
P00358	TDH2	3	60	YMD4529	SLAD-2PE_vs_SHAD	down	sce01100	Metabolic pathways	0.00042	1.94	R-SCE-70263	Gluconeogenesis	0.00967017	4.63
P00358	TDH2	3	60	YMD4529	SLAD-2PE_vs_SHAD	down	sce01100	Metabolic pathways	0.00042	1.94	R-SCE-70171	Glycolysis	0.0353896	3.41
P00358	TDH2	3	60	YMD4529	SLAD-2PE_vs_SHAD	down	GO:0032787	Monocarboxylic acid metabolic process	0.0381	3.25	R-SCE-70263	Gluconeogenesis	0.00967017	4.63
P00358	TDH2	3	60	YMD4529	SLAD-2PE_vs_SHAD	down	GO:0032787	Monocarboxylic acid metabolic process	0.0381	3.25	R-SCE-70171	Glycolysis	0.0353896	3.41
P00358	TDH2	3	60	YMD4529	SLAD-2PE_vs_SHAD	down	GO:1901576	Organic substance biosynthetic process	1.86e-05	1.84	R-SCE-70263	Gluconeogenesis	0.00967017	4.63
P00358	TDH2	3	60	YMD4529	SLAD-2PE_vs_SHAD	down	GO:1901576	Organic substance biosynthetic process	1.86e-05	1.84	R-SCE-70171	Glycolysis	0.0353896	3.41
P00358	TDH2	3	60	YMD4529	SLAD-2PE_vs_SHAD	down	GO:0071704	Organic substance metabolic process	0.0381	1.28	R-SCE-70263	Gluconeogenesis	0.00967017	4.63
P00358	TDH2	3	60	YMD4529	SLAD-2PE_vs_SHAD	down	GO:0071704	Organic substance metabolic process	0.0381	1.28	R-SCE-70171	Glycolysis	0.0353896	3.41
P00358	TDH2	3	60	YMD4529	SLAD-2PE_vs_SHAD	down	GO:1901564	Organonitrogen compound metabolic process	0.0022	1.57	R-SCE-70263	Gluconeogenesis	0.00967017	4.63
P00358	TDH2	3	60	YMD4529	SLAD-2PE_vs_SHAD	down	GO:1901564	Organonitrogen compound metabolic process	0.0022	1.57	R-SCE-70171	Glycolysis	0.0353896	3.41
P00358	TDH2	3	60	YMD4529	SLAD-2PE_vs_SHAD	down	GO:0044283	Small molecule biosynthetic process	0.0136	2.59	R-SCE-70263	Gluconeogenesis	0.00967017	4.63
P00358	TDH2	3	60	YMD4529	SLAD-2PE_vs_SHAD	down	GO:0044283	Small molecule biosynthetic process	0.0136	2.59	R-SCE-70171	Glycolysis	0.0353896	3.41
P23254	TKL1	3	61	YMD4529	SLAD-2PE_vs_SHAD	down	sce01230	Biosynthesis of amino acids	0.0035	3.01	NA	NA	NA	NA
P23254	TKL1	3	61	YMD4529	SLAD-2PE_vs_SHAD	down	sce01110	Biosynthesis of secondary metabolites	0.00014	2.52	NA	NA	NA	NA
P23254	TKL1	3	61	YMD4529	SLAD-2PE_vs_SHAD	down	GO:0005829	Cytosol	0.001	1.92	NA	NA	NA	NA
P23254	TKL1	3	61	YMD4529	SLAD-2PE_vs_SHAD	down	sce01100	Metabolic pathways	0.00042	1.94	NA	NA	NA	NA
P23254	TKL1	3	61	YMD4529	SLAD-2PE_vs_SHAD	down	GO:0071704	Organic substance metabolic process	0.0381	1.28	NA	NA	NA	NA
P30902	ATP7	4	6	YMD4529	SLAD-2PE_vs_SHAD	down	GO:0009058	Biosynthetic process	1.84e-05	1.84	NA	NA	NA	NA
P30902	ATP7	4	6	YMD4529	SLAD-2PE_vs_SHAD	down	GO:0044249	Cellular biosynthetic process	0.0021	1.72	NA	NA	NA	NA
P30902	ATP7	4	6	YMD4529	SLAD-2PE_vs_SHAD	down	sce01100	Metabolic pathways	0.00042	1.94	NA	NA	NA	NA
P30902	ATP7	4	6	YMD4529	SLAD-2PE_vs_SHAD	down	GO:1901576	Organic substance biosynthetic process	1.86e-05	1.84	NA	NA	NA	NA
P30902	ATP7	4	6	YMD4529	SLAD-2PE_vs_SHAD	down	GO:0071704	Organic substance metabolic process	0.0381	1.28	NA	NA	NA	NA
P30902	ATP7	4	6	YMD4529	SLAD-2PE_vs_SHAD	down	GO:1901566	Organonitrogen compound biosynthetic process	0.0381	1.73	NA	NA	NA	NA
P30902	ATP7	4	6	YMD4529	SLAD-2PE_vs_SHAD	down	GO:1901564	Organonitrogen compound metabolic process	0.0022	1.57	NA	NA	NA	NA
P06634	DED1	4	9	YMD4529	SLAD-2PE_vs_SHAD	down	GO:0009058	Biosynthetic process	1.84e-05	1.84	NA	NA	NA	NA
P06634	DED1	4	9	YMD4529	SLAD-2PE_vs_SHAD	down	GO:0044249	Cellular biosynthetic process	0.0021	1.72	NA	NA	NA	NA
P06634	DED1	4	9	YMD4529	SLAD-2PE_vs_SHAD	down	GO:1901576	Organic substance biosynthetic process	1.86e-05	1.84	NA	NA	NA	NA
P06634	DED1	4	9	YMD4529	SLAD-2PE_vs_SHAD	down	GO:0071704	Organic substance metabolic process	0.0381	1.28	NA	NA	NA	NA
P06634	DED1	4	9	YMD4529	SLAD-2PE_vs_SHAD	down	GO:1901566	Organonitrogen compound biosynthetic process	0.0381	1.73	NA	NA	NA	NA
P06634	DED1	4	9	YMD4529	SLAD-2PE_vs_SHAD	down	GO:1901564	Organonitrogen compound metabolic process	0.0022	1.57	NA	NA	NA	NA
P31116	HOM6	5	19	YMD4529	SLAD-2PE_vs_SHAD	down	sce01230	Biosynthesis of amino acids	0.0035	3.01	NA	NA	NA	NA
P31116	HOM6	5	19	YMD4529	SLAD-2PE_vs_SHAD	down	sce01110	Biosynthesis of secondary metabolites	0.00014	2.52	NA	NA	NA	NA
P31116	HOM6	5	19	YMD4529	SLAD-2PE_vs_SHAD	down	GO:0009058	Biosynthetic process	1.84e-05	1.84	NA	NA	NA	NA
P31116	HOM6	5	19	YMD4529	SLAD-2PE_vs_SHAD	down	GO:0019752	Carboxylic acid metabolic process	0.0136	2.31	NA	NA	NA	NA
P31116	HOM6	5	19	YMD4529	SLAD-2PE_vs_SHAD	down	GO:0044249	Cellular biosynthetic process	0.0021	1.72	NA	NA	NA	NA
P31116	HOM6	5	19	YMD4529	SLAD-2PE_vs_SHAD	down	sce01100	Metabolic pathways	0.00042	1.94	NA	NA	NA	NA
P31116	HOM6	5	19	YMD4529	SLAD-2PE_vs_SHAD	down	GO:1901576	Organic substance biosynthetic process	1.86e-05	1.84	NA	NA	NA	NA
P31116	HOM6	5	19	YMD4529	SLAD-2PE_vs_SHAD	down	GO:0071704	Organic substance metabolic process	0.0381	1.28	NA	NA	NA	NA
P31116	HOM6	5	19	YMD4529	SLAD-2PE_vs_SHAD	down	GO:1901566	Organonitrogen compound biosynthetic process	0.0381	1.73	NA	NA	NA	NA
P31116	HOM6	5	19	YMD4529	SLAD-2PE_vs_SHAD	down	GO:1901564	Organonitrogen compound metabolic process	0.0022	1.57	NA	NA	NA	NA
P31116	HOM6	5	19	YMD4529	SLAD-2PE_vs_SHAD	down	GO:0044283	Small molecule biosynthetic process	0.0136	2.59	NA	NA	NA	NA
P39692	MET10	5	28	YMD4529	SLAD-2PE_vs_SHAD	down	GO:0009058	Biosynthetic process	1.84e-05	1.84	NA	NA	NA	NA
P39692	MET10	5	28	YMD4529	SLAD-2PE_vs_SHAD	down	GO:0044249	Cellular biosynthetic process	0.0021	1.72	NA	NA	NA	NA
P39692	MET10	5	28	YMD4529	SLAD-2PE_vs_SHAD	down	GO:0005829	Cytosol	0.001	1.92	NA	NA	NA	NA
P39692	MET10	5	28	YMD4529	SLAD-2PE_vs_SHAD	down	sce01100	Metabolic pathways	0.00042	1.94	NA	NA	NA	NA
P05694	MET6	5	29	YMD4529	SLAD-2PE_vs_SHAD	down	sce01230	Biosynthesis of amino acids	0.0035	3.01	NA	NA	NA	NA
P05694	MET6	5	29	YMD4529	SLAD-2PE_vs_SHAD	down	sce01110	Biosynthesis of secondary metabolites	0.00014	2.52	NA	NA	NA	NA
P05694	MET6	5	29	YMD4529	SLAD-2PE_vs_SHAD	down	GO:0009058	Biosynthetic process	1.84e-05	1.84	NA	NA	NA	NA
P05694	MET6	5	29	YMD4529	SLAD-2PE_vs_SHAD	down	GO:0019752	Carboxylic acid metabolic process	0.0136	2.31	NA	NA	NA	NA
P05694	MET6	5	29	YMD4529	SLAD-2PE_vs_SHAD	down	GO:0044249	Cellular biosynthetic process	0.0021	1.72	NA	NA	NA	NA
P05694	MET6	5	29	YMD4529	SLAD-2PE_vs_SHAD	down	sce01100	Metabolic pathways	0.00042	1.94	NA	NA	NA	NA
P05694	MET6	5	29	YMD4529	SLAD-2PE_vs_SHAD	down	GO:1901576	Organic substance biosynthetic process	1.86e-05	1.84	NA	NA	NA	NA
P05694	MET6	5	29	YMD4529	SLAD-2PE_vs_SHAD	down	GO:0071704	Organic substance metabolic process	0.0381	1.28	NA	NA	NA	NA
P05694	MET6	5	29	YMD4529	SLAD-2PE_vs_SHAD	down	GO:1901566	Organonitrogen compound biosynthetic process	0.0381	1.73	NA	NA	NA	NA
P05694	MET6	5	29	YMD4529	SLAD-2PE_vs_SHAD	down	GO:1901564	Organonitrogen compound metabolic process	0.0022	1.57	NA	NA	NA	NA
P05694	MET6	5	29	YMD4529	SLAD-2PE_vs_SHAD	down	GO:0044283	Small molecule biosynthetic process	0.0136	2.59	NA	NA	NA	NA
P39954	SAH1	5	50	YMD4529	SLAD-2PE_vs_SHAD	down	GO:0009058	Biosynthetic process	1.84e-05	1.84	R-SCE-211859	Biological oxidations	0.0125342	4.32
P39954	SAH1	5	50	YMD4529	SLAD-2PE_vs_SHAD	down	GO:0019752	Carboxylic acid metabolic process	0.0136	2.31	R-SCE-211859	Biological oxidations	0.0125342	4.32
P39954	SAH1	5	50	YMD4529	SLAD-2PE_vs_SHAD	down	GO:0044249	Cellular biosynthetic process	0.0021	1.72	R-SCE-211859	Biological oxidations	0.0125342	4.32
P39954	SAH1	5	50	YMD4529	SLAD-2PE_vs_SHAD	down	GO:0005829	Cytosol	0.001	1.92	R-SCE-211859	Biological oxidations	0.0125342	4.32
P39954	SAH1	5	50	YMD4529	SLAD-2PE_vs_SHAD	down	sce01100	Metabolic pathways	0.00042	1.94	R-SCE-211859	Biological oxidations	0.0125342	4.32
P39954	SAH1	5	50	YMD4529	SLAD-2PE_vs_SHAD	down	GO:1901576	Organic substance biosynthetic process	1.86e-05	1.84	R-SCE-211859	Biological oxidations	0.0125342	4.32
P39954	SAH1	5	50	YMD4529	SLAD-2PE_vs_SHAD	down	GO:0071704	Organic substance metabolic process	0.0381	1.28	R-SCE-211859	Biological oxidations	0.0125342	4.32
P39954	SAH1	5	50	YMD4529	SLAD-2PE_vs_SHAD	down	GO:1901566	Organonitrogen compound biosynthetic process	0.0381	1.73	R-SCE-211859	Biological oxidations	0.0125342	4.32
P39954	SAH1	5	50	YMD4529	SLAD-2PE_vs_SHAD	down	GO:1901564	Organonitrogen compound metabolic process	0.0022	1.57	R-SCE-211859	Biological oxidations	0.0125342	4.32
P10659	SAM1	5	51	YMD4529	SLAD-2PE_vs_SHAD	down	sce01230	Biosynthesis of amino acids	0.0035	3.01	R-SCE-211859	Biological oxidations	0.0125342	4.32
P10659	SAM1	5	51	YMD4529	SLAD-2PE_vs_SHAD	down	sce01110	Biosynthesis of secondary metabolites	0.00014	2.52	R-SCE-211859	Biological oxidations	0.0125342	4.32
P10659	SAM1	5	51	YMD4529	SLAD-2PE_vs_SHAD	down	GO:0009058	Biosynthetic process	1.84e-05	1.84	R-SCE-211859	Biological oxidations	0.0125342	4.32
P10659	SAM1	5	51	YMD4529	SLAD-2PE_vs_SHAD	down	GO:0019752	Carboxylic acid metabolic process	0.0136	2.31	R-SCE-211859	Biological oxidations	0.0125342	4.32
P10659	SAM1	5	51	YMD4529	SLAD-2PE_vs_SHAD	down	GO:0044249	Cellular biosynthetic process	0.0021	1.72	R-SCE-211859	Biological oxidations	0.0125342	4.32
P10659	SAM1	5	51	YMD4529	SLAD-2PE_vs_SHAD	down	GO:0005829	Cytosol	0.001	1.92	R-SCE-211859	Biological oxidations	0.0125342	4.32
P10659	SAM1	5	51	YMD4529	SLAD-2PE_vs_SHAD	down	sce01100	Metabolic pathways	0.00042	1.94	R-SCE-211859	Biological oxidations	0.0125342	4.32
P10659	SAM1	5	51	YMD4529	SLAD-2PE_vs_SHAD	down	GO:1901576	Organic substance biosynthetic process	1.86e-05	1.84	R-SCE-211859	Biological oxidations	0.0125342	4.32
P10659	SAM1	5	51	YMD4529	SLAD-2PE_vs_SHAD	down	GO:0071704	Organic substance metabolic process	0.0381	1.28	R-SCE-211859	Biological oxidations	0.0125342	4.32
P10659	SAM1	5	51	YMD4529	SLAD-2PE_vs_SHAD	down	GO:1901564	Organonitrogen compound metabolic process	0.0022	1.57	R-SCE-211859	Biological oxidations	0.0125342	4.32
P19358	SAM2	5	52	YMD4529	SLAD-2PE_vs_SHAD	down	sce01230	Biosynthesis of amino acids	0.0035	3.01	R-SCE-211859	Biological oxidations	0.0125342	4.32
P19358	SAM2	5	52	YMD4529	SLAD-2PE_vs_SHAD	down	sce01110	Biosynthesis of secondary metabolites	0.00014	2.52	R-SCE-211859	Biological oxidations	0.0125342	4.32
P19358	SAM2	5	52	YMD4529	SLAD-2PE_vs_SHAD	down	GO:0009058	Biosynthetic process	1.84e-05	1.84	R-SCE-211859	Biological oxidations	0.0125342	4.32
P19358	SAM2	5	52	YMD4529	SLAD-2PE_vs_SHAD	down	GO:0019752	Carboxylic acid metabolic process	0.0136	2.31	R-SCE-211859	Biological oxidations	0.0125342	4.32
P19358	SAM2	5	52	YMD4529	SLAD-2PE_vs_SHAD	down	GO:0044249	Cellular biosynthetic process	0.0021	1.72	R-SCE-211859	Biological oxidations	0.0125342	4.32
P19358	SAM2	5	52	YMD4529	SLAD-2PE_vs_SHAD	down	GO:0005829	Cytosol	0.001	1.92	R-SCE-211859	Biological oxidations	0.0125342	4.32
P19358	SAM2	5	52	YMD4529	SLAD-2PE_vs_SHAD	down	sce01100	Metabolic pathways	0.00042	1.94	R-SCE-211859	Biological oxidations	0.0125342	4.32
P19358	SAM2	5	52	YMD4529	SLAD-2PE_vs_SHAD	down	GO:1901576	Organic substance biosynthetic process	1.86e-05	1.84	R-SCE-211859	Biological oxidations	0.0125342	4.32
P19358	SAM2	5	52	YMD4529	SLAD-2PE_vs_SHAD	down	GO:0071704	Organic substance metabolic process	0.0381	1.28	R-SCE-211859	Biological oxidations	0.0125342	4.32
P19358	SAM2	5	52	YMD4529	SLAD-2PE_vs_SHAD	down	GO:1901564	Organonitrogen compound metabolic process	0.0022	1.57	R-SCE-211859	Biological oxidations	0.0125342	4.32
P32324	EFT1	6	11	YMD4529	SLAD-2PE_vs_SHAD	down	NA	NA	NA	NA	NA	NA	NA	NA
P0C0W9	RPL11A	6	34	YMD4529	SLAD-2PE_vs_SHAD	down	GO:0009058	Biosynthetic process	1.84e-05	1.84	R-SCE-72689	Formation of a pool of free 40S subunits	0.00221366	2.63
P0C0W9	RPL11A	6	34	YMD4529	SLAD-2PE_vs_SHAD	down	GO:0009058	Biosynthetic process	1.84e-05	1.84	R-SCE-72706	GTP hydrolysis and joining of the 60S ribosomal subunit	0.00221366	2.63
P0C0W9	RPL11A	6	34	YMD4529	SLAD-2PE_vs_SHAD	down	GO:0009058	Biosynthetic process	1.84e-05	1.84	R-SCE-1799339	SRP-dependent cotranslational protein targeting to membrane	0.00221366	2.59
P0C0W9	RPL11A	6	34	YMD4529	SLAD-2PE_vs_SHAD	down	GO:0009058	Biosynthetic process	1.84e-05	1.84	R-SCE-975956	Nonsense Mediated Decay (NMD) independent of the Exon Junction Complex (EJC)	0.00269586	2.49
P0C0W9	RPL11A	6	34	YMD4529	SLAD-2PE_vs_SHAD	down	GO:0009058	Biosynthetic process	1.84e-05	1.84	R-SCE-927802	Nonsense-Mediated Decay (NMD)	0.00328594	2.37
P0C0W9	RPL11A	6	34	YMD4529	SLAD-2PE_vs_SHAD	down	GO:0009058	Biosynthetic process	1.84e-05	1.84	R-SCE-975957	Nonsense Mediated Decay (NMD) enhanced by the Exon Junction Complex (EJC)	0.00328594	2.37
P0C0W9	RPL11A	6	34	YMD4529	SLAD-2PE_vs_SHAD	down	GO:0009058	Biosynthetic process	1.84e-05	1.84	R-SCE-156827	L13a-mediated translational silencing of Ceruloplasmin expression	0.00641469	2.21
P0C0W9	RPL11A	6	34	YMD4529	SLAD-2PE_vs_SHAD	down	GO:0009058	Biosynthetic process	1.84e-05	1.84	R-SCE-72766	Translation	0.006556	2.07
P0C0W9	RPL11A	6	34	YMD4529	SLAD-2PE_vs_SHAD	down	GO:0009058	Biosynthetic process	1.84e-05	1.84	R-SCE-72613	Eukaryotic Translation Initiation	0.006556	2.14
P0C0W9	RPL11A	6	34	YMD4529	SLAD-2PE_vs_SHAD	down	GO:0009058	Biosynthetic process	1.84e-05	1.84	R-SCE-72737	Cap-dependent Translation Initiation	0.006556	2.14
P0C0W9	RPL11A	6	34	YMD4529	SLAD-2PE_vs_SHAD	down	GO:0044249	Cellular biosynthetic process	0.0021	1.72	R-SCE-72689	Formation of a pool of free 40S subunits	0.00221366	2.63
P0C0W9	RPL11A	6	34	YMD4529	SLAD-2PE_vs_SHAD	down	GO:0044249	Cellular biosynthetic process	0.0021	1.72	R-SCE-72706	GTP hydrolysis and joining of the 60S ribosomal subunit	0.00221366	2.63
P0C0W9	RPL11A	6	34	YMD4529	SLAD-2PE_vs_SHAD	down	GO:0044249	Cellular biosynthetic process	0.0021	1.72	R-SCE-1799339	SRP-dependent cotranslational protein targeting to membrane	0.00221366	2.59
P0C0W9	RPL11A	6	34	YMD4529	SLAD-2PE_vs_SHAD	down	GO:0044249	Cellular biosynthetic process	0.0021	1.72	R-SCE-975956	Nonsense Mediated Decay (NMD) independent of the Exon Junction Complex (EJC)	0.00269586	2.49
P0C0W9	RPL11A	6	34	YMD4529	SLAD-2PE_vs_SHAD	down	GO:0044249	Cellular biosynthetic process	0.0021	1.72	R-SCE-927802	Nonsense-Mediated Decay (NMD)	0.00328594	2.37
P0C0W9	RPL11A	6	34	YMD4529	SLAD-2PE_vs_SHAD	down	GO:0044249	Cellular biosynthetic process	0.0021	1.72	R-SCE-975957	Nonsense Mediated Decay (NMD) enhanced by the Exon Junction Complex (EJC)	0.00328594	2.37
P0C0W9	RPL11A	6	34	YMD4529	SLAD-2PE_vs_SHAD	down	GO:0044249	Cellular biosynthetic process	0.0021	1.72	R-SCE-156827	L13a-mediated translational silencing of Ceruloplasmin expression	0.00641469	2.21
P0C0W9	RPL11A	6	34	YMD4529	SLAD-2PE_vs_SHAD	down	GO:0044249	Cellular biosynthetic process	0.0021	1.72	R-SCE-72766	Translation	0.006556	2.07
P0C0W9	RPL11A	6	34	YMD4529	SLAD-2PE_vs_SHAD	down	GO:0044249	Cellular biosynthetic process	0.0021	1.72	R-SCE-72613	Eukaryotic Translation Initiation	0.006556	2.14
P0C0W9	RPL11A	6	34	YMD4529	SLAD-2PE_vs_SHAD	down	GO:0044249	Cellular biosynthetic process	0.0021	1.72	R-SCE-72737	Cap-dependent Translation Initiation	0.006556	2.14
P0C0W9	RPL11A	6	34	YMD4529	SLAD-2PE_vs_SHAD	down	GO:0005829	Cytosol	0.001	1.92	R-SCE-72689	Formation of a pool of free 40S subunits	0.00221366	2.63
P0C0W9	RPL11A	6	34	YMD4529	SLAD-2PE_vs_SHAD	down	GO:0005829	Cytosol	0.001	1.92	R-SCE-72706	GTP hydrolysis and joining of the 60S ribosomal subunit	0.00221366	2.63
P0C0W9	RPL11A	6	34	YMD4529	SLAD-2PE_vs_SHAD	down	GO:0005829	Cytosol	0.001	1.92	R-SCE-1799339	SRP-dependent cotranslational protein targeting to membrane	0.00221366	2.59
P0C0W9	RPL11A	6	34	YMD4529	SLAD-2PE_vs_SHAD	down	GO:0005829	Cytosol	0.001	1.92	R-SCE-975956	Nonsense Mediated Decay (NMD) independent of the Exon Junction Complex (EJC)	0.00269586	2.49
P0C0W9	RPL11A	6	34	YMD4529	SLAD-2PE_vs_SHAD	down	GO:0005829	Cytosol	0.001	1.92	R-SCE-927802	Nonsense-Mediated Decay (NMD)	0.00328594	2.37
P0C0W9	RPL11A	6	34	YMD4529	SLAD-2PE_vs_SHAD	down	GO:0005829	Cytosol	0.001	1.92	R-SCE-975957	Nonsense Mediated Decay (NMD) enhanced by the Exon Junction Complex (EJC)	0.00328594	2.37
P0C0W9	RPL11A	6	34	YMD4529	SLAD-2PE_vs_SHAD	down	GO:0005829	Cytosol	0.001	1.92	R-SCE-156827	L13a-mediated translational silencing of Ceruloplasmin expression	0.00641469	2.21
P0C0W9	RPL11A	6	34	YMD4529	SLAD-2PE_vs_SHAD	down	GO:0005829	Cytosol	0.001	1.92	R-SCE-72766	Translation	0.006556	2.07
P0C0W9	RPL11A	6	34	YMD4529	SLAD-2PE_vs_SHAD	down	GO:0005829	Cytosol	0.001	1.92	R-SCE-72613	Eukaryotic Translation Initiation	0.006556	2.14
P0C0W9	RPL11A	6	34	YMD4529	SLAD-2PE_vs_SHAD	down	GO:0005829	Cytosol	0.001	1.92	R-SCE-72737	Cap-dependent Translation Initiation	0.006556	2.14
P0C0W9	RPL11A	6	34	YMD4529	SLAD-2PE_vs_SHAD	down	GO:1901576	Organic substance biosynthetic process	1.86e-05	1.84	R-SCE-72689	Formation of a pool of free 40S subunits	0.00221366	2.63
P0C0W9	RPL11A	6	34	YMD4529	SLAD-2PE_vs_SHAD	down	GO:1901576	Organic substance biosynthetic process	1.86e-05	1.84	R-SCE-72706	GTP hydrolysis and joining of the 60S ribosomal subunit	0.00221366	2.63
P0C0W9	RPL11A	6	34	YMD4529	SLAD-2PE_vs_SHAD	down	GO:1901576	Organic substance biosynthetic process	1.86e-05	1.84	R-SCE-1799339	SRP-dependent cotranslational protein targeting to membrane	0.00221366	2.59
P0C0W9	RPL11A	6	34	YMD4529	SLAD-2PE_vs_SHAD	down	GO:1901576	Organic substance biosynthetic process	1.86e-05	1.84	R-SCE-975956	Nonsense Mediated Decay (NMD) independent of the Exon Junction Complex (EJC)	0.00269586	2.49
P0C0W9	RPL11A	6	34	YMD4529	SLAD-2PE_vs_SHAD	down	GO:1901576	Organic substance biosynthetic process	1.86e-05	1.84	R-SCE-927802	Nonsense-Mediated Decay (NMD)	0.00328594	2.37
P0C0W9	RPL11A	6	34	YMD4529	SLAD-2PE_vs_SHAD	down	GO:1901576	Organic substance biosynthetic process	1.86e-05	1.84	R-SCE-975957	Nonsense Mediated Decay (NMD) enhanced by the Exon Junction Complex (EJC)	0.00328594	2.37
P0C0W9	RPL11A	6	34	YMD4529	SLAD-2PE_vs_SHAD	down	GO:1901576	Organic substance biosynthetic process	1.86e-05	1.84	R-SCE-156827	L13a-mediated translational silencing of Ceruloplasmin expression	0.00641469	2.21
P0C0W9	RPL11A	6	34	YMD4529	SLAD-2PE_vs_SHAD	down	GO:1901576	Organic substance biosynthetic process	1.86e-05	1.84	R-SCE-72766	Translation	0.006556	2.07
P0C0W9	RPL11A	6	34	YMD4529	SLAD-2PE_vs_SHAD	down	GO:1901576	Organic substance biosynthetic process	1.86e-05	1.84	R-SCE-72613	Eukaryotic Translation Initiation	0.006556	2.14
P0C0W9	RPL11A	6	34	YMD4529	SLAD-2PE_vs_SHAD	down	GO:1901576	Organic substance biosynthetic process	1.86e-05	1.84	R-SCE-72737	Cap-dependent Translation Initiation	0.006556	2.14
P0C0W9	RPL11A	6	34	YMD4529	SLAD-2PE_vs_SHAD	down	GO:0071704	Organic substance metabolic process	0.0381	1.28	R-SCE-72689	Formation of a pool of free 40S subunits	0.00221366	2.63
P0C0W9	RPL11A	6	34	YMD4529	SLAD-2PE_vs_SHAD	down	GO:0071704	Organic substance metabolic process	0.0381	1.28	R-SCE-72706	GTP hydrolysis and joining of the 60S ribosomal subunit	0.00221366	2.63
P0C0W9	RPL11A	6	34	YMD4529	SLAD-2PE_vs_SHAD	down	GO:0071704	Organic substance metabolic process	0.0381	1.28	R-SCE-1799339	SRP-dependent cotranslational protein targeting to membrane	0.00221366	2.59
P0C0W9	RPL11A	6	34	YMD4529	SLAD-2PE_vs_SHAD	down	GO:0071704	Organic substance metabolic process	0.0381	1.28	R-SCE-975956	Nonsense Mediated Decay (NMD) independent of the Exon Junction Complex (EJC)	0.00269586	2.49
P0C0W9	RPL11A	6	34	YMD4529	SLAD-2PE_vs_SHAD	down	GO:0071704	Organic substance metabolic process	0.0381	1.28	R-SCE-927802	Nonsense-Mediated Decay (NMD)	0.00328594	2.37
P0C0W9	RPL11A	6	34	YMD4529	SLAD-2PE_vs_SHAD	down	GO:0071704	Organic substance metabolic process	0.0381	1.28	R-SCE-975957	Nonsense Mediated Decay (NMD) enhanced by the Exon Junction Complex (EJC)	0.00328594	2.37
P0C0W9	RPL11A	6	34	YMD4529	SLAD-2PE_vs_SHAD	down	GO:0071704	Organic substance metabolic process	0.0381	1.28	R-SCE-156827	L13a-mediated translational silencing of Ceruloplasmin expression	0.00641469	2.21
P0C0W9	RPL11A	6	34	YMD4529	SLAD-2PE_vs_SHAD	down	GO:0071704	Organic substance metabolic process	0.0381	1.28	R-SCE-72766	Translation	0.006556	2.07
P0C0W9	RPL11A	6	34	YMD4529	SLAD-2PE_vs_SHAD	down	GO:0071704	Organic substance metabolic process	0.0381	1.28	R-SCE-72613	Eukaryotic Translation Initiation	0.006556	2.14
P0C0W9	RPL11A	6	34	YMD4529	SLAD-2PE_vs_SHAD	down	GO:0071704	Organic substance metabolic process	0.0381	1.28	R-SCE-72737	Cap-dependent Translation Initiation	0.006556	2.14
P0C0W9	RPL11A	6	34	YMD4529	SLAD-2PE_vs_SHAD	down	GO:1901566	Organonitrogen compound biosynthetic process	0.0381	1.73	R-SCE-72689	Formation of a pool of free 40S subunits	0.00221366	2.63
P0C0W9	RPL11A	6	34	YMD4529	SLAD-2PE_vs_SHAD	down	GO:1901566	Organonitrogen compound biosynthetic process	0.0381	1.73	R-SCE-72706	GTP hydrolysis and joining of the 60S ribosomal subunit	0.00221366	2.63
P0C0W9	RPL11A	6	34	YMD4529	SLAD-2PE_vs_SHAD	down	GO:1901566	Organonitrogen compound biosynthetic process	0.0381	1.73	R-SCE-1799339	SRP-dependent cotranslational protein targeting to membrane	0.00221366	2.59
P0C0W9	RPL11A	6	34	YMD4529	SLAD-2PE_vs_SHAD	down	GO:1901566	Organonitrogen compound biosynthetic process	0.0381	1.73	R-SCE-975956	Nonsense Mediated Decay (NMD) independent of the Exon Junction Complex (EJC)	0.00269586	2.49
P0C0W9	RPL11A	6	34	YMD4529	SLAD-2PE_vs_SHAD	down	GO:1901566	Organonitrogen compound biosynthetic process	0.0381	1.73	R-SCE-927802	Nonsense-Mediated Decay (NMD)	0.00328594	2.37
P0C0W9	RPL11A	6	34	YMD4529	SLAD-2PE_vs_SHAD	down	GO:1901566	Organonitrogen compound biosynthetic process	0.0381	1.73	R-SCE-975957	Nonsense Mediated Decay (NMD) enhanced by the Exon Junction Complex (EJC)	0.00328594	2.37
P0C0W9	RPL11A	6	34	YMD4529	SLAD-2PE_vs_SHAD	down	GO:1901566	Organonitrogen compound biosynthetic process	0.0381	1.73	R-SCE-156827	L13a-mediated translational silencing of Ceruloplasmin expression	0.00641469	2.21
P0C0W9	RPL11A	6	34	YMD4529	SLAD-2PE_vs_SHAD	down	GO:1901566	Organonitrogen compound biosynthetic process	0.0381	1.73	R-SCE-72766	Translation	0.006556	2.07
P0C0W9	RPL11A	6	34	YMD4529	SLAD-2PE_vs_SHAD	down	GO:1901566	Organonitrogen compound biosynthetic process	0.0381	1.73	R-SCE-72613	Eukaryotic Translation Initiation	0.006556	2.14
P0C0W9	RPL11A	6	34	YMD4529	SLAD-2PE_vs_SHAD	down	GO:1901566	Organonitrogen compound biosynthetic process	0.0381	1.73	R-SCE-72737	Cap-dependent Translation Initiation	0.006556	2.14
P0C0W9	RPL11A	6	34	YMD4529	SLAD-2PE_vs_SHAD	down	GO:1901564	Organonitrogen compound metabolic process	0.0022	1.57	R-SCE-72689	Formation of a pool of free 40S subunits	0.00221366	2.63
P0C0W9	RPL11A	6	34	YMD4529	SLAD-2PE_vs_SHAD	down	GO:1901564	Organonitrogen compound metabolic process	0.0022	1.57	R-SCE-72706	GTP hydrolysis and joining of the 60S ribosomal subunit	0.00221366	2.63
P0C0W9	RPL11A	6	34	YMD4529	SLAD-2PE_vs_SHAD	down	GO:1901564	Organonitrogen compound metabolic process	0.0022	1.57	R-SCE-1799339	SRP-dependent cotranslational protein targeting to membrane	0.00221366	2.59
P0C0W9	RPL11A	6	34	YMD4529	SLAD-2PE_vs_SHAD	down	GO:1901564	Organonitrogen compound metabolic process	0.0022	1.57	R-SCE-975956	Nonsense Mediated Decay (NMD) independent of the Exon Junction Complex (EJC)	0.00269586	2.49
P0C0W9	RPL11A	6	34	YMD4529	SLAD-2PE_vs_SHAD	down	GO:1901564	Organonitrogen compound metabolic process	0.0022	1.57	R-SCE-927802	Nonsense-Mediated Decay (NMD)	0.00328594	2.37
P0C0W9	RPL11A	6	34	YMD4529	SLAD-2PE_vs_SHAD	down	GO:1901564	Organonitrogen compound metabolic process	0.0022	1.57	R-SCE-975957	Nonsense Mediated Decay (NMD) enhanced by the Exon Junction Complex (EJC)	0.00328594	2.37
P0C0W9	RPL11A	6	34	YMD4529	SLAD-2PE_vs_SHAD	down	GO:1901564	Organonitrogen compound metabolic process	0.0022	1.57	R-SCE-156827	L13a-mediated translational silencing of Ceruloplasmin expression	0.00641469	2.21
P0C0W9	RPL11A	6	34	YMD4529	SLAD-2PE_vs_SHAD	down	GO:1901564	Organonitrogen compound metabolic process	0.0022	1.57	R-SCE-72766	Translation	0.006556	2.07
P0C0W9	RPL11A	6	34	YMD4529	SLAD-2PE_vs_SHAD	down	GO:1901564	Organonitrogen compound metabolic process	0.0022	1.57	R-SCE-72613	Eukaryotic Translation Initiation	0.006556	2.14
P0C0W9	RPL11A	6	34	YMD4529	SLAD-2PE_vs_SHAD	down	GO:1901564	Organonitrogen compound metabolic process	0.0022	1.57	R-SCE-72737	Cap-dependent Translation Initiation	0.006556	2.14
P0C0W9	RPL11A	6	34	YMD4529	SLAD-2PE_vs_SHAD	down	GO:0019843	rRNA binding	0.0397	4.65	R-SCE-72689	Formation of a pool of free 40S subunits	0.00221366	2.63
P0C0W9	RPL11A	6	34	YMD4529	SLAD-2PE_vs_SHAD	down	GO:0019843	rRNA binding	0.0397	4.65	R-SCE-72706	GTP hydrolysis and joining of the 60S ribosomal subunit	0.00221366	2.63
P0C0W9	RPL11A	6	34	YMD4529	SLAD-2PE_vs_SHAD	down	GO:0019843	rRNA binding	0.0397	4.65	R-SCE-1799339	SRP-dependent cotranslational protein targeting to membrane	0.00221366	2.59
P0C0W9	RPL11A	6	34	YMD4529	SLAD-2PE_vs_SHAD	down	GO:0019843	rRNA binding	0.0397	4.65	R-SCE-975956	Nonsense Mediated Decay (NMD) independent of the Exon Junction Complex (EJC)	0.00269586	2.49
P0C0W9	RPL11A	6	34	YMD4529	SLAD-2PE_vs_SHAD	down	GO:0019843	rRNA binding	0.0397	4.65	R-SCE-927802	Nonsense-Mediated Decay (NMD)	0.00328594	2.37
P0C0W9	RPL11A	6	34	YMD4529	SLAD-2PE_vs_SHAD	down	GO:0019843	rRNA binding	0.0397	4.65	R-SCE-975957	Nonsense Mediated Decay (NMD) enhanced by the Exon Junction Complex (EJC)	0.00328594	2.37
P0C0W9	RPL11A	6	34	YMD4529	SLAD-2PE_vs_SHAD	down	GO:0019843	rRNA binding	0.0397	4.65	R-SCE-156827	L13a-mediated translational silencing of Ceruloplasmin expression	0.00641469	2.21
P0C0W9	RPL11A	6	34	YMD4529	SLAD-2PE_vs_SHAD	down	GO:0019843	rRNA binding	0.0397	4.65	R-SCE-72766	Translation	0.006556	2.07
P0C0W9	RPL11A	6	34	YMD4529	SLAD-2PE_vs_SHAD	down	GO:0019843	rRNA binding	0.0397	4.65	R-SCE-72613	Eukaryotic Translation Initiation	0.006556	2.14
P0C0W9	RPL11A	6	34	YMD4529	SLAD-2PE_vs_SHAD	down	GO:0019843	rRNA binding	0.0397	4.65	R-SCE-72737	Cap-dependent Translation Initiation	0.006556	2.14
P0CX53	RPL12A	6	35	YMD4529	SLAD-2PE_vs_SHAD	down	GO:0009058	Biosynthetic process	1.84e-05	1.84	NA	NA	NA	NA
P0CX53	RPL12A	6	35	YMD4529	SLAD-2PE_vs_SHAD	down	GO:0044249	Cellular biosynthetic process	0.0021	1.72	NA	NA	NA	NA
P0CX53	RPL12A	6	35	YMD4529	SLAD-2PE_vs_SHAD	down	GO:0005829	Cytosol	0.001	1.92	NA	NA	NA	NA
P0CX53	RPL12A	6	35	YMD4529	SLAD-2PE_vs_SHAD	down	GO:1901576	Organic substance biosynthetic process	1.86e-05	1.84	NA	NA	NA	NA
P0CX53	RPL12A	6	35	YMD4529	SLAD-2PE_vs_SHAD	down	GO:0071704	Organic substance metabolic process	0.0381	1.28	NA	NA	NA	NA
P0CX53	RPL12A	6	35	YMD4529	SLAD-2PE_vs_SHAD	down	GO:1901566	Organonitrogen compound biosynthetic process	0.0381	1.73	NA	NA	NA	NA
P0CX53	RPL12A	6	35	YMD4529	SLAD-2PE_vs_SHAD	down	GO:1901564	Organonitrogen compound metabolic process	0.0022	1.57	NA	NA	NA	NA
P0CX53	RPL12A	6	35	YMD4529	SLAD-2PE_vs_SHAD	down	GO:0019843	rRNA binding	0.0397	4.65	NA	NA	NA	NA
P26784	RPL16A	6	36	YMD4529	SLAD-2PE_vs_SHAD	down	GO:0009058	Biosynthetic process	1.84e-05	1.84	R-SCE-72689	Formation of a pool of free 40S subunits	0.00221366	2.63
P26784	RPL16A	6	36	YMD4529	SLAD-2PE_vs_SHAD	down	GO:0009058	Biosynthetic process	1.84e-05	1.84	R-SCE-72706	GTP hydrolysis and joining of the 60S ribosomal subunit	0.00221366	2.63
P26784	RPL16A	6	36	YMD4529	SLAD-2PE_vs_SHAD	down	GO:0009058	Biosynthetic process	1.84e-05	1.84	R-SCE-1799339	SRP-dependent cotranslational protein targeting to membrane	0.00221366	2.59
P26784	RPL16A	6	36	YMD4529	SLAD-2PE_vs_SHAD	down	GO:0009058	Biosynthetic process	1.84e-05	1.84	R-SCE-975956	Nonsense Mediated Decay (NMD) independent of the Exon Junction Complex (EJC)	0.00269586	2.49
P26784	RPL16A	6	36	YMD4529	SLAD-2PE_vs_SHAD	down	GO:0009058	Biosynthetic process	1.84e-05	1.84	R-SCE-927802	Nonsense-Mediated Decay (NMD)	0.00328594	2.37
P26784	RPL16A	6	36	YMD4529	SLAD-2PE_vs_SHAD	down	GO:0009058	Biosynthetic process	1.84e-05	1.84	R-SCE-975957	Nonsense Mediated Decay (NMD) enhanced by the Exon Junction Complex (EJC)	0.00328594	2.37
P26784	RPL16A	6	36	YMD4529	SLAD-2PE_vs_SHAD	down	GO:0009058	Biosynthetic process	1.84e-05	1.84	R-SCE-156827	L13a-mediated translational silencing of Ceruloplasmin expression	0.00641469	2.21
P26784	RPL16A	6	36	YMD4529	SLAD-2PE_vs_SHAD	down	GO:0009058	Biosynthetic process	1.84e-05	1.84	R-SCE-72766	Translation	0.006556	2.07
P26784	RPL16A	6	36	YMD4529	SLAD-2PE_vs_SHAD	down	GO:0009058	Biosynthetic process	1.84e-05	1.84	R-SCE-72613	Eukaryotic Translation Initiation	0.006556	2.14
P26784	RPL16A	6	36	YMD4529	SLAD-2PE_vs_SHAD	down	GO:0009058	Biosynthetic process	1.84e-05	1.84	R-SCE-72737	Cap-dependent Translation Initiation	0.006556	2.14
P26784	RPL16A	6	36	YMD4529	SLAD-2PE_vs_SHAD	down	GO:0044249	Cellular biosynthetic process	0.0021	1.72	R-SCE-72689	Formation of a pool of free 40S subunits	0.00221366	2.63
P26784	RPL16A	6	36	YMD4529	SLAD-2PE_vs_SHAD	down	GO:0044249	Cellular biosynthetic process	0.0021	1.72	R-SCE-72706	GTP hydrolysis and joining of the 60S ribosomal subunit	0.00221366	2.63
P26784	RPL16A	6	36	YMD4529	SLAD-2PE_vs_SHAD	down	GO:0044249	Cellular biosynthetic process	0.0021	1.72	R-SCE-1799339	SRP-dependent cotranslational protein targeting to membrane	0.00221366	2.59
P26784	RPL16A	6	36	YMD4529	SLAD-2PE_vs_SHAD	down	GO:0044249	Cellular biosynthetic process	0.0021	1.72	R-SCE-975956	Nonsense Mediated Decay (NMD) independent of the Exon Junction Complex (EJC)	0.00269586	2.49
P26784	RPL16A	6	36	YMD4529	SLAD-2PE_vs_SHAD	down	GO:0044249	Cellular biosynthetic process	0.0021	1.72	R-SCE-927802	Nonsense-Mediated Decay (NMD)	0.00328594	2.37
P26784	RPL16A	6	36	YMD4529	SLAD-2PE_vs_SHAD	down	GO:0044249	Cellular biosynthetic process	0.0021	1.72	R-SCE-975957	Nonsense Mediated Decay (NMD) enhanced by the Exon Junction Complex (EJC)	0.00328594	2.37
P26784	RPL16A	6	36	YMD4529	SLAD-2PE_vs_SHAD	down	GO:0044249	Cellular biosynthetic process	0.0021	1.72	R-SCE-156827	L13a-mediated translational silencing of Ceruloplasmin expression	0.00641469	2.21
P26784	RPL16A	6	36	YMD4529	SLAD-2PE_vs_SHAD	down	GO:0044249	Cellular biosynthetic process	0.0021	1.72	R-SCE-72766	Translation	0.006556	2.07
P26784	RPL16A	6	36	YMD4529	SLAD-2PE_vs_SHAD	down	GO:0044249	Cellular biosynthetic process	0.0021	1.72	R-SCE-72613	Eukaryotic Translation Initiation	0.006556	2.14
P26784	RPL16A	6	36	YMD4529	SLAD-2PE_vs_SHAD	down	GO:0044249	Cellular biosynthetic process	0.0021	1.72	R-SCE-72737	Cap-dependent Translation Initiation	0.006556	2.14
P26784	RPL16A	6	36	YMD4529	SLAD-2PE_vs_SHAD	down	GO:0005829	Cytosol	0.001	1.92	R-SCE-72689	Formation of a pool of free 40S subunits	0.00221366	2.63
P26784	RPL16A	6	36	YMD4529	SLAD-2PE_vs_SHAD	down	GO:0005829	Cytosol	0.001	1.92	R-SCE-72706	GTP hydrolysis and joining of the 60S ribosomal subunit	0.00221366	2.63
P26784	RPL16A	6	36	YMD4529	SLAD-2PE_vs_SHAD	down	GO:0005829	Cytosol	0.001	1.92	R-SCE-1799339	SRP-dependent cotranslational protein targeting to membrane	0.00221366	2.59
P26784	RPL16A	6	36	YMD4529	SLAD-2PE_vs_SHAD	down	GO:0005829	Cytosol	0.001	1.92	R-SCE-975956	Nonsense Mediated Decay (NMD) independent of the Exon Junction Complex (EJC)	0.00269586	2.49
P26784	RPL16A	6	36	YMD4529	SLAD-2PE_vs_SHAD	down	GO:0005829	Cytosol	0.001	1.92	R-SCE-927802	Nonsense-Mediated Decay (NMD)	0.00328594	2.37
P26784	RPL16A	6	36	YMD4529	SLAD-2PE_vs_SHAD	down	GO:0005829	Cytosol	0.001	1.92	R-SCE-975957	Nonsense Mediated Decay (NMD) enhanced by the Exon Junction Complex (EJC)	0.00328594	2.37
P26784	RPL16A	6	36	YMD4529	SLAD-2PE_vs_SHAD	down	GO:0005829	Cytosol	0.001	1.92	R-SCE-156827	L13a-mediated translational silencing of Ceruloplasmin expression	0.00641469	2.21
P26784	RPL16A	6	36	YMD4529	SLAD-2PE_vs_SHAD	down	GO:0005829	Cytosol	0.001	1.92	R-SCE-72766	Translation	0.006556	2.07
P26784	RPL16A	6	36	YMD4529	SLAD-2PE_vs_SHAD	down	GO:0005829	Cytosol	0.001	1.92	R-SCE-72613	Eukaryotic Translation Initiation	0.006556	2.14
P26784	RPL16A	6	36	YMD4529	SLAD-2PE_vs_SHAD	down	GO:0005829	Cytosol	0.001	1.92	R-SCE-72737	Cap-dependent Translation Initiation	0.006556	2.14
P26784	RPL16A	6	36	YMD4529	SLAD-2PE_vs_SHAD	down	GO:1901576	Organic substance biosynthetic process	1.86e-05	1.84	R-SCE-72689	Formation of a pool of free 40S subunits	0.00221366	2.63
P26784	RPL16A	6	36	YMD4529	SLAD-2PE_vs_SHAD	down	GO:1901576	Organic substance biosynthetic process	1.86e-05	1.84	R-SCE-72706	GTP hydrolysis and joining of the 60S ribosomal subunit	0.00221366	2.63
P26784	RPL16A	6	36	YMD4529	SLAD-2PE_vs_SHAD	down	GO:1901576	Organic substance biosynthetic process	1.86e-05	1.84	R-SCE-1799339	SRP-dependent cotranslational protein targeting to membrane	0.00221366	2.59
P26784	RPL16A	6	36	YMD4529	SLAD-2PE_vs_SHAD	down	GO:1901576	Organic substance biosynthetic process	1.86e-05	1.84	R-SCE-975956	Nonsense Mediated Decay (NMD) independent of the Exon Junction Complex (EJC)	0.00269586	2.49
P26784	RPL16A	6	36	YMD4529	SLAD-2PE_vs_SHAD	down	GO:1901576	Organic substance biosynthetic process	1.86e-05	1.84	R-SCE-927802	Nonsense-Mediated Decay (NMD)	0.00328594	2.37
P26784	RPL16A	6	36	YMD4529	SLAD-2PE_vs_SHAD	down	GO:1901576	Organic substance biosynthetic process	1.86e-05	1.84	R-SCE-975957	Nonsense Mediated Decay (NMD) enhanced by the Exon Junction Complex (EJC)	0.00328594	2.37
P26784	RPL16A	6	36	YMD4529	SLAD-2PE_vs_SHAD	down	GO:1901576	Organic substance biosynthetic process	1.86e-05	1.84	R-SCE-156827	L13a-mediated translational silencing of Ceruloplasmin expression	0.00641469	2.21
P26784	RPL16A	6	36	YMD4529	SLAD-2PE_vs_SHAD	down	GO:1901576	Organic substance biosynthetic process	1.86e-05	1.84	R-SCE-72766	Translation	0.006556	2.07
P26784	RPL16A	6	36	YMD4529	SLAD-2PE_vs_SHAD	down	GO:1901576	Organic substance biosynthetic process	1.86e-05	1.84	R-SCE-72613	Eukaryotic Translation Initiation	0.006556	2.14
P26784	RPL16A	6	36	YMD4529	SLAD-2PE_vs_SHAD	down	GO:1901576	Organic substance biosynthetic process	1.86e-05	1.84	R-SCE-72737	Cap-dependent Translation Initiation	0.006556	2.14
P26784	RPL16A	6	36	YMD4529	SLAD-2PE_vs_SHAD	down	GO:0071704	Organic substance metabolic process	0.0381	1.28	R-SCE-72689	Formation of a pool of free 40S subunits	0.00221366	2.63
P26784	RPL16A	6	36	YMD4529	SLAD-2PE_vs_SHAD	down	GO:0071704	Organic substance metabolic process	0.0381	1.28	R-SCE-72706	GTP hydrolysis and joining of the 60S ribosomal subunit	0.00221366	2.63
P26784	RPL16A	6	36	YMD4529	SLAD-2PE_vs_SHAD	down	GO:0071704	Organic substance metabolic process	0.0381	1.28	R-SCE-1799339	SRP-dependent cotranslational protein targeting to membrane	0.00221366	2.59
P26784	RPL16A	6	36	YMD4529	SLAD-2PE_vs_SHAD	down	GO:0071704	Organic substance metabolic process	0.0381	1.28	R-SCE-975956	Nonsense Mediated Decay (NMD) independent of the Exon Junction Complex (EJC)	0.00269586	2.49
P26784	RPL16A	6	36	YMD4529	SLAD-2PE_vs_SHAD	down	GO:0071704	Organic substance metabolic process	0.0381	1.28	R-SCE-927802	Nonsense-Mediated Decay (NMD)	0.00328594	2.37
P26784	RPL16A	6	36	YMD4529	SLAD-2PE_vs_SHAD	down	GO:0071704	Organic substance metabolic process	0.0381	1.28	R-SCE-975957	Nonsense Mediated Decay (NMD) enhanced by the Exon Junction Complex (EJC)	0.00328594	2.37
P26784	RPL16A	6	36	YMD4529	SLAD-2PE_vs_SHAD	down	GO:0071704	Organic substance metabolic process	0.0381	1.28	R-SCE-156827	L13a-mediated translational silencing of Ceruloplasmin expression	0.00641469	2.21
P26784	RPL16A	6	36	YMD4529	SLAD-2PE_vs_SHAD	down	GO:0071704	Organic substance metabolic process	0.0381	1.28	R-SCE-72766	Translation	0.006556	2.07
P26784	RPL16A	6	36	YMD4529	SLAD-2PE_vs_SHAD	down	GO:0071704	Organic substance metabolic process	0.0381	1.28	R-SCE-72613	Eukaryotic Translation Initiation	0.006556	2.14
P26784	RPL16A	6	36	YMD4529	SLAD-2PE_vs_SHAD	down	GO:0071704	Organic substance metabolic process	0.0381	1.28	R-SCE-72737	Cap-dependent Translation Initiation	0.006556	2.14
P26784	RPL16A	6	36	YMD4529	SLAD-2PE_vs_SHAD	down	GO:1901566	Organonitrogen compound biosynthetic process	0.0381	1.73	R-SCE-72689	Formation of a pool of free 40S subunits	0.00221366	2.63
P26784	RPL16A	6	36	YMD4529	SLAD-2PE_vs_SHAD	down	GO:1901566	Organonitrogen compound biosynthetic process	0.0381	1.73	R-SCE-72706	GTP hydrolysis and joining of the 60S ribosomal subunit	0.00221366	2.63
P26784	RPL16A	6	36	YMD4529	SLAD-2PE_vs_SHAD	down	GO:1901566	Organonitrogen compound biosynthetic process	0.0381	1.73	R-SCE-1799339	SRP-dependent cotranslational protein targeting to membrane	0.00221366	2.59
P26784	RPL16A	6	36	YMD4529	SLAD-2PE_vs_SHAD	down	GO:1901566	Organonitrogen compound biosynthetic process	0.0381	1.73	R-SCE-975956	Nonsense Mediated Decay (NMD) independent of the Exon Junction Complex (EJC)	0.00269586	2.49
P26784	RPL16A	6	36	YMD4529	SLAD-2PE_vs_SHAD	down	GO:1901566	Organonitrogen compound biosynthetic process	0.0381	1.73	R-SCE-927802	Nonsense-Mediated Decay (NMD)	0.00328594	2.37
P26784	RPL16A	6	36	YMD4529	SLAD-2PE_vs_SHAD	down	GO:1901566	Organonitrogen compound biosynthetic process	0.0381	1.73	R-SCE-975957	Nonsense Mediated Decay (NMD) enhanced by the Exon Junction Complex (EJC)	0.00328594	2.37
P26784	RPL16A	6	36	YMD4529	SLAD-2PE_vs_SHAD	down	GO:1901566	Organonitrogen compound biosynthetic process	0.0381	1.73	R-SCE-156827	L13a-mediated translational silencing of Ceruloplasmin expression	0.00641469	2.21
P26784	RPL16A	6	36	YMD4529	SLAD-2PE_vs_SHAD	down	GO:1901566	Organonitrogen compound biosynthetic process	0.0381	1.73	R-SCE-72766	Translation	0.006556	2.07
P26784	RPL16A	6	36	YMD4529	SLAD-2PE_vs_SHAD	down	GO:1901566	Organonitrogen compound biosynthetic process	0.0381	1.73	R-SCE-72613	Eukaryotic Translation Initiation	0.006556	2.14
P26784	RPL16A	6	36	YMD4529	SLAD-2PE_vs_SHAD	down	GO:1901566	Organonitrogen compound biosynthetic process	0.0381	1.73	R-SCE-72737	Cap-dependent Translation Initiation	0.006556	2.14
P26784	RPL16A	6	36	YMD4529	SLAD-2PE_vs_SHAD	down	GO:1901564	Organonitrogen compound metabolic process	0.0022	1.57	R-SCE-72689	Formation of a pool of free 40S subunits	0.00221366	2.63
P26784	RPL16A	6	36	YMD4529	SLAD-2PE_vs_SHAD	down	GO:1901564	Organonitrogen compound metabolic process	0.0022	1.57	R-SCE-72706	GTP hydrolysis and joining of the 60S ribosomal subunit	0.00221366	2.63
P26784	RPL16A	6	36	YMD4529	SLAD-2PE_vs_SHAD	down	GO:1901564	Organonitrogen compound metabolic process	0.0022	1.57	R-SCE-1799339	SRP-dependent cotranslational protein targeting to membrane	0.00221366	2.59
P26784	RPL16A	6	36	YMD4529	SLAD-2PE_vs_SHAD	down	GO:1901564	Organonitrogen compound metabolic process	0.0022	1.57	R-SCE-975956	Nonsense Mediated Decay (NMD) independent of the Exon Junction Complex (EJC)	0.00269586	2.49
P26784	RPL16A	6	36	YMD4529	SLAD-2PE_vs_SHAD	down	GO:1901564	Organonitrogen compound metabolic process	0.0022	1.57	R-SCE-927802	Nonsense-Mediated Decay (NMD)	0.00328594	2.37
P26784	RPL16A	6	36	YMD4529	SLAD-2PE_vs_SHAD	down	GO:1901564	Organonitrogen compound metabolic process	0.0022	1.57	R-SCE-975957	Nonsense Mediated Decay (NMD) enhanced by the Exon Junction Complex (EJC)	0.00328594	2.37
P26784	RPL16A	6	36	YMD4529	SLAD-2PE_vs_SHAD	down	GO:1901564	Organonitrogen compound metabolic process	0.0022	1.57	R-SCE-156827	L13a-mediated translational silencing of Ceruloplasmin expression	0.00641469	2.21
P26784	RPL16A	6	36	YMD4529	SLAD-2PE_vs_SHAD	down	GO:1901564	Organonitrogen compound metabolic process	0.0022	1.57	R-SCE-72766	Translation	0.006556	2.07
P26784	RPL16A	6	36	YMD4529	SLAD-2PE_vs_SHAD	down	GO:1901564	Organonitrogen compound metabolic process	0.0022	1.57	R-SCE-72613	Eukaryotic Translation Initiation	0.006556	2.14
P26784	RPL16A	6	36	YMD4529	SLAD-2PE_vs_SHAD	down	GO:1901564	Organonitrogen compound metabolic process	0.0022	1.57	R-SCE-72737	Cap-dependent Translation Initiation	0.006556	2.14
P0CX82	RPL19A	6	37	YMD4529	SLAD-2PE_vs_SHAD	down	GO:0009058	Biosynthetic process	1.84e-05	1.84	NA	NA	NA	NA
P0CX82	RPL19A	6	37	YMD4529	SLAD-2PE_vs_SHAD	down	GO:0044249	Cellular biosynthetic process	0.0021	1.72	NA	NA	NA	NA
P0CX82	RPL19A	6	37	YMD4529	SLAD-2PE_vs_SHAD	down	GO:0005829	Cytosol	0.001	1.92	NA	NA	NA	NA
P0CX82	RPL19A	6	37	YMD4529	SLAD-2PE_vs_SHAD	down	GO:1901576	Organic substance biosynthetic process	1.86e-05	1.84	NA	NA	NA	NA
P0CX82	RPL19A	6	37	YMD4529	SLAD-2PE_vs_SHAD	down	GO:0071704	Organic substance metabolic process	0.0381	1.28	NA	NA	NA	NA
P0CX82	RPL19A	6	37	YMD4529	SLAD-2PE_vs_SHAD	down	GO:1901566	Organonitrogen compound biosynthetic process	0.0381	1.73	NA	NA	NA	NA
P0CX82	RPL19A	6	37	YMD4529	SLAD-2PE_vs_SHAD	down	GO:1901564	Organonitrogen compound metabolic process	0.0022	1.57	NA	NA	NA	NA
Q02753	RPL21A	6	38	YMD4529	SLAD-2PE_vs_SHAD	down	GO:0009058	Biosynthetic process	1.84e-05	1.84	R-SCE-72689	Formation of a pool of free 40S subunits	0.00221366	2.63
Q02753	RPL21A	6	38	YMD4529	SLAD-2PE_vs_SHAD	down	GO:0009058	Biosynthetic process	1.84e-05	1.84	R-SCE-72706	GTP hydrolysis and joining of the 60S ribosomal subunit	0.00221366	2.63
Q02753	RPL21A	6	38	YMD4529	SLAD-2PE_vs_SHAD	down	GO:0009058	Biosynthetic process	1.84e-05	1.84	R-SCE-1799339	SRP-dependent cotranslational protein targeting to membrane	0.00221366	2.59
Q02753	RPL21A	6	38	YMD4529	SLAD-2PE_vs_SHAD	down	GO:0009058	Biosynthetic process	1.84e-05	1.84	R-SCE-975956	Nonsense Mediated Decay (NMD) independent of the Exon Junction Complex (EJC)	0.00269586	2.49
Q02753	RPL21A	6	38	YMD4529	SLAD-2PE_vs_SHAD	down	GO:0009058	Biosynthetic process	1.84e-05	1.84	R-SCE-927802	Nonsense-Mediated Decay (NMD)	0.00328594	2.37
Q02753	RPL21A	6	38	YMD4529	SLAD-2PE_vs_SHAD	down	GO:0009058	Biosynthetic process	1.84e-05	1.84	R-SCE-975957	Nonsense Mediated Decay (NMD) enhanced by the Exon Junction Complex (EJC)	0.00328594	2.37
Q02753	RPL21A	6	38	YMD4529	SLAD-2PE_vs_SHAD	down	GO:0009058	Biosynthetic process	1.84e-05	1.84	R-SCE-156827	L13a-mediated translational silencing of Ceruloplasmin expression	0.00641469	2.21
Q02753	RPL21A	6	38	YMD4529	SLAD-2PE_vs_SHAD	down	GO:0009058	Biosynthetic process	1.84e-05	1.84	R-SCE-72766	Translation	0.006556	2.07
Q02753	RPL21A	6	38	YMD4529	SLAD-2PE_vs_SHAD	down	GO:0009058	Biosynthetic process	1.84e-05	1.84	R-SCE-72613	Eukaryotic Translation Initiation	0.006556	2.14
Q02753	RPL21A	6	38	YMD4529	SLAD-2PE_vs_SHAD	down	GO:0009058	Biosynthetic process	1.84e-05	1.84	R-SCE-72737	Cap-dependent Translation Initiation	0.006556	2.14
Q02753	RPL21A	6	38	YMD4529	SLAD-2PE_vs_SHAD	down	GO:0044249	Cellular biosynthetic process	0.0021	1.72	R-SCE-72689	Formation of a pool of free 40S subunits	0.00221366	2.63
Q02753	RPL21A	6	38	YMD4529	SLAD-2PE_vs_SHAD	down	GO:0044249	Cellular biosynthetic process	0.0021	1.72	R-SCE-72706	GTP hydrolysis and joining of the 60S ribosomal subunit	0.00221366	2.63
Q02753	RPL21A	6	38	YMD4529	SLAD-2PE_vs_SHAD	down	GO:0044249	Cellular biosynthetic process	0.0021	1.72	R-SCE-1799339	SRP-dependent cotranslational protein targeting to membrane	0.00221366	2.59
Q02753	RPL21A	6	38	YMD4529	SLAD-2PE_vs_SHAD	down	GO:0044249	Cellular biosynthetic process	0.0021	1.72	R-SCE-975956	Nonsense Mediated Decay (NMD) independent of the Exon Junction Complex (EJC)	0.00269586	2.49
Q02753	RPL21A	6	38	YMD4529	SLAD-2PE_vs_SHAD	down	GO:0044249	Cellular biosynthetic process	0.0021	1.72	R-SCE-927802	Nonsense-Mediated Decay (NMD)	0.00328594	2.37
Q02753	RPL21A	6	38	YMD4529	SLAD-2PE_vs_SHAD	down	GO:0044249	Cellular biosynthetic process	0.0021	1.72	R-SCE-975957	Nonsense Mediated Decay (NMD) enhanced by the Exon Junction Complex (EJC)	0.00328594	2.37
Q02753	RPL21A	6	38	YMD4529	SLAD-2PE_vs_SHAD	down	GO:0044249	Cellular biosynthetic process	0.0021	1.72	R-SCE-156827	L13a-mediated translational silencing of Ceruloplasmin expression	0.00641469	2.21
Q02753	RPL21A	6	38	YMD4529	SLAD-2PE_vs_SHAD	down	GO:0044249	Cellular biosynthetic process	0.0021	1.72	R-SCE-72766	Translation	0.006556	2.07
Q02753	RPL21A	6	38	YMD4529	SLAD-2PE_vs_SHAD	down	GO:0044249	Cellular biosynthetic process	0.0021	1.72	R-SCE-72613	Eukaryotic Translation Initiation	0.006556	2.14
Q02753	RPL21A	6	38	YMD4529	SLAD-2PE_vs_SHAD	down	GO:0044249	Cellular biosynthetic process	0.0021	1.72	R-SCE-72737	Cap-dependent Translation Initiation	0.006556	2.14
Q02753	RPL21A	6	38	YMD4529	SLAD-2PE_vs_SHAD	down	GO:0005829	Cytosol	0.001	1.92	R-SCE-72689	Formation of a pool of free 40S subunits	0.00221366	2.63
Q02753	RPL21A	6	38	YMD4529	SLAD-2PE_vs_SHAD	down	GO:0005829	Cytosol	0.001	1.92	R-SCE-72706	GTP hydrolysis and joining of the 60S ribosomal subunit	0.00221366	2.63
Q02753	RPL21A	6	38	YMD4529	SLAD-2PE_vs_SHAD	down	GO:0005829	Cytosol	0.001	1.92	R-SCE-1799339	SRP-dependent cotranslational protein targeting to membrane	0.00221366	2.59
Q02753	RPL21A	6	38	YMD4529	SLAD-2PE_vs_SHAD	down	GO:0005829	Cytosol	0.001	1.92	R-SCE-975956	Nonsense Mediated Decay (NMD) independent of the Exon Junction Complex (EJC)	0.00269586	2.49
Q02753	RPL21A	6	38	YMD4529	SLAD-2PE_vs_SHAD	down	GO:0005829	Cytosol	0.001	1.92	R-SCE-927802	Nonsense-Mediated Decay (NMD)	0.00328594	2.37
Q02753	RPL21A	6	38	YMD4529	SLAD-2PE_vs_SHAD	down	GO:0005829	Cytosol	0.001	1.92	R-SCE-975957	Nonsense Mediated Decay (NMD) enhanced by the Exon Junction Complex (EJC)	0.00328594	2.37
Q02753	RPL21A	6	38	YMD4529	SLAD-2PE_vs_SHAD	down	GO:0005829	Cytosol	0.001	1.92	R-SCE-156827	L13a-mediated translational silencing of Ceruloplasmin expression	0.00641469	2.21
Q02753	RPL21A	6	38	YMD4529	SLAD-2PE_vs_SHAD	down	GO:0005829	Cytosol	0.001	1.92	R-SCE-72766	Translation	0.006556	2.07
Q02753	RPL21A	6	38	YMD4529	SLAD-2PE_vs_SHAD	down	GO:0005829	Cytosol	0.001	1.92	R-SCE-72613	Eukaryotic Translation Initiation	0.006556	2.14
Q02753	RPL21A	6	38	YMD4529	SLAD-2PE_vs_SHAD	down	GO:0005829	Cytosol	0.001	1.92	R-SCE-72737	Cap-dependent Translation Initiation	0.006556	2.14
Q02753	RPL21A	6	38	YMD4529	SLAD-2PE_vs_SHAD	down	GO:1901576	Organic substance biosynthetic process	1.86e-05	1.84	R-SCE-72689	Formation of a pool of free 40S subunits	0.00221366	2.63
Q02753	RPL21A	6	38	YMD4529	SLAD-2PE_vs_SHAD	down	GO:1901576	Organic substance biosynthetic process	1.86e-05	1.84	R-SCE-72706	GTP hydrolysis and joining of the 60S ribosomal subunit	0.00221366	2.63
Q02753	RPL21A	6	38	YMD4529	SLAD-2PE_vs_SHAD	down	GO:1901576	Organic substance biosynthetic process	1.86e-05	1.84	R-SCE-1799339	SRP-dependent cotranslational protein targeting to membrane	0.00221366	2.59
Q02753	RPL21A	6	38	YMD4529	SLAD-2PE_vs_SHAD	down	GO:1901576	Organic substance biosynthetic process	1.86e-05	1.84	R-SCE-975956	Nonsense Mediated Decay (NMD) independent of the Exon Junction Complex (EJC)	0.00269586	2.49
Q02753	RPL21A	6	38	YMD4529	SLAD-2PE_vs_SHAD	down	GO:1901576	Organic substance biosynthetic process	1.86e-05	1.84	R-SCE-927802	Nonsense-Mediated Decay (NMD)	0.00328594	2.37
Q02753	RPL21A	6	38	YMD4529	SLAD-2PE_vs_SHAD	down	GO:1901576	Organic substance biosynthetic process	1.86e-05	1.84	R-SCE-975957	Nonsense Mediated Decay (NMD) enhanced by the Exon Junction Complex (EJC)	0.00328594	2.37
Q02753	RPL21A	6	38	YMD4529	SLAD-2PE_vs_SHAD	down	GO:1901576	Organic substance biosynthetic process	1.86e-05	1.84	R-SCE-156827	L13a-mediated translational silencing of Ceruloplasmin expression	0.00641469	2.21
Q02753	RPL21A	6	38	YMD4529	SLAD-2PE_vs_SHAD	down	GO:1901576	Organic substance biosynthetic process	1.86e-05	1.84	R-SCE-72766	Translation	0.006556	2.07
Q02753	RPL21A	6	38	YMD4529	SLAD-2PE_vs_SHAD	down	GO:1901576	Organic substance biosynthetic process	1.86e-05	1.84	R-SCE-72613	Eukaryotic Translation Initiation	0.006556	2.14
Q02753	RPL21A	6	38	YMD4529	SLAD-2PE_vs_SHAD	down	GO:1901576	Organic substance biosynthetic process	1.86e-05	1.84	R-SCE-72737	Cap-dependent Translation Initiation	0.006556	2.14
Q02753	RPL21A	6	38	YMD4529	SLAD-2PE_vs_SHAD	down	GO:0071704	Organic substance metabolic process	0.0381	1.28	R-SCE-72689	Formation of a pool of free 40S subunits	0.00221366	2.63
Q02753	RPL21A	6	38	YMD4529	SLAD-2PE_vs_SHAD	down	GO:0071704	Organic substance metabolic process	0.0381	1.28	R-SCE-72706	GTP hydrolysis and joining of the 60S ribosomal subunit	0.00221366	2.63
Q02753	RPL21A	6	38	YMD4529	SLAD-2PE_vs_SHAD	down	GO:0071704	Organic substance metabolic process	0.0381	1.28	R-SCE-1799339	SRP-dependent cotranslational protein targeting to membrane	0.00221366	2.59
Q02753	RPL21A	6	38	YMD4529	SLAD-2PE_vs_SHAD	down	GO:0071704	Organic substance metabolic process	0.0381	1.28	R-SCE-975956	Nonsense Mediated Decay (NMD) independent of the Exon Junction Complex (EJC)	0.00269586	2.49
Q02753	RPL21A	6	38	YMD4529	SLAD-2PE_vs_SHAD	down	GO:0071704	Organic substance metabolic process	0.0381	1.28	R-SCE-927802	Nonsense-Mediated Decay (NMD)	0.00328594	2.37
Q02753	RPL21A	6	38	YMD4529	SLAD-2PE_vs_SHAD	down	GO:0071704	Organic substance metabolic process	0.0381	1.28	R-SCE-975957	Nonsense Mediated Decay (NMD) enhanced by the Exon Junction Complex (EJC)	0.00328594	2.37
Q02753	RPL21A	6	38	YMD4529	SLAD-2PE_vs_SHAD	down	GO:0071704	Organic substance metabolic process	0.0381	1.28	R-SCE-156827	L13a-mediated translational silencing of Ceruloplasmin expression	0.00641469	2.21
Q02753	RPL21A	6	38	YMD4529	SLAD-2PE_vs_SHAD	down	GO:0071704	Organic substance metabolic process	0.0381	1.28	R-SCE-72766	Translation	0.006556	2.07
Q02753	RPL21A	6	38	YMD4529	SLAD-2PE_vs_SHAD	down	GO:0071704	Organic substance metabolic process	0.0381	1.28	R-SCE-72613	Eukaryotic Translation Initiation	0.006556	2.14
Q02753	RPL21A	6	38	YMD4529	SLAD-2PE_vs_SHAD	down	GO:0071704	Organic substance metabolic process	0.0381	1.28	R-SCE-72737	Cap-dependent Translation Initiation	0.006556	2.14
Q02753	RPL21A	6	38	YMD4529	SLAD-2PE_vs_SHAD	down	GO:1901566	Organonitrogen compound biosynthetic process	0.0381	1.73	R-SCE-72689	Formation of a pool of free 40S subunits	0.00221366	2.63
Q02753	RPL21A	6	38	YMD4529	SLAD-2PE_vs_SHAD	down	GO:1901566	Organonitrogen compound biosynthetic process	0.0381	1.73	R-SCE-72706	GTP hydrolysis and joining of the 60S ribosomal subunit	0.00221366	2.63
Q02753	RPL21A	6	38	YMD4529	SLAD-2PE_vs_SHAD	down	GO:1901566	Organonitrogen compound biosynthetic process	0.0381	1.73	R-SCE-1799339	SRP-dependent cotranslational protein targeting to membrane	0.00221366	2.59
Q02753	RPL21A	6	38	YMD4529	SLAD-2PE_vs_SHAD	down	GO:1901566	Organonitrogen compound biosynthetic process	0.0381	1.73	R-SCE-975956	Nonsense Mediated Decay (NMD) independent of the Exon Junction Complex (EJC)	0.00269586	2.49
Q02753	RPL21A	6	38	YMD4529	SLAD-2PE_vs_SHAD	down	GO:1901566	Organonitrogen compound biosynthetic process	0.0381	1.73	R-SCE-927802	Nonsense-Mediated Decay (NMD)	0.00328594	2.37
Q02753	RPL21A	6	38	YMD4529	SLAD-2PE_vs_SHAD	down	GO:1901566	Organonitrogen compound biosynthetic process	0.0381	1.73	R-SCE-975957	Nonsense Mediated Decay (NMD) enhanced by the Exon Junction Complex (EJC)	0.00328594	2.37
Q02753	RPL21A	6	38	YMD4529	SLAD-2PE_vs_SHAD	down	GO:1901566	Organonitrogen compound biosynthetic process	0.0381	1.73	R-SCE-156827	L13a-mediated translational silencing of Ceruloplasmin expression	0.00641469	2.21
Q02753	RPL21A	6	38	YMD4529	SLAD-2PE_vs_SHAD	down	GO:1901566	Organonitrogen compound biosynthetic process	0.0381	1.73	R-SCE-72766	Translation	0.006556	2.07
Q02753	RPL21A	6	38	YMD4529	SLAD-2PE_vs_SHAD	down	GO:1901566	Organonitrogen compound biosynthetic process	0.0381	1.73	R-SCE-72613	Eukaryotic Translation Initiation	0.006556	2.14
Q02753	RPL21A	6	38	YMD4529	SLAD-2PE_vs_SHAD	down	GO:1901566	Organonitrogen compound biosynthetic process	0.0381	1.73	R-SCE-72737	Cap-dependent Translation Initiation	0.006556	2.14
Q02753	RPL21A	6	38	YMD4529	SLAD-2PE_vs_SHAD	down	GO:1901564	Organonitrogen compound metabolic process	0.0022	1.57	R-SCE-72689	Formation of a pool of free 40S subunits	0.00221366	2.63
Q02753	RPL21A	6	38	YMD4529	SLAD-2PE_vs_SHAD	down	GO:1901564	Organonitrogen compound metabolic process	0.0022	1.57	R-SCE-72706	GTP hydrolysis and joining of the 60S ribosomal subunit	0.00221366	2.63
Q02753	RPL21A	6	38	YMD4529	SLAD-2PE_vs_SHAD	down	GO:1901564	Organonitrogen compound metabolic process	0.0022	1.57	R-SCE-1799339	SRP-dependent cotranslational protein targeting to membrane	0.00221366	2.59
Q02753	RPL21A	6	38	YMD4529	SLAD-2PE_vs_SHAD	down	GO:1901564	Organonitrogen compound metabolic process	0.0022	1.57	R-SCE-975956	Nonsense Mediated Decay (NMD) independent of the Exon Junction Complex (EJC)	0.00269586	2.49
Q02753	RPL21A	6	38	YMD4529	SLAD-2PE_vs_SHAD	down	GO:1901564	Organonitrogen compound metabolic process	0.0022	1.57	R-SCE-927802	Nonsense-Mediated Decay (NMD)	0.00328594	2.37
Q02753	RPL21A	6	38	YMD4529	SLAD-2PE_vs_SHAD	down	GO:1901564	Organonitrogen compound metabolic process	0.0022	1.57	R-SCE-975957	Nonsense Mediated Decay (NMD) enhanced by the Exon Junction Complex (EJC)	0.00328594	2.37
Q02753	RPL21A	6	38	YMD4529	SLAD-2PE_vs_SHAD	down	GO:1901564	Organonitrogen compound metabolic process	0.0022	1.57	R-SCE-156827	L13a-mediated translational silencing of Ceruloplasmin expression	0.00641469	2.21
Q02753	RPL21A	6	38	YMD4529	SLAD-2PE_vs_SHAD	down	GO:1901564	Organonitrogen compound metabolic process	0.0022	1.57	R-SCE-72766	Translation	0.006556	2.07
Q02753	RPL21A	6	38	YMD4529	SLAD-2PE_vs_SHAD	down	GO:1901564	Organonitrogen compound metabolic process	0.0022	1.57	R-SCE-72613	Eukaryotic Translation Initiation	0.006556	2.14
Q02753	RPL21A	6	38	YMD4529	SLAD-2PE_vs_SHAD	down	GO:1901564	Organonitrogen compound metabolic process	0.0022	1.57	R-SCE-72737	Cap-dependent Translation Initiation	0.006556	2.14
P0CX45	RPL2A	6	39	YMD4529	SLAD-2PE_vs_SHAD	down	GO:0009058	Biosynthetic process	1.84e-05	1.84	R-SCE-72689	Formation of a pool of free 40S subunits	0.00221366	2.63
P0CX45	RPL2A	6	39	YMD4529	SLAD-2PE_vs_SHAD	down	GO:0009058	Biosynthetic process	1.84e-05	1.84	R-SCE-72706	GTP hydrolysis and joining of the 60S ribosomal subunit	0.00221366	2.63
P0CX45	RPL2A	6	39	YMD4529	SLAD-2PE_vs_SHAD	down	GO:0009058	Biosynthetic process	1.84e-05	1.84	R-SCE-1799339	SRP-dependent cotranslational protein targeting to membrane	0.00221366	2.59
P0CX45	RPL2A	6	39	YMD4529	SLAD-2PE_vs_SHAD	down	GO:0009058	Biosynthetic process	1.84e-05	1.84	R-SCE-975956	Nonsense Mediated Decay (NMD) independent of the Exon Junction Complex (EJC)	0.00269586	2.49
P0CX45	RPL2A	6	39	YMD4529	SLAD-2PE_vs_SHAD	down	GO:0009058	Biosynthetic process	1.84e-05	1.84	R-SCE-927802	Nonsense-Mediated Decay (NMD)	0.00328594	2.37
P0CX45	RPL2A	6	39	YMD4529	SLAD-2PE_vs_SHAD	down	GO:0009058	Biosynthetic process	1.84e-05	1.84	R-SCE-975957	Nonsense Mediated Decay (NMD) enhanced by the Exon Junction Complex (EJC)	0.00328594	2.37
P0CX45	RPL2A	6	39	YMD4529	SLAD-2PE_vs_SHAD	down	GO:0009058	Biosynthetic process	1.84e-05	1.84	R-SCE-156827	L13a-mediated translational silencing of Ceruloplasmin expression	0.00641469	2.21
P0CX45	RPL2A	6	39	YMD4529	SLAD-2PE_vs_SHAD	down	GO:0009058	Biosynthetic process	1.84e-05	1.84	R-SCE-72766	Translation	0.006556	2.07
P0CX45	RPL2A	6	39	YMD4529	SLAD-2PE_vs_SHAD	down	GO:0009058	Biosynthetic process	1.84e-05	1.84	R-SCE-72613	Eukaryotic Translation Initiation	0.006556	2.14
P0CX45	RPL2A	6	39	YMD4529	SLAD-2PE_vs_SHAD	down	GO:0009058	Biosynthetic process	1.84e-05	1.84	R-SCE-72737	Cap-dependent Translation Initiation	0.006556	2.14
P0CX45	RPL2A	6	39	YMD4529	SLAD-2PE_vs_SHAD	down	GO:0044249	Cellular biosynthetic process	0.0021	1.72	R-SCE-72689	Formation of a pool of free 40S subunits	0.00221366	2.63
P0CX45	RPL2A	6	39	YMD4529	SLAD-2PE_vs_SHAD	down	GO:0044249	Cellular biosynthetic process	0.0021	1.72	R-SCE-72706	GTP hydrolysis and joining of the 60S ribosomal subunit	0.00221366	2.63
P0CX45	RPL2A	6	39	YMD4529	SLAD-2PE_vs_SHAD	down	GO:0044249	Cellular biosynthetic process	0.0021	1.72	R-SCE-1799339	SRP-dependent cotranslational protein targeting to membrane	0.00221366	2.59
P0CX45	RPL2A	6	39	YMD4529	SLAD-2PE_vs_SHAD	down	GO:0044249	Cellular biosynthetic process	0.0021	1.72	R-SCE-975956	Nonsense Mediated Decay (NMD) independent of the Exon Junction Complex (EJC)	0.00269586	2.49
P0CX45	RPL2A	6	39	YMD4529	SLAD-2PE_vs_SHAD	down	GO:0044249	Cellular biosynthetic process	0.0021	1.72	R-SCE-927802	Nonsense-Mediated Decay (NMD)	0.00328594	2.37
P0CX45	RPL2A	6	39	YMD4529	SLAD-2PE_vs_SHAD	down	GO:0044249	Cellular biosynthetic process	0.0021	1.72	R-SCE-975957	Nonsense Mediated Decay (NMD) enhanced by the Exon Junction Complex (EJC)	0.00328594	2.37
P0CX45	RPL2A	6	39	YMD4529	SLAD-2PE_vs_SHAD	down	GO:0044249	Cellular biosynthetic process	0.0021	1.72	R-SCE-156827	L13a-mediated translational silencing of Ceruloplasmin expression	0.00641469	2.21
P0CX45	RPL2A	6	39	YMD4529	SLAD-2PE_vs_SHAD	down	GO:0044249	Cellular biosynthetic process	0.0021	1.72	R-SCE-72766	Translation	0.006556	2.07
P0CX45	RPL2A	6	39	YMD4529	SLAD-2PE_vs_SHAD	down	GO:0044249	Cellular biosynthetic process	0.0021	1.72	R-SCE-72613	Eukaryotic Translation Initiation	0.006556	2.14
P0CX45	RPL2A	6	39	YMD4529	SLAD-2PE_vs_SHAD	down	GO:0044249	Cellular biosynthetic process	0.0021	1.72	R-SCE-72737	Cap-dependent Translation Initiation	0.006556	2.14
P0CX45	RPL2A	6	39	YMD4529	SLAD-2PE_vs_SHAD	down	GO:0005829	Cytosol	0.001	1.92	R-SCE-72689	Formation of a pool of free 40S subunits	0.00221366	2.63
P0CX45	RPL2A	6	39	YMD4529	SLAD-2PE_vs_SHAD	down	GO:0005829	Cytosol	0.001	1.92	R-SCE-72706	GTP hydrolysis and joining of the 60S ribosomal subunit	0.00221366	2.63
P0CX45	RPL2A	6	39	YMD4529	SLAD-2PE_vs_SHAD	down	GO:0005829	Cytosol	0.001	1.92	R-SCE-1799339	SRP-dependent cotranslational protein targeting to membrane	0.00221366	2.59
P0CX45	RPL2A	6	39	YMD4529	SLAD-2PE_vs_SHAD	down	GO:0005829	Cytosol	0.001	1.92	R-SCE-975956	Nonsense Mediated Decay (NMD) independent of the Exon Junction Complex (EJC)	0.00269586	2.49
P0CX45	RPL2A	6	39	YMD4529	SLAD-2PE_vs_SHAD	down	GO:0005829	Cytosol	0.001	1.92	R-SCE-927802	Nonsense-Mediated Decay (NMD)	0.00328594	2.37
P0CX45	RPL2A	6	39	YMD4529	SLAD-2PE_vs_SHAD	down	GO:0005829	Cytosol	0.001	1.92	R-SCE-975957	Nonsense Mediated Decay (NMD) enhanced by the Exon Junction Complex (EJC)	0.00328594	2.37
P0CX45	RPL2A	6	39	YMD4529	SLAD-2PE_vs_SHAD	down	GO:0005829	Cytosol	0.001	1.92	R-SCE-156827	L13a-mediated translational silencing of Ceruloplasmin expression	0.00641469	2.21
P0CX45	RPL2A	6	39	YMD4529	SLAD-2PE_vs_SHAD	down	GO:0005829	Cytosol	0.001	1.92	R-SCE-72766	Translation	0.006556	2.07
P0CX45	RPL2A	6	39	YMD4529	SLAD-2PE_vs_SHAD	down	GO:0005829	Cytosol	0.001	1.92	R-SCE-72613	Eukaryotic Translation Initiation	0.006556	2.14
P0CX45	RPL2A	6	39	YMD4529	SLAD-2PE_vs_SHAD	down	GO:0005829	Cytosol	0.001	1.92	R-SCE-72737	Cap-dependent Translation Initiation	0.006556	2.14
P0CX45	RPL2A	6	39	YMD4529	SLAD-2PE_vs_SHAD	down	GO:1901576	Organic substance biosynthetic process	1.86e-05	1.84	R-SCE-72689	Formation of a pool of free 40S subunits	0.00221366	2.63
P0CX45	RPL2A	6	39	YMD4529	SLAD-2PE_vs_SHAD	down	GO:1901576	Organic substance biosynthetic process	1.86e-05	1.84	R-SCE-72706	GTP hydrolysis and joining of the 60S ribosomal subunit	0.00221366	2.63
P0CX45	RPL2A	6	39	YMD4529	SLAD-2PE_vs_SHAD	down	GO:1901576	Organic substance biosynthetic process	1.86e-05	1.84	R-SCE-1799339	SRP-dependent cotranslational protein targeting to membrane	0.00221366	2.59
P0CX45	RPL2A	6	39	YMD4529	SLAD-2PE_vs_SHAD	down	GO:1901576	Organic substance biosynthetic process	1.86e-05	1.84	R-SCE-975956	Nonsense Mediated Decay (NMD) independent of the Exon Junction Complex (EJC)	0.00269586	2.49
P0CX45	RPL2A	6	39	YMD4529	SLAD-2PE_vs_SHAD	down	GO:1901576	Organic substance biosynthetic process	1.86e-05	1.84	R-SCE-927802	Nonsense-Mediated Decay (NMD)	0.00328594	2.37
P0CX45	RPL2A	6	39	YMD4529	SLAD-2PE_vs_SHAD	down	GO:1901576	Organic substance biosynthetic process	1.86e-05	1.84	R-SCE-975957	Nonsense Mediated Decay (NMD) enhanced by the Exon Junction Complex (EJC)	0.00328594	2.37
P0CX45	RPL2A	6	39	YMD4529	SLAD-2PE_vs_SHAD	down	GO:1901576	Organic substance biosynthetic process	1.86e-05	1.84	R-SCE-156827	L13a-mediated translational silencing of Ceruloplasmin expression	0.00641469	2.21
P0CX45	RPL2A	6	39	YMD4529	SLAD-2PE_vs_SHAD	down	GO:1901576	Organic substance biosynthetic process	1.86e-05	1.84	R-SCE-72766	Translation	0.006556	2.07
P0CX45	RPL2A	6	39	YMD4529	SLAD-2PE_vs_SHAD	down	GO:1901576	Organic substance biosynthetic process	1.86e-05	1.84	R-SCE-72613	Eukaryotic Translation Initiation	0.006556	2.14
P0CX45	RPL2A	6	39	YMD4529	SLAD-2PE_vs_SHAD	down	GO:1901576	Organic substance biosynthetic process	1.86e-05	1.84	R-SCE-72737	Cap-dependent Translation Initiation	0.006556	2.14
P0CX45	RPL2A	6	39	YMD4529	SLAD-2PE_vs_SHAD	down	GO:0071704	Organic substance metabolic process	0.0381	1.28	R-SCE-72689	Formation of a pool of free 40S subunits	0.00221366	2.63
P0CX45	RPL2A	6	39	YMD4529	SLAD-2PE_vs_SHAD	down	GO:0071704	Organic substance metabolic process	0.0381	1.28	R-SCE-72706	GTP hydrolysis and joining of the 60S ribosomal subunit	0.00221366	2.63
P0CX45	RPL2A	6	39	YMD4529	SLAD-2PE_vs_SHAD	down	GO:0071704	Organic substance metabolic process	0.0381	1.28	R-SCE-1799339	SRP-dependent cotranslational protein targeting to membrane	0.00221366	2.59
P0CX45	RPL2A	6	39	YMD4529	SLAD-2PE_vs_SHAD	down	GO:0071704	Organic substance metabolic process	0.0381	1.28	R-SCE-975956	Nonsense Mediated Decay (NMD) independent of the Exon Junction Complex (EJC)	0.00269586	2.49
P0CX45	RPL2A	6	39	YMD4529	SLAD-2PE_vs_SHAD	down	GO:0071704	Organic substance metabolic process	0.0381	1.28	R-SCE-927802	Nonsense-Mediated Decay (NMD)	0.00328594	2.37
P0CX45	RPL2A	6	39	YMD4529	SLAD-2PE_vs_SHAD	down	GO:0071704	Organic substance metabolic process	0.0381	1.28	R-SCE-975957	Nonsense Mediated Decay (NMD) enhanced by the Exon Junction Complex (EJC)	0.00328594	2.37
P0CX45	RPL2A	6	39	YMD4529	SLAD-2PE_vs_SHAD	down	GO:0071704	Organic substance metabolic process	0.0381	1.28	R-SCE-156827	L13a-mediated translational silencing of Ceruloplasmin expression	0.00641469	2.21
P0CX45	RPL2A	6	39	YMD4529	SLAD-2PE_vs_SHAD	down	GO:0071704	Organic substance metabolic process	0.0381	1.28	R-SCE-72766	Translation	0.006556	2.07
P0CX45	RPL2A	6	39	YMD4529	SLAD-2PE_vs_SHAD	down	GO:0071704	Organic substance metabolic process	0.0381	1.28	R-SCE-72613	Eukaryotic Translation Initiation	0.006556	2.14
P0CX45	RPL2A	6	39	YMD4529	SLAD-2PE_vs_SHAD	down	GO:0071704	Organic substance metabolic process	0.0381	1.28	R-SCE-72737	Cap-dependent Translation Initiation	0.006556	2.14
P0CX45	RPL2A	6	39	YMD4529	SLAD-2PE_vs_SHAD	down	GO:1901566	Organonitrogen compound biosynthetic process	0.0381	1.73	R-SCE-72689	Formation of a pool of free 40S subunits	0.00221366	2.63
P0CX45	RPL2A	6	39	YMD4529	SLAD-2PE_vs_SHAD	down	GO:1901566	Organonitrogen compound biosynthetic process	0.0381	1.73	R-SCE-72706	GTP hydrolysis and joining of the 60S ribosomal subunit	0.00221366	2.63
P0CX45	RPL2A	6	39	YMD4529	SLAD-2PE_vs_SHAD	down	GO:1901566	Organonitrogen compound biosynthetic process	0.0381	1.73	R-SCE-1799339	SRP-dependent cotranslational protein targeting to membrane	0.00221366	2.59
P0CX45	RPL2A	6	39	YMD4529	SLAD-2PE_vs_SHAD	down	GO:1901566	Organonitrogen compound biosynthetic process	0.0381	1.73	R-SCE-975956	Nonsense Mediated Decay (NMD) independent of the Exon Junction Complex (EJC)	0.00269586	2.49
P0CX45	RPL2A	6	39	YMD4529	SLAD-2PE_vs_SHAD	down	GO:1901566	Organonitrogen compound biosynthetic process	0.0381	1.73	R-SCE-927802	Nonsense-Mediated Decay (NMD)	0.00328594	2.37
P0CX45	RPL2A	6	39	YMD4529	SLAD-2PE_vs_SHAD	down	GO:1901566	Organonitrogen compound biosynthetic process	0.0381	1.73	R-SCE-975957	Nonsense Mediated Decay (NMD) enhanced by the Exon Junction Complex (EJC)	0.00328594	2.37
P0CX45	RPL2A	6	39	YMD4529	SLAD-2PE_vs_SHAD	down	GO:1901566	Organonitrogen compound biosynthetic process	0.0381	1.73	R-SCE-156827	L13a-mediated translational silencing of Ceruloplasmin expression	0.00641469	2.21
P0CX45	RPL2A	6	39	YMD4529	SLAD-2PE_vs_SHAD	down	GO:1901566	Organonitrogen compound biosynthetic process	0.0381	1.73	R-SCE-72766	Translation	0.006556	2.07
P0CX45	RPL2A	6	39	YMD4529	SLAD-2PE_vs_SHAD	down	GO:1901566	Organonitrogen compound biosynthetic process	0.0381	1.73	R-SCE-72613	Eukaryotic Translation Initiation	0.006556	2.14
P0CX45	RPL2A	6	39	YMD4529	SLAD-2PE_vs_SHAD	down	GO:1901566	Organonitrogen compound biosynthetic process	0.0381	1.73	R-SCE-72737	Cap-dependent Translation Initiation	0.006556	2.14
P0CX45	RPL2A	6	39	YMD4529	SLAD-2PE_vs_SHAD	down	GO:1901564	Organonitrogen compound metabolic process	0.0022	1.57	R-SCE-72689	Formation of a pool of free 40S subunits	0.00221366	2.63
P0CX45	RPL2A	6	39	YMD4529	SLAD-2PE_vs_SHAD	down	GO:1901564	Organonitrogen compound metabolic process	0.0022	1.57	R-SCE-72706	GTP hydrolysis and joining of the 60S ribosomal subunit	0.00221366	2.63
P0CX45	RPL2A	6	39	YMD4529	SLAD-2PE_vs_SHAD	down	GO:1901564	Organonitrogen compound metabolic process	0.0022	1.57	R-SCE-1799339	SRP-dependent cotranslational protein targeting to membrane	0.00221366	2.59
P0CX45	RPL2A	6	39	YMD4529	SLAD-2PE_vs_SHAD	down	GO:1901564	Organonitrogen compound metabolic process	0.0022	1.57	R-SCE-975956	Nonsense Mediated Decay (NMD) independent of the Exon Junction Complex (EJC)	0.00269586	2.49
P0CX45	RPL2A	6	39	YMD4529	SLAD-2PE_vs_SHAD	down	GO:1901564	Organonitrogen compound metabolic process	0.0022	1.57	R-SCE-927802	Nonsense-Mediated Decay (NMD)	0.00328594	2.37
P0CX45	RPL2A	6	39	YMD4529	SLAD-2PE_vs_SHAD	down	GO:1901564	Organonitrogen compound metabolic process	0.0022	1.57	R-SCE-975957	Nonsense Mediated Decay (NMD) enhanced by the Exon Junction Complex (EJC)	0.00328594	2.37
P0CX45	RPL2A	6	39	YMD4529	SLAD-2PE_vs_SHAD	down	GO:1901564	Organonitrogen compound metabolic process	0.0022	1.57	R-SCE-156827	L13a-mediated translational silencing of Ceruloplasmin expression	0.00641469	2.21
P0CX45	RPL2A	6	39	YMD4529	SLAD-2PE_vs_SHAD	down	GO:1901564	Organonitrogen compound metabolic process	0.0022	1.57	R-SCE-72766	Translation	0.006556	2.07
P0CX45	RPL2A	6	39	YMD4529	SLAD-2PE_vs_SHAD	down	GO:1901564	Organonitrogen compound metabolic process	0.0022	1.57	R-SCE-72613	Eukaryotic Translation Initiation	0.006556	2.14
P0CX45	RPL2A	6	39	YMD4529	SLAD-2PE_vs_SHAD	down	GO:1901564	Organonitrogen compound metabolic process	0.0022	1.57	R-SCE-72737	Cap-dependent Translation Initiation	0.006556	2.14
P0CX45	RPL2A	6	39	YMD4529	SLAD-2PE_vs_SHAD	down	GO:0019843	rRNA binding	0.0397	4.65	R-SCE-72689	Formation of a pool of free 40S subunits	0.00221366	2.63
P0CX45	RPL2A	6	39	YMD4529	SLAD-2PE_vs_SHAD	down	GO:0019843	rRNA binding	0.0397	4.65	R-SCE-72706	GTP hydrolysis and joining of the 60S ribosomal subunit	0.00221366	2.63
P0CX45	RPL2A	6	39	YMD4529	SLAD-2PE_vs_SHAD	down	GO:0019843	rRNA binding	0.0397	4.65	R-SCE-1799339	SRP-dependent cotranslational protein targeting to membrane	0.00221366	2.59
P0CX45	RPL2A	6	39	YMD4529	SLAD-2PE_vs_SHAD	down	GO:0019843	rRNA binding	0.0397	4.65	R-SCE-975956	Nonsense Mediated Decay (NMD) independent of the Exon Junction Complex (EJC)	0.00269586	2.49
P0CX45	RPL2A	6	39	YMD4529	SLAD-2PE_vs_SHAD	down	GO:0019843	rRNA binding	0.0397	4.65	R-SCE-927802	Nonsense-Mediated Decay (NMD)	0.00328594	2.37
P0CX45	RPL2A	6	39	YMD4529	SLAD-2PE_vs_SHAD	down	GO:0019843	rRNA binding	0.0397	4.65	R-SCE-975957	Nonsense Mediated Decay (NMD) enhanced by the Exon Junction Complex (EJC)	0.00328594	2.37
P0CX45	RPL2A	6	39	YMD4529	SLAD-2PE_vs_SHAD	down	GO:0019843	rRNA binding	0.0397	4.65	R-SCE-156827	L13a-mediated translational silencing of Ceruloplasmin expression	0.00641469	2.21
P0CX45	RPL2A	6	39	YMD4529	SLAD-2PE_vs_SHAD	down	GO:0019843	rRNA binding	0.0397	4.65	R-SCE-72766	Translation	0.006556	2.07
P0CX45	RPL2A	6	39	YMD4529	SLAD-2PE_vs_SHAD	down	GO:0019843	rRNA binding	0.0397	4.65	R-SCE-72613	Eukaryotic Translation Initiation	0.006556	2.14
P0CX45	RPL2A	6	39	YMD4529	SLAD-2PE_vs_SHAD	down	GO:0019843	rRNA binding	0.0397	4.65	R-SCE-72737	Cap-dependent Translation Initiation	0.006556	2.14
P14120	RPL30	6	40	YMD4529	SLAD-2PE_vs_SHAD	down	GO:0009058	Biosynthetic process	1.84e-05	1.84	R-SCE-72689	Formation of a pool of free 40S subunits	0.00221366	2.63
P14120	RPL30	6	40	YMD4529	SLAD-2PE_vs_SHAD	down	GO:0009058	Biosynthetic process	1.84e-05	1.84	R-SCE-72706	GTP hydrolysis and joining of the 60S ribosomal subunit	0.00221366	2.63
P14120	RPL30	6	40	YMD4529	SLAD-2PE_vs_SHAD	down	GO:0009058	Biosynthetic process	1.84e-05	1.84	R-SCE-1799339	SRP-dependent cotranslational protein targeting to membrane	0.00221366	2.59
P14120	RPL30	6	40	YMD4529	SLAD-2PE_vs_SHAD	down	GO:0009058	Biosynthetic process	1.84e-05	1.84	R-SCE-975956	Nonsense Mediated Decay (NMD) independent of the Exon Junction Complex (EJC)	0.00269586	2.49
P14120	RPL30	6	40	YMD4529	SLAD-2PE_vs_SHAD	down	GO:0009058	Biosynthetic process	1.84e-05	1.84	R-SCE-927802	Nonsense-Mediated Decay (NMD)	0.00328594	2.37
P14120	RPL30	6	40	YMD4529	SLAD-2PE_vs_SHAD	down	GO:0009058	Biosynthetic process	1.84e-05	1.84	R-SCE-975957	Nonsense Mediated Decay (NMD) enhanced by the Exon Junction Complex (EJC)	0.00328594	2.37
P14120	RPL30	6	40	YMD4529	SLAD-2PE_vs_SHAD	down	GO:0009058	Biosynthetic process	1.84e-05	1.84	R-SCE-156827	L13a-mediated translational silencing of Ceruloplasmin expression	0.00641469	2.21
P14120	RPL30	6	40	YMD4529	SLAD-2PE_vs_SHAD	down	GO:0009058	Biosynthetic process	1.84e-05	1.84	R-SCE-72766	Translation	0.006556	2.07
P14120	RPL30	6	40	YMD4529	SLAD-2PE_vs_SHAD	down	GO:0009058	Biosynthetic process	1.84e-05	1.84	R-SCE-72613	Eukaryotic Translation Initiation	0.006556	2.14
P14120	RPL30	6	40	YMD4529	SLAD-2PE_vs_SHAD	down	GO:0009058	Biosynthetic process	1.84e-05	1.84	R-SCE-72737	Cap-dependent Translation Initiation	0.006556	2.14
P14120	RPL30	6	40	YMD4529	SLAD-2PE_vs_SHAD	down	GO:0044249	Cellular biosynthetic process	0.0021	1.72	R-SCE-72689	Formation of a pool of free 40S subunits	0.00221366	2.63
P14120	RPL30	6	40	YMD4529	SLAD-2PE_vs_SHAD	down	GO:0044249	Cellular biosynthetic process	0.0021	1.72	R-SCE-72706	GTP hydrolysis and joining of the 60S ribosomal subunit	0.00221366	2.63
P14120	RPL30	6	40	YMD4529	SLAD-2PE_vs_SHAD	down	GO:0044249	Cellular biosynthetic process	0.0021	1.72	R-SCE-1799339	SRP-dependent cotranslational protein targeting to membrane	0.00221366	2.59
P14120	RPL30	6	40	YMD4529	SLAD-2PE_vs_SHAD	down	GO:0044249	Cellular biosynthetic process	0.0021	1.72	R-SCE-975956	Nonsense Mediated Decay (NMD) independent of the Exon Junction Complex (EJC)	0.00269586	2.49
P14120	RPL30	6	40	YMD4529	SLAD-2PE_vs_SHAD	down	GO:0044249	Cellular biosynthetic process	0.0021	1.72	R-SCE-927802	Nonsense-Mediated Decay (NMD)	0.00328594	2.37
P14120	RPL30	6	40	YMD4529	SLAD-2PE_vs_SHAD	down	GO:0044249	Cellular biosynthetic process	0.0021	1.72	R-SCE-975957	Nonsense Mediated Decay (NMD) enhanced by the Exon Junction Complex (EJC)	0.00328594	2.37
P14120	RPL30	6	40	YMD4529	SLAD-2PE_vs_SHAD	down	GO:0044249	Cellular biosynthetic process	0.0021	1.72	R-SCE-156827	L13a-mediated translational silencing of Ceruloplasmin expression	0.00641469	2.21
P14120	RPL30	6	40	YMD4529	SLAD-2PE_vs_SHAD	down	GO:0044249	Cellular biosynthetic process	0.0021	1.72	R-SCE-72766	Translation	0.006556	2.07
P14120	RPL30	6	40	YMD4529	SLAD-2PE_vs_SHAD	down	GO:0044249	Cellular biosynthetic process	0.0021	1.72	R-SCE-72613	Eukaryotic Translation Initiation	0.006556	2.14
P14120	RPL30	6	40	YMD4529	SLAD-2PE_vs_SHAD	down	GO:0044249	Cellular biosynthetic process	0.0021	1.72	R-SCE-72737	Cap-dependent Translation Initiation	0.006556	2.14
P14120	RPL30	6	40	YMD4529	SLAD-2PE_vs_SHAD	down	GO:0005829	Cytosol	0.001	1.92	R-SCE-72689	Formation of a pool of free 40S subunits	0.00221366	2.63
P14120	RPL30	6	40	YMD4529	SLAD-2PE_vs_SHAD	down	GO:0005829	Cytosol	0.001	1.92	R-SCE-72706	GTP hydrolysis and joining of the 60S ribosomal subunit	0.00221366	2.63
P14120	RPL30	6	40	YMD4529	SLAD-2PE_vs_SHAD	down	GO:0005829	Cytosol	0.001	1.92	R-SCE-1799339	SRP-dependent cotranslational protein targeting to membrane	0.00221366	2.59
P14120	RPL30	6	40	YMD4529	SLAD-2PE_vs_SHAD	down	GO:0005829	Cytosol	0.001	1.92	R-SCE-975956	Nonsense Mediated Decay (NMD) independent of the Exon Junction Complex (EJC)	0.00269586	2.49
P14120	RPL30	6	40	YMD4529	SLAD-2PE_vs_SHAD	down	GO:0005829	Cytosol	0.001	1.92	R-SCE-927802	Nonsense-Mediated Decay (NMD)	0.00328594	2.37
P14120	RPL30	6	40	YMD4529	SLAD-2PE_vs_SHAD	down	GO:0005829	Cytosol	0.001	1.92	R-SCE-975957	Nonsense Mediated Decay (NMD) enhanced by the Exon Junction Complex (EJC)	0.00328594	2.37
P14120	RPL30	6	40	YMD4529	SLAD-2PE_vs_SHAD	down	GO:0005829	Cytosol	0.001	1.92	R-SCE-156827	L13a-mediated translational silencing of Ceruloplasmin expression	0.00641469	2.21
P14120	RPL30	6	40	YMD4529	SLAD-2PE_vs_SHAD	down	GO:0005829	Cytosol	0.001	1.92	R-SCE-72766	Translation	0.006556	2.07
P14120	RPL30	6	40	YMD4529	SLAD-2PE_vs_SHAD	down	GO:0005829	Cytosol	0.001	1.92	R-SCE-72613	Eukaryotic Translation Initiation	0.006556	2.14
P14120	RPL30	6	40	YMD4529	SLAD-2PE_vs_SHAD	down	GO:0005829	Cytosol	0.001	1.92	R-SCE-72737	Cap-dependent Translation Initiation	0.006556	2.14
P14120	RPL30	6	40	YMD4529	SLAD-2PE_vs_SHAD	down	GO:1901576	Organic substance biosynthetic process	1.86e-05	1.84	R-SCE-72689	Formation of a pool of free 40S subunits	0.00221366	2.63
P14120	RPL30	6	40	YMD4529	SLAD-2PE_vs_SHAD	down	GO:1901576	Organic substance biosynthetic process	1.86e-05	1.84	R-SCE-72706	GTP hydrolysis and joining of the 60S ribosomal subunit	0.00221366	2.63
P14120	RPL30	6	40	YMD4529	SLAD-2PE_vs_SHAD	down	GO:1901576	Organic substance biosynthetic process	1.86e-05	1.84	R-SCE-1799339	SRP-dependent cotranslational protein targeting to membrane	0.00221366	2.59
P14120	RPL30	6	40	YMD4529	SLAD-2PE_vs_SHAD	down	GO:1901576	Organic substance biosynthetic process	1.86e-05	1.84	R-SCE-975956	Nonsense Mediated Decay (NMD) independent of the Exon Junction Complex (EJC)	0.00269586	2.49
P14120	RPL30	6	40	YMD4529	SLAD-2PE_vs_SHAD	down	GO:1901576	Organic substance biosynthetic process	1.86e-05	1.84	R-SCE-927802	Nonsense-Mediated Decay (NMD)	0.00328594	2.37
P14120	RPL30	6	40	YMD4529	SLAD-2PE_vs_SHAD	down	GO:1901576	Organic substance biosynthetic process	1.86e-05	1.84	R-SCE-975957	Nonsense Mediated Decay (NMD) enhanced by the Exon Junction Complex (EJC)	0.00328594	2.37
P14120	RPL30	6	40	YMD4529	SLAD-2PE_vs_SHAD	down	GO:1901576	Organic substance biosynthetic process	1.86e-05	1.84	R-SCE-156827	L13a-mediated translational silencing of Ceruloplasmin expression	0.00641469	2.21
P14120	RPL30	6	40	YMD4529	SLAD-2PE_vs_SHAD	down	GO:1901576	Organic substance biosynthetic process	1.86e-05	1.84	R-SCE-72766	Translation	0.006556	2.07
P14120	RPL30	6	40	YMD4529	SLAD-2PE_vs_SHAD	down	GO:1901576	Organic substance biosynthetic process	1.86e-05	1.84	R-SCE-72613	Eukaryotic Translation Initiation	0.006556	2.14
P14120	RPL30	6	40	YMD4529	SLAD-2PE_vs_SHAD	down	GO:1901576	Organic substance biosynthetic process	1.86e-05	1.84	R-SCE-72737	Cap-dependent Translation Initiation	0.006556	2.14
P14120	RPL30	6	40	YMD4529	SLAD-2PE_vs_SHAD	down	GO:0071704	Organic substance metabolic process	0.0381	1.28	R-SCE-72689	Formation of a pool of free 40S subunits	0.00221366	2.63
P14120	RPL30	6	40	YMD4529	SLAD-2PE_vs_SHAD	down	GO:0071704	Organic substance metabolic process	0.0381	1.28	R-SCE-72706	GTP hydrolysis and joining of the 60S ribosomal subunit	0.00221366	2.63
P14120	RPL30	6	40	YMD4529	SLAD-2PE_vs_SHAD	down	GO:0071704	Organic substance metabolic process	0.0381	1.28	R-SCE-1799339	SRP-dependent cotranslational protein targeting to membrane	0.00221366	2.59
P14120	RPL30	6	40	YMD4529	SLAD-2PE_vs_SHAD	down	GO:0071704	Organic substance metabolic process	0.0381	1.28	R-SCE-975956	Nonsense Mediated Decay (NMD) independent of the Exon Junction Complex (EJC)	0.00269586	2.49
P14120	RPL30	6	40	YMD4529	SLAD-2PE_vs_SHAD	down	GO:0071704	Organic substance metabolic process	0.0381	1.28	R-SCE-927802	Nonsense-Mediated Decay (NMD)	0.00328594	2.37
P14120	RPL30	6	40	YMD4529	SLAD-2PE_vs_SHAD	down	GO:0071704	Organic substance metabolic process	0.0381	1.28	R-SCE-975957	Nonsense Mediated Decay (NMD) enhanced by the Exon Junction Complex (EJC)	0.00328594	2.37
P14120	RPL30	6	40	YMD4529	SLAD-2PE_vs_SHAD	down	GO:0071704	Organic substance metabolic process	0.0381	1.28	R-SCE-156827	L13a-mediated translational silencing of Ceruloplasmin expression	0.00641469	2.21
P14120	RPL30	6	40	YMD4529	SLAD-2PE_vs_SHAD	down	GO:0071704	Organic substance metabolic process	0.0381	1.28	R-SCE-72766	Translation	0.006556	2.07
P14120	RPL30	6	40	YMD4529	SLAD-2PE_vs_SHAD	down	GO:0071704	Organic substance metabolic process	0.0381	1.28	R-SCE-72613	Eukaryotic Translation Initiation	0.006556	2.14
P14120	RPL30	6	40	YMD4529	SLAD-2PE_vs_SHAD	down	GO:0071704	Organic substance metabolic process	0.0381	1.28	R-SCE-72737	Cap-dependent Translation Initiation	0.006556	2.14
P14120	RPL30	6	40	YMD4529	SLAD-2PE_vs_SHAD	down	GO:1901566	Organonitrogen compound biosynthetic process	0.0381	1.73	R-SCE-72689	Formation of a pool of free 40S subunits	0.00221366	2.63
P14120	RPL30	6	40	YMD4529	SLAD-2PE_vs_SHAD	down	GO:1901566	Organonitrogen compound biosynthetic process	0.0381	1.73	R-SCE-72706	GTP hydrolysis and joining of the 60S ribosomal subunit	0.00221366	2.63
P14120	RPL30	6	40	YMD4529	SLAD-2PE_vs_SHAD	down	GO:1901566	Organonitrogen compound biosynthetic process	0.0381	1.73	R-SCE-1799339	SRP-dependent cotranslational protein targeting to membrane	0.00221366	2.59
P14120	RPL30	6	40	YMD4529	SLAD-2PE_vs_SHAD	down	GO:1901566	Organonitrogen compound biosynthetic process	0.0381	1.73	R-SCE-975956	Nonsense Mediated Decay (NMD) independent of the Exon Junction Complex (EJC)	0.00269586	2.49
P14120	RPL30	6	40	YMD4529	SLAD-2PE_vs_SHAD	down	GO:1901566	Organonitrogen compound biosynthetic process	0.0381	1.73	R-SCE-927802	Nonsense-Mediated Decay (NMD)	0.00328594	2.37
P14120	RPL30	6	40	YMD4529	SLAD-2PE_vs_SHAD	down	GO:1901566	Organonitrogen compound biosynthetic process	0.0381	1.73	R-SCE-975957	Nonsense Mediated Decay (NMD) enhanced by the Exon Junction Complex (EJC)	0.00328594	2.37
P14120	RPL30	6	40	YMD4529	SLAD-2PE_vs_SHAD	down	GO:1901566	Organonitrogen compound biosynthetic process	0.0381	1.73	R-SCE-156827	L13a-mediated translational silencing of Ceruloplasmin expression	0.00641469	2.21
P14120	RPL30	6	40	YMD4529	SLAD-2PE_vs_SHAD	down	GO:1901566	Organonitrogen compound biosynthetic process	0.0381	1.73	R-SCE-72766	Translation	0.006556	2.07
P14120	RPL30	6	40	YMD4529	SLAD-2PE_vs_SHAD	down	GO:1901566	Organonitrogen compound biosynthetic process	0.0381	1.73	R-SCE-72613	Eukaryotic Translation Initiation	0.006556	2.14
P14120	RPL30	6	40	YMD4529	SLAD-2PE_vs_SHAD	down	GO:1901566	Organonitrogen compound biosynthetic process	0.0381	1.73	R-SCE-72737	Cap-dependent Translation Initiation	0.006556	2.14
P14120	RPL30	6	40	YMD4529	SLAD-2PE_vs_SHAD	down	GO:1901564	Organonitrogen compound metabolic process	0.0022	1.57	R-SCE-72689	Formation of a pool of free 40S subunits	0.00221366	2.63
P14120	RPL30	6	40	YMD4529	SLAD-2PE_vs_SHAD	down	GO:1901564	Organonitrogen compound metabolic process	0.0022	1.57	R-SCE-72706	GTP hydrolysis and joining of the 60S ribosomal subunit	0.00221366	2.63
P14120	RPL30	6	40	YMD4529	SLAD-2PE_vs_SHAD	down	GO:1901564	Organonitrogen compound metabolic process	0.0022	1.57	R-SCE-1799339	SRP-dependent cotranslational protein targeting to membrane	0.00221366	2.59
P14120	RPL30	6	40	YMD4529	SLAD-2PE_vs_SHAD	down	GO:1901564	Organonitrogen compound metabolic process	0.0022	1.57	R-SCE-975956	Nonsense Mediated Decay (NMD) independent of the Exon Junction Complex (EJC)	0.00269586	2.49
P14120	RPL30	6	40	YMD4529	SLAD-2PE_vs_SHAD	down	GO:1901564	Organonitrogen compound metabolic process	0.0022	1.57	R-SCE-927802	Nonsense-Mediated Decay (NMD)	0.00328594	2.37
P14120	RPL30	6	40	YMD4529	SLAD-2PE_vs_SHAD	down	GO:1901564	Organonitrogen compound metabolic process	0.0022	1.57	R-SCE-975957	Nonsense Mediated Decay (NMD) enhanced by the Exon Junction Complex (EJC)	0.00328594	2.37
P14120	RPL30	6	40	YMD4529	SLAD-2PE_vs_SHAD	down	GO:1901564	Organonitrogen compound metabolic process	0.0022	1.57	R-SCE-156827	L13a-mediated translational silencing of Ceruloplasmin expression	0.00641469	2.21
P14120	RPL30	6	40	YMD4529	SLAD-2PE_vs_SHAD	down	GO:1901564	Organonitrogen compound metabolic process	0.0022	1.57	R-SCE-72766	Translation	0.006556	2.07
P14120	RPL30	6	40	YMD4529	SLAD-2PE_vs_SHAD	down	GO:1901564	Organonitrogen compound metabolic process	0.0022	1.57	R-SCE-72613	Eukaryotic Translation Initiation	0.006556	2.14
P14120	RPL30	6	40	YMD4529	SLAD-2PE_vs_SHAD	down	GO:1901564	Organonitrogen compound metabolic process	0.0022	1.57	R-SCE-72737	Cap-dependent Translation Initiation	0.006556	2.14
P0C2H8	RPL31A	6	41	YMD4529	SLAD-2PE_vs_SHAD	down	GO:0009058	Biosynthetic process	1.84e-05	1.84	NA	NA	NA	NA
P0C2H8	RPL31A	6	41	YMD4529	SLAD-2PE_vs_SHAD	down	GO:0044249	Cellular biosynthetic process	0.0021	1.72	NA	NA	NA	NA
P0C2H8	RPL31A	6	41	YMD4529	SLAD-2PE_vs_SHAD	down	GO:0005829	Cytosol	0.001	1.92	NA	NA	NA	NA
P0C2H8	RPL31A	6	41	YMD4529	SLAD-2PE_vs_SHAD	down	GO:1901576	Organic substance biosynthetic process	1.86e-05	1.84	NA	NA	NA	NA
P0C2H8	RPL31A	6	41	YMD4529	SLAD-2PE_vs_SHAD	down	GO:0071704	Organic substance metabolic process	0.0381	1.28	NA	NA	NA	NA
P0C2H8	RPL31A	6	41	YMD4529	SLAD-2PE_vs_SHAD	down	GO:1901566	Organonitrogen compound biosynthetic process	0.0381	1.73	NA	NA	NA	NA
P0C2H8	RPL31A	6	41	YMD4529	SLAD-2PE_vs_SHAD	down	GO:1901564	Organonitrogen compound metabolic process	0.0022	1.57	NA	NA	NA	NA
P49166	RPL37A	6	42	YMD4529	SLAD-2PE_vs_SHAD	down	GO:0009058	Biosynthetic process	1.84e-05	1.84	R-SCE-72689	Formation of a pool of free 40S subunits	0.00221366	2.63
P49166	RPL37A	6	42	YMD4529	SLAD-2PE_vs_SHAD	down	GO:0009058	Biosynthetic process	1.84e-05	1.84	R-SCE-72706	GTP hydrolysis and joining of the 60S ribosomal subunit	0.00221366	2.63
P49166	RPL37A	6	42	YMD4529	SLAD-2PE_vs_SHAD	down	GO:0009058	Biosynthetic process	1.84e-05	1.84	R-SCE-1799339	SRP-dependent cotranslational protein targeting to membrane	0.00221366	2.59
P49166	RPL37A	6	42	YMD4529	SLAD-2PE_vs_SHAD	down	GO:0009058	Biosynthetic process	1.84e-05	1.84	R-SCE-975956	Nonsense Mediated Decay (NMD) independent of the Exon Junction Complex (EJC)	0.00269586	2.49
P49166	RPL37A	6	42	YMD4529	SLAD-2PE_vs_SHAD	down	GO:0009058	Biosynthetic process	1.84e-05	1.84	R-SCE-927802	Nonsense-Mediated Decay (NMD)	0.00328594	2.37
P49166	RPL37A	6	42	YMD4529	SLAD-2PE_vs_SHAD	down	GO:0009058	Biosynthetic process	1.84e-05	1.84	R-SCE-975957	Nonsense Mediated Decay (NMD) enhanced by the Exon Junction Complex (EJC)	0.00328594	2.37
P49166	RPL37A	6	42	YMD4529	SLAD-2PE_vs_SHAD	down	GO:0009058	Biosynthetic process	1.84e-05	1.84	R-SCE-156827	L13a-mediated translational silencing of Ceruloplasmin expression	0.00641469	2.21
P49166	RPL37A	6	42	YMD4529	SLAD-2PE_vs_SHAD	down	GO:0009058	Biosynthetic process	1.84e-05	1.84	R-SCE-72766	Translation	0.006556	2.07
P49166	RPL37A	6	42	YMD4529	SLAD-2PE_vs_SHAD	down	GO:0009058	Biosynthetic process	1.84e-05	1.84	R-SCE-72613	Eukaryotic Translation Initiation	0.006556	2.14
P49166	RPL37A	6	42	YMD4529	SLAD-2PE_vs_SHAD	down	GO:0009058	Biosynthetic process	1.84e-05	1.84	R-SCE-72737	Cap-dependent Translation Initiation	0.006556	2.14
P49166	RPL37A	6	42	YMD4529	SLAD-2PE_vs_SHAD	down	GO:0044249	Cellular biosynthetic process	0.0021	1.72	R-SCE-72689	Formation of a pool of free 40S subunits	0.00221366	2.63
P49166	RPL37A	6	42	YMD4529	SLAD-2PE_vs_SHAD	down	GO:0044249	Cellular biosynthetic process	0.0021	1.72	R-SCE-72706	GTP hydrolysis and joining of the 60S ribosomal subunit	0.00221366	2.63
P49166	RPL37A	6	42	YMD4529	SLAD-2PE_vs_SHAD	down	GO:0044249	Cellular biosynthetic process	0.0021	1.72	R-SCE-1799339	SRP-dependent cotranslational protein targeting to membrane	0.00221366	2.59
P49166	RPL37A	6	42	YMD4529	SLAD-2PE_vs_SHAD	down	GO:0044249	Cellular biosynthetic process	0.0021	1.72	R-SCE-975956	Nonsense Mediated Decay (NMD) independent of the Exon Junction Complex (EJC)	0.00269586	2.49
P49166	RPL37A	6	42	YMD4529	SLAD-2PE_vs_SHAD	down	GO:0044249	Cellular biosynthetic process	0.0021	1.72	R-SCE-927802	Nonsense-Mediated Decay (NMD)	0.00328594	2.37
P49166	RPL37A	6	42	YMD4529	SLAD-2PE_vs_SHAD	down	GO:0044249	Cellular biosynthetic process	0.0021	1.72	R-SCE-975957	Nonsense Mediated Decay (NMD) enhanced by the Exon Junction Complex (EJC)	0.00328594	2.37
P49166	RPL37A	6	42	YMD4529	SLAD-2PE_vs_SHAD	down	GO:0044249	Cellular biosynthetic process	0.0021	1.72	R-SCE-156827	L13a-mediated translational silencing of Ceruloplasmin expression	0.00641469	2.21
P49166	RPL37A	6	42	YMD4529	SLAD-2PE_vs_SHAD	down	GO:0044249	Cellular biosynthetic process	0.0021	1.72	R-SCE-72766	Translation	0.006556	2.07
P49166	RPL37A	6	42	YMD4529	SLAD-2PE_vs_SHAD	down	GO:0044249	Cellular biosynthetic process	0.0021	1.72	R-SCE-72613	Eukaryotic Translation Initiation	0.006556	2.14
P49166	RPL37A	6	42	YMD4529	SLAD-2PE_vs_SHAD	down	GO:0044249	Cellular biosynthetic process	0.0021	1.72	R-SCE-72737	Cap-dependent Translation Initiation	0.006556	2.14
P49166	RPL37A	6	42	YMD4529	SLAD-2PE_vs_SHAD	down	GO:0005829	Cytosol	0.001	1.92	R-SCE-72689	Formation of a pool of free 40S subunits	0.00221366	2.63
P49166	RPL37A	6	42	YMD4529	SLAD-2PE_vs_SHAD	down	GO:0005829	Cytosol	0.001	1.92	R-SCE-72706	GTP hydrolysis and joining of the 60S ribosomal subunit	0.00221366	2.63
P49166	RPL37A	6	42	YMD4529	SLAD-2PE_vs_SHAD	down	GO:0005829	Cytosol	0.001	1.92	R-SCE-1799339	SRP-dependent cotranslational protein targeting to membrane	0.00221366	2.59
P49166	RPL37A	6	42	YMD4529	SLAD-2PE_vs_SHAD	down	GO:0005829	Cytosol	0.001	1.92	R-SCE-975956	Nonsense Mediated Decay (NMD) independent of the Exon Junction Complex (EJC)	0.00269586	2.49
P49166	RPL37A	6	42	YMD4529	SLAD-2PE_vs_SHAD	down	GO:0005829	Cytosol	0.001	1.92	R-SCE-927802	Nonsense-Mediated Decay (NMD)	0.00328594	2.37
P49166	RPL37A	6	42	YMD4529	SLAD-2PE_vs_SHAD	down	GO:0005829	Cytosol	0.001	1.92	R-SCE-975957	Nonsense Mediated Decay (NMD) enhanced by the Exon Junction Complex (EJC)	0.00328594	2.37
P49166	RPL37A	6	42	YMD4529	SLAD-2PE_vs_SHAD	down	GO:0005829	Cytosol	0.001	1.92	R-SCE-156827	L13a-mediated translational silencing of Ceruloplasmin expression	0.00641469	2.21
P49166	RPL37A	6	42	YMD4529	SLAD-2PE_vs_SHAD	down	GO:0005829	Cytosol	0.001	1.92	R-SCE-72766	Translation	0.006556	2.07
P49166	RPL37A	6	42	YMD4529	SLAD-2PE_vs_SHAD	down	GO:0005829	Cytosol	0.001	1.92	R-SCE-72613	Eukaryotic Translation Initiation	0.006556	2.14
P49166	RPL37A	6	42	YMD4529	SLAD-2PE_vs_SHAD	down	GO:0005829	Cytosol	0.001	1.92	R-SCE-72737	Cap-dependent Translation Initiation	0.006556	2.14
P49166	RPL37A	6	42	YMD4529	SLAD-2PE_vs_SHAD	down	GO:1901576	Organic substance biosynthetic process	1.86e-05	1.84	R-SCE-72689	Formation of a pool of free 40S subunits	0.00221366	2.63
P49166	RPL37A	6	42	YMD4529	SLAD-2PE_vs_SHAD	down	GO:1901576	Organic substance biosynthetic process	1.86e-05	1.84	R-SCE-72706	GTP hydrolysis and joining of the 60S ribosomal subunit	0.00221366	2.63
P49166	RPL37A	6	42	YMD4529	SLAD-2PE_vs_SHAD	down	GO:1901576	Organic substance biosynthetic process	1.86e-05	1.84	R-SCE-1799339	SRP-dependent cotranslational protein targeting to membrane	0.00221366	2.59
P49166	RPL37A	6	42	YMD4529	SLAD-2PE_vs_SHAD	down	GO:1901576	Organic substance biosynthetic process	1.86e-05	1.84	R-SCE-975956	Nonsense Mediated Decay (NMD) independent of the Exon Junction Complex (EJC)	0.00269586	2.49
P49166	RPL37A	6	42	YMD4529	SLAD-2PE_vs_SHAD	down	GO:1901576	Organic substance biosynthetic process	1.86e-05	1.84	R-SCE-927802	Nonsense-Mediated Decay (NMD)	0.00328594	2.37
P49166	RPL37A	6	42	YMD4529	SLAD-2PE_vs_SHAD	down	GO:1901576	Organic substance biosynthetic process	1.86e-05	1.84	R-SCE-975957	Nonsense Mediated Decay (NMD) enhanced by the Exon Junction Complex (EJC)	0.00328594	2.37
P49166	RPL37A	6	42	YMD4529	SLAD-2PE_vs_SHAD	down	GO:1901576	Organic substance biosynthetic process	1.86e-05	1.84	R-SCE-156827	L13a-mediated translational silencing of Ceruloplasmin expression	0.00641469	2.21
P49166	RPL37A	6	42	YMD4529	SLAD-2PE_vs_SHAD	down	GO:1901576	Organic substance biosynthetic process	1.86e-05	1.84	R-SCE-72766	Translation	0.006556	2.07
P49166	RPL37A	6	42	YMD4529	SLAD-2PE_vs_SHAD	down	GO:1901576	Organic substance biosynthetic process	1.86e-05	1.84	R-SCE-72613	Eukaryotic Translation Initiation	0.006556	2.14
P49166	RPL37A	6	42	YMD4529	SLAD-2PE_vs_SHAD	down	GO:1901576	Organic substance biosynthetic process	1.86e-05	1.84	R-SCE-72737	Cap-dependent Translation Initiation	0.006556	2.14
P49166	RPL37A	6	42	YMD4529	SLAD-2PE_vs_SHAD	down	GO:0071704	Organic substance metabolic process	0.0381	1.28	R-SCE-72689	Formation of a pool of free 40S subunits	0.00221366	2.63
P49166	RPL37A	6	42	YMD4529	SLAD-2PE_vs_SHAD	down	GO:0071704	Organic substance metabolic process	0.0381	1.28	R-SCE-72706	GTP hydrolysis and joining of the 60S ribosomal subunit	0.00221366	2.63
P49166	RPL37A	6	42	YMD4529	SLAD-2PE_vs_SHAD	down	GO:0071704	Organic substance metabolic process	0.0381	1.28	R-SCE-1799339	SRP-dependent cotranslational protein targeting to membrane	0.00221366	2.59
P49166	RPL37A	6	42	YMD4529	SLAD-2PE_vs_SHAD	down	GO:0071704	Organic substance metabolic process	0.0381	1.28	R-SCE-975956	Nonsense Mediated Decay (NMD) independent of the Exon Junction Complex (EJC)	0.00269586	2.49
P49166	RPL37A	6	42	YMD4529	SLAD-2PE_vs_SHAD	down	GO:0071704	Organic substance metabolic process	0.0381	1.28	R-SCE-927802	Nonsense-Mediated Decay (NMD)	0.00328594	2.37
P49166	RPL37A	6	42	YMD4529	SLAD-2PE_vs_SHAD	down	GO:0071704	Organic substance metabolic process	0.0381	1.28	R-SCE-975957	Nonsense Mediated Decay (NMD) enhanced by the Exon Junction Complex (EJC)	0.00328594	2.37
P49166	RPL37A	6	42	YMD4529	SLAD-2PE_vs_SHAD	down	GO:0071704	Organic substance metabolic process	0.0381	1.28	R-SCE-156827	L13a-mediated translational silencing of Ceruloplasmin expression	0.00641469	2.21
P49166	RPL37A	6	42	YMD4529	SLAD-2PE_vs_SHAD	down	GO:0071704	Organic substance metabolic process	0.0381	1.28	R-SCE-72766	Translation	0.006556	2.07
P49166	RPL37A	6	42	YMD4529	SLAD-2PE_vs_SHAD	down	GO:0071704	Organic substance metabolic process	0.0381	1.28	R-SCE-72613	Eukaryotic Translation Initiation	0.006556	2.14
P49166	RPL37A	6	42	YMD4529	SLAD-2PE_vs_SHAD	down	GO:0071704	Organic substance metabolic process	0.0381	1.28	R-SCE-72737	Cap-dependent Translation Initiation	0.006556	2.14
P49166	RPL37A	6	42	YMD4529	SLAD-2PE_vs_SHAD	down	GO:1901566	Organonitrogen compound biosynthetic process	0.0381	1.73	R-SCE-72689	Formation of a pool of free 40S subunits	0.00221366	2.63
P49166	RPL37A	6	42	YMD4529	SLAD-2PE_vs_SHAD	down	GO:1901566	Organonitrogen compound biosynthetic process	0.0381	1.73	R-SCE-72706	GTP hydrolysis and joining of the 60S ribosomal subunit	0.00221366	2.63
P49166	RPL37A	6	42	YMD4529	SLAD-2PE_vs_SHAD	down	GO:1901566	Organonitrogen compound biosynthetic process	0.0381	1.73	R-SCE-1799339	SRP-dependent cotranslational protein targeting to membrane	0.00221366	2.59
P49166	RPL37A	6	42	YMD4529	SLAD-2PE_vs_SHAD	down	GO:1901566	Organonitrogen compound biosynthetic process	0.0381	1.73	R-SCE-975956	Nonsense Mediated Decay (NMD) independent of the Exon Junction Complex (EJC)	0.00269586	2.49
P49166	RPL37A	6	42	YMD4529	SLAD-2PE_vs_SHAD	down	GO:1901566	Organonitrogen compound biosynthetic process	0.0381	1.73	R-SCE-927802	Nonsense-Mediated Decay (NMD)	0.00328594	2.37
P49166	RPL37A	6	42	YMD4529	SLAD-2PE_vs_SHAD	down	GO:1901566	Organonitrogen compound biosynthetic process	0.0381	1.73	R-SCE-975957	Nonsense Mediated Decay (NMD) enhanced by the Exon Junction Complex (EJC)	0.00328594	2.37
P49166	RPL37A	6	42	YMD4529	SLAD-2PE_vs_SHAD	down	GO:1901566	Organonitrogen compound biosynthetic process	0.0381	1.73	R-SCE-156827	L13a-mediated translational silencing of Ceruloplasmin expression	0.00641469	2.21
P49166	RPL37A	6	42	YMD4529	SLAD-2PE_vs_SHAD	down	GO:1901566	Organonitrogen compound biosynthetic process	0.0381	1.73	R-SCE-72766	Translation	0.006556	2.07
P49166	RPL37A	6	42	YMD4529	SLAD-2PE_vs_SHAD	down	GO:1901566	Organonitrogen compound biosynthetic process	0.0381	1.73	R-SCE-72613	Eukaryotic Translation Initiation	0.006556	2.14
P49166	RPL37A	6	42	YMD4529	SLAD-2PE_vs_SHAD	down	GO:1901566	Organonitrogen compound biosynthetic process	0.0381	1.73	R-SCE-72737	Cap-dependent Translation Initiation	0.006556	2.14
P49166	RPL37A	6	42	YMD4529	SLAD-2PE_vs_SHAD	down	GO:1901564	Organonitrogen compound metabolic process	0.0022	1.57	R-SCE-72689	Formation of a pool of free 40S subunits	0.00221366	2.63
P49166	RPL37A	6	42	YMD4529	SLAD-2PE_vs_SHAD	down	GO:1901564	Organonitrogen compound metabolic process	0.0022	1.57	R-SCE-72706	GTP hydrolysis and joining of the 60S ribosomal subunit	0.00221366	2.63
P49166	RPL37A	6	42	YMD4529	SLAD-2PE_vs_SHAD	down	GO:1901564	Organonitrogen compound metabolic process	0.0022	1.57	R-SCE-1799339	SRP-dependent cotranslational protein targeting to membrane	0.00221366	2.59
P49166	RPL37A	6	42	YMD4529	SLAD-2PE_vs_SHAD	down	GO:1901564	Organonitrogen compound metabolic process	0.0022	1.57	R-SCE-975956	Nonsense Mediated Decay (NMD) independent of the Exon Junction Complex (EJC)	0.00269586	2.49
P49166	RPL37A	6	42	YMD4529	SLAD-2PE_vs_SHAD	down	GO:1901564	Organonitrogen compound metabolic process	0.0022	1.57	R-SCE-927802	Nonsense-Mediated Decay (NMD)	0.00328594	2.37
P49166	RPL37A	6	42	YMD4529	SLAD-2PE_vs_SHAD	down	GO:1901564	Organonitrogen compound metabolic process	0.0022	1.57	R-SCE-975957	Nonsense Mediated Decay (NMD) enhanced by the Exon Junction Complex (EJC)	0.00328594	2.37
P49166	RPL37A	6	42	YMD4529	SLAD-2PE_vs_SHAD	down	GO:1901564	Organonitrogen compound metabolic process	0.0022	1.57	R-SCE-156827	L13a-mediated translational silencing of Ceruloplasmin expression	0.00641469	2.21
P49166	RPL37A	6	42	YMD4529	SLAD-2PE_vs_SHAD	down	GO:1901564	Organonitrogen compound metabolic process	0.0022	1.57	R-SCE-72766	Translation	0.006556	2.07
P49166	RPL37A	6	42	YMD4529	SLAD-2PE_vs_SHAD	down	GO:1901564	Organonitrogen compound metabolic process	0.0022	1.57	R-SCE-72613	Eukaryotic Translation Initiation	0.006556	2.14
P49166	RPL37A	6	42	YMD4529	SLAD-2PE_vs_SHAD	down	GO:1901564	Organonitrogen compound metabolic process	0.0022	1.57	R-SCE-72737	Cap-dependent Translation Initiation	0.006556	2.14
P49166	RPL37A	6	42	YMD4529	SLAD-2PE_vs_SHAD	down	GO:0019843	rRNA binding	0.0397	4.65	R-SCE-72689	Formation of a pool of free 40S subunits	0.00221366	2.63
P49166	RPL37A	6	42	YMD4529	SLAD-2PE_vs_SHAD	down	GO:0019843	rRNA binding	0.0397	4.65	R-SCE-72706	GTP hydrolysis and joining of the 60S ribosomal subunit	0.00221366	2.63
P49166	RPL37A	6	42	YMD4529	SLAD-2PE_vs_SHAD	down	GO:0019843	rRNA binding	0.0397	4.65	R-SCE-1799339	SRP-dependent cotranslational protein targeting to membrane	0.00221366	2.59
P49166	RPL37A	6	42	YMD4529	SLAD-2PE_vs_SHAD	down	GO:0019843	rRNA binding	0.0397	4.65	R-SCE-975956	Nonsense Mediated Decay (NMD) independent of the Exon Junction Complex (EJC)	0.00269586	2.49
P49166	RPL37A	6	42	YMD4529	SLAD-2PE_vs_SHAD	down	GO:0019843	rRNA binding	0.0397	4.65	R-SCE-927802	Nonsense-Mediated Decay (NMD)	0.00328594	2.37
P49166	RPL37A	6	42	YMD4529	SLAD-2PE_vs_SHAD	down	GO:0019843	rRNA binding	0.0397	4.65	R-SCE-975957	Nonsense Mediated Decay (NMD) enhanced by the Exon Junction Complex (EJC)	0.00328594	2.37
P49166	RPL37A	6	42	YMD4529	SLAD-2PE_vs_SHAD	down	GO:0019843	rRNA binding	0.0397	4.65	R-SCE-156827	L13a-mediated translational silencing of Ceruloplasmin expression	0.00641469	2.21
P49166	RPL37A	6	42	YMD4529	SLAD-2PE_vs_SHAD	down	GO:0019843	rRNA binding	0.0397	4.65	R-SCE-72766	Translation	0.006556	2.07
P49166	RPL37A	6	42	YMD4529	SLAD-2PE_vs_SHAD	down	GO:0019843	rRNA binding	0.0397	4.65	R-SCE-72613	Eukaryotic Translation Initiation	0.006556	2.14
P49166	RPL37A	6	42	YMD4529	SLAD-2PE_vs_SHAD	down	GO:0019843	rRNA binding	0.0397	4.65	R-SCE-72737	Cap-dependent Translation Initiation	0.006556	2.14
P26321	RPL5	6	43	YMD4529	SLAD-2PE_vs_SHAD	down	GO:0009058	Biosynthetic process	1.84e-05	1.84	R-SCE-72689	Formation of a pool of free 40S subunits	0.00221366	2.63
P26321	RPL5	6	43	YMD4529	SLAD-2PE_vs_SHAD	down	GO:0009058	Biosynthetic process	1.84e-05	1.84	R-SCE-72706	GTP hydrolysis and joining of the 60S ribosomal subunit	0.00221366	2.63
P26321	RPL5	6	43	YMD4529	SLAD-2PE_vs_SHAD	down	GO:0009058	Biosynthetic process	1.84e-05	1.84	R-SCE-1799339	SRP-dependent cotranslational protein targeting to membrane	0.00221366	2.59
P26321	RPL5	6	43	YMD4529	SLAD-2PE_vs_SHAD	down	GO:0009058	Biosynthetic process	1.84e-05	1.84	R-SCE-975956	Nonsense Mediated Decay (NMD) independent of the Exon Junction Complex (EJC)	0.00269586	2.49
P26321	RPL5	6	43	YMD4529	SLAD-2PE_vs_SHAD	down	GO:0009058	Biosynthetic process	1.84e-05	1.84	R-SCE-927802	Nonsense-Mediated Decay (NMD)	0.00328594	2.37
P26321	RPL5	6	43	YMD4529	SLAD-2PE_vs_SHAD	down	GO:0009058	Biosynthetic process	1.84e-05	1.84	R-SCE-975957	Nonsense Mediated Decay (NMD) enhanced by the Exon Junction Complex (EJC)	0.00328594	2.37
P26321	RPL5	6	43	YMD4529	SLAD-2PE_vs_SHAD	down	GO:0009058	Biosynthetic process	1.84e-05	1.84	R-SCE-156827	L13a-mediated translational silencing of Ceruloplasmin expression	0.00641469	2.21
P26321	RPL5	6	43	YMD4529	SLAD-2PE_vs_SHAD	down	GO:0009058	Biosynthetic process	1.84e-05	1.84	R-SCE-72766	Translation	0.006556	2.07
P26321	RPL5	6	43	YMD4529	SLAD-2PE_vs_SHAD	down	GO:0009058	Biosynthetic process	1.84e-05	1.84	R-SCE-72613	Eukaryotic Translation Initiation	0.006556	2.14
P26321	RPL5	6	43	YMD4529	SLAD-2PE_vs_SHAD	down	GO:0009058	Biosynthetic process	1.84e-05	1.84	R-SCE-72737	Cap-dependent Translation Initiation	0.006556	2.14
P26321	RPL5	6	43	YMD4529	SLAD-2PE_vs_SHAD	down	GO:0044249	Cellular biosynthetic process	0.0021	1.72	R-SCE-72689	Formation of a pool of free 40S subunits	0.00221366	2.63
P26321	RPL5	6	43	YMD4529	SLAD-2PE_vs_SHAD	down	GO:0044249	Cellular biosynthetic process	0.0021	1.72	R-SCE-72706	GTP hydrolysis and joining of the 60S ribosomal subunit	0.00221366	2.63
P26321	RPL5	6	43	YMD4529	SLAD-2PE_vs_SHAD	down	GO:0044249	Cellular biosynthetic process	0.0021	1.72	R-SCE-1799339	SRP-dependent cotranslational protein targeting to membrane	0.00221366	2.59
P26321	RPL5	6	43	YMD4529	SLAD-2PE_vs_SHAD	down	GO:0044249	Cellular biosynthetic process	0.0021	1.72	R-SCE-975956	Nonsense Mediated Decay (NMD) independent of the Exon Junction Complex (EJC)	0.00269586	2.49
P26321	RPL5	6	43	YMD4529	SLAD-2PE_vs_SHAD	down	GO:0044249	Cellular biosynthetic process	0.0021	1.72	R-SCE-927802	Nonsense-Mediated Decay (NMD)	0.00328594	2.37
P26321	RPL5	6	43	YMD4529	SLAD-2PE_vs_SHAD	down	GO:0044249	Cellular biosynthetic process	0.0021	1.72	R-SCE-975957	Nonsense Mediated Decay (NMD) enhanced by the Exon Junction Complex (EJC)	0.00328594	2.37
P26321	RPL5	6	43	YMD4529	SLAD-2PE_vs_SHAD	down	GO:0044249	Cellular biosynthetic process	0.0021	1.72	R-SCE-156827	L13a-mediated translational silencing of Ceruloplasmin expression	0.00641469	2.21
P26321	RPL5	6	43	YMD4529	SLAD-2PE_vs_SHAD	down	GO:0044249	Cellular biosynthetic process	0.0021	1.72	R-SCE-72766	Translation	0.006556	2.07
P26321	RPL5	6	43	YMD4529	SLAD-2PE_vs_SHAD	down	GO:0044249	Cellular biosynthetic process	0.0021	1.72	R-SCE-72613	Eukaryotic Translation Initiation	0.006556	2.14
P26321	RPL5	6	43	YMD4529	SLAD-2PE_vs_SHAD	down	GO:0044249	Cellular biosynthetic process	0.0021	1.72	R-SCE-72737	Cap-dependent Translation Initiation	0.006556	2.14
P26321	RPL5	6	43	YMD4529	SLAD-2PE_vs_SHAD	down	GO:0005829	Cytosol	0.001	1.92	R-SCE-72689	Formation of a pool of free 40S subunits	0.00221366	2.63
P26321	RPL5	6	43	YMD4529	SLAD-2PE_vs_SHAD	down	GO:0005829	Cytosol	0.001	1.92	R-SCE-72706	GTP hydrolysis and joining of the 60S ribosomal subunit	0.00221366	2.63
P26321	RPL5	6	43	YMD4529	SLAD-2PE_vs_SHAD	down	GO:0005829	Cytosol	0.001	1.92	R-SCE-1799339	SRP-dependent cotranslational protein targeting to membrane	0.00221366	2.59
P26321	RPL5	6	43	YMD4529	SLAD-2PE_vs_SHAD	down	GO:0005829	Cytosol	0.001	1.92	R-SCE-975956	Nonsense Mediated Decay (NMD) independent of the Exon Junction Complex (EJC)	0.00269586	2.49
P26321	RPL5	6	43	YMD4529	SLAD-2PE_vs_SHAD	down	GO:0005829	Cytosol	0.001	1.92	R-SCE-927802	Nonsense-Mediated Decay (NMD)	0.00328594	2.37
P26321	RPL5	6	43	YMD4529	SLAD-2PE_vs_SHAD	down	GO:0005829	Cytosol	0.001	1.92	R-SCE-975957	Nonsense Mediated Decay (NMD) enhanced by the Exon Junction Complex (EJC)	0.00328594	2.37
P26321	RPL5	6	43	YMD4529	SLAD-2PE_vs_SHAD	down	GO:0005829	Cytosol	0.001	1.92	R-SCE-156827	L13a-mediated translational silencing of Ceruloplasmin expression	0.00641469	2.21
P26321	RPL5	6	43	YMD4529	SLAD-2PE_vs_SHAD	down	GO:0005829	Cytosol	0.001	1.92	R-SCE-72766	Translation	0.006556	2.07
P26321	RPL5	6	43	YMD4529	SLAD-2PE_vs_SHAD	down	GO:0005829	Cytosol	0.001	1.92	R-SCE-72613	Eukaryotic Translation Initiation	0.006556	2.14
P26321	RPL5	6	43	YMD4529	SLAD-2PE_vs_SHAD	down	GO:0005829	Cytosol	0.001	1.92	R-SCE-72737	Cap-dependent Translation Initiation	0.006556	2.14
P26321	RPL5	6	43	YMD4529	SLAD-2PE_vs_SHAD	down	GO:1901576	Organic substance biosynthetic process	1.86e-05	1.84	R-SCE-72689	Formation of a pool of free 40S subunits	0.00221366	2.63
P26321	RPL5	6	43	YMD4529	SLAD-2PE_vs_SHAD	down	GO:1901576	Organic substance biosynthetic process	1.86e-05	1.84	R-SCE-72706	GTP hydrolysis and joining of the 60S ribosomal subunit	0.00221366	2.63
P26321	RPL5	6	43	YMD4529	SLAD-2PE_vs_SHAD	down	GO:1901576	Organic substance biosynthetic process	1.86e-05	1.84	R-SCE-1799339	SRP-dependent cotranslational protein targeting to membrane	0.00221366	2.59
P26321	RPL5	6	43	YMD4529	SLAD-2PE_vs_SHAD	down	GO:1901576	Organic substance biosynthetic process	1.86e-05	1.84	R-SCE-975956	Nonsense Mediated Decay (NMD) independent of the Exon Junction Complex (EJC)	0.00269586	2.49
P26321	RPL5	6	43	YMD4529	SLAD-2PE_vs_SHAD	down	GO:1901576	Organic substance biosynthetic process	1.86e-05	1.84	R-SCE-927802	Nonsense-Mediated Decay (NMD)	0.00328594	2.37
P26321	RPL5	6	43	YMD4529	SLAD-2PE_vs_SHAD	down	GO:1901576	Organic substance biosynthetic process	1.86e-05	1.84	R-SCE-975957	Nonsense Mediated Decay (NMD) enhanced by the Exon Junction Complex (EJC)	0.00328594	2.37
P26321	RPL5	6	43	YMD4529	SLAD-2PE_vs_SHAD	down	GO:1901576	Organic substance biosynthetic process	1.86e-05	1.84	R-SCE-156827	L13a-mediated translational silencing of Ceruloplasmin expression	0.00641469	2.21
P26321	RPL5	6	43	YMD4529	SLAD-2PE_vs_SHAD	down	GO:1901576	Organic substance biosynthetic process	1.86e-05	1.84	R-SCE-72766	Translation	0.006556	2.07
P26321	RPL5	6	43	YMD4529	SLAD-2PE_vs_SHAD	down	GO:1901576	Organic substance biosynthetic process	1.86e-05	1.84	R-SCE-72613	Eukaryotic Translation Initiation	0.006556	2.14
P26321	RPL5	6	43	YMD4529	SLAD-2PE_vs_SHAD	down	GO:1901576	Organic substance biosynthetic process	1.86e-05	1.84	R-SCE-72737	Cap-dependent Translation Initiation	0.006556	2.14
P26321	RPL5	6	43	YMD4529	SLAD-2PE_vs_SHAD	down	GO:0071704	Organic substance metabolic process	0.0381	1.28	R-SCE-72689	Formation of a pool of free 40S subunits	0.00221366	2.63
P26321	RPL5	6	43	YMD4529	SLAD-2PE_vs_SHAD	down	GO:0071704	Organic substance metabolic process	0.0381	1.28	R-SCE-72706	GTP hydrolysis and joining of the 60S ribosomal subunit	0.00221366	2.63
P26321	RPL5	6	43	YMD4529	SLAD-2PE_vs_SHAD	down	GO:0071704	Organic substance metabolic process	0.0381	1.28	R-SCE-1799339	SRP-dependent cotranslational protein targeting to membrane	0.00221366	2.59
P26321	RPL5	6	43	YMD4529	SLAD-2PE_vs_SHAD	down	GO:0071704	Organic substance metabolic process	0.0381	1.28	R-SCE-975956	Nonsense Mediated Decay (NMD) independent of the Exon Junction Complex (EJC)	0.00269586	2.49
P26321	RPL5	6	43	YMD4529	SLAD-2PE_vs_SHAD	down	GO:0071704	Organic substance metabolic process	0.0381	1.28	R-SCE-927802	Nonsense-Mediated Decay (NMD)	0.00328594	2.37
P26321	RPL5	6	43	YMD4529	SLAD-2PE_vs_SHAD	down	GO:0071704	Organic substance metabolic process	0.0381	1.28	R-SCE-975957	Nonsense Mediated Decay (NMD) enhanced by the Exon Junction Complex (EJC)	0.00328594	2.37
P26321	RPL5	6	43	YMD4529	SLAD-2PE_vs_SHAD	down	GO:0071704	Organic substance metabolic process	0.0381	1.28	R-SCE-156827	L13a-mediated translational silencing of Ceruloplasmin expression	0.00641469	2.21
P26321	RPL5	6	43	YMD4529	SLAD-2PE_vs_SHAD	down	GO:0071704	Organic substance metabolic process	0.0381	1.28	R-SCE-72766	Translation	0.006556	2.07
P26321	RPL5	6	43	YMD4529	SLAD-2PE_vs_SHAD	down	GO:0071704	Organic substance metabolic process	0.0381	1.28	R-SCE-72613	Eukaryotic Translation Initiation	0.006556	2.14
P26321	RPL5	6	43	YMD4529	SLAD-2PE_vs_SHAD	down	GO:0071704	Organic substance metabolic process	0.0381	1.28	R-SCE-72737	Cap-dependent Translation Initiation	0.006556	2.14
P26321	RPL5	6	43	YMD4529	SLAD-2PE_vs_SHAD	down	GO:1901566	Organonitrogen compound biosynthetic process	0.0381	1.73	R-SCE-72689	Formation of a pool of free 40S subunits	0.00221366	2.63
P26321	RPL5	6	43	YMD4529	SLAD-2PE_vs_SHAD	down	GO:1901566	Organonitrogen compound biosynthetic process	0.0381	1.73	R-SCE-72706	GTP hydrolysis and joining of the 60S ribosomal subunit	0.00221366	2.63
P26321	RPL5	6	43	YMD4529	SLAD-2PE_vs_SHAD	down	GO:1901566	Organonitrogen compound biosynthetic process	0.0381	1.73	R-SCE-1799339	SRP-dependent cotranslational protein targeting to membrane	0.00221366	2.59
P26321	RPL5	6	43	YMD4529	SLAD-2PE_vs_SHAD	down	GO:1901566	Organonitrogen compound biosynthetic process	0.0381	1.73	R-SCE-975956	Nonsense Mediated Decay (NMD) independent of the Exon Junction Complex (EJC)	0.00269586	2.49
P26321	RPL5	6	43	YMD4529	SLAD-2PE_vs_SHAD	down	GO:1901566	Organonitrogen compound biosynthetic process	0.0381	1.73	R-SCE-927802	Nonsense-Mediated Decay (NMD)	0.00328594	2.37
P26321	RPL5	6	43	YMD4529	SLAD-2PE_vs_SHAD	down	GO:1901566	Organonitrogen compound biosynthetic process	0.0381	1.73	R-SCE-975957	Nonsense Mediated Decay (NMD) enhanced by the Exon Junction Complex (EJC)	0.00328594	2.37
P26321	RPL5	6	43	YMD4529	SLAD-2PE_vs_SHAD	down	GO:1901566	Organonitrogen compound biosynthetic process	0.0381	1.73	R-SCE-156827	L13a-mediated translational silencing of Ceruloplasmin expression	0.00641469	2.21
P26321	RPL5	6	43	YMD4529	SLAD-2PE_vs_SHAD	down	GO:1901566	Organonitrogen compound biosynthetic process	0.0381	1.73	R-SCE-72766	Translation	0.006556	2.07
P26321	RPL5	6	43	YMD4529	SLAD-2PE_vs_SHAD	down	GO:1901566	Organonitrogen compound biosynthetic process	0.0381	1.73	R-SCE-72613	Eukaryotic Translation Initiation	0.006556	2.14
P26321	RPL5	6	43	YMD4529	SLAD-2PE_vs_SHAD	down	GO:1901566	Organonitrogen compound biosynthetic process	0.0381	1.73	R-SCE-72737	Cap-dependent Translation Initiation	0.006556	2.14
P26321	RPL5	6	43	YMD4529	SLAD-2PE_vs_SHAD	down	GO:1901564	Organonitrogen compound metabolic process	0.0022	1.57	R-SCE-72689	Formation of a pool of free 40S subunits	0.00221366	2.63
P26321	RPL5	6	43	YMD4529	SLAD-2PE_vs_SHAD	down	GO:1901564	Organonitrogen compound metabolic process	0.0022	1.57	R-SCE-72706	GTP hydrolysis and joining of the 60S ribosomal subunit	0.00221366	2.63
P26321	RPL5	6	43	YMD4529	SLAD-2PE_vs_SHAD	down	GO:1901564	Organonitrogen compound metabolic process	0.0022	1.57	R-SCE-1799339	SRP-dependent cotranslational protein targeting to membrane	0.00221366	2.59
P26321	RPL5	6	43	YMD4529	SLAD-2PE_vs_SHAD	down	GO:1901564	Organonitrogen compound metabolic process	0.0022	1.57	R-SCE-975956	Nonsense Mediated Decay (NMD) independent of the Exon Junction Complex (EJC)	0.00269586	2.49
P26321	RPL5	6	43	YMD4529	SLAD-2PE_vs_SHAD	down	GO:1901564	Organonitrogen compound metabolic process	0.0022	1.57	R-SCE-927802	Nonsense-Mediated Decay (NMD)	0.00328594	2.37
P26321	RPL5	6	43	YMD4529	SLAD-2PE_vs_SHAD	down	GO:1901564	Organonitrogen compound metabolic process	0.0022	1.57	R-SCE-975957	Nonsense Mediated Decay (NMD) enhanced by the Exon Junction Complex (EJC)	0.00328594	2.37
P26321	RPL5	6	43	YMD4529	SLAD-2PE_vs_SHAD	down	GO:1901564	Organonitrogen compound metabolic process	0.0022	1.57	R-SCE-156827	L13a-mediated translational silencing of Ceruloplasmin expression	0.00641469	2.21
P26321	RPL5	6	43	YMD4529	SLAD-2PE_vs_SHAD	down	GO:1901564	Organonitrogen compound metabolic process	0.0022	1.57	R-SCE-72766	Translation	0.006556	2.07
P26321	RPL5	6	43	YMD4529	SLAD-2PE_vs_SHAD	down	GO:1901564	Organonitrogen compound metabolic process	0.0022	1.57	R-SCE-72613	Eukaryotic Translation Initiation	0.006556	2.14
P26321	RPL5	6	43	YMD4529	SLAD-2PE_vs_SHAD	down	GO:1901564	Organonitrogen compound metabolic process	0.0022	1.57	R-SCE-72737	Cap-dependent Translation Initiation	0.006556	2.14
P26321	RPL5	6	43	YMD4529	SLAD-2PE_vs_SHAD	down	GO:0019843	rRNA binding	0.0397	4.65	R-SCE-72689	Formation of a pool of free 40S subunits	0.00221366	2.63
P26321	RPL5	6	43	YMD4529	SLAD-2PE_vs_SHAD	down	GO:0019843	rRNA binding	0.0397	4.65	R-SCE-72706	GTP hydrolysis and joining of the 60S ribosomal subunit	0.00221366	2.63
P26321	RPL5	6	43	YMD4529	SLAD-2PE_vs_SHAD	down	GO:0019843	rRNA binding	0.0397	4.65	R-SCE-1799339	SRP-dependent cotranslational protein targeting to membrane	0.00221366	2.59
P26321	RPL5	6	43	YMD4529	SLAD-2PE_vs_SHAD	down	GO:0019843	rRNA binding	0.0397	4.65	R-SCE-975956	Nonsense Mediated Decay (NMD) independent of the Exon Junction Complex (EJC)	0.00269586	2.49
P26321	RPL5	6	43	YMD4529	SLAD-2PE_vs_SHAD	down	GO:0019843	rRNA binding	0.0397	4.65	R-SCE-927802	Nonsense-Mediated Decay (NMD)	0.00328594	2.37
P26321	RPL5	6	43	YMD4529	SLAD-2PE_vs_SHAD	down	GO:0019843	rRNA binding	0.0397	4.65	R-SCE-975957	Nonsense Mediated Decay (NMD) enhanced by the Exon Junction Complex (EJC)	0.00328594	2.37
P26321	RPL5	6	43	YMD4529	SLAD-2PE_vs_SHAD	down	GO:0019843	rRNA binding	0.0397	4.65	R-SCE-156827	L13a-mediated translational silencing of Ceruloplasmin expression	0.00641469	2.21
P26321	RPL5	6	43	YMD4529	SLAD-2PE_vs_SHAD	down	GO:0019843	rRNA binding	0.0397	4.65	R-SCE-72766	Translation	0.006556	2.07
P26321	RPL5	6	43	YMD4529	SLAD-2PE_vs_SHAD	down	GO:0019843	rRNA binding	0.0397	4.65	R-SCE-72613	Eukaryotic Translation Initiation	0.006556	2.14
P26321	RPL5	6	43	YMD4529	SLAD-2PE_vs_SHAD	down	GO:0019843	rRNA binding	0.0397	4.65	R-SCE-72737	Cap-dependent Translation Initiation	0.006556	2.14
P32905	RPS0A	6	44	YMD4529	SLAD-2PE_vs_SHAD	down	GO:0009058	Biosynthetic process	1.84e-05	1.84	R-SCE-72689	Formation of a pool of free 40S subunits	0.00221366	2.63
P32905	RPS0A	6	44	YMD4529	SLAD-2PE_vs_SHAD	down	GO:0009058	Biosynthetic process	1.84e-05	1.84	R-SCE-72706	GTP hydrolysis and joining of the 60S ribosomal subunit	0.00221366	2.63
P32905	RPS0A	6	44	YMD4529	SLAD-2PE_vs_SHAD	down	GO:0009058	Biosynthetic process	1.84e-05	1.84	R-SCE-1799339	SRP-dependent cotranslational protein targeting to membrane	0.00221366	2.59
P32905	RPS0A	6	44	YMD4529	SLAD-2PE_vs_SHAD	down	GO:0009058	Biosynthetic process	1.84e-05	1.84	R-SCE-975956	Nonsense Mediated Decay (NMD) independent of the Exon Junction Complex (EJC)	0.00269586	2.49
P32905	RPS0A	6	44	YMD4529	SLAD-2PE_vs_SHAD	down	GO:0009058	Biosynthetic process	1.84e-05	1.84	R-SCE-927802	Nonsense-Mediated Decay (NMD)	0.00328594	2.37
P32905	RPS0A	6	44	YMD4529	SLAD-2PE_vs_SHAD	down	GO:0009058	Biosynthetic process	1.84e-05	1.84	R-SCE-975957	Nonsense Mediated Decay (NMD) enhanced by the Exon Junction Complex (EJC)	0.00328594	2.37
P32905	RPS0A	6	44	YMD4529	SLAD-2PE_vs_SHAD	down	GO:0009058	Biosynthetic process	1.84e-05	1.84	R-SCE-156827	L13a-mediated translational silencing of Ceruloplasmin expression	0.00641469	2.21
P32905	RPS0A	6	44	YMD4529	SLAD-2PE_vs_SHAD	down	GO:0009058	Biosynthetic process	1.84e-05	1.84	R-SCE-72766	Translation	0.006556	2.07
P32905	RPS0A	6	44	YMD4529	SLAD-2PE_vs_SHAD	down	GO:0009058	Biosynthetic process	1.84e-05	1.84	R-SCE-72613	Eukaryotic Translation Initiation	0.006556	2.14
P32905	RPS0A	6	44	YMD4529	SLAD-2PE_vs_SHAD	down	GO:0009058	Biosynthetic process	1.84e-05	1.84	R-SCE-72737	Cap-dependent Translation Initiation	0.006556	2.14
P32905	RPS0A	6	44	YMD4529	SLAD-2PE_vs_SHAD	down	GO:0044249	Cellular biosynthetic process	0.0021	1.72	R-SCE-72689	Formation of a pool of free 40S subunits	0.00221366	2.63
P32905	RPS0A	6	44	YMD4529	SLAD-2PE_vs_SHAD	down	GO:0044249	Cellular biosynthetic process	0.0021	1.72	R-SCE-72706	GTP hydrolysis and joining of the 60S ribosomal subunit	0.00221366	2.63
P32905	RPS0A	6	44	YMD4529	SLAD-2PE_vs_SHAD	down	GO:0044249	Cellular biosynthetic process	0.0021	1.72	R-SCE-1799339	SRP-dependent cotranslational protein targeting to membrane	0.00221366	2.59
P32905	RPS0A	6	44	YMD4529	SLAD-2PE_vs_SHAD	down	GO:0044249	Cellular biosynthetic process	0.0021	1.72	R-SCE-975956	Nonsense Mediated Decay (NMD) independent of the Exon Junction Complex (EJC)	0.00269586	2.49
P32905	RPS0A	6	44	YMD4529	SLAD-2PE_vs_SHAD	down	GO:0044249	Cellular biosynthetic process	0.0021	1.72	R-SCE-927802	Nonsense-Mediated Decay (NMD)	0.00328594	2.37
P32905	RPS0A	6	44	YMD4529	SLAD-2PE_vs_SHAD	down	GO:0044249	Cellular biosynthetic process	0.0021	1.72	R-SCE-975957	Nonsense Mediated Decay (NMD) enhanced by the Exon Junction Complex (EJC)	0.00328594	2.37
P32905	RPS0A	6	44	YMD4529	SLAD-2PE_vs_SHAD	down	GO:0044249	Cellular biosynthetic process	0.0021	1.72	R-SCE-156827	L13a-mediated translational silencing of Ceruloplasmin expression	0.00641469	2.21
P32905	RPS0A	6	44	YMD4529	SLAD-2PE_vs_SHAD	down	GO:0044249	Cellular biosynthetic process	0.0021	1.72	R-SCE-72766	Translation	0.006556	2.07
P32905	RPS0A	6	44	YMD4529	SLAD-2PE_vs_SHAD	down	GO:0044249	Cellular biosynthetic process	0.0021	1.72	R-SCE-72613	Eukaryotic Translation Initiation	0.006556	2.14
P32905	RPS0A	6	44	YMD4529	SLAD-2PE_vs_SHAD	down	GO:0044249	Cellular biosynthetic process	0.0021	1.72	R-SCE-72737	Cap-dependent Translation Initiation	0.006556	2.14
P32905	RPS0A	6	44	YMD4529	SLAD-2PE_vs_SHAD	down	GO:0005829	Cytosol	0.001	1.92	R-SCE-72689	Formation of a pool of free 40S subunits	0.00221366	2.63
P32905	RPS0A	6	44	YMD4529	SLAD-2PE_vs_SHAD	down	GO:0005829	Cytosol	0.001	1.92	R-SCE-72706	GTP hydrolysis and joining of the 60S ribosomal subunit	0.00221366	2.63
P32905	RPS0A	6	44	YMD4529	SLAD-2PE_vs_SHAD	down	GO:0005829	Cytosol	0.001	1.92	R-SCE-1799339	SRP-dependent cotranslational protein targeting to membrane	0.00221366	2.59
P32905	RPS0A	6	44	YMD4529	SLAD-2PE_vs_SHAD	down	GO:0005829	Cytosol	0.001	1.92	R-SCE-975956	Nonsense Mediated Decay (NMD) independent of the Exon Junction Complex (EJC)	0.00269586	2.49
P32905	RPS0A	6	44	YMD4529	SLAD-2PE_vs_SHAD	down	GO:0005829	Cytosol	0.001	1.92	R-SCE-927802	Nonsense-Mediated Decay (NMD)	0.00328594	2.37
P32905	RPS0A	6	44	YMD4529	SLAD-2PE_vs_SHAD	down	GO:0005829	Cytosol	0.001	1.92	R-SCE-975957	Nonsense Mediated Decay (NMD) enhanced by the Exon Junction Complex (EJC)	0.00328594	2.37
P32905	RPS0A	6	44	YMD4529	SLAD-2PE_vs_SHAD	down	GO:0005829	Cytosol	0.001	1.92	R-SCE-156827	L13a-mediated translational silencing of Ceruloplasmin expression	0.00641469	2.21
P32905	RPS0A	6	44	YMD4529	SLAD-2PE_vs_SHAD	down	GO:0005829	Cytosol	0.001	1.92	R-SCE-72766	Translation	0.006556	2.07
P32905	RPS0A	6	44	YMD4529	SLAD-2PE_vs_SHAD	down	GO:0005829	Cytosol	0.001	1.92	R-SCE-72613	Eukaryotic Translation Initiation	0.006556	2.14
P32905	RPS0A	6	44	YMD4529	SLAD-2PE_vs_SHAD	down	GO:0005829	Cytosol	0.001	1.92	R-SCE-72737	Cap-dependent Translation Initiation	0.006556	2.14
P32905	RPS0A	6	44	YMD4529	SLAD-2PE_vs_SHAD	down	GO:1901576	Organic substance biosynthetic process	1.86e-05	1.84	R-SCE-72689	Formation of a pool of free 40S subunits	0.00221366	2.63
P32905	RPS0A	6	44	YMD4529	SLAD-2PE_vs_SHAD	down	GO:1901576	Organic substance biosynthetic process	1.86e-05	1.84	R-SCE-72706	GTP hydrolysis and joining of the 60S ribosomal subunit	0.00221366	2.63
P32905	RPS0A	6	44	YMD4529	SLAD-2PE_vs_SHAD	down	GO:1901576	Organic substance biosynthetic process	1.86e-05	1.84	R-SCE-1799339	SRP-dependent cotranslational protein targeting to membrane	0.00221366	2.59
P32905	RPS0A	6	44	YMD4529	SLAD-2PE_vs_SHAD	down	GO:1901576	Organic substance biosynthetic process	1.86e-05	1.84	R-SCE-975956	Nonsense Mediated Decay (NMD) independent of the Exon Junction Complex (EJC)	0.00269586	2.49
P32905	RPS0A	6	44	YMD4529	SLAD-2PE_vs_SHAD	down	GO:1901576	Organic substance biosynthetic process	1.86e-05	1.84	R-SCE-927802	Nonsense-Mediated Decay (NMD)	0.00328594	2.37
P32905	RPS0A	6	44	YMD4529	SLAD-2PE_vs_SHAD	down	GO:1901576	Organic substance biosynthetic process	1.86e-05	1.84	R-SCE-975957	Nonsense Mediated Decay (NMD) enhanced by the Exon Junction Complex (EJC)	0.00328594	2.37
P32905	RPS0A	6	44	YMD4529	SLAD-2PE_vs_SHAD	down	GO:1901576	Organic substance biosynthetic process	1.86e-05	1.84	R-SCE-156827	L13a-mediated translational silencing of Ceruloplasmin expression	0.00641469	2.21
P32905	RPS0A	6	44	YMD4529	SLAD-2PE_vs_SHAD	down	GO:1901576	Organic substance biosynthetic process	1.86e-05	1.84	R-SCE-72766	Translation	0.006556	2.07
P32905	RPS0A	6	44	YMD4529	SLAD-2PE_vs_SHAD	down	GO:1901576	Organic substance biosynthetic process	1.86e-05	1.84	R-SCE-72613	Eukaryotic Translation Initiation	0.006556	2.14
P32905	RPS0A	6	44	YMD4529	SLAD-2PE_vs_SHAD	down	GO:1901576	Organic substance biosynthetic process	1.86e-05	1.84	R-SCE-72737	Cap-dependent Translation Initiation	0.006556	2.14
P32905	RPS0A	6	44	YMD4529	SLAD-2PE_vs_SHAD	down	GO:0071704	Organic substance metabolic process	0.0381	1.28	R-SCE-72689	Formation of a pool of free 40S subunits	0.00221366	2.63
P32905	RPS0A	6	44	YMD4529	SLAD-2PE_vs_SHAD	down	GO:0071704	Organic substance metabolic process	0.0381	1.28	R-SCE-72706	GTP hydrolysis and joining of the 60S ribosomal subunit	0.00221366	2.63
P32905	RPS0A	6	44	YMD4529	SLAD-2PE_vs_SHAD	down	GO:0071704	Organic substance metabolic process	0.0381	1.28	R-SCE-1799339	SRP-dependent cotranslational protein targeting to membrane	0.00221366	2.59
P32905	RPS0A	6	44	YMD4529	SLAD-2PE_vs_SHAD	down	GO:0071704	Organic substance metabolic process	0.0381	1.28	R-SCE-975956	Nonsense Mediated Decay (NMD) independent of the Exon Junction Complex (EJC)	0.00269586	2.49
P32905	RPS0A	6	44	YMD4529	SLAD-2PE_vs_SHAD	down	GO:0071704	Organic substance metabolic process	0.0381	1.28	R-SCE-927802	Nonsense-Mediated Decay (NMD)	0.00328594	2.37
P32905	RPS0A	6	44	YMD4529	SLAD-2PE_vs_SHAD	down	GO:0071704	Organic substance metabolic process	0.0381	1.28	R-SCE-975957	Nonsense Mediated Decay (NMD) enhanced by the Exon Junction Complex (EJC)	0.00328594	2.37
P32905	RPS0A	6	44	YMD4529	SLAD-2PE_vs_SHAD	down	GO:0071704	Organic substance metabolic process	0.0381	1.28	R-SCE-156827	L13a-mediated translational silencing of Ceruloplasmin expression	0.00641469	2.21
P32905	RPS0A	6	44	YMD4529	SLAD-2PE_vs_SHAD	down	GO:0071704	Organic substance metabolic process	0.0381	1.28	R-SCE-72766	Translation	0.006556	2.07
P32905	RPS0A	6	44	YMD4529	SLAD-2PE_vs_SHAD	down	GO:0071704	Organic substance metabolic process	0.0381	1.28	R-SCE-72613	Eukaryotic Translation Initiation	0.006556	2.14
P32905	RPS0A	6	44	YMD4529	SLAD-2PE_vs_SHAD	down	GO:0071704	Organic substance metabolic process	0.0381	1.28	R-SCE-72737	Cap-dependent Translation Initiation	0.006556	2.14
P32905	RPS0A	6	44	YMD4529	SLAD-2PE_vs_SHAD	down	GO:1901566	Organonitrogen compound biosynthetic process	0.0381	1.73	R-SCE-72689	Formation of a pool of free 40S subunits	0.00221366	2.63
P32905	RPS0A	6	44	YMD4529	SLAD-2PE_vs_SHAD	down	GO:1901566	Organonitrogen compound biosynthetic process	0.0381	1.73	R-SCE-72706	GTP hydrolysis and joining of the 60S ribosomal subunit	0.00221366	2.63
P32905	RPS0A	6	44	YMD4529	SLAD-2PE_vs_SHAD	down	GO:1901566	Organonitrogen compound biosynthetic process	0.0381	1.73	R-SCE-1799339	SRP-dependent cotranslational protein targeting to membrane	0.00221366	2.59
P32905	RPS0A	6	44	YMD4529	SLAD-2PE_vs_SHAD	down	GO:1901566	Organonitrogen compound biosynthetic process	0.0381	1.73	R-SCE-975956	Nonsense Mediated Decay (NMD) independent of the Exon Junction Complex (EJC)	0.00269586	2.49
P32905	RPS0A	6	44	YMD4529	SLAD-2PE_vs_SHAD	down	GO:1901566	Organonitrogen compound biosynthetic process	0.0381	1.73	R-SCE-927802	Nonsense-Mediated Decay (NMD)	0.00328594	2.37
P32905	RPS0A	6	44	YMD4529	SLAD-2PE_vs_SHAD	down	GO:1901566	Organonitrogen compound biosynthetic process	0.0381	1.73	R-SCE-975957	Nonsense Mediated Decay (NMD) enhanced by the Exon Junction Complex (EJC)	0.00328594	2.37
P32905	RPS0A	6	44	YMD4529	SLAD-2PE_vs_SHAD	down	GO:1901566	Organonitrogen compound biosynthetic process	0.0381	1.73	R-SCE-156827	L13a-mediated translational silencing of Ceruloplasmin expression	0.00641469	2.21
P32905	RPS0A	6	44	YMD4529	SLAD-2PE_vs_SHAD	down	GO:1901566	Organonitrogen compound biosynthetic process	0.0381	1.73	R-SCE-72766	Translation	0.006556	2.07
P32905	RPS0A	6	44	YMD4529	SLAD-2PE_vs_SHAD	down	GO:1901566	Organonitrogen compound biosynthetic process	0.0381	1.73	R-SCE-72613	Eukaryotic Translation Initiation	0.006556	2.14
P32905	RPS0A	6	44	YMD4529	SLAD-2PE_vs_SHAD	down	GO:1901566	Organonitrogen compound biosynthetic process	0.0381	1.73	R-SCE-72737	Cap-dependent Translation Initiation	0.006556	2.14
P32905	RPS0A	6	44	YMD4529	SLAD-2PE_vs_SHAD	down	GO:1901564	Organonitrogen compound metabolic process	0.0022	1.57	R-SCE-72689	Formation of a pool of free 40S subunits	0.00221366	2.63
P32905	RPS0A	6	44	YMD4529	SLAD-2PE_vs_SHAD	down	GO:1901564	Organonitrogen compound metabolic process	0.0022	1.57	R-SCE-72706	GTP hydrolysis and joining of the 60S ribosomal subunit	0.00221366	2.63
P32905	RPS0A	6	44	YMD4529	SLAD-2PE_vs_SHAD	down	GO:1901564	Organonitrogen compound metabolic process	0.0022	1.57	R-SCE-1799339	SRP-dependent cotranslational protein targeting to membrane	0.00221366	2.59
P32905	RPS0A	6	44	YMD4529	SLAD-2PE_vs_SHAD	down	GO:1901564	Organonitrogen compound metabolic process	0.0022	1.57	R-SCE-975956	Nonsense Mediated Decay (NMD) independent of the Exon Junction Complex (EJC)	0.00269586	2.49
P32905	RPS0A	6	44	YMD4529	SLAD-2PE_vs_SHAD	down	GO:1901564	Organonitrogen compound metabolic process	0.0022	1.57	R-SCE-927802	Nonsense-Mediated Decay (NMD)	0.00328594	2.37
P32905	RPS0A	6	44	YMD4529	SLAD-2PE_vs_SHAD	down	GO:1901564	Organonitrogen compound metabolic process	0.0022	1.57	R-SCE-975957	Nonsense Mediated Decay (NMD) enhanced by the Exon Junction Complex (EJC)	0.00328594	2.37
P32905	RPS0A	6	44	YMD4529	SLAD-2PE_vs_SHAD	down	GO:1901564	Organonitrogen compound metabolic process	0.0022	1.57	R-SCE-156827	L13a-mediated translational silencing of Ceruloplasmin expression	0.00641469	2.21
P32905	RPS0A	6	44	YMD4529	SLAD-2PE_vs_SHAD	down	GO:1901564	Organonitrogen compound metabolic process	0.0022	1.57	R-SCE-72766	Translation	0.006556	2.07
P32905	RPS0A	6	44	YMD4529	SLAD-2PE_vs_SHAD	down	GO:1901564	Organonitrogen compound metabolic process	0.0022	1.57	R-SCE-72613	Eukaryotic Translation Initiation	0.006556	2.14
P32905	RPS0A	6	44	YMD4529	SLAD-2PE_vs_SHAD	down	GO:1901564	Organonitrogen compound metabolic process	0.0022	1.57	R-SCE-72737	Cap-dependent Translation Initiation	0.006556	2.14
P0CX55	RPS18A	6	45	YMD4529	SLAD-2PE_vs_SHAD	down	GO:0009058	Biosynthetic process	1.84e-05	1.84	R-SCE-72689	Formation of a pool of free 40S subunits	0.00221366	2.63
P0CX55	RPS18A	6	45	YMD4529	SLAD-2PE_vs_SHAD	down	GO:0009058	Biosynthetic process	1.84e-05	1.84	R-SCE-72706	GTP hydrolysis and joining of the 60S ribosomal subunit	0.00221366	2.63
P0CX55	RPS18A	6	45	YMD4529	SLAD-2PE_vs_SHAD	down	GO:0009058	Biosynthetic process	1.84e-05	1.84	R-SCE-1799339	SRP-dependent cotranslational protein targeting to membrane	0.00221366	2.59
P0CX55	RPS18A	6	45	YMD4529	SLAD-2PE_vs_SHAD	down	GO:0009058	Biosynthetic process	1.84e-05	1.84	R-SCE-975956	Nonsense Mediated Decay (NMD) independent of the Exon Junction Complex (EJC)	0.00269586	2.49
P0CX55	RPS18A	6	45	YMD4529	SLAD-2PE_vs_SHAD	down	GO:0009058	Biosynthetic process	1.84e-05	1.84	R-SCE-927802	Nonsense-Mediated Decay (NMD)	0.00328594	2.37
P0CX55	RPS18A	6	45	YMD4529	SLAD-2PE_vs_SHAD	down	GO:0009058	Biosynthetic process	1.84e-05	1.84	R-SCE-975957	Nonsense Mediated Decay (NMD) enhanced by the Exon Junction Complex (EJC)	0.00328594	2.37
P0CX55	RPS18A	6	45	YMD4529	SLAD-2PE_vs_SHAD	down	GO:0009058	Biosynthetic process	1.84e-05	1.84	R-SCE-156827	L13a-mediated translational silencing of Ceruloplasmin expression	0.00641469	2.21
P0CX55	RPS18A	6	45	YMD4529	SLAD-2PE_vs_SHAD	down	GO:0009058	Biosynthetic process	1.84e-05	1.84	R-SCE-72766	Translation	0.006556	2.07
P0CX55	RPS18A	6	45	YMD4529	SLAD-2PE_vs_SHAD	down	GO:0009058	Biosynthetic process	1.84e-05	1.84	R-SCE-72613	Eukaryotic Translation Initiation	0.006556	2.14
P0CX55	RPS18A	6	45	YMD4529	SLAD-2PE_vs_SHAD	down	GO:0009058	Biosynthetic process	1.84e-05	1.84	R-SCE-72737	Cap-dependent Translation Initiation	0.006556	2.14
P0CX55	RPS18A	6	45	YMD4529	SLAD-2PE_vs_SHAD	down	GO:0044249	Cellular biosynthetic process	0.0021	1.72	R-SCE-72689	Formation of a pool of free 40S subunits	0.00221366	2.63
P0CX55	RPS18A	6	45	YMD4529	SLAD-2PE_vs_SHAD	down	GO:0044249	Cellular biosynthetic process	0.0021	1.72	R-SCE-72706	GTP hydrolysis and joining of the 60S ribosomal subunit	0.00221366	2.63
P0CX55	RPS18A	6	45	YMD4529	SLAD-2PE_vs_SHAD	down	GO:0044249	Cellular biosynthetic process	0.0021	1.72	R-SCE-1799339	SRP-dependent cotranslational protein targeting to membrane	0.00221366	2.59
P0CX55	RPS18A	6	45	YMD4529	SLAD-2PE_vs_SHAD	down	GO:0044249	Cellular biosynthetic process	0.0021	1.72	R-SCE-975956	Nonsense Mediated Decay (NMD) independent of the Exon Junction Complex (EJC)	0.00269586	2.49
P0CX55	RPS18A	6	45	YMD4529	SLAD-2PE_vs_SHAD	down	GO:0044249	Cellular biosynthetic process	0.0021	1.72	R-SCE-927802	Nonsense-Mediated Decay (NMD)	0.00328594	2.37
P0CX55	RPS18A	6	45	YMD4529	SLAD-2PE_vs_SHAD	down	GO:0044249	Cellular biosynthetic process	0.0021	1.72	R-SCE-975957	Nonsense Mediated Decay (NMD) enhanced by the Exon Junction Complex (EJC)	0.00328594	2.37
P0CX55	RPS18A	6	45	YMD4529	SLAD-2PE_vs_SHAD	down	GO:0044249	Cellular biosynthetic process	0.0021	1.72	R-SCE-156827	L13a-mediated translational silencing of Ceruloplasmin expression	0.00641469	2.21
P0CX55	RPS18A	6	45	YMD4529	SLAD-2PE_vs_SHAD	down	GO:0044249	Cellular biosynthetic process	0.0021	1.72	R-SCE-72766	Translation	0.006556	2.07
P0CX55	RPS18A	6	45	YMD4529	SLAD-2PE_vs_SHAD	down	GO:0044249	Cellular biosynthetic process	0.0021	1.72	R-SCE-72613	Eukaryotic Translation Initiation	0.006556	2.14
P0CX55	RPS18A	6	45	YMD4529	SLAD-2PE_vs_SHAD	down	GO:0044249	Cellular biosynthetic process	0.0021	1.72	R-SCE-72737	Cap-dependent Translation Initiation	0.006556	2.14
P0CX55	RPS18A	6	45	YMD4529	SLAD-2PE_vs_SHAD	down	GO:0005829	Cytosol	0.001	1.92	R-SCE-72689	Formation of a pool of free 40S subunits	0.00221366	2.63
P0CX55	RPS18A	6	45	YMD4529	SLAD-2PE_vs_SHAD	down	GO:0005829	Cytosol	0.001	1.92	R-SCE-72706	GTP hydrolysis and joining of the 60S ribosomal subunit	0.00221366	2.63
P0CX55	RPS18A	6	45	YMD4529	SLAD-2PE_vs_SHAD	down	GO:0005829	Cytosol	0.001	1.92	R-SCE-1799339	SRP-dependent cotranslational protein targeting to membrane	0.00221366	2.59
P0CX55	RPS18A	6	45	YMD4529	SLAD-2PE_vs_SHAD	down	GO:0005829	Cytosol	0.001	1.92	R-SCE-975956	Nonsense Mediated Decay (NMD) independent of the Exon Junction Complex (EJC)	0.00269586	2.49
P0CX55	RPS18A	6	45	YMD4529	SLAD-2PE_vs_SHAD	down	GO:0005829	Cytosol	0.001	1.92	R-SCE-927802	Nonsense-Mediated Decay (NMD)	0.00328594	2.37
P0CX55	RPS18A	6	45	YMD4529	SLAD-2PE_vs_SHAD	down	GO:0005829	Cytosol	0.001	1.92	R-SCE-975957	Nonsense Mediated Decay (NMD) enhanced by the Exon Junction Complex (EJC)	0.00328594	2.37
P0CX55	RPS18A	6	45	YMD4529	SLAD-2PE_vs_SHAD	down	GO:0005829	Cytosol	0.001	1.92	R-SCE-156827	L13a-mediated translational silencing of Ceruloplasmin expression	0.00641469	2.21
P0CX55	RPS18A	6	45	YMD4529	SLAD-2PE_vs_SHAD	down	GO:0005829	Cytosol	0.001	1.92	R-SCE-72766	Translation	0.006556	2.07
P0CX55	RPS18A	6	45	YMD4529	SLAD-2PE_vs_SHAD	down	GO:0005829	Cytosol	0.001	1.92	R-SCE-72613	Eukaryotic Translation Initiation	0.006556	2.14
P0CX55	RPS18A	6	45	YMD4529	SLAD-2PE_vs_SHAD	down	GO:0005829	Cytosol	0.001	1.92	R-SCE-72737	Cap-dependent Translation Initiation	0.006556	2.14
P0CX55	RPS18A	6	45	YMD4529	SLAD-2PE_vs_SHAD	down	GO:1901576	Organic substance biosynthetic process	1.86e-05	1.84	R-SCE-72689	Formation of a pool of free 40S subunits	0.00221366	2.63
P0CX55	RPS18A	6	45	YMD4529	SLAD-2PE_vs_SHAD	down	GO:1901576	Organic substance biosynthetic process	1.86e-05	1.84	R-SCE-72706	GTP hydrolysis and joining of the 60S ribosomal subunit	0.00221366	2.63
P0CX55	RPS18A	6	45	YMD4529	SLAD-2PE_vs_SHAD	down	GO:1901576	Organic substance biosynthetic process	1.86e-05	1.84	R-SCE-1799339	SRP-dependent cotranslational protein targeting to membrane	0.00221366	2.59
P0CX55	RPS18A	6	45	YMD4529	SLAD-2PE_vs_SHAD	down	GO:1901576	Organic substance biosynthetic process	1.86e-05	1.84	R-SCE-975956	Nonsense Mediated Decay (NMD) independent of the Exon Junction Complex (EJC)	0.00269586	2.49
P0CX55	RPS18A	6	45	YMD4529	SLAD-2PE_vs_SHAD	down	GO:1901576	Organic substance biosynthetic process	1.86e-05	1.84	R-SCE-927802	Nonsense-Mediated Decay (NMD)	0.00328594	2.37
P0CX55	RPS18A	6	45	YMD4529	SLAD-2PE_vs_SHAD	down	GO:1901576	Organic substance biosynthetic process	1.86e-05	1.84	R-SCE-975957	Nonsense Mediated Decay (NMD) enhanced by the Exon Junction Complex (EJC)	0.00328594	2.37
P0CX55	RPS18A	6	45	YMD4529	SLAD-2PE_vs_SHAD	down	GO:1901576	Organic substance biosynthetic process	1.86e-05	1.84	R-SCE-156827	L13a-mediated translational silencing of Ceruloplasmin expression	0.00641469	2.21
P0CX55	RPS18A	6	45	YMD4529	SLAD-2PE_vs_SHAD	down	GO:1901576	Organic substance biosynthetic process	1.86e-05	1.84	R-SCE-72766	Translation	0.006556	2.07
P0CX55	RPS18A	6	45	YMD4529	SLAD-2PE_vs_SHAD	down	GO:1901576	Organic substance biosynthetic process	1.86e-05	1.84	R-SCE-72613	Eukaryotic Translation Initiation	0.006556	2.14
P0CX55	RPS18A	6	45	YMD4529	SLAD-2PE_vs_SHAD	down	GO:1901576	Organic substance biosynthetic process	1.86e-05	1.84	R-SCE-72737	Cap-dependent Translation Initiation	0.006556	2.14
P0CX55	RPS18A	6	45	YMD4529	SLAD-2PE_vs_SHAD	down	GO:0071704	Organic substance metabolic process	0.0381	1.28	R-SCE-72689	Formation of a pool of free 40S subunits	0.00221366	2.63
P0CX55	RPS18A	6	45	YMD4529	SLAD-2PE_vs_SHAD	down	GO:0071704	Organic substance metabolic process	0.0381	1.28	R-SCE-72706	GTP hydrolysis and joining of the 60S ribosomal subunit	0.00221366	2.63
P0CX55	RPS18A	6	45	YMD4529	SLAD-2PE_vs_SHAD	down	GO:0071704	Organic substance metabolic process	0.0381	1.28	R-SCE-1799339	SRP-dependent cotranslational protein targeting to membrane	0.00221366	2.59
P0CX55	RPS18A	6	45	YMD4529	SLAD-2PE_vs_SHAD	down	GO:0071704	Organic substance metabolic process	0.0381	1.28	R-SCE-975956	Nonsense Mediated Decay (NMD) independent of the Exon Junction Complex (EJC)	0.00269586	2.49
P0CX55	RPS18A	6	45	YMD4529	SLAD-2PE_vs_SHAD	down	GO:0071704	Organic substance metabolic process	0.0381	1.28	R-SCE-927802	Nonsense-Mediated Decay (NMD)	0.00328594	2.37
P0CX55	RPS18A	6	45	YMD4529	SLAD-2PE_vs_SHAD	down	GO:0071704	Organic substance metabolic process	0.0381	1.28	R-SCE-975957	Nonsense Mediated Decay (NMD) enhanced by the Exon Junction Complex (EJC)	0.00328594	2.37
P0CX55	RPS18A	6	45	YMD4529	SLAD-2PE_vs_SHAD	down	GO:0071704	Organic substance metabolic process	0.0381	1.28	R-SCE-156827	L13a-mediated translational silencing of Ceruloplasmin expression	0.00641469	2.21
P0CX55	RPS18A	6	45	YMD4529	SLAD-2PE_vs_SHAD	down	GO:0071704	Organic substance metabolic process	0.0381	1.28	R-SCE-72766	Translation	0.006556	2.07
P0CX55	RPS18A	6	45	YMD4529	SLAD-2PE_vs_SHAD	down	GO:0071704	Organic substance metabolic process	0.0381	1.28	R-SCE-72613	Eukaryotic Translation Initiation	0.006556	2.14
P0CX55	RPS18A	6	45	YMD4529	SLAD-2PE_vs_SHAD	down	GO:0071704	Organic substance metabolic process	0.0381	1.28	R-SCE-72737	Cap-dependent Translation Initiation	0.006556	2.14
P0CX55	RPS18A	6	45	YMD4529	SLAD-2PE_vs_SHAD	down	GO:1901566	Organonitrogen compound biosynthetic process	0.0381	1.73	R-SCE-72689	Formation of a pool of free 40S subunits	0.00221366	2.63
P0CX55	RPS18A	6	45	YMD4529	SLAD-2PE_vs_SHAD	down	GO:1901566	Organonitrogen compound biosynthetic process	0.0381	1.73	R-SCE-72706	GTP hydrolysis and joining of the 60S ribosomal subunit	0.00221366	2.63
P0CX55	RPS18A	6	45	YMD4529	SLAD-2PE_vs_SHAD	down	GO:1901566	Organonitrogen compound biosynthetic process	0.0381	1.73	R-SCE-1799339	SRP-dependent cotranslational protein targeting to membrane	0.00221366	2.59
P0CX55	RPS18A	6	45	YMD4529	SLAD-2PE_vs_SHAD	down	GO:1901566	Organonitrogen compound biosynthetic process	0.0381	1.73	R-SCE-975956	Nonsense Mediated Decay (NMD) independent of the Exon Junction Complex (EJC)	0.00269586	2.49
P0CX55	RPS18A	6	45	YMD4529	SLAD-2PE_vs_SHAD	down	GO:1901566	Organonitrogen compound biosynthetic process	0.0381	1.73	R-SCE-927802	Nonsense-Mediated Decay (NMD)	0.00328594	2.37
P0CX55	RPS18A	6	45	YMD4529	SLAD-2PE_vs_SHAD	down	GO:1901566	Organonitrogen compound biosynthetic process	0.0381	1.73	R-SCE-975957	Nonsense Mediated Decay (NMD) enhanced by the Exon Junction Complex (EJC)	0.00328594	2.37
P0CX55	RPS18A	6	45	YMD4529	SLAD-2PE_vs_SHAD	down	GO:1901566	Organonitrogen compound biosynthetic process	0.0381	1.73	R-SCE-156827	L13a-mediated translational silencing of Ceruloplasmin expression	0.00641469	2.21
P0CX55	RPS18A	6	45	YMD4529	SLAD-2PE_vs_SHAD	down	GO:1901566	Organonitrogen compound biosynthetic process	0.0381	1.73	R-SCE-72766	Translation	0.006556	2.07
P0CX55	RPS18A	6	45	YMD4529	SLAD-2PE_vs_SHAD	down	GO:1901566	Organonitrogen compound biosynthetic process	0.0381	1.73	R-SCE-72613	Eukaryotic Translation Initiation	0.006556	2.14
P0CX55	RPS18A	6	45	YMD4529	SLAD-2PE_vs_SHAD	down	GO:1901566	Organonitrogen compound biosynthetic process	0.0381	1.73	R-SCE-72737	Cap-dependent Translation Initiation	0.006556	2.14
P0CX55	RPS18A	6	45	YMD4529	SLAD-2PE_vs_SHAD	down	GO:1901564	Organonitrogen compound metabolic process	0.0022	1.57	R-SCE-72689	Formation of a pool of free 40S subunits	0.00221366	2.63
P0CX55	RPS18A	6	45	YMD4529	SLAD-2PE_vs_SHAD	down	GO:1901564	Organonitrogen compound metabolic process	0.0022	1.57	R-SCE-72706	GTP hydrolysis and joining of the 60S ribosomal subunit	0.00221366	2.63
P0CX55	RPS18A	6	45	YMD4529	SLAD-2PE_vs_SHAD	down	GO:1901564	Organonitrogen compound metabolic process	0.0022	1.57	R-SCE-1799339	SRP-dependent cotranslational protein targeting to membrane	0.00221366	2.59
P0CX55	RPS18A	6	45	YMD4529	SLAD-2PE_vs_SHAD	down	GO:1901564	Organonitrogen compound metabolic process	0.0022	1.57	R-SCE-975956	Nonsense Mediated Decay (NMD) independent of the Exon Junction Complex (EJC)	0.00269586	2.49
P0CX55	RPS18A	6	45	YMD4529	SLAD-2PE_vs_SHAD	down	GO:1901564	Organonitrogen compound metabolic process	0.0022	1.57	R-SCE-927802	Nonsense-Mediated Decay (NMD)	0.00328594	2.37
P0CX55	RPS18A	6	45	YMD4529	SLAD-2PE_vs_SHAD	down	GO:1901564	Organonitrogen compound metabolic process	0.0022	1.57	R-SCE-975957	Nonsense Mediated Decay (NMD) enhanced by the Exon Junction Complex (EJC)	0.00328594	2.37
P0CX55	RPS18A	6	45	YMD4529	SLAD-2PE_vs_SHAD	down	GO:1901564	Organonitrogen compound metabolic process	0.0022	1.57	R-SCE-156827	L13a-mediated translational silencing of Ceruloplasmin expression	0.00641469	2.21
P0CX55	RPS18A	6	45	YMD4529	SLAD-2PE_vs_SHAD	down	GO:1901564	Organonitrogen compound metabolic process	0.0022	1.57	R-SCE-72766	Translation	0.006556	2.07
P0CX55	RPS18A	6	45	YMD4529	SLAD-2PE_vs_SHAD	down	GO:1901564	Organonitrogen compound metabolic process	0.0022	1.57	R-SCE-72613	Eukaryotic Translation Initiation	0.006556	2.14
P0CX55	RPS18A	6	45	YMD4529	SLAD-2PE_vs_SHAD	down	GO:1901564	Organonitrogen compound metabolic process	0.0022	1.57	R-SCE-72737	Cap-dependent Translation Initiation	0.006556	2.14
P0CX55	RPS18A	6	45	YMD4529	SLAD-2PE_vs_SHAD	down	GO:0019843	rRNA binding	0.0397	4.65	R-SCE-72689	Formation of a pool of free 40S subunits	0.00221366	2.63
P0CX55	RPS18A	6	45	YMD4529	SLAD-2PE_vs_SHAD	down	GO:0019843	rRNA binding	0.0397	4.65	R-SCE-72706	GTP hydrolysis and joining of the 60S ribosomal subunit	0.00221366	2.63
P0CX55	RPS18A	6	45	YMD4529	SLAD-2PE_vs_SHAD	down	GO:0019843	rRNA binding	0.0397	4.65	R-SCE-1799339	SRP-dependent cotranslational protein targeting to membrane	0.00221366	2.59
P0CX55	RPS18A	6	45	YMD4529	SLAD-2PE_vs_SHAD	down	GO:0019843	rRNA binding	0.0397	4.65	R-SCE-975956	Nonsense Mediated Decay (NMD) independent of the Exon Junction Complex (EJC)	0.00269586	2.49
P0CX55	RPS18A	6	45	YMD4529	SLAD-2PE_vs_SHAD	down	GO:0019843	rRNA binding	0.0397	4.65	R-SCE-927802	Nonsense-Mediated Decay (NMD)	0.00328594	2.37
P0CX55	RPS18A	6	45	YMD4529	SLAD-2PE_vs_SHAD	down	GO:0019843	rRNA binding	0.0397	4.65	R-SCE-975957	Nonsense Mediated Decay (NMD) enhanced by the Exon Junction Complex (EJC)	0.00328594	2.37
P0CX55	RPS18A	6	45	YMD4529	SLAD-2PE_vs_SHAD	down	GO:0019843	rRNA binding	0.0397	4.65	R-SCE-156827	L13a-mediated translational silencing of Ceruloplasmin expression	0.00641469	2.21
P0CX55	RPS18A	6	45	YMD4529	SLAD-2PE_vs_SHAD	down	GO:0019843	rRNA binding	0.0397	4.65	R-SCE-72766	Translation	0.006556	2.07
P0CX55	RPS18A	6	45	YMD4529	SLAD-2PE_vs_SHAD	down	GO:0019843	rRNA binding	0.0397	4.65	R-SCE-72613	Eukaryotic Translation Initiation	0.006556	2.14
P0CX55	RPS18A	6	45	YMD4529	SLAD-2PE_vs_SHAD	down	GO:0019843	rRNA binding	0.0397	4.65	R-SCE-72737	Cap-dependent Translation Initiation	0.006556	2.14
P25443	RPS2	6	46	YMD4529	SLAD-2PE_vs_SHAD	down	GO:0009058	Biosynthetic process	1.84e-05	1.84	R-SCE-72689	Formation of a pool of free 40S subunits	0.00221366	2.63
P25443	RPS2	6	46	YMD4529	SLAD-2PE_vs_SHAD	down	GO:0009058	Biosynthetic process	1.84e-05	1.84	R-SCE-72706	GTP hydrolysis and joining of the 60S ribosomal subunit	0.00221366	2.63
P25443	RPS2	6	46	YMD4529	SLAD-2PE_vs_SHAD	down	GO:0009058	Biosynthetic process	1.84e-05	1.84	R-SCE-1799339	SRP-dependent cotranslational protein targeting to membrane	0.00221366	2.59
P25443	RPS2	6	46	YMD4529	SLAD-2PE_vs_SHAD	down	GO:0009058	Biosynthetic process	1.84e-05	1.84	R-SCE-975956	Nonsense Mediated Decay (NMD) independent of the Exon Junction Complex (EJC)	0.00269586	2.49
P25443	RPS2	6	46	YMD4529	SLAD-2PE_vs_SHAD	down	GO:0009058	Biosynthetic process	1.84e-05	1.84	R-SCE-927802	Nonsense-Mediated Decay (NMD)	0.00328594	2.37
P25443	RPS2	6	46	YMD4529	SLAD-2PE_vs_SHAD	down	GO:0009058	Biosynthetic process	1.84e-05	1.84	R-SCE-975957	Nonsense Mediated Decay (NMD) enhanced by the Exon Junction Complex (EJC)	0.00328594	2.37
P25443	RPS2	6	46	YMD4529	SLAD-2PE_vs_SHAD	down	GO:0009058	Biosynthetic process	1.84e-05	1.84	R-SCE-156827	L13a-mediated translational silencing of Ceruloplasmin expression	0.00641469	2.21
P25443	RPS2	6	46	YMD4529	SLAD-2PE_vs_SHAD	down	GO:0009058	Biosynthetic process	1.84e-05	1.84	R-SCE-72766	Translation	0.006556	2.07
P25443	RPS2	6	46	YMD4529	SLAD-2PE_vs_SHAD	down	GO:0009058	Biosynthetic process	1.84e-05	1.84	R-SCE-72613	Eukaryotic Translation Initiation	0.006556	2.14
P25443	RPS2	6	46	YMD4529	SLAD-2PE_vs_SHAD	down	GO:0009058	Biosynthetic process	1.84e-05	1.84	R-SCE-72737	Cap-dependent Translation Initiation	0.006556	2.14
P25443	RPS2	6	46	YMD4529	SLAD-2PE_vs_SHAD	down	GO:0044249	Cellular biosynthetic process	0.0021	1.72	R-SCE-72689	Formation of a pool of free 40S subunits	0.00221366	2.63
P25443	RPS2	6	46	YMD4529	SLAD-2PE_vs_SHAD	down	GO:0044249	Cellular biosynthetic process	0.0021	1.72	R-SCE-72706	GTP hydrolysis and joining of the 60S ribosomal subunit	0.00221366	2.63
P25443	RPS2	6	46	YMD4529	SLAD-2PE_vs_SHAD	down	GO:0044249	Cellular biosynthetic process	0.0021	1.72	R-SCE-1799339	SRP-dependent cotranslational protein targeting to membrane	0.00221366	2.59
P25443	RPS2	6	46	YMD4529	SLAD-2PE_vs_SHAD	down	GO:0044249	Cellular biosynthetic process	0.0021	1.72	R-SCE-975956	Nonsense Mediated Decay (NMD) independent of the Exon Junction Complex (EJC)	0.00269586	2.49
P25443	RPS2	6	46	YMD4529	SLAD-2PE_vs_SHAD	down	GO:0044249	Cellular biosynthetic process	0.0021	1.72	R-SCE-927802	Nonsense-Mediated Decay (NMD)	0.00328594	2.37
P25443	RPS2	6	46	YMD4529	SLAD-2PE_vs_SHAD	down	GO:0044249	Cellular biosynthetic process	0.0021	1.72	R-SCE-975957	Nonsense Mediated Decay (NMD) enhanced by the Exon Junction Complex (EJC)	0.00328594	2.37
P25443	RPS2	6	46	YMD4529	SLAD-2PE_vs_SHAD	down	GO:0044249	Cellular biosynthetic process	0.0021	1.72	R-SCE-156827	L13a-mediated translational silencing of Ceruloplasmin expression	0.00641469	2.21
P25443	RPS2	6	46	YMD4529	SLAD-2PE_vs_SHAD	down	GO:0044249	Cellular biosynthetic process	0.0021	1.72	R-SCE-72766	Translation	0.006556	2.07
P25443	RPS2	6	46	YMD4529	SLAD-2PE_vs_SHAD	down	GO:0044249	Cellular biosynthetic process	0.0021	1.72	R-SCE-72613	Eukaryotic Translation Initiation	0.006556	2.14
P25443	RPS2	6	46	YMD4529	SLAD-2PE_vs_SHAD	down	GO:0044249	Cellular biosynthetic process	0.0021	1.72	R-SCE-72737	Cap-dependent Translation Initiation	0.006556	2.14
P25443	RPS2	6	46	YMD4529	SLAD-2PE_vs_SHAD	down	GO:0005829	Cytosol	0.001	1.92	R-SCE-72689	Formation of a pool of free 40S subunits	0.00221366	2.63
P25443	RPS2	6	46	YMD4529	SLAD-2PE_vs_SHAD	down	GO:0005829	Cytosol	0.001	1.92	R-SCE-72706	GTP hydrolysis and joining of the 60S ribosomal subunit	0.00221366	2.63
P25443	RPS2	6	46	YMD4529	SLAD-2PE_vs_SHAD	down	GO:0005829	Cytosol	0.001	1.92	R-SCE-1799339	SRP-dependent cotranslational protein targeting to membrane	0.00221366	2.59
P25443	RPS2	6	46	YMD4529	SLAD-2PE_vs_SHAD	down	GO:0005829	Cytosol	0.001	1.92	R-SCE-975956	Nonsense Mediated Decay (NMD) independent of the Exon Junction Complex (EJC)	0.00269586	2.49
P25443	RPS2	6	46	YMD4529	SLAD-2PE_vs_SHAD	down	GO:0005829	Cytosol	0.001	1.92	R-SCE-927802	Nonsense-Mediated Decay (NMD)	0.00328594	2.37
P25443	RPS2	6	46	YMD4529	SLAD-2PE_vs_SHAD	down	GO:0005829	Cytosol	0.001	1.92	R-SCE-975957	Nonsense Mediated Decay (NMD) enhanced by the Exon Junction Complex (EJC)	0.00328594	2.37
P25443	RPS2	6	46	YMD4529	SLAD-2PE_vs_SHAD	down	GO:0005829	Cytosol	0.001	1.92	R-SCE-156827	L13a-mediated translational silencing of Ceruloplasmin expression	0.00641469	2.21
P25443	RPS2	6	46	YMD4529	SLAD-2PE_vs_SHAD	down	GO:0005829	Cytosol	0.001	1.92	R-SCE-72766	Translation	0.006556	2.07
P25443	RPS2	6	46	YMD4529	SLAD-2PE_vs_SHAD	down	GO:0005829	Cytosol	0.001	1.92	R-SCE-72613	Eukaryotic Translation Initiation	0.006556	2.14
P25443	RPS2	6	46	YMD4529	SLAD-2PE_vs_SHAD	down	GO:0005829	Cytosol	0.001	1.92	R-SCE-72737	Cap-dependent Translation Initiation	0.006556	2.14
P25443	RPS2	6	46	YMD4529	SLAD-2PE_vs_SHAD	down	GO:1901576	Organic substance biosynthetic process	1.86e-05	1.84	R-SCE-72689	Formation of a pool of free 40S subunits	0.00221366	2.63
P25443	RPS2	6	46	YMD4529	SLAD-2PE_vs_SHAD	down	GO:1901576	Organic substance biosynthetic process	1.86e-05	1.84	R-SCE-72706	GTP hydrolysis and joining of the 60S ribosomal subunit	0.00221366	2.63
P25443	RPS2	6	46	YMD4529	SLAD-2PE_vs_SHAD	down	GO:1901576	Organic substance biosynthetic process	1.86e-05	1.84	R-SCE-1799339	SRP-dependent cotranslational protein targeting to membrane	0.00221366	2.59
P25443	RPS2	6	46	YMD4529	SLAD-2PE_vs_SHAD	down	GO:1901576	Organic substance biosynthetic process	1.86e-05	1.84	R-SCE-975956	Nonsense Mediated Decay (NMD) independent of the Exon Junction Complex (EJC)	0.00269586	2.49
P25443	RPS2	6	46	YMD4529	SLAD-2PE_vs_SHAD	down	GO:1901576	Organic substance biosynthetic process	1.86e-05	1.84	R-SCE-927802	Nonsense-Mediated Decay (NMD)	0.00328594	2.37
P25443	RPS2	6	46	YMD4529	SLAD-2PE_vs_SHAD	down	GO:1901576	Organic substance biosynthetic process	1.86e-05	1.84	R-SCE-975957	Nonsense Mediated Decay (NMD) enhanced by the Exon Junction Complex (EJC)	0.00328594	2.37
P25443	RPS2	6	46	YMD4529	SLAD-2PE_vs_SHAD	down	GO:1901576	Organic substance biosynthetic process	1.86e-05	1.84	R-SCE-156827	L13a-mediated translational silencing of Ceruloplasmin expression	0.00641469	2.21
P25443	RPS2	6	46	YMD4529	SLAD-2PE_vs_SHAD	down	GO:1901576	Organic substance biosynthetic process	1.86e-05	1.84	R-SCE-72766	Translation	0.006556	2.07
P25443	RPS2	6	46	YMD4529	SLAD-2PE_vs_SHAD	down	GO:1901576	Organic substance biosynthetic process	1.86e-05	1.84	R-SCE-72613	Eukaryotic Translation Initiation	0.006556	2.14
P25443	RPS2	6	46	YMD4529	SLAD-2PE_vs_SHAD	down	GO:1901576	Organic substance biosynthetic process	1.86e-05	1.84	R-SCE-72737	Cap-dependent Translation Initiation	0.006556	2.14
P25443	RPS2	6	46	YMD4529	SLAD-2PE_vs_SHAD	down	GO:0071704	Organic substance metabolic process	0.0381	1.28	R-SCE-72689	Formation of a pool of free 40S subunits	0.00221366	2.63
P25443	RPS2	6	46	YMD4529	SLAD-2PE_vs_SHAD	down	GO:0071704	Organic substance metabolic process	0.0381	1.28	R-SCE-72706	GTP hydrolysis and joining of the 60S ribosomal subunit	0.00221366	2.63
P25443	RPS2	6	46	YMD4529	SLAD-2PE_vs_SHAD	down	GO:0071704	Organic substance metabolic process	0.0381	1.28	R-SCE-1799339	SRP-dependent cotranslational protein targeting to membrane	0.00221366	2.59
P25443	RPS2	6	46	YMD4529	SLAD-2PE_vs_SHAD	down	GO:0071704	Organic substance metabolic process	0.0381	1.28	R-SCE-975956	Nonsense Mediated Decay (NMD) independent of the Exon Junction Complex (EJC)	0.00269586	2.49
P25443	RPS2	6	46	YMD4529	SLAD-2PE_vs_SHAD	down	GO:0071704	Organic substance metabolic process	0.0381	1.28	R-SCE-927802	Nonsense-Mediated Decay (NMD)	0.00328594	2.37
P25443	RPS2	6	46	YMD4529	SLAD-2PE_vs_SHAD	down	GO:0071704	Organic substance metabolic process	0.0381	1.28	R-SCE-975957	Nonsense Mediated Decay (NMD) enhanced by the Exon Junction Complex (EJC)	0.00328594	2.37
P25443	RPS2	6	46	YMD4529	SLAD-2PE_vs_SHAD	down	GO:0071704	Organic substance metabolic process	0.0381	1.28	R-SCE-156827	L13a-mediated translational silencing of Ceruloplasmin expression	0.00641469	2.21
P25443	RPS2	6	46	YMD4529	SLAD-2PE_vs_SHAD	down	GO:0071704	Organic substance metabolic process	0.0381	1.28	R-SCE-72766	Translation	0.006556	2.07
P25443	RPS2	6	46	YMD4529	SLAD-2PE_vs_SHAD	down	GO:0071704	Organic substance metabolic process	0.0381	1.28	R-SCE-72613	Eukaryotic Translation Initiation	0.006556	2.14
P25443	RPS2	6	46	YMD4529	SLAD-2PE_vs_SHAD	down	GO:0071704	Organic substance metabolic process	0.0381	1.28	R-SCE-72737	Cap-dependent Translation Initiation	0.006556	2.14
P25443	RPS2	6	46	YMD4529	SLAD-2PE_vs_SHAD	down	GO:1901566	Organonitrogen compound biosynthetic process	0.0381	1.73	R-SCE-72689	Formation of a pool of free 40S subunits	0.00221366	2.63
P25443	RPS2	6	46	YMD4529	SLAD-2PE_vs_SHAD	down	GO:1901566	Organonitrogen compound biosynthetic process	0.0381	1.73	R-SCE-72706	GTP hydrolysis and joining of the 60S ribosomal subunit	0.00221366	2.63
P25443	RPS2	6	46	YMD4529	SLAD-2PE_vs_SHAD	down	GO:1901566	Organonitrogen compound biosynthetic process	0.0381	1.73	R-SCE-1799339	SRP-dependent cotranslational protein targeting to membrane	0.00221366	2.59
P25443	RPS2	6	46	YMD4529	SLAD-2PE_vs_SHAD	down	GO:1901566	Organonitrogen compound biosynthetic process	0.0381	1.73	R-SCE-975956	Nonsense Mediated Decay (NMD) independent of the Exon Junction Complex (EJC)	0.00269586	2.49
P25443	RPS2	6	46	YMD4529	SLAD-2PE_vs_SHAD	down	GO:1901566	Organonitrogen compound biosynthetic process	0.0381	1.73	R-SCE-927802	Nonsense-Mediated Decay (NMD)	0.00328594	2.37
P25443	RPS2	6	46	YMD4529	SLAD-2PE_vs_SHAD	down	GO:1901566	Organonitrogen compound biosynthetic process	0.0381	1.73	R-SCE-975957	Nonsense Mediated Decay (NMD) enhanced by the Exon Junction Complex (EJC)	0.00328594	2.37
P25443	RPS2	6	46	YMD4529	SLAD-2PE_vs_SHAD	down	GO:1901566	Organonitrogen compound biosynthetic process	0.0381	1.73	R-SCE-156827	L13a-mediated translational silencing of Ceruloplasmin expression	0.00641469	2.21
P25443	RPS2	6	46	YMD4529	SLAD-2PE_vs_SHAD	down	GO:1901566	Organonitrogen compound biosynthetic process	0.0381	1.73	R-SCE-72766	Translation	0.006556	2.07
P25443	RPS2	6	46	YMD4529	SLAD-2PE_vs_SHAD	down	GO:1901566	Organonitrogen compound biosynthetic process	0.0381	1.73	R-SCE-72613	Eukaryotic Translation Initiation	0.006556	2.14
P25443	RPS2	6	46	YMD4529	SLAD-2PE_vs_SHAD	down	GO:1901566	Organonitrogen compound biosynthetic process	0.0381	1.73	R-SCE-72737	Cap-dependent Translation Initiation	0.006556	2.14
P25443	RPS2	6	46	YMD4529	SLAD-2PE_vs_SHAD	down	GO:1901564	Organonitrogen compound metabolic process	0.0022	1.57	R-SCE-72689	Formation of a pool of free 40S subunits	0.00221366	2.63
P25443	RPS2	6	46	YMD4529	SLAD-2PE_vs_SHAD	down	GO:1901564	Organonitrogen compound metabolic process	0.0022	1.57	R-SCE-72706	GTP hydrolysis and joining of the 60S ribosomal subunit	0.00221366	2.63
P25443	RPS2	6	46	YMD4529	SLAD-2PE_vs_SHAD	down	GO:1901564	Organonitrogen compound metabolic process	0.0022	1.57	R-SCE-1799339	SRP-dependent cotranslational protein targeting to membrane	0.00221366	2.59
P25443	RPS2	6	46	YMD4529	SLAD-2PE_vs_SHAD	down	GO:1901564	Organonitrogen compound metabolic process	0.0022	1.57	R-SCE-975956	Nonsense Mediated Decay (NMD) independent of the Exon Junction Complex (EJC)	0.00269586	2.49
P25443	RPS2	6	46	YMD4529	SLAD-2PE_vs_SHAD	down	GO:1901564	Organonitrogen compound metabolic process	0.0022	1.57	R-SCE-927802	Nonsense-Mediated Decay (NMD)	0.00328594	2.37
P25443	RPS2	6	46	YMD4529	SLAD-2PE_vs_SHAD	down	GO:1901564	Organonitrogen compound metabolic process	0.0022	1.57	R-SCE-975957	Nonsense Mediated Decay (NMD) enhanced by the Exon Junction Complex (EJC)	0.00328594	2.37
P25443	RPS2	6	46	YMD4529	SLAD-2PE_vs_SHAD	down	GO:1901564	Organonitrogen compound metabolic process	0.0022	1.57	R-SCE-156827	L13a-mediated translational silencing of Ceruloplasmin expression	0.00641469	2.21
P25443	RPS2	6	46	YMD4529	SLAD-2PE_vs_SHAD	down	GO:1901564	Organonitrogen compound metabolic process	0.0022	1.57	R-SCE-72766	Translation	0.006556	2.07
P25443	RPS2	6	46	YMD4529	SLAD-2PE_vs_SHAD	down	GO:1901564	Organonitrogen compound metabolic process	0.0022	1.57	R-SCE-72613	Eukaryotic Translation Initiation	0.006556	2.14
P25443	RPS2	6	46	YMD4529	SLAD-2PE_vs_SHAD	down	GO:1901564	Organonitrogen compound metabolic process	0.0022	1.57	R-SCE-72737	Cap-dependent Translation Initiation	0.006556	2.14
P25443	RPS2	6	46	YMD4529	SLAD-2PE_vs_SHAD	down	GO:0019843	rRNA binding	0.0397	4.65	R-SCE-72689	Formation of a pool of free 40S subunits	0.00221366	2.63
P25443	RPS2	6	46	YMD4529	SLAD-2PE_vs_SHAD	down	GO:0019843	rRNA binding	0.0397	4.65	R-SCE-72706	GTP hydrolysis and joining of the 60S ribosomal subunit	0.00221366	2.63
P25443	RPS2	6	46	YMD4529	SLAD-2PE_vs_SHAD	down	GO:0019843	rRNA binding	0.0397	4.65	R-SCE-1799339	SRP-dependent cotranslational protein targeting to membrane	0.00221366	2.59
P25443	RPS2	6	46	YMD4529	SLAD-2PE_vs_SHAD	down	GO:0019843	rRNA binding	0.0397	4.65	R-SCE-975956	Nonsense Mediated Decay (NMD) independent of the Exon Junction Complex (EJC)	0.00269586	2.49
P25443	RPS2	6	46	YMD4529	SLAD-2PE_vs_SHAD	down	GO:0019843	rRNA binding	0.0397	4.65	R-SCE-927802	Nonsense-Mediated Decay (NMD)	0.00328594	2.37
P25443	RPS2	6	46	YMD4529	SLAD-2PE_vs_SHAD	down	GO:0019843	rRNA binding	0.0397	4.65	R-SCE-975957	Nonsense Mediated Decay (NMD) enhanced by the Exon Junction Complex (EJC)	0.00328594	2.37
P25443	RPS2	6	46	YMD4529	SLAD-2PE_vs_SHAD	down	GO:0019843	rRNA binding	0.0397	4.65	R-SCE-156827	L13a-mediated translational silencing of Ceruloplasmin expression	0.00641469	2.21
P25443	RPS2	6	46	YMD4529	SLAD-2PE_vs_SHAD	down	GO:0019843	rRNA binding	0.0397	4.65	R-SCE-72766	Translation	0.006556	2.07
P25443	RPS2	6	46	YMD4529	SLAD-2PE_vs_SHAD	down	GO:0019843	rRNA binding	0.0397	4.65	R-SCE-72613	Eukaryotic Translation Initiation	0.006556	2.14
P25443	RPS2	6	46	YMD4529	SLAD-2PE_vs_SHAD	down	GO:0019843	rRNA binding	0.0397	4.65	R-SCE-72737	Cap-dependent Translation Initiation	0.006556	2.14
P0CX35	RPS4A	6	47	YMD4529	SLAD-2PE_vs_SHAD	down	NA	NA	NA	NA	NA	NA	NA	NA
P26783	RPS5	6	48	YMD4529	SLAD-2PE_vs_SHAD	down	GO:0009058	Biosynthetic process	1.84e-05	1.84	R-SCE-72689	Formation of a pool of free 40S subunits	0.00221366	2.63
P26783	RPS5	6	48	YMD4529	SLAD-2PE_vs_SHAD	down	GO:0009058	Biosynthetic process	1.84e-05	1.84	R-SCE-72706	GTP hydrolysis and joining of the 60S ribosomal subunit	0.00221366	2.63
P26783	RPS5	6	48	YMD4529	SLAD-2PE_vs_SHAD	down	GO:0009058	Biosynthetic process	1.84e-05	1.84	R-SCE-1799339	SRP-dependent cotranslational protein targeting to membrane	0.00221366	2.59
P26783	RPS5	6	48	YMD4529	SLAD-2PE_vs_SHAD	down	GO:0009058	Biosynthetic process	1.84e-05	1.84	R-SCE-975956	Nonsense Mediated Decay (NMD) independent of the Exon Junction Complex (EJC)	0.00269586	2.49
P26783	RPS5	6	48	YMD4529	SLAD-2PE_vs_SHAD	down	GO:0009058	Biosynthetic process	1.84e-05	1.84	R-SCE-927802	Nonsense-Mediated Decay (NMD)	0.00328594	2.37
P26783	RPS5	6	48	YMD4529	SLAD-2PE_vs_SHAD	down	GO:0009058	Biosynthetic process	1.84e-05	1.84	R-SCE-975957	Nonsense Mediated Decay (NMD) enhanced by the Exon Junction Complex (EJC)	0.00328594	2.37
P26783	RPS5	6	48	YMD4529	SLAD-2PE_vs_SHAD	down	GO:0009058	Biosynthetic process	1.84e-05	1.84	R-SCE-156827	L13a-mediated translational silencing of Ceruloplasmin expression	0.00641469	2.21
P26783	RPS5	6	48	YMD4529	SLAD-2PE_vs_SHAD	down	GO:0009058	Biosynthetic process	1.84e-05	1.84	R-SCE-72766	Translation	0.006556	2.07
P26783	RPS5	6	48	YMD4529	SLAD-2PE_vs_SHAD	down	GO:0009058	Biosynthetic process	1.84e-05	1.84	R-SCE-72613	Eukaryotic Translation Initiation	0.006556	2.14
P26783	RPS5	6	48	YMD4529	SLAD-2PE_vs_SHAD	down	GO:0009058	Biosynthetic process	1.84e-05	1.84	R-SCE-72737	Cap-dependent Translation Initiation	0.006556	2.14
P26783	RPS5	6	48	YMD4529	SLAD-2PE_vs_SHAD	down	GO:0044249	Cellular biosynthetic process	0.0021	1.72	R-SCE-72689	Formation of a pool of free 40S subunits	0.00221366	2.63
P26783	RPS5	6	48	YMD4529	SLAD-2PE_vs_SHAD	down	GO:0044249	Cellular biosynthetic process	0.0021	1.72	R-SCE-72706	GTP hydrolysis and joining of the 60S ribosomal subunit	0.00221366	2.63
P26783	RPS5	6	48	YMD4529	SLAD-2PE_vs_SHAD	down	GO:0044249	Cellular biosynthetic process	0.0021	1.72	R-SCE-1799339	SRP-dependent cotranslational protein targeting to membrane	0.00221366	2.59
P26783	RPS5	6	48	YMD4529	SLAD-2PE_vs_SHAD	down	GO:0044249	Cellular biosynthetic process	0.0021	1.72	R-SCE-975956	Nonsense Mediated Decay (NMD) independent of the Exon Junction Complex (EJC)	0.00269586	2.49
P26783	RPS5	6	48	YMD4529	SLAD-2PE_vs_SHAD	down	GO:0044249	Cellular biosynthetic process	0.0021	1.72	R-SCE-927802	Nonsense-Mediated Decay (NMD)	0.00328594	2.37
P26783	RPS5	6	48	YMD4529	SLAD-2PE_vs_SHAD	down	GO:0044249	Cellular biosynthetic process	0.0021	1.72	R-SCE-975957	Nonsense Mediated Decay (NMD) enhanced by the Exon Junction Complex (EJC)	0.00328594	2.37
P26783	RPS5	6	48	YMD4529	SLAD-2PE_vs_SHAD	down	GO:0044249	Cellular biosynthetic process	0.0021	1.72	R-SCE-156827	L13a-mediated translational silencing of Ceruloplasmin expression	0.00641469	2.21
P26783	RPS5	6	48	YMD4529	SLAD-2PE_vs_SHAD	down	GO:0044249	Cellular biosynthetic process	0.0021	1.72	R-SCE-72766	Translation	0.006556	2.07
P26783	RPS5	6	48	YMD4529	SLAD-2PE_vs_SHAD	down	GO:0044249	Cellular biosynthetic process	0.0021	1.72	R-SCE-72613	Eukaryotic Translation Initiation	0.006556	2.14
P26783	RPS5	6	48	YMD4529	SLAD-2PE_vs_SHAD	down	GO:0044249	Cellular biosynthetic process	0.0021	1.72	R-SCE-72737	Cap-dependent Translation Initiation	0.006556	2.14
P26783	RPS5	6	48	YMD4529	SLAD-2PE_vs_SHAD	down	GO:0005829	Cytosol	0.001	1.92	R-SCE-72689	Formation of a pool of free 40S subunits	0.00221366	2.63
P26783	RPS5	6	48	YMD4529	SLAD-2PE_vs_SHAD	down	GO:0005829	Cytosol	0.001	1.92	R-SCE-72706	GTP hydrolysis and joining of the 60S ribosomal subunit	0.00221366	2.63
P26783	RPS5	6	48	YMD4529	SLAD-2PE_vs_SHAD	down	GO:0005829	Cytosol	0.001	1.92	R-SCE-1799339	SRP-dependent cotranslational protein targeting to membrane	0.00221366	2.59
P26783	RPS5	6	48	YMD4529	SLAD-2PE_vs_SHAD	down	GO:0005829	Cytosol	0.001	1.92	R-SCE-975956	Nonsense Mediated Decay (NMD) independent of the Exon Junction Complex (EJC)	0.00269586	2.49
P26783	RPS5	6	48	YMD4529	SLAD-2PE_vs_SHAD	down	GO:0005829	Cytosol	0.001	1.92	R-SCE-927802	Nonsense-Mediated Decay (NMD)	0.00328594	2.37
P26783	RPS5	6	48	YMD4529	SLAD-2PE_vs_SHAD	down	GO:0005829	Cytosol	0.001	1.92	R-SCE-975957	Nonsense Mediated Decay (NMD) enhanced by the Exon Junction Complex (EJC)	0.00328594	2.37
P26783	RPS5	6	48	YMD4529	SLAD-2PE_vs_SHAD	down	GO:0005829	Cytosol	0.001	1.92	R-SCE-156827	L13a-mediated translational silencing of Ceruloplasmin expression	0.00641469	2.21
P26783	RPS5	6	48	YMD4529	SLAD-2PE_vs_SHAD	down	GO:0005829	Cytosol	0.001	1.92	R-SCE-72766	Translation	0.006556	2.07
P26783	RPS5	6	48	YMD4529	SLAD-2PE_vs_SHAD	down	GO:0005829	Cytosol	0.001	1.92	R-SCE-72613	Eukaryotic Translation Initiation	0.006556	2.14
P26783	RPS5	6	48	YMD4529	SLAD-2PE_vs_SHAD	down	GO:0005829	Cytosol	0.001	1.92	R-SCE-72737	Cap-dependent Translation Initiation	0.006556	2.14
P26783	RPS5	6	48	YMD4529	SLAD-2PE_vs_SHAD	down	GO:1901576	Organic substance biosynthetic process	1.86e-05	1.84	R-SCE-72689	Formation of a pool of free 40S subunits	0.00221366	2.63
P26783	RPS5	6	48	YMD4529	SLAD-2PE_vs_SHAD	down	GO:1901576	Organic substance biosynthetic process	1.86e-05	1.84	R-SCE-72706	GTP hydrolysis and joining of the 60S ribosomal subunit	0.00221366	2.63
P26783	RPS5	6	48	YMD4529	SLAD-2PE_vs_SHAD	down	GO:1901576	Organic substance biosynthetic process	1.86e-05	1.84	R-SCE-1799339	SRP-dependent cotranslational protein targeting to membrane	0.00221366	2.59
P26783	RPS5	6	48	YMD4529	SLAD-2PE_vs_SHAD	down	GO:1901576	Organic substance biosynthetic process	1.86e-05	1.84	R-SCE-975956	Nonsense Mediated Decay (NMD) independent of the Exon Junction Complex (EJC)	0.00269586	2.49
P26783	RPS5	6	48	YMD4529	SLAD-2PE_vs_SHAD	down	GO:1901576	Organic substance biosynthetic process	1.86e-05	1.84	R-SCE-927802	Nonsense-Mediated Decay (NMD)	0.00328594	2.37
P26783	RPS5	6	48	YMD4529	SLAD-2PE_vs_SHAD	down	GO:1901576	Organic substance biosynthetic process	1.86e-05	1.84	R-SCE-975957	Nonsense Mediated Decay (NMD) enhanced by the Exon Junction Complex (EJC)	0.00328594	2.37
P26783	RPS5	6	48	YMD4529	SLAD-2PE_vs_SHAD	down	GO:1901576	Organic substance biosynthetic process	1.86e-05	1.84	R-SCE-156827	L13a-mediated translational silencing of Ceruloplasmin expression	0.00641469	2.21
P26783	RPS5	6	48	YMD4529	SLAD-2PE_vs_SHAD	down	GO:1901576	Organic substance biosynthetic process	1.86e-05	1.84	R-SCE-72766	Translation	0.006556	2.07
P26783	RPS5	6	48	YMD4529	SLAD-2PE_vs_SHAD	down	GO:1901576	Organic substance biosynthetic process	1.86e-05	1.84	R-SCE-72613	Eukaryotic Translation Initiation	0.006556	2.14
P26783	RPS5	6	48	YMD4529	SLAD-2PE_vs_SHAD	down	GO:1901576	Organic substance biosynthetic process	1.86e-05	1.84	R-SCE-72737	Cap-dependent Translation Initiation	0.006556	2.14
P26783	RPS5	6	48	YMD4529	SLAD-2PE_vs_SHAD	down	GO:0071704	Organic substance metabolic process	0.0381	1.28	R-SCE-72689	Formation of a pool of free 40S subunits	0.00221366	2.63
P26783	RPS5	6	48	YMD4529	SLAD-2PE_vs_SHAD	down	GO:0071704	Organic substance metabolic process	0.0381	1.28	R-SCE-72706	GTP hydrolysis and joining of the 60S ribosomal subunit	0.00221366	2.63
P26783	RPS5	6	48	YMD4529	SLAD-2PE_vs_SHAD	down	GO:0071704	Organic substance metabolic process	0.0381	1.28	R-SCE-1799339	SRP-dependent cotranslational protein targeting to membrane	0.00221366	2.59
P26783	RPS5	6	48	YMD4529	SLAD-2PE_vs_SHAD	down	GO:0071704	Organic substance metabolic process	0.0381	1.28	R-SCE-975956	Nonsense Mediated Decay (NMD) independent of the Exon Junction Complex (EJC)	0.00269586	2.49
P26783	RPS5	6	48	YMD4529	SLAD-2PE_vs_SHAD	down	GO:0071704	Organic substance metabolic process	0.0381	1.28	R-SCE-927802	Nonsense-Mediated Decay (NMD)	0.00328594	2.37
P26783	RPS5	6	48	YMD4529	SLAD-2PE_vs_SHAD	down	GO:0071704	Organic substance metabolic process	0.0381	1.28	R-SCE-975957	Nonsense Mediated Decay (NMD) enhanced by the Exon Junction Complex (EJC)	0.00328594	2.37
P26783	RPS5	6	48	YMD4529	SLAD-2PE_vs_SHAD	down	GO:0071704	Organic substance metabolic process	0.0381	1.28	R-SCE-156827	L13a-mediated translational silencing of Ceruloplasmin expression	0.00641469	2.21
P26783	RPS5	6	48	YMD4529	SLAD-2PE_vs_SHAD	down	GO:0071704	Organic substance metabolic process	0.0381	1.28	R-SCE-72766	Translation	0.006556	2.07
P26783	RPS5	6	48	YMD4529	SLAD-2PE_vs_SHAD	down	GO:0071704	Organic substance metabolic process	0.0381	1.28	R-SCE-72613	Eukaryotic Translation Initiation	0.006556	2.14
P26783	RPS5	6	48	YMD4529	SLAD-2PE_vs_SHAD	down	GO:0071704	Organic substance metabolic process	0.0381	1.28	R-SCE-72737	Cap-dependent Translation Initiation	0.006556	2.14
P26783	RPS5	6	48	YMD4529	SLAD-2PE_vs_SHAD	down	GO:1901566	Organonitrogen compound biosynthetic process	0.0381	1.73	R-SCE-72689	Formation of a pool of free 40S subunits	0.00221366	2.63
P26783	RPS5	6	48	YMD4529	SLAD-2PE_vs_SHAD	down	GO:1901566	Organonitrogen compound biosynthetic process	0.0381	1.73	R-SCE-72706	GTP hydrolysis and joining of the 60S ribosomal subunit	0.00221366	2.63
P26783	RPS5	6	48	YMD4529	SLAD-2PE_vs_SHAD	down	GO:1901566	Organonitrogen compound biosynthetic process	0.0381	1.73	R-SCE-1799339	SRP-dependent cotranslational protein targeting to membrane	0.00221366	2.59
P26783	RPS5	6	48	YMD4529	SLAD-2PE_vs_SHAD	down	GO:1901566	Organonitrogen compound biosynthetic process	0.0381	1.73	R-SCE-975956	Nonsense Mediated Decay (NMD) independent of the Exon Junction Complex (EJC)	0.00269586	2.49
P26783	RPS5	6	48	YMD4529	SLAD-2PE_vs_SHAD	down	GO:1901566	Organonitrogen compound biosynthetic process	0.0381	1.73	R-SCE-927802	Nonsense-Mediated Decay (NMD)	0.00328594	2.37
P26783	RPS5	6	48	YMD4529	SLAD-2PE_vs_SHAD	down	GO:1901566	Organonitrogen compound biosynthetic process	0.0381	1.73	R-SCE-975957	Nonsense Mediated Decay (NMD) enhanced by the Exon Junction Complex (EJC)	0.00328594	2.37
P26783	RPS5	6	48	YMD4529	SLAD-2PE_vs_SHAD	down	GO:1901566	Organonitrogen compound biosynthetic process	0.0381	1.73	R-SCE-156827	L13a-mediated translational silencing of Ceruloplasmin expression	0.00641469	2.21
P26783	RPS5	6	48	YMD4529	SLAD-2PE_vs_SHAD	down	GO:1901566	Organonitrogen compound biosynthetic process	0.0381	1.73	R-SCE-72766	Translation	0.006556	2.07
P26783	RPS5	6	48	YMD4529	SLAD-2PE_vs_SHAD	down	GO:1901566	Organonitrogen compound biosynthetic process	0.0381	1.73	R-SCE-72613	Eukaryotic Translation Initiation	0.006556	2.14
P26783	RPS5	6	48	YMD4529	SLAD-2PE_vs_SHAD	down	GO:1901566	Organonitrogen compound biosynthetic process	0.0381	1.73	R-SCE-72737	Cap-dependent Translation Initiation	0.006556	2.14
P26783	RPS5	6	48	YMD4529	SLAD-2PE_vs_SHAD	down	GO:1901564	Organonitrogen compound metabolic process	0.0022	1.57	R-SCE-72689	Formation of a pool of free 40S subunits	0.00221366	2.63
P26783	RPS5	6	48	YMD4529	SLAD-2PE_vs_SHAD	down	GO:1901564	Organonitrogen compound metabolic process	0.0022	1.57	R-SCE-72706	GTP hydrolysis and joining of the 60S ribosomal subunit	0.00221366	2.63
P26783	RPS5	6	48	YMD4529	SLAD-2PE_vs_SHAD	down	GO:1901564	Organonitrogen compound metabolic process	0.0022	1.57	R-SCE-1799339	SRP-dependent cotranslational protein targeting to membrane	0.00221366	2.59
P26783	RPS5	6	48	YMD4529	SLAD-2PE_vs_SHAD	down	GO:1901564	Organonitrogen compound metabolic process	0.0022	1.57	R-SCE-975956	Nonsense Mediated Decay (NMD) independent of the Exon Junction Complex (EJC)	0.00269586	2.49
P26783	RPS5	6	48	YMD4529	SLAD-2PE_vs_SHAD	down	GO:1901564	Organonitrogen compound metabolic process	0.0022	1.57	R-SCE-927802	Nonsense-Mediated Decay (NMD)	0.00328594	2.37
P26783	RPS5	6	48	YMD4529	SLAD-2PE_vs_SHAD	down	GO:1901564	Organonitrogen compound metabolic process	0.0022	1.57	R-SCE-975957	Nonsense Mediated Decay (NMD) enhanced by the Exon Junction Complex (EJC)	0.00328594	2.37
P26783	RPS5	6	48	YMD4529	SLAD-2PE_vs_SHAD	down	GO:1901564	Organonitrogen compound metabolic process	0.0022	1.57	R-SCE-156827	L13a-mediated translational silencing of Ceruloplasmin expression	0.00641469	2.21
P26783	RPS5	6	48	YMD4529	SLAD-2PE_vs_SHAD	down	GO:1901564	Organonitrogen compound metabolic process	0.0022	1.57	R-SCE-72766	Translation	0.006556	2.07
P26783	RPS5	6	48	YMD4529	SLAD-2PE_vs_SHAD	down	GO:1901564	Organonitrogen compound metabolic process	0.0022	1.57	R-SCE-72613	Eukaryotic Translation Initiation	0.006556	2.14
P26783	RPS5	6	48	YMD4529	SLAD-2PE_vs_SHAD	down	GO:1901564	Organonitrogen compound metabolic process	0.0022	1.57	R-SCE-72737	Cap-dependent Translation Initiation	0.006556	2.14
P26783	RPS5	6	48	YMD4529	SLAD-2PE_vs_SHAD	down	GO:0019843	rRNA binding	0.0397	4.65	R-SCE-72689	Formation of a pool of free 40S subunits	0.00221366	2.63
P26783	RPS5	6	48	YMD4529	SLAD-2PE_vs_SHAD	down	GO:0019843	rRNA binding	0.0397	4.65	R-SCE-72706	GTP hydrolysis and joining of the 60S ribosomal subunit	0.00221366	2.63
P26783	RPS5	6	48	YMD4529	SLAD-2PE_vs_SHAD	down	GO:0019843	rRNA binding	0.0397	4.65	R-SCE-1799339	SRP-dependent cotranslational protein targeting to membrane	0.00221366	2.59
P26783	RPS5	6	48	YMD4529	SLAD-2PE_vs_SHAD	down	GO:0019843	rRNA binding	0.0397	4.65	R-SCE-975956	Nonsense Mediated Decay (NMD) independent of the Exon Junction Complex (EJC)	0.00269586	2.49
P26783	RPS5	6	48	YMD4529	SLAD-2PE_vs_SHAD	down	GO:0019843	rRNA binding	0.0397	4.65	R-SCE-927802	Nonsense-Mediated Decay (NMD)	0.00328594	2.37
P26783	RPS5	6	48	YMD4529	SLAD-2PE_vs_SHAD	down	GO:0019843	rRNA binding	0.0397	4.65	R-SCE-975957	Nonsense Mediated Decay (NMD) enhanced by the Exon Junction Complex (EJC)	0.00328594	2.37
P26783	RPS5	6	48	YMD4529	SLAD-2PE_vs_SHAD	down	GO:0019843	rRNA binding	0.0397	4.65	R-SCE-156827	L13a-mediated translational silencing of Ceruloplasmin expression	0.00641469	2.21
P26783	RPS5	6	48	YMD4529	SLAD-2PE_vs_SHAD	down	GO:0019843	rRNA binding	0.0397	4.65	R-SCE-72766	Translation	0.006556	2.07
P26783	RPS5	6	48	YMD4529	SLAD-2PE_vs_SHAD	down	GO:0019843	rRNA binding	0.0397	4.65	R-SCE-72613	Eukaryotic Translation Initiation	0.006556	2.14
P26783	RPS5	6	48	YMD4529	SLAD-2PE_vs_SHAD	down	GO:0019843	rRNA binding	0.0397	4.65	R-SCE-72737	Cap-dependent Translation Initiation	0.006556	2.14
P0CX39	RPS8A	6	49	YMD4529	SLAD-2PE_vs_SHAD	down	NA	NA	NA	NA	R-SCE-72689	Formation of a pool of free 40S subunits	0.00221366	2.63
P0CX39	RPS8A	6	49	YMD4529	SLAD-2PE_vs_SHAD	down	NA	NA	NA	NA	R-SCE-72706	GTP hydrolysis and joining of the 60S ribosomal subunit	0.00221366	2.63
P0CX39	RPS8A	6	49	YMD4529	SLAD-2PE_vs_SHAD	down	NA	NA	NA	NA	R-SCE-1799339	SRP-dependent cotranslational protein targeting to membrane	0.00221366	2.59
P0CX39	RPS8A	6	49	YMD4529	SLAD-2PE_vs_SHAD	down	NA	NA	NA	NA	R-SCE-975956	Nonsense Mediated Decay (NMD) independent of the Exon Junction Complex (EJC)	0.00269586	2.49
P0CX39	RPS8A	6	49	YMD4529	SLAD-2PE_vs_SHAD	down	NA	NA	NA	NA	R-SCE-927802	Nonsense-Mediated Decay (NMD)	0.00328594	2.37
P0CX39	RPS8A	6	49	YMD4529	SLAD-2PE_vs_SHAD	down	NA	NA	NA	NA	R-SCE-975957	Nonsense Mediated Decay (NMD) enhanced by the Exon Junction Complex (EJC)	0.00328594	2.37
P0CX39	RPS8A	6	49	YMD4529	SLAD-2PE_vs_SHAD	down	NA	NA	NA	NA	R-SCE-156827	L13a-mediated translational silencing of Ceruloplasmin expression	0.00641469	2.21
P0CX39	RPS8A	6	49	YMD4529	SLAD-2PE_vs_SHAD	down	NA	NA	NA	NA	R-SCE-72766	Translation	0.006556	2.07
P0CX39	RPS8A	6	49	YMD4529	SLAD-2PE_vs_SHAD	down	NA	NA	NA	NA	R-SCE-72613	Eukaryotic Translation Initiation	0.006556	2.14
P0CX39	RPS8A	6	49	YMD4529	SLAD-2PE_vs_SHAD	down	NA	NA	NA	NA	R-SCE-72737	Cap-dependent Translation Initiation	0.006556	2.14
P11484	SSB1	6	56	YMD4529	SLAD-2PE_vs_SHAD	down	GO:0009058	Biosynthetic process	1.84e-05	1.84	NA	NA	NA	NA
P11484	SSB1	6	56	YMD4529	SLAD-2PE_vs_SHAD	down	GO:0044249	Cellular biosynthetic process	0.0021	1.72	NA	NA	NA	NA
P11484	SSB1	6	56	YMD4529	SLAD-2PE_vs_SHAD	down	GO:1901576	Organic substance biosynthetic process	1.86e-05	1.84	NA	NA	NA	NA
P11484	SSB1	6	56	YMD4529	SLAD-2PE_vs_SHAD	down	GO:0071704	Organic substance metabolic process	0.0381	1.28	NA	NA	NA	NA
P11484	SSB1	6	56	YMD4529	SLAD-2PE_vs_SHAD	down	GO:1901566	Organonitrogen compound biosynthetic process	0.0381	1.73	NA	NA	NA	NA
P11484	SSB1	6	56	YMD4529	SLAD-2PE_vs_SHAD	down	GO:1901564	Organonitrogen compound metabolic process	0.0022	1.57	NA	NA	NA	NA
P39015	STM1	6	58	YMD4529	SLAD-2PE_vs_SHAD	down	GO:0009058	Biosynthetic process	1.84e-05	1.84	NA	NA	NA	NA
P39015	STM1	6	58	YMD4529	SLAD-2PE_vs_SHAD	down	GO:0044249	Cellular biosynthetic process	0.0021	1.72	NA	NA	NA	NA
P39015	STM1	6	58	YMD4529	SLAD-2PE_vs_SHAD	down	GO:1901576	Organic substance biosynthetic process	1.86e-05	1.84	NA	NA	NA	NA
P39015	STM1	6	58	YMD4529	SLAD-2PE_vs_SHAD	down	GO:0071704	Organic substance metabolic process	0.0381	1.28	NA	NA	NA	NA
P39015	STM1	6	58	YMD4529	SLAD-2PE_vs_SHAD	down	GO:1901566	Organonitrogen compound biosynthetic process	0.0381	1.73	NA	NA	NA	NA
P39015	STM1	6	58	YMD4529	SLAD-2PE_vs_SHAD	down	GO:1901564	Organonitrogen compound metabolic process	0.0022	1.57	NA	NA	NA	NA
P16521	YEF3	6	62	YMD4529	SLAD-2PE_vs_SHAD	down	GO:0009058	Biosynthetic process	1.84e-05	1.84	NA	NA	NA	NA
P16521	YEF3	6	62	YMD4529	SLAD-2PE_vs_SHAD	down	GO:0044249	Cellular biosynthetic process	0.0021	1.72	NA	NA	NA	NA
P16521	YEF3	6	62	YMD4529	SLAD-2PE_vs_SHAD	down	GO:0005829	Cytosol	0.001	1.92	NA	NA	NA	NA
P16521	YEF3	6	62	YMD4529	SLAD-2PE_vs_SHAD	down	GO:1901576	Organic substance biosynthetic process	1.86e-05	1.84	NA	NA	NA	NA
P16521	YEF3	6	62	YMD4529	SLAD-2PE_vs_SHAD	down	GO:0071704	Organic substance metabolic process	0.0381	1.28	NA	NA	NA	NA
P16521	YEF3	6	62	YMD4529	SLAD-2PE_vs_SHAD	down	GO:1901566	Organonitrogen compound biosynthetic process	0.0381	1.73	NA	NA	NA	NA
P16521	YEF3	6	62	YMD4529	SLAD-2PE_vs_SHAD	down	GO:1901564	Organonitrogen compound metabolic process	0.0022	1.57	NA	NA	NA	NA
P16521	YEF3	6	62	YMD4529	SLAD-2PE_vs_SHAD	down	GO:0019843	rRNA binding	0.0397	4.65	NA	NA	NA	NA
P32451	BIO2	7	7	YMD4529	SLAD-2PE_vs_SHAD	down	GO:0009058	Biosynthetic process	1.84e-05	1.84	NA	NA	NA	NA
P32451	BIO2	7	7	YMD4529	SLAD-2PE_vs_SHAD	down	GO:0019752	Carboxylic acid metabolic process	0.0136	2.31	NA	NA	NA	NA
P32451	BIO2	7	7	YMD4529	SLAD-2PE_vs_SHAD	down	GO:0044249	Cellular biosynthetic process	0.0021	1.72	NA	NA	NA	NA
P32451	BIO2	7	7	YMD4529	SLAD-2PE_vs_SHAD	down	sce01100	Metabolic pathways	0.00042	1.94	NA	NA	NA	NA
P32451	BIO2	7	7	YMD4529	SLAD-2PE_vs_SHAD	down	GO:0032787	Monocarboxylic acid metabolic process	0.0381	3.25	NA	NA	NA	NA
P32451	BIO2	7	7	YMD4529	SLAD-2PE_vs_SHAD	down	GO:1901576	Organic substance biosynthetic process	1.86e-05	1.84	NA	NA	NA	NA
P32451	BIO2	7	7	YMD4529	SLAD-2PE_vs_SHAD	down	GO:0071704	Organic substance metabolic process	0.0381	1.28	NA	NA	NA	NA
P32451	BIO2	7	7	YMD4529	SLAD-2PE_vs_SHAD	down	GO:1901566	Organonitrogen compound biosynthetic process	0.0381	1.73	NA	NA	NA	NA
P32451	BIO2	7	7	YMD4529	SLAD-2PE_vs_SHAD	down	GO:1901564	Organonitrogen compound metabolic process	0.0022	1.57	NA	NA	NA	NA
P32451	BIO2	7	7	YMD4529	SLAD-2PE_vs_SHAD	down	GO:0044283	Small molecule biosynthetic process	0.0136	2.59	NA	NA	NA	NA
P09950	HEM1	7	18	YMD4529	SLAD-2PE_vs_SHAD	down	sce01110	Biosynthesis of secondary metabolites	0.00014	2.52	NA	NA	NA	NA
P09950	HEM1	7	18	YMD4529	SLAD-2PE_vs_SHAD	down	GO:0009058	Biosynthetic process	1.84e-05	1.84	NA	NA	NA	NA
P09950	HEM1	7	18	YMD4529	SLAD-2PE_vs_SHAD	down	GO:0044249	Cellular biosynthetic process	0.0021	1.72	NA	NA	NA	NA
P09950	HEM1	7	18	YMD4529	SLAD-2PE_vs_SHAD	down	sce01100	Metabolic pathways	0.00042	1.94	NA	NA	NA	NA
P09950	HEM1	7	18	YMD4529	SLAD-2PE_vs_SHAD	down	GO:1901576	Organic substance biosynthetic process	1.86e-05	1.84	NA	NA	NA	NA
P09950	HEM1	7	18	YMD4529	SLAD-2PE_vs_SHAD	down	GO:0071704	Organic substance metabolic process	0.0381	1.28	NA	NA	NA	NA
P09950	HEM1	7	18	YMD4529	SLAD-2PE_vs_SHAD	down	GO:1901566	Organonitrogen compound biosynthetic process	0.0381	1.73	NA	NA	NA	NA
P09950	HEM1	7	18	YMD4529	SLAD-2PE_vs_SHAD	down	GO:1901564	Organonitrogen compound metabolic process	0.0022	1.57	NA	NA	NA	NA
P11986	INO1	8	24	YMD4529	SLAD-2PE_vs_SHAD	down	sce01110	Biosynthesis of secondary metabolites	0.00014	2.52	NA	NA	NA	NA
P11986	INO1	8	24	YMD4529	SLAD-2PE_vs_SHAD	down	GO:0009058	Biosynthetic process	1.84e-05	1.84	NA	NA	NA	NA
P11986	INO1	8	24	YMD4529	SLAD-2PE_vs_SHAD	down	GO:0044249	Cellular biosynthetic process	0.0021	1.72	NA	NA	NA	NA
P11986	INO1	8	24	YMD4529	SLAD-2PE_vs_SHAD	down	sce01100	Metabolic pathways	0.00042	1.94	NA	NA	NA	NA
P11986	INO1	8	24	YMD4529	SLAD-2PE_vs_SHAD	down	GO:1901576	Organic substance biosynthetic process	1.86e-05	1.84	NA	NA	NA	NA
P11986	INO1	8	24	YMD4529	SLAD-2PE_vs_SHAD	down	GO:0071704	Organic substance metabolic process	0.0381	1.28	NA	NA	NA	NA
P11986	INO1	8	24	YMD4529	SLAD-2PE_vs_SHAD	down	GO:0044283	Small molecule biosynthetic process	0.0136	2.59	NA	NA	NA	NA
P30605	ITR1	8	25	YMD4529	SLAD-2PE_vs_SHAD	down	NA	NA	NA	NA	NA	NA	NA	NA
Q02486	ABF2	1	1	YMD4529	SLAD-2PE_vs_SHAD	up	NA	NA	NA	NA	NA	NA	NA	NA
P02309	HHF1	1	39	YMD4529	SLAD-2PE_vs_SHAD	up	NA	NA	NA	NA	NA	NA	NA	NA
Q12692	HTZ1	1	42	YMD4529	SLAD-2PE_vs_SHAD	up	NA	NA	NA	NA	NA	NA	NA	NA
P53115	INO80	1	46	YMD4529	SLAD-2PE_vs_SHAD	up	NA	NA	NA	NA	NA	NA	NA	NA
Q08773	ISW2	1	47	YMD4529	SLAD-2PE_vs_SHAD	up	NA	NA	NA	NA	NA	NA	NA	NA
P11632	NHP6A	1	61	YMD4529	SLAD-2PE_vs_SHAD	up	NA	NA	NA	NA	NA	NA	NA	NA
P11633	NHP6B	1	62	YMD4529	SLAD-2PE_vs_SHAD	up	NA	NA	NA	NA	NA	NA	NA	NA
P60010	ACT1	2	2	YMD4529	SLAD-2PE_vs_SHAD	up	NA	NA	NA	NA	NA	NA	NA	NA
P34730	BMH2	2	14	YMD4529	SLAD-2PE_vs_SHAD	up	NA	NA	NA	NA	NA	NA	NA	NA
P22137	CHC1	2	16	YMD4529	SLAD-2PE_vs_SHAD	up	NA	NA	NA	NA	R-SCE-382551	Transport of small molecules	0.000756698	3.53
P17891	CLC1	2	17	YMD4529	SLAD-2PE_vs_SHAD	up	NA	NA	NA	NA	R-SCE-382551	Transport of small molecules	0.000756698	3.53
P19145	GAP1	2	30	YMD4529	SLAD-2PE_vs_SHAD	up	NA	NA	NA	NA	NA	NA	NA	NA
P10823	GPA2	2	36	YMD4529	SLAD-2PE_vs_SHAD	up	NA	NA	NA	NA	NA	NA	NA	NA
P05030	PMA1	2	71	YMD4529	SLAD-2PE_vs_SHAD	up	NA	NA	NA	NA	NA	NA	NA	NA
P01120	RAS2	2	77	YMD4529	SLAD-2PE_vs_SHAD	up	NA	NA	NA	NA	NA	NA	NA	NA
P39940	RSP5	2	88	YMD4529	SLAD-2PE_vs_SHAD	up	NA	NA	NA	NA	NA	NA	NA	NA
P17555	SRV2	2	94	YMD4529	SLAD-2PE_vs_SHAD	up	NA	NA	NA	NA	NA	NA	NA	NA
P06245	TPK2	2	96	YMD4529	SLAD-2PE_vs_SHAD	up	NA	NA	NA	NA	R-SCE-382551	Transport of small molecules	0.000756698	3.53
P12611	WHI2	2	108	YMD4529	SLAD-2PE_vs_SHAD	up	NA	NA	NA	NA	NA	NA	NA	NA
Q01519	COX12	3	18	YMD4529	SLAD-2PE_vs_SHAD	up	NA	NA	NA	NA	NA	NA	NA	NA
P07143	CYT1	3	21	YMD4529	SLAD-2PE_vs_SHAD	up	NA	NA	NA	NA	NA	NA	NA	NA
P21826	DAL7	3	22	YMD4529	SLAD-2PE_vs_SHAD	up	NA	NA	NA	NA	NA	NA	NA	NA
P28240	ICL1	3	44	YMD4529	SLAD-2PE_vs_SHAD	up	NA	NA	NA	NA	NA	NA	NA	NA
P28834	IDH1	3	45	YMD4529	SLAD-2PE_vs_SHAD	up	NA	NA	NA	NA	NA	NA	NA	NA
P19262	KGD2	3	48	YMD4529	SLAD-2PE_vs_SHAD	up	NA	NA	NA	NA	NA	NA	NA	NA
P53312	LSC2	3	52	YMD4529	SLAD-2PE_vs_SHAD	up	NA	NA	NA	NA	NA	NA	NA	NA
P30952	MLS1	3	57	YMD4529	SLAD-2PE_vs_SHAD	up	NA	NA	NA	NA	NA	NA	NA	NA
P16387	PDA1	3	65	YMD4529	SLAD-2PE_vs_SHAD	up	NA	NA	NA	NA	NA	NA	NA	NA
P18239	PET9	3	68	YMD4529	SLAD-2PE_vs_SHAD	up	NA	NA	NA	NA	R-SCE-382551	Transport of small molecules	0.000756698	3.53
Q12511	PTC5	3	76	YMD4529	SLAD-2PE_vs_SHAD	up	NA	NA	NA	NA	NA	NA	NA	NA
Q00711	SDH1	3	89	YMD4529	SLAD-2PE_vs_SHAD	up	NA	NA	NA	NA	NA	NA	NA	NA
P21801	SDH2	3	90	YMD4529	SLAD-2PE_vs_SHAD	up	NA	NA	NA	NA	NA	NA	NA	NA
P38067	UGA2	3	100	YMD4529	SLAD-2PE_vs_SHAD	up	NA	NA	NA	NA	NA	NA	NA	NA
Q04304	YMR090W	3	112	YMD4529	SLAD-2PE_vs_SHAD	up	NA	NA	NA	NA	NA	NA	NA	NA
P00330	ADH1	4	3	YMD4529	SLAD-2PE_vs_SHAD	up	NA	NA	NA	NA	NA	NA	NA	NA
P46367	ALD4	4	5	YMD4529	SLAD-2PE_vs_SHAD	up	NA	NA	NA	NA	NA	NA	NA	NA
P40047	ALD5	4	6	YMD4529	SLAD-2PE_vs_SHAD	up	NA	NA	NA	NA	NA	NA	NA	NA
P22768	ARG1	4	9	YMD4529	SLAD-2PE_vs_SHAD	up	NA	NA	NA	NA	NA	NA	NA	NA
P04076	ARG4	4	10	YMD4529	SLAD-2PE_vs_SHAD	up	NA	NA	NA	NA	NA	NA	NA	NA
Q01217	ARG5,6	4	11	YMD4529	SLAD-2PE_vs_SHAD	up	NA	NA	NA	NA	NA	NA	NA	NA
P18544	ARG8	4	12	YMD4529	SLAD-2PE_vs_SHAD	up	NA	NA	NA	NA	NA	NA	NA	NA
P38891	BAT1	4	13	YMD4529	SLAD-2PE_vs_SHAD	up	NA	NA	NA	NA	NA	NA	NA	NA
P47039	BNA3	4	15	YMD4529	SLAD-2PE_vs_SHAD	up	NA	NA	NA	NA	NA	NA	NA	NA
P43616	DUG1	4	24	YMD4529	SLAD-2PE_vs_SHAD	up	NA	NA	NA	NA	NA	NA	NA	NA
P32528	DUR1,2	4	25	YMD4529	SLAD-2PE_vs_SHAD	up	NA	NA	NA	NA	NA	NA	NA	NA
P07262	GDH1	4	33	YMD4529	SLAD-2PE_vs_SHAD	up	NA	NA	NA	NA	NA	NA	NA	NA
P32288	GLN1	4	35	YMD4529	SLAD-2PE_vs_SHAD	up	NA	NA	NA	NA	NA	NA	NA	NA
P07264	LEU1	4	50	YMD4529	SLAD-2PE_vs_SHAD	up	NA	NA	NA	NA	NA	NA	NA	NA
P04173	LEU2	4	51	YMD4529	SLAD-2PE_vs_SHAD	up	NA	NA	NA	NA	NA	NA	NA	NA
Q06177	TMA10	4	95	YMD4529	SLAD-2PE_vs_SHAD	up	NA	NA	NA	NA	NA	NA	NA	NA
P07285	TRP4	4	97	YMD4529	SLAD-2PE_vs_SHAD	up	NA	NA	NA	NA	NA	NA	NA	NA
P17649	UGA1	4	99	YMD4529	SLAD-2PE_vs_SHAD	up	NA	NA	NA	NA	NA	NA	NA	NA
P38627	URA8	4	102	YMD4529	SLAD-2PE_vs_SHAD	up	NA	NA	NA	NA	NA	NA	NA	NA
P49367	LYS4	5	54	YMD4529	SLAD-2PE_vs_SHAD	up	NA	NA	NA	NA	NA	NA	NA	NA
P38999	LYS9	5	55	YMD4529	SLAD-2PE_vs_SHAD	up	NA	NA	NA	NA	NA	NA	NA	NA
Q12074	SPE3	5	93	YMD4529	SLAD-2PE_vs_SHAD	up	NA	NA	NA	NA	NA	NA	NA	NA
P54114	ALD3	6	4	YMD4529	SLAD-2PE_vs_SHAD	up	NA	NA	NA	NA	NA	NA	NA	NA
Q12123	DCS2	6	23	YMD4529	SLAD-2PE_vs_SHAD	up	NA	NA	NA	NA	NA	NA	NA	NA
Q06625	GDB1	6	32	YMD4529	SLAD-2PE_vs_SHAD	up	NA	NA	NA	NA	NA	NA	NA	NA
P32775	GLC3	6	34	YMD4529	SLAD-2PE_vs_SHAD	up	NA	NA	NA	NA	NA	NA	NA	NA
P06738	GPH1	6	37	YMD4529	SLAD-2PE_vs_SHAD	up	NA	NA	NA	NA	NA	NA	NA	NA
P22943	HSP12	6	40	YMD4529	SLAD-2PE_vs_SHAD	up	NA	NA	NA	NA	NA	NA	NA	NA
P04806	HXK1	6	43	YMD4529	SLAD-2PE_vs_SHAD	up	NA	NA	NA	NA	NA	NA	NA	NA
P32356	NTH1	6	63	YMD4529	SLAD-2PE_vs_SHAD	up	NA	NA	NA	NA	NA	NA	NA	NA
P37012	PGM2	6	69	YMD4529	SLAD-2PE_vs_SHAD	up	NA	NA	NA	NA	NA	NA	NA	NA
P32861	UGP1	6	101	YMD4529	SLAD-2PE_vs_SHAD	up	NA	NA	NA	NA	NA	NA	NA	NA
P38616	YGP1	6	110	YMD4529	SLAD-2PE_vs_SHAD	up	NA	NA	NA	NA	NA	NA	NA	NA
Q04336	YMR196W	6	113	YMD4529	SLAD-2PE_vs_SHAD	up	NA	NA	NA	NA	NA	NA	NA	NA
Q12497	FMP16	7	29	YMD4529	SLAD-2PE_vs_SHAD	up	NA	NA	NA	NA	NA	NA	NA	NA
P16547	OM45	7	64	YMD4529	SLAD-2PE_vs_SHAD	up	NA	NA	NA	NA	NA	NA	NA	NA
P32454	APE2	8	8	YMD4529	SLAD-2PE_vs_SHAD	up	NA	NA	NA	NA	NA	NA	NA	NA
Q01532	LAP3	8	49	YMD4529	SLAD-2PE_vs_SHAD	up	NA	NA	NA	NA	NA	NA	NA	NA
Q12068	GRE2	9	38	YMD4529	SLAD-2PE_vs_SHAD	up	NA	NA	NA	NA	NA	NA	NA	NA
Q04432	HSP31	9	41	YMD4529	SLAD-2PE_vs_SHAD	up	NA	NA	NA	NA	NA	NA	NA	NA
O14467	MBF1	9	56	YMD4529	SLAD-2PE_vs_SHAD	up	NA	NA	NA	NA	NA	NA	NA	NA
P33201	MRT4	9	58	YMD4529	SLAD-2PE_vs_SHAD	up	NA	NA	NA	NA	NA	NA	NA	NA
P32495	NHP2	9	60	YMD4529	SLAD-2PE_vs_SHAD	up	NA	NA	NA	NA	NA	NA	NA	NA
P05747	RPL29	9	79	YMD4529	SLAD-2PE_vs_SHAD	up	NA	NA	NA	NA	NA	NA	NA	NA
P0CX84	RPL35A	9	80	YMD4529	SLAD-2PE_vs_SHAD	up	NA	NA	NA	NA	NA	NA	NA	NA
O14455	RPL36B	9	81	YMD4529	SLAD-2PE_vs_SHAD	up	NA	NA	NA	NA	NA	NA	NA	NA
P49166	RPL37A	9	82	YMD4529	SLAD-2PE_vs_SHAD	up	NA	NA	NA	NA	NA	NA	NA	NA
P04650	RPL39	9	83	YMD4529	SLAD-2PE_vs_SHAD	up	NA	NA	NA	NA	NA	NA	NA	NA
P10664	RPL4A	9	84	YMD4529	SLAD-2PE_vs_SHAD	up	NA	NA	NA	NA	NA	NA	NA	NA
P0CX47	RPS11A	9	85	YMD4529	SLAD-2PE_vs_SHAD	up	NA	NA	NA	NA	NA	NA	NA	NA
P39938	RPS26A	9	86	YMD4529	SLAD-2PE_vs_SHAD	up	NA	NA	NA	NA	NA	NA	NA	NA
P0CX33	RPS30A	9	87	YMD4529	SLAD-2PE_vs_SHAD	up	NA	NA	NA	NA	NA	NA	NA	NA
Q12339	UTP23	9	103	YMD4529	SLAD-2PE_vs_SHAD	up	NA	NA	NA	NA	NA	NA	NA	NA
P49723	RNR4	10	78	YMD4529	SLAD-2PE_vs_SHAD	up	NA	NA	NA	NA	NA	NA	NA	NA
Q12363	WTM1	10	109	YMD4529	SLAD-2PE_vs_SHAD	up	NA	NA	NA	NA	NA	NA	NA	NA
P15202	CTA1	11	20	YMD4529	SLAD-2PE_vs_SHAD	up	NA	NA	NA	NA	NA	NA	NA	NA
P34227	PRX1	11	75	YMD4529	SLAD-2PE_vs_SHAD	up	NA	NA	NA	NA	NA	NA	NA	NA
P00445	SOD1	11	91	YMD4529	SLAD-2PE_vs_SHAD	up	NA	NA	NA	NA	NA	NA	NA	NA
P00447	SOD2	11	92	YMD4529	SLAD-2PE_vs_SHAD	up	NA	NA	NA	NA	NA	NA	NA	NA
P22803	TRX2	11	98	YMD4529	SLAD-2PE_vs_SHAD	up	NA	NA	NA	NA	NA	NA	NA	NA
P38929	PMC1	12	72	YMD4529	SLAD-2PE_vs_SHAD	up	NA	NA	NA	NA	R-SCE-382551	Transport of small molecules	0.000756698	3.53
P17255	VMA1	12	104	YMD4529	SLAD-2PE_vs_SHAD	up	NA	NA	NA	NA	R-SCE-382551	Transport of small molecules	0.000756698	3.53
P16140	VMA2	12	105	YMD4529	SLAD-2PE_vs_SHAD	up	NA	NA	NA	NA	R-SCE-382551	Transport of small molecules	0.000756698	3.53
P31412	VMA5	12	106	YMD4529	SLAD-2PE_vs_SHAD	up	NA	NA	NA	NA	R-SCE-382551	Transport of small molecules	0.000756698	3.53
P32563	VPH1	12	107	YMD4529	SLAD-2PE_vs_SHAD	up	NA	NA	NA	NA	R-SCE-382551	Transport of small molecules	0.000756698	3.53
Q05050	EIS1	13	27	YMD4529	SLAD-2PE_vs_SHAD	up	NA	NA	NA	NA	NA	NA	NA	NA
Q12230	LSP1	13	53	YMD4529	SLAD-2PE_vs_SHAD	up	NA	NA	NA	NA	NA	NA	NA	NA
Q05812	MSC3	13	59	YMD4529	SLAD-2PE_vs_SHAD	up	NA	NA	NA	NA	NA	NA	NA	NA
P53252	PIL1	13	70	YMD4529	SLAD-2PE_vs_SHAD	up	NA	NA	NA	NA	NA	NA	NA	NA
P53278	YGR130C	13	111	YMD4529	SLAD-2PE_vs_SHAD	up	NA	NA	NA	NA	NA	NA	NA	NA
P14904	APE1	14	7	YMD4529	SLAD-2PE_vs_SHAD	up	NA	NA	NA	NA	NA	NA	NA	NA
P27614	CPS1	14	19	YMD4529	SLAD-2PE_vs_SHAD	up	NA	NA	NA	NA	NA	NA	NA	NA
P07267	PEP4	14	66	YMD4529	SLAD-2PE_vs_SHAD	up	NA	NA	NA	NA	NA	NA	NA	NA
P09232	PRB1	14	73	YMD4529	SLAD-2PE_vs_SHAD	up	NA	NA	NA	NA	R-SCE-382551	Transport of small molecules	0.000756698	3.53
P00729	PRC1	14	74	YMD4529	SLAD-2PE_vs_SHAD	up	NA	NA	NA	NA	NA	NA	NA	NA
P38248	ECM33	15	26	YMD4529	SLAD-2PE_vs_SHAD	up	NA	NA	NA	NA	NA	NA	NA	NA
Q08193	GAS5	15	31	YMD4529	SLAD-2PE_vs_SHAD	up	NA	NA	NA	NA	NA	NA	NA	NA
P25087	ERG6	16	28	YMD4529	SLAD-2PE_vs_SHAD	up	NA	NA	NA	NA	NA	NA	NA	NA
P36139	PET10	16	67	YMD4529	SLAD-2PE_vs_SHAD	up	NA	NA	NA	NA	NA	NA	NA	NA
P14020	DPM1	1	22	YMD4537	SLAD-2PE_vs_SHAD	down	GO:0044249	Cellular biosynthetic process	2.77e-06	1.75	NA	NA	NA	NA
P14020	DPM1	1	22	YMD4537	SLAD-2PE_vs_SHAD	down	GO:0034645	Cellular macromolecule biosynthetic process	0.0072	2.03	NA	NA	NA	NA
P14020	DPM1	1	22	YMD4537	SLAD-2PE_vs_SHAD	down	sce01100	Metabolic pathways	0.0108	1.63	NA	NA	NA	NA
P14020	DPM1	1	22	YMD4537	SLAD-2PE_vs_SHAD	down	GO:1901576	Organic substance biosynthetic process	2.51e-07	1.8	NA	NA	NA	NA
P14020	DPM1	1	22	YMD4537	SLAD-2PE_vs_SHAD	down	GO:1901566	Organonitrogen compound biosynthetic process	4.32e-07	2.04	NA	NA	NA	NA
P14020	DPM1	1	22	YMD4537	SLAD-2PE_vs_SHAD	down	GO:1901564	Organonitrogen compound metabolic process	0.0014	1.49	NA	NA	NA	NA
P08524	ERG20	1	25	YMD4537	SLAD-2PE_vs_SHAD	down	sce01110	Biosynthesis of secondary metabolites	0.0074	1.98	NA	NA	NA	NA
P08524	ERG20	1	25	YMD4537	SLAD-2PE_vs_SHAD	down	GO:0044249	Cellular biosynthetic process	2.77e-06	1.75	NA	NA	NA	NA
P08524	ERG20	1	25	YMD4537	SLAD-2PE_vs_SHAD	down	sce01100	Metabolic pathways	0.0108	1.63	NA	NA	NA	NA
P08524	ERG20	1	25	YMD4537	SLAD-2PE_vs_SHAD	down	GO:1901576	Organic substance biosynthetic process	2.51e-07	1.8	NA	NA	NA	NA
P08524	ERG20	1	25	YMD4537	SLAD-2PE_vs_SHAD	down	GO:0044283	Small molecule biosynthetic process	0.0265	2.18	NA	NA	NA	NA
P15496	IDI1	1	32	YMD4537	SLAD-2PE_vs_SHAD	down	sce01110	Biosynthesis of secondary metabolites	0.0074	1.98	NA	NA	NA	NA
P15496	IDI1	1	32	YMD4537	SLAD-2PE_vs_SHAD	down	GO:0044249	Cellular biosynthetic process	2.77e-06	1.75	NA	NA	NA	NA
P15496	IDI1	1	32	YMD4537	SLAD-2PE_vs_SHAD	down	GO:0005829	Cytosol	0.00083	1.76	NA	NA	NA	NA
P15496	IDI1	1	32	YMD4537	SLAD-2PE_vs_SHAD	down	sce01100	Metabolic pathways	0.0108	1.63	NA	NA	NA	NA
P15496	IDI1	1	32	YMD4537	SLAD-2PE_vs_SHAD	down	GO:1901576	Organic substance biosynthetic process	2.51e-07	1.8	NA	NA	NA	NA
P15496	IDI1	1	32	YMD4537	SLAD-2PE_vs_SHAD	down	GO:0044283	Small molecule biosynthetic process	0.0265	2.18	NA	NA	NA	NA
P41940	PSA1	1	47	YMD4537	SLAD-2PE_vs_SHAD	down	sce01110	Biosynthesis of secondary metabolites	0.0074	1.98	NA	NA	NA	NA
P41940	PSA1	1	47	YMD4537	SLAD-2PE_vs_SHAD	down	GO:0044249	Cellular biosynthetic process	2.77e-06	1.75	NA	NA	NA	NA
P41940	PSA1	1	47	YMD4537	SLAD-2PE_vs_SHAD	down	GO:0034645	Cellular macromolecule biosynthetic process	0.0072	2.03	NA	NA	NA	NA
P41940	PSA1	1	47	YMD4537	SLAD-2PE_vs_SHAD	down	sce01100	Metabolic pathways	0.0108	1.63	NA	NA	NA	NA
P41940	PSA1	1	47	YMD4537	SLAD-2PE_vs_SHAD	down	GO:1901576	Organic substance biosynthetic process	2.51e-07	1.8	NA	NA	NA	NA
P41940	PSA1	1	47	YMD4537	SLAD-2PE_vs_SHAD	down	GO:1901566	Organonitrogen compound biosynthetic process	4.32e-07	2.04	NA	NA	NA	NA
P41940	PSA1	1	47	YMD4537	SLAD-2PE_vs_SHAD	down	GO:1901564	Organonitrogen compound metabolic process	0.0014	1.49	NA	NA	NA	NA
P07283	SEC53	1	74	YMD4537	SLAD-2PE_vs_SHAD	down	sce01110	Biosynthesis of secondary metabolites	0.0074	1.98	R-SCE-392499	Metabolism of proteins	0.00216673	1.64
P07283	SEC53	1	74	YMD4537	SLAD-2PE_vs_SHAD	down	GO:0044249	Cellular biosynthetic process	2.77e-06	1.75	R-SCE-392499	Metabolism of proteins	0.00216673	1.64
P07283	SEC53	1	74	YMD4537	SLAD-2PE_vs_SHAD	down	GO:0034645	Cellular macromolecule biosynthetic process	0.0072	2.03	R-SCE-392499	Metabolism of proteins	0.00216673	1.64
P07283	SEC53	1	74	YMD4537	SLAD-2PE_vs_SHAD	down	GO:0005829	Cytosol	0.00083	1.76	R-SCE-392499	Metabolism of proteins	0.00216673	1.64
P07283	SEC53	1	74	YMD4537	SLAD-2PE_vs_SHAD	down	sce01100	Metabolic pathways	0.0108	1.63	R-SCE-392499	Metabolism of proteins	0.00216673	1.64
P07283	SEC53	1	74	YMD4537	SLAD-2PE_vs_SHAD	down	GO:1901576	Organic substance biosynthetic process	2.51e-07	1.8	R-SCE-392499	Metabolism of proteins	0.00216673	1.64
P07283	SEC53	1	74	YMD4537	SLAD-2PE_vs_SHAD	down	GO:1901566	Organonitrogen compound biosynthetic process	4.32e-07	2.04	R-SCE-392499	Metabolism of proteins	0.00216673	1.64
P07283	SEC53	1	74	YMD4537	SLAD-2PE_vs_SHAD	down	GO:1901564	Organonitrogen compound metabolic process	0.0014	1.49	R-SCE-392499	Metabolism of proteins	0.00216673	1.64
Q03103	ERO1	2	26	YMD4537	SLAD-2PE_vs_SHAD	down	NA	NA	NA	NA	R-SCE-392499	Metabolism of proteins	0.00216673	1.64
P16474	KAR2	2	36	YMD4537	SLAD-2PE_vs_SHAD	down	GO:0044249	Cellular biosynthetic process	2.77e-06	1.75	NA	NA	NA	NA
P16474	KAR2	2	36	YMD4537	SLAD-2PE_vs_SHAD	down	GO:0034645	Cellular macromolecule biosynthetic process	0.0072	2.03	NA	NA	NA	NA
P16474	KAR2	2	36	YMD4537	SLAD-2PE_vs_SHAD	down	GO:1901576	Organic substance biosynthetic process	2.51e-07	1.8	NA	NA	NA	NA
P16474	KAR2	2	36	YMD4537	SLAD-2PE_vs_SHAD	down	GO:1901564	Organonitrogen compound metabolic process	0.0014	1.49	NA	NA	NA	NA
P17967	PDI1	2	43	YMD4537	SLAD-2PE_vs_SHAD	down	GO:1901564	Organonitrogen compound metabolic process	0.0014	1.49	R-SCE-392499	Metabolism of proteins	0.00216673	1.64
P32589	SSE1	2	80	YMD4537	SLAD-2PE_vs_SHAD	down	GO:0005829	Cytosol	0.00083	1.76	NA	NA	NA	NA
P32589	SSE1	2	80	YMD4537	SLAD-2PE_vs_SHAD	down	GO:1901564	Organonitrogen compound metabolic process	0.0014	1.49	NA	NA	NA	NA
P23542	AAT2	3	1	YMD4537	SLAD-2PE_vs_SHAD	down	sce01230	Biosynthesis of amino acids	0.0136	2.43	NA	NA	NA	NA
P23542	AAT2	3	1	YMD4537	SLAD-2PE_vs_SHAD	down	sce01110	Biosynthesis of secondary metabolites	0.0074	1.98	NA	NA	NA	NA
P23542	AAT2	3	1	YMD4537	SLAD-2PE_vs_SHAD	down	GO:0046394	Carboxylic acid biosynthetic process	0.0265	2.59	NA	NA	NA	NA
P23542	AAT2	3	1	YMD4537	SLAD-2PE_vs_SHAD	down	GO:0019752	Carboxylic acid metabolic process	0.037	1.93	NA	NA	NA	NA
P23542	AAT2	3	1	YMD4537	SLAD-2PE_vs_SHAD	down	GO:0044249	Cellular biosynthetic process	2.77e-06	1.75	NA	NA	NA	NA
P23542	AAT2	3	1	YMD4537	SLAD-2PE_vs_SHAD	down	GO:0005829	Cytosol	0.00083	1.76	NA	NA	NA	NA
P23542	AAT2	3	1	YMD4537	SLAD-2PE_vs_SHAD	down	sce01100	Metabolic pathways	0.0108	1.63	NA	NA	NA	NA
P23542	AAT2	3	1	YMD4537	SLAD-2PE_vs_SHAD	down	GO:1901576	Organic substance biosynthetic process	2.51e-07	1.8	NA	NA	NA	NA
P23542	AAT2	3	1	YMD4537	SLAD-2PE_vs_SHAD	down	GO:1901566	Organonitrogen compound biosynthetic process	4.32e-07	2.04	NA	NA	NA	NA
P23542	AAT2	3	1	YMD4537	SLAD-2PE_vs_SHAD	down	GO:1901564	Organonitrogen compound metabolic process	0.0014	1.49	NA	NA	NA	NA
P23542	AAT2	3	1	YMD4537	SLAD-2PE_vs_SHAD	down	GO:0044283	Small molecule biosynthetic process	0.0265	2.18	NA	NA	NA	NA
P04076	ARG4	3	10	YMD4537	SLAD-2PE_vs_SHAD	down	sce01230	Biosynthesis of amino acids	0.0136	2.43	NA	NA	NA	NA
P04076	ARG4	3	10	YMD4537	SLAD-2PE_vs_SHAD	down	sce01110	Biosynthesis of secondary metabolites	0.0074	1.98	NA	NA	NA	NA
P04076	ARG4	3	10	YMD4537	SLAD-2PE_vs_SHAD	down	GO:0046394	Carboxylic acid biosynthetic process	0.0265	2.59	NA	NA	NA	NA
P04076	ARG4	3	10	YMD4537	SLAD-2PE_vs_SHAD	down	GO:0019752	Carboxylic acid metabolic process	0.037	1.93	NA	NA	NA	NA
P04076	ARG4	3	10	YMD4537	SLAD-2PE_vs_SHAD	down	GO:0044249	Cellular biosynthetic process	2.77e-06	1.75	NA	NA	NA	NA
P04076	ARG4	3	10	YMD4537	SLAD-2PE_vs_SHAD	down	GO:0005829	Cytosol	0.00083	1.76	NA	NA	NA	NA
P04076	ARG4	3	10	YMD4537	SLAD-2PE_vs_SHAD	down	sce01100	Metabolic pathways	0.0108	1.63	NA	NA	NA	NA
P04076	ARG4	3	10	YMD4537	SLAD-2PE_vs_SHAD	down	GO:1901576	Organic substance biosynthetic process	2.51e-07	1.8	NA	NA	NA	NA
P04076	ARG4	3	10	YMD4537	SLAD-2PE_vs_SHAD	down	GO:1901566	Organonitrogen compound biosynthetic process	4.32e-07	2.04	NA	NA	NA	NA
P04076	ARG4	3	10	YMD4537	SLAD-2PE_vs_SHAD	down	GO:1901564	Organonitrogen compound metabolic process	0.0014	1.49	NA	NA	NA	NA
P04076	ARG4	3	10	YMD4537	SLAD-2PE_vs_SHAD	down	GO:0044283	Small molecule biosynthetic process	0.0265	2.18	NA	NA	NA	NA
P03965	CPA2	3	18	YMD4537	SLAD-2PE_vs_SHAD	down	GO:0046394	Carboxylic acid biosynthetic process	0.0265	2.59	NA	NA	NA	NA
P03965	CPA2	3	18	YMD4537	SLAD-2PE_vs_SHAD	down	GO:0019752	Carboxylic acid metabolic process	0.037	1.93	NA	NA	NA	NA
P03965	CPA2	3	18	YMD4537	SLAD-2PE_vs_SHAD	down	GO:0044249	Cellular biosynthetic process	2.77e-06	1.75	NA	NA	NA	NA
P03965	CPA2	3	18	YMD4537	SLAD-2PE_vs_SHAD	down	GO:0005829	Cytosol	0.00083	1.76	NA	NA	NA	NA
P03965	CPA2	3	18	YMD4537	SLAD-2PE_vs_SHAD	down	sce01100	Metabolic pathways	0.0108	1.63	NA	NA	NA	NA
P03965	CPA2	3	18	YMD4537	SLAD-2PE_vs_SHAD	down	GO:1901576	Organic substance biosynthetic process	2.51e-07	1.8	NA	NA	NA	NA
P03965	CPA2	3	18	YMD4537	SLAD-2PE_vs_SHAD	down	GO:1901566	Organonitrogen compound biosynthetic process	4.32e-07	2.04	NA	NA	NA	NA
P03965	CPA2	3	18	YMD4537	SLAD-2PE_vs_SHAD	down	GO:1901564	Organonitrogen compound metabolic process	0.0014	1.49	NA	NA	NA	NA
P03965	CPA2	3	18	YMD4537	SLAD-2PE_vs_SHAD	down	GO:0044283	Small molecule biosynthetic process	0.0265	2.18	NA	NA	NA	NA
P07262	GDH1	3	30	YMD4537	SLAD-2PE_vs_SHAD	down	GO:0046394	Carboxylic acid biosynthetic process	0.0265	2.59	NA	NA	NA	NA
P07262	GDH1	3	30	YMD4537	SLAD-2PE_vs_SHAD	down	GO:0019752	Carboxylic acid metabolic process	0.037	1.93	NA	NA	NA	NA
P07262	GDH1	3	30	YMD4537	SLAD-2PE_vs_SHAD	down	GO:0044249	Cellular biosynthetic process	2.77e-06	1.75	NA	NA	NA	NA
P07262	GDH1	3	30	YMD4537	SLAD-2PE_vs_SHAD	down	GO:0005829	Cytosol	0.00083	1.76	NA	NA	NA	NA
P07262	GDH1	3	30	YMD4537	SLAD-2PE_vs_SHAD	down	sce01100	Metabolic pathways	0.0108	1.63	NA	NA	NA	NA
P07262	GDH1	3	30	YMD4537	SLAD-2PE_vs_SHAD	down	GO:1901576	Organic substance biosynthetic process	2.51e-07	1.8	NA	NA	NA	NA
P07262	GDH1	3	30	YMD4537	SLAD-2PE_vs_SHAD	down	GO:1901566	Organonitrogen compound biosynthetic process	4.32e-07	2.04	NA	NA	NA	NA
P07262	GDH1	3	30	YMD4537	SLAD-2PE_vs_SHAD	down	GO:1901564	Organonitrogen compound metabolic process	0.0014	1.49	NA	NA	NA	NA
P07262	GDH1	3	30	YMD4537	SLAD-2PE_vs_SHAD	down	GO:0044283	Small molecule biosynthetic process	0.0265	2.18	NA	NA	NA	NA
P21954	IDP1	3	33	YMD4537	SLAD-2PE_vs_SHAD	down	sce01230	Biosynthesis of amino acids	0.0136	2.43	NA	NA	NA	NA
P21954	IDP1	3	33	YMD4537	SLAD-2PE_vs_SHAD	down	sce01110	Biosynthesis of secondary metabolites	0.0074	1.98	NA	NA	NA	NA
P21954	IDP1	3	33	YMD4537	SLAD-2PE_vs_SHAD	down	GO:0046394	Carboxylic acid biosynthetic process	0.0265	2.59	NA	NA	NA	NA
P21954	IDP1	3	33	YMD4537	SLAD-2PE_vs_SHAD	down	GO:0019752	Carboxylic acid metabolic process	0.037	1.93	NA	NA	NA	NA
P21954	IDP1	3	33	YMD4537	SLAD-2PE_vs_SHAD	down	GO:0044249	Cellular biosynthetic process	2.77e-06	1.75	NA	NA	NA	NA
P21954	IDP1	3	33	YMD4537	SLAD-2PE_vs_SHAD	down	sce01100	Metabolic pathways	0.0108	1.63	NA	NA	NA	NA
P21954	IDP1	3	33	YMD4537	SLAD-2PE_vs_SHAD	down	GO:1901576	Organic substance biosynthetic process	2.51e-07	1.8	NA	NA	NA	NA
P21954	IDP1	3	33	YMD4537	SLAD-2PE_vs_SHAD	down	GO:1901566	Organonitrogen compound biosynthetic process	4.32e-07	2.04	NA	NA	NA	NA
P21954	IDP1	3	33	YMD4537	SLAD-2PE_vs_SHAD	down	GO:1901564	Organonitrogen compound metabolic process	0.0014	1.49	NA	NA	NA	NA
P21954	IDP1	3	33	YMD4537	SLAD-2PE_vs_SHAD	down	GO:0044283	Small molecule biosynthetic process	0.0265	2.18	NA	NA	NA	NA
P0CS90	SSC1	4	79	YMD4537	SLAD-2PE_vs_SHAD	down	NA	NA	NA	NA	NA	NA	NA	NA
P49334	TOM22	4	88	YMD4537	SLAD-2PE_vs_SHAD	down	NA	NA	NA	NA	NA	NA	NA	NA
Q00955	ACC1	5	2	YMD4537	SLAD-2PE_vs_SHAD	down	GO:0043604	Amide biosynthetic process	0.0298	1.93	NA	NA	NA	NA
Q00955	ACC1	5	2	YMD4537	SLAD-2PE_vs_SHAD	down	sce01110	Biosynthesis of secondary metabolites	0.0074	1.98	NA	NA	NA	NA
Q00955	ACC1	5	2	YMD4537	SLAD-2PE_vs_SHAD	down	GO:0046394	Carboxylic acid biosynthetic process	0.0265	2.59	NA	NA	NA	NA
Q00955	ACC1	5	2	YMD4537	SLAD-2PE_vs_SHAD	down	GO:0019752	Carboxylic acid metabolic process	0.037	1.93	NA	NA	NA	NA
Q00955	ACC1	5	2	YMD4537	SLAD-2PE_vs_SHAD	down	GO:0044249	Cellular biosynthetic process	2.77e-06	1.75	NA	NA	NA	NA
Q00955	ACC1	5	2	YMD4537	SLAD-2PE_vs_SHAD	down	GO:0005829	Cytosol	0.00083	1.76	NA	NA	NA	NA
Q00955	ACC1	5	2	YMD4537	SLAD-2PE_vs_SHAD	down	sce01100	Metabolic pathways	0.0108	1.63	NA	NA	NA	NA
Q00955	ACC1	5	2	YMD4537	SLAD-2PE_vs_SHAD	down	GO:1901576	Organic substance biosynthetic process	2.51e-07	1.8	NA	NA	NA	NA
Q00955	ACC1	5	2	YMD4537	SLAD-2PE_vs_SHAD	down	GO:1901566	Organonitrogen compound biosynthetic process	4.32e-07	2.04	NA	NA	NA	NA
Q00955	ACC1	5	2	YMD4537	SLAD-2PE_vs_SHAD	down	GO:1901564	Organonitrogen compound metabolic process	0.0014	1.49	NA	NA	NA	NA
Q00955	ACC1	5	2	YMD4537	SLAD-2PE_vs_SHAD	down	GO:0044283	Small molecule biosynthetic process	0.0265	2.18	NA	NA	NA	NA
P07149	FAS1	5	27	YMD4537	SLAD-2PE_vs_SHAD	down	GO:0046394	Carboxylic acid biosynthetic process	0.0265	2.59	NA	NA	NA	NA
P07149	FAS1	5	27	YMD4537	SLAD-2PE_vs_SHAD	down	GO:0019752	Carboxylic acid metabolic process	0.037	1.93	NA	NA	NA	NA
P07149	FAS1	5	27	YMD4537	SLAD-2PE_vs_SHAD	down	GO:0044249	Cellular biosynthetic process	2.77e-06	1.75	NA	NA	NA	NA
P07149	FAS1	5	27	YMD4537	SLAD-2PE_vs_SHAD	down	GO:0005829	Cytosol	0.00083	1.76	NA	NA	NA	NA
P07149	FAS1	5	27	YMD4537	SLAD-2PE_vs_SHAD	down	sce01100	Metabolic pathways	0.0108	1.63	NA	NA	NA	NA
P07149	FAS1	5	27	YMD4537	SLAD-2PE_vs_SHAD	down	GO:1901576	Organic substance biosynthetic process	2.51e-07	1.8	NA	NA	NA	NA
P07149	FAS1	5	27	YMD4537	SLAD-2PE_vs_SHAD	down	GO:0044283	Small molecule biosynthetic process	0.0265	2.18	NA	NA	NA	NA
P19097	FAS2	5	28	YMD4537	SLAD-2PE_vs_SHAD	down	GO:0046394	Carboxylic acid biosynthetic process	0.0265	2.59	NA	NA	NA	NA
P19097	FAS2	5	28	YMD4537	SLAD-2PE_vs_SHAD	down	GO:0019752	Carboxylic acid metabolic process	0.037	1.93	NA	NA	NA	NA
P19097	FAS2	5	28	YMD4537	SLAD-2PE_vs_SHAD	down	GO:0044249	Cellular biosynthetic process	2.77e-06	1.75	NA	NA	NA	NA
P19097	FAS2	5	28	YMD4537	SLAD-2PE_vs_SHAD	down	GO:0005829	Cytosol	0.00083	1.76	NA	NA	NA	NA
P19097	FAS2	5	28	YMD4537	SLAD-2PE_vs_SHAD	down	sce01100	Metabolic pathways	0.0108	1.63	NA	NA	NA	NA
P19097	FAS2	5	28	YMD4537	SLAD-2PE_vs_SHAD	down	GO:1901576	Organic substance biosynthetic process	2.51e-07	1.8	NA	NA	NA	NA
P19097	FAS2	5	28	YMD4537	SLAD-2PE_vs_SHAD	down	GO:1901564	Organonitrogen compound metabolic process	0.0014	1.49	NA	NA	NA	NA
P19097	FAS2	5	28	YMD4537	SLAD-2PE_vs_SHAD	down	GO:0044283	Small molecule biosynthetic process	0.0265	2.18	NA	NA	NA	NA
P40054	SER3	6	75	YMD4537	SLAD-2PE_vs_SHAD	down	sce01230	Biosynthesis of amino acids	0.0136	2.43	NA	NA	NA	NA
P40054	SER3	6	75	YMD4537	SLAD-2PE_vs_SHAD	down	sce01110	Biosynthesis of secondary metabolites	0.0074	1.98	NA	NA	NA	NA
P40054	SER3	6	75	YMD4537	SLAD-2PE_vs_SHAD	down	GO:0046394	Carboxylic acid biosynthetic process	0.0265	2.59	NA	NA	NA	NA
P40054	SER3	6	75	YMD4537	SLAD-2PE_vs_SHAD	down	GO:0019752	Carboxylic acid metabolic process	0.037	1.93	NA	NA	NA	NA
P40054	SER3	6	75	YMD4537	SLAD-2PE_vs_SHAD	down	GO:0044249	Cellular biosynthetic process	2.77e-06	1.75	NA	NA	NA	NA
P40054	SER3	6	75	YMD4537	SLAD-2PE_vs_SHAD	down	GO:0005829	Cytosol	0.00083	1.76	NA	NA	NA	NA
P40054	SER3	6	75	YMD4537	SLAD-2PE_vs_SHAD	down	sce01100	Metabolic pathways	0.0108	1.63	NA	NA	NA	NA
P40054	SER3	6	75	YMD4537	SLAD-2PE_vs_SHAD	down	GO:1901576	Organic substance biosynthetic process	2.51e-07	1.8	NA	NA	NA	NA
P40054	SER3	6	75	YMD4537	SLAD-2PE_vs_SHAD	down	GO:1901566	Organonitrogen compound biosynthetic process	4.32e-07	2.04	NA	NA	NA	NA
P40054	SER3	6	75	YMD4537	SLAD-2PE_vs_SHAD	down	GO:1901564	Organonitrogen compound metabolic process	0.0014	1.49	NA	NA	NA	NA
P40054	SER3	6	75	YMD4537	SLAD-2PE_vs_SHAD	down	GO:0044283	Small molecule biosynthetic process	0.0265	2.18	NA	NA	NA	NA
P32558	SPT16	6	78	YMD4537	SLAD-2PE_vs_SHAD	down	GO:0044249	Cellular biosynthetic process	2.77e-06	1.75	NA	NA	NA	NA
P32558	SPT16	6	78	YMD4537	SLAD-2PE_vs_SHAD	down	GO:1901576	Organic substance biosynthetic process	2.51e-07	1.8	NA	NA	NA	NA
P00925	ENO2	7	24	YMD4537	SLAD-2PE_vs_SHAD	down	sce01230	Biosynthesis of amino acids	0.0136	2.43	NA	NA	NA	NA
P00925	ENO2	7	24	YMD4537	SLAD-2PE_vs_SHAD	down	sce01110	Biosynthesis of secondary metabolites	0.0074	1.98	NA	NA	NA	NA
P00925	ENO2	7	24	YMD4537	SLAD-2PE_vs_SHAD	down	GO:0019752	Carboxylic acid metabolic process	0.037	1.93	NA	NA	NA	NA
P00925	ENO2	7	24	YMD4537	SLAD-2PE_vs_SHAD	down	GO:0005829	Cytosol	0.00083	1.76	NA	NA	NA	NA
P00925	ENO2	7	24	YMD4537	SLAD-2PE_vs_SHAD	down	sce01100	Metabolic pathways	0.0108	1.63	NA	NA	NA	NA
P00925	ENO2	7	24	YMD4537	SLAD-2PE_vs_SHAD	down	GO:1901564	Organonitrogen compound metabolic process	0.0014	1.49	NA	NA	NA	NA
P38720	GND1	7	31	YMD4537	SLAD-2PE_vs_SHAD	down	sce01110	Biosynthesis of secondary metabolites	0.0074	1.98	NA	NA	NA	NA
P38720	GND1	7	31	YMD4537	SLAD-2PE_vs_SHAD	down	GO:0019752	Carboxylic acid metabolic process	0.037	1.93	NA	NA	NA	NA
P38720	GND1	7	31	YMD4537	SLAD-2PE_vs_SHAD	down	GO:0005829	Cytosol	0.00083	1.76	NA	NA	NA	NA
P38720	GND1	7	31	YMD4537	SLAD-2PE_vs_SHAD	down	sce01100	Metabolic pathways	0.0108	1.63	NA	NA	NA	NA
P00560	PGK1	7	44	YMD4537	SLAD-2PE_vs_SHAD	down	sce01230	Biosynthesis of amino acids	0.0136	2.43	NA	NA	NA	NA
P00560	PGK1	7	44	YMD4537	SLAD-2PE_vs_SHAD	down	sce01110	Biosynthesis of secondary metabolites	0.0074	1.98	NA	NA	NA	NA
P00560	PGK1	7	44	YMD4537	SLAD-2PE_vs_SHAD	down	GO:0019752	Carboxylic acid metabolic process	0.037	1.93	NA	NA	NA	NA
P00560	PGK1	7	44	YMD4537	SLAD-2PE_vs_SHAD	down	GO:0005829	Cytosol	0.00083	1.76	NA	NA	NA	NA
P00560	PGK1	7	44	YMD4537	SLAD-2PE_vs_SHAD	down	sce01100	Metabolic pathways	0.0108	1.63	NA	NA	NA	NA
P00560	PGK1	7	44	YMD4537	SLAD-2PE_vs_SHAD	down	GO:1901576	Organic substance biosynthetic process	2.51e-07	1.8	NA	NA	NA	NA
P00560	PGK1	7	44	YMD4537	SLAD-2PE_vs_SHAD	down	GO:1901564	Organonitrogen compound metabolic process	0.0014	1.49	NA	NA	NA	NA
P00560	PGK1	7	44	YMD4537	SLAD-2PE_vs_SHAD	down	GO:0044283	Small molecule biosynthetic process	0.0265	2.18	NA	NA	NA	NA
P33401	PGM1	7	45	YMD4537	SLAD-2PE_vs_SHAD	down	sce01110	Biosynthesis of secondary metabolites	0.0074	1.98	NA	NA	NA	NA
P33401	PGM1	7	45	YMD4537	SLAD-2PE_vs_SHAD	down	GO:0044249	Cellular biosynthetic process	2.77e-06	1.75	NA	NA	NA	NA
P33401	PGM1	7	45	YMD4537	SLAD-2PE_vs_SHAD	down	GO:0034645	Cellular macromolecule biosynthetic process	0.0072	2.03	NA	NA	NA	NA
P33401	PGM1	7	45	YMD4537	SLAD-2PE_vs_SHAD	down	GO:0005829	Cytosol	0.00083	1.76	NA	NA	NA	NA
P33401	PGM1	7	45	YMD4537	SLAD-2PE_vs_SHAD	down	sce01100	Metabolic pathways	0.0108	1.63	NA	NA	NA	NA
P33401	PGM1	7	45	YMD4537	SLAD-2PE_vs_SHAD	down	GO:1901576	Organic substance biosynthetic process	2.51e-07	1.8	NA	NA	NA	NA
P36136	SHB17	7	76	YMD4537	SLAD-2PE_vs_SHAD	down	GO:1901576	Organic substance biosynthetic process	2.51e-07	1.8	NA	NA	NA	NA
P00360	TDH1	7	84	YMD4537	SLAD-2PE_vs_SHAD	down	sce01230	Biosynthesis of amino acids	0.0136	2.43	NA	NA	NA	NA
P00360	TDH1	7	84	YMD4537	SLAD-2PE_vs_SHAD	down	sce01110	Biosynthesis of secondary metabolites	0.0074	1.98	NA	NA	NA	NA
P00360	TDH1	7	84	YMD4537	SLAD-2PE_vs_SHAD	down	GO:0019752	Carboxylic acid metabolic process	0.037	1.93	NA	NA	NA	NA
P00360	TDH1	7	84	YMD4537	SLAD-2PE_vs_SHAD	down	GO:0005829	Cytosol	0.00083	1.76	NA	NA	NA	NA
P00360	TDH1	7	84	YMD4537	SLAD-2PE_vs_SHAD	down	sce01100	Metabolic pathways	0.0108	1.63	NA	NA	NA	NA
P00360	TDH1	7	84	YMD4537	SLAD-2PE_vs_SHAD	down	GO:1901576	Organic substance biosynthetic process	2.51e-07	1.8	NA	NA	NA	NA
P00360	TDH1	7	84	YMD4537	SLAD-2PE_vs_SHAD	down	GO:1901564	Organonitrogen compound metabolic process	0.0014	1.49	NA	NA	NA	NA
P00360	TDH1	7	84	YMD4537	SLAD-2PE_vs_SHAD	down	GO:0044283	Small molecule biosynthetic process	0.0265	2.18	NA	NA	NA	NA
P08566	ARO1	8	11	YMD4537	SLAD-2PE_vs_SHAD	down	sce01230	Biosynthesis of amino acids	0.0136	2.43	NA	NA	NA	NA
P08566	ARO1	8	11	YMD4537	SLAD-2PE_vs_SHAD	down	sce01110	Biosynthesis of secondary metabolites	0.0074	1.98	NA	NA	NA	NA
P08566	ARO1	8	11	YMD4537	SLAD-2PE_vs_SHAD	down	GO:0046394	Carboxylic acid biosynthetic process	0.0265	2.59	NA	NA	NA	NA
P08566	ARO1	8	11	YMD4537	SLAD-2PE_vs_SHAD	down	GO:0019752	Carboxylic acid metabolic process	0.037	1.93	NA	NA	NA	NA
P08566	ARO1	8	11	YMD4537	SLAD-2PE_vs_SHAD	down	GO:0044249	Cellular biosynthetic process	2.77e-06	1.75	NA	NA	NA	NA
P08566	ARO1	8	11	YMD4537	SLAD-2PE_vs_SHAD	down	sce01100	Metabolic pathways	0.0108	1.63	NA	NA	NA	NA
P08566	ARO1	8	11	YMD4537	SLAD-2PE_vs_SHAD	down	GO:1901576	Organic substance biosynthetic process	2.51e-07	1.8	NA	NA	NA	NA
P08566	ARO1	8	11	YMD4537	SLAD-2PE_vs_SHAD	down	GO:1901566	Organonitrogen compound biosynthetic process	4.32e-07	2.04	NA	NA	NA	NA
P08566	ARO1	8	11	YMD4537	SLAD-2PE_vs_SHAD	down	GO:1901564	Organonitrogen compound metabolic process	0.0014	1.49	NA	NA	NA	NA
P08566	ARO1	8	11	YMD4537	SLAD-2PE_vs_SHAD	down	GO:0044283	Small molecule biosynthetic process	0.0265	2.18	NA	NA	NA	NA
P28777	ARO2	8	12	YMD4537	SLAD-2PE_vs_SHAD	down	sce01230	Biosynthesis of amino acids	0.0136	2.43	NA	NA	NA	NA
P28777	ARO2	8	12	YMD4537	SLAD-2PE_vs_SHAD	down	sce01110	Biosynthesis of secondary metabolites	0.0074	1.98	NA	NA	NA	NA
P28777	ARO2	8	12	YMD4537	SLAD-2PE_vs_SHAD	down	GO:0046394	Carboxylic acid biosynthetic process	0.0265	2.59	NA	NA	NA	NA
P28777	ARO2	8	12	YMD4537	SLAD-2PE_vs_SHAD	down	GO:0019752	Carboxylic acid metabolic process	0.037	1.93	NA	NA	NA	NA
P28777	ARO2	8	12	YMD4537	SLAD-2PE_vs_SHAD	down	GO:0044249	Cellular biosynthetic process	2.77e-06	1.75	NA	NA	NA	NA
P28777	ARO2	8	12	YMD4537	SLAD-2PE_vs_SHAD	down	GO:0005829	Cytosol	0.00083	1.76	NA	NA	NA	NA
P28777	ARO2	8	12	YMD4537	SLAD-2PE_vs_SHAD	down	sce01100	Metabolic pathways	0.0108	1.63	NA	NA	NA	NA
P28777	ARO2	8	12	YMD4537	SLAD-2PE_vs_SHAD	down	GO:1901576	Organic substance biosynthetic process	2.51e-07	1.8	NA	NA	NA	NA
P28777	ARO2	8	12	YMD4537	SLAD-2PE_vs_SHAD	down	GO:1901566	Organonitrogen compound biosynthetic process	4.32e-07	2.04	NA	NA	NA	NA
P28777	ARO2	8	12	YMD4537	SLAD-2PE_vs_SHAD	down	GO:1901564	Organonitrogen compound metabolic process	0.0014	1.49	NA	NA	NA	NA
P28777	ARO2	8	12	YMD4537	SLAD-2PE_vs_SHAD	down	GO:0044283	Small molecule biosynthetic process	0.0265	2.18	NA	NA	NA	NA
P00899	TRP2	8	89	YMD4537	SLAD-2PE_vs_SHAD	down	sce01230	Biosynthesis of amino acids	0.0136	2.43	NA	NA	NA	NA
P00899	TRP2	8	89	YMD4537	SLAD-2PE_vs_SHAD	down	sce01110	Biosynthesis of secondary metabolites	0.0074	1.98	NA	NA	NA	NA
P00899	TRP2	8	89	YMD4537	SLAD-2PE_vs_SHAD	down	GO:0046394	Carboxylic acid biosynthetic process	0.0265	2.59	NA	NA	NA	NA
P00899	TRP2	8	89	YMD4537	SLAD-2PE_vs_SHAD	down	GO:0019752	Carboxylic acid metabolic process	0.037	1.93	NA	NA	NA	NA
P00899	TRP2	8	89	YMD4537	SLAD-2PE_vs_SHAD	down	GO:0044249	Cellular biosynthetic process	2.77e-06	1.75	NA	NA	NA	NA
P00899	TRP2	8	89	YMD4537	SLAD-2PE_vs_SHAD	down	sce01100	Metabolic pathways	0.0108	1.63	NA	NA	NA	NA
P00899	TRP2	8	89	YMD4537	SLAD-2PE_vs_SHAD	down	GO:1901576	Organic substance biosynthetic process	2.51e-07	1.8	NA	NA	NA	NA
P00899	TRP2	8	89	YMD4537	SLAD-2PE_vs_SHAD	down	GO:1901566	Organonitrogen compound biosynthetic process	4.32e-07	2.04	NA	NA	NA	NA
P00899	TRP2	8	89	YMD4537	SLAD-2PE_vs_SHAD	down	GO:1901564	Organonitrogen compound metabolic process	0.0014	1.49	NA	NA	NA	NA
P00899	TRP2	8	89	YMD4537	SLAD-2PE_vs_SHAD	down	GO:0044283	Small molecule biosynthetic process	0.0265	2.18	NA	NA	NA	NA
P39676	YHB1	8	92	YMD4537	SLAD-2PE_vs_SHAD	down	GO:0005829	Cytosol	0.00083	1.76	NA	NA	NA	NA
P52910	ACS2	9	3	YMD4537	SLAD-2PE_vs_SHAD	down	GO:0043604	Amide biosynthetic process	0.0298	1.93	NA	NA	NA	NA
P52910	ACS2	9	3	YMD4537	SLAD-2PE_vs_SHAD	down	sce01110	Biosynthesis of secondary metabolites	0.0074	1.98	NA	NA	NA	NA
P52910	ACS2	9	3	YMD4537	SLAD-2PE_vs_SHAD	down	GO:0019752	Carboxylic acid metabolic process	0.037	1.93	NA	NA	NA	NA
P52910	ACS2	9	3	YMD4537	SLAD-2PE_vs_SHAD	down	GO:0044249	Cellular biosynthetic process	2.77e-06	1.75	NA	NA	NA	NA
P52910	ACS2	9	3	YMD4537	SLAD-2PE_vs_SHAD	down	GO:0005829	Cytosol	0.00083	1.76	NA	NA	NA	NA
P52910	ACS2	9	3	YMD4537	SLAD-2PE_vs_SHAD	down	sce01100	Metabolic pathways	0.0108	1.63	NA	NA	NA	NA
P52910	ACS2	9	3	YMD4537	SLAD-2PE_vs_SHAD	down	GO:1901576	Organic substance biosynthetic process	2.51e-07	1.8	NA	NA	NA	NA
P52910	ACS2	9	3	YMD4537	SLAD-2PE_vs_SHAD	down	GO:1901566	Organonitrogen compound biosynthetic process	4.32e-07	2.04	NA	NA	NA	NA
P52910	ACS2	9	3	YMD4537	SLAD-2PE_vs_SHAD	down	GO:1901564	Organonitrogen compound metabolic process	0.0014	1.49	NA	NA	NA	NA
P10127	ADH4	9	9	YMD4537	SLAD-2PE_vs_SHAD	down	sce01110	Biosynthesis of secondary metabolites	0.0074	1.98	NA	NA	NA	NA
P10127	ADH4	9	9	YMD4537	SLAD-2PE_vs_SHAD	down	GO:0019752	Carboxylic acid metabolic process	0.037	1.93	NA	NA	NA	NA
P10127	ADH4	9	9	YMD4537	SLAD-2PE_vs_SHAD	down	sce01100	Metabolic pathways	0.0108	1.63	NA	NA	NA	NA
P10127	ADH4	9	9	YMD4537	SLAD-2PE_vs_SHAD	down	GO:1901576	Organic substance biosynthetic process	2.51e-07	1.8	NA	NA	NA	NA
P10127	ADH4	9	9	YMD4537	SLAD-2PE_vs_SHAD	down	GO:1901564	Organonitrogen compound metabolic process	0.0014	1.49	NA	NA	NA	NA
P10127	ADH4	9	9	YMD4537	SLAD-2PE_vs_SHAD	down	GO:0044283	Small molecule biosynthetic process	0.0265	2.18	NA	NA	NA	NA
P39976	DLD3	9	21	YMD4537	SLAD-2PE_vs_SHAD	down	GO:0046394	Carboxylic acid biosynthetic process	0.0265	2.59	NA	NA	NA	NA
P39976	DLD3	9	21	YMD4537	SLAD-2PE_vs_SHAD	down	GO:0019752	Carboxylic acid metabolic process	0.037	1.93	NA	NA	NA	NA
P39976	DLD3	9	21	YMD4537	SLAD-2PE_vs_SHAD	down	GO:0044249	Cellular biosynthetic process	2.77e-06	1.75	NA	NA	NA	NA
P39976	DLD3	9	21	YMD4537	SLAD-2PE_vs_SHAD	down	sce01100	Metabolic pathways	0.0108	1.63	NA	NA	NA	NA
P39976	DLD3	9	21	YMD4537	SLAD-2PE_vs_SHAD	down	GO:1901576	Organic substance biosynthetic process	2.51e-07	1.8	NA	NA	NA	NA
P39976	DLD3	9	21	YMD4537	SLAD-2PE_vs_SHAD	down	GO:0044283	Small molecule biosynthetic process	0.0265	2.18	NA	NA	NA	NA
P06208	LEU4	9	37	YMD4537	SLAD-2PE_vs_SHAD	down	sce01230	Biosynthesis of amino acids	0.0136	2.43	NA	NA	NA	NA
P06208	LEU4	9	37	YMD4537	SLAD-2PE_vs_SHAD	down	sce01110	Biosynthesis of secondary metabolites	0.0074	1.98	NA	NA	NA	NA
P06208	LEU4	9	37	YMD4537	SLAD-2PE_vs_SHAD	down	GO:0046394	Carboxylic acid biosynthetic process	0.0265	2.59	NA	NA	NA	NA
P06208	LEU4	9	37	YMD4537	SLAD-2PE_vs_SHAD	down	GO:0019752	Carboxylic acid metabolic process	0.037	1.93	NA	NA	NA	NA
P06208	LEU4	9	37	YMD4537	SLAD-2PE_vs_SHAD	down	GO:0044249	Cellular biosynthetic process	2.77e-06	1.75	NA	NA	NA	NA
P06208	LEU4	9	37	YMD4537	SLAD-2PE_vs_SHAD	down	sce01100	Metabolic pathways	0.0108	1.63	NA	NA	NA	NA
P06208	LEU4	9	37	YMD4537	SLAD-2PE_vs_SHAD	down	GO:1901576	Organic substance biosynthetic process	2.51e-07	1.8	NA	NA	NA	NA
P06208	LEU4	9	37	YMD4537	SLAD-2PE_vs_SHAD	down	GO:1901566	Organonitrogen compound biosynthetic process	4.32e-07	2.04	NA	NA	NA	NA
P06208	LEU4	9	37	YMD4537	SLAD-2PE_vs_SHAD	down	GO:1901564	Organonitrogen compound metabolic process	0.0014	1.49	NA	NA	NA	NA
P06208	LEU4	9	37	YMD4537	SLAD-2PE_vs_SHAD	down	GO:0044283	Small molecule biosynthetic process	0.0265	2.18	NA	NA	NA	NA
Q12166	LEU9	9	38	YMD4537	SLAD-2PE_vs_SHAD	down	sce01230	Biosynthesis of amino acids	0.0136	2.43	NA	NA	NA	NA
Q12166	LEU9	9	38	YMD4537	SLAD-2PE_vs_SHAD	down	sce01110	Biosynthesis of secondary metabolites	0.0074	1.98	NA	NA	NA	NA
Q12166	LEU9	9	38	YMD4537	SLAD-2PE_vs_SHAD	down	GO:0046394	Carboxylic acid biosynthetic process	0.0265	2.59	NA	NA	NA	NA
Q12166	LEU9	9	38	YMD4537	SLAD-2PE_vs_SHAD	down	GO:0019752	Carboxylic acid metabolic process	0.037	1.93	NA	NA	NA	NA
Q12166	LEU9	9	38	YMD4537	SLAD-2PE_vs_SHAD	down	GO:0044249	Cellular biosynthetic process	2.77e-06	1.75	NA	NA	NA	NA
Q12166	LEU9	9	38	YMD4537	SLAD-2PE_vs_SHAD	down	sce01100	Metabolic pathways	0.0108	1.63	NA	NA	NA	NA
Q12166	LEU9	9	38	YMD4537	SLAD-2PE_vs_SHAD	down	GO:1901576	Organic substance biosynthetic process	2.51e-07	1.8	NA	NA	NA	NA
Q12166	LEU9	9	38	YMD4537	SLAD-2PE_vs_SHAD	down	GO:1901566	Organonitrogen compound biosynthetic process	4.32e-07	2.04	NA	NA	NA	NA
Q12166	LEU9	9	38	YMD4537	SLAD-2PE_vs_SHAD	down	GO:1901564	Organonitrogen compound metabolic process	0.0014	1.49	NA	NA	NA	NA
Q12166	LEU9	9	38	YMD4537	SLAD-2PE_vs_SHAD	down	GO:0044283	Small molecule biosynthetic process	0.0265	2.18	NA	NA	NA	NA
P11986	INO1	10	34	YMD4537	SLAD-2PE_vs_SHAD	down	sce01110	Biosynthesis of secondary metabolites	0.0074	1.98	NA	NA	NA	NA
P11986	INO1	10	34	YMD4537	SLAD-2PE_vs_SHAD	down	GO:0044249	Cellular biosynthetic process	2.77e-06	1.75	NA	NA	NA	NA
P11986	INO1	10	34	YMD4537	SLAD-2PE_vs_SHAD	down	sce01100	Metabolic pathways	0.0108	1.63	NA	NA	NA	NA
P11986	INO1	10	34	YMD4537	SLAD-2PE_vs_SHAD	down	GO:1901576	Organic substance biosynthetic process	2.51e-07	1.8	NA	NA	NA	NA
P11986	INO1	10	34	YMD4537	SLAD-2PE_vs_SHAD	down	GO:0044283	Small molecule biosynthetic process	0.0265	2.18	NA	NA	NA	NA
P30605	ITR1	10	35	YMD4537	SLAD-2PE_vs_SHAD	down	NA	NA	NA	NA	NA	NA	NA	NA
Q05911	ADE13	11	4	YMD4537	SLAD-2PE_vs_SHAD	down	sce01110	Biosynthesis of secondary metabolites	0.0074	1.98	NA	NA	NA	NA
Q05911	ADE13	11	4	YMD4537	SLAD-2PE_vs_SHAD	down	GO:0044249	Cellular biosynthetic process	2.77e-06	1.75	NA	NA	NA	NA
Q05911	ADE13	11	4	YMD4537	SLAD-2PE_vs_SHAD	down	GO:0005829	Cytosol	0.00083	1.76	NA	NA	NA	NA
Q05911	ADE13	11	4	YMD4537	SLAD-2PE_vs_SHAD	down	sce01100	Metabolic pathways	0.0108	1.63	NA	NA	NA	NA
Q05911	ADE13	11	4	YMD4537	SLAD-2PE_vs_SHAD	down	GO:1901576	Organic substance biosynthetic process	2.51e-07	1.8	NA	NA	NA	NA
Q05911	ADE13	11	4	YMD4537	SLAD-2PE_vs_SHAD	down	GO:1901566	Organonitrogen compound biosynthetic process	4.32e-07	2.04	NA	NA	NA	NA
Q05911	ADE13	11	4	YMD4537	SLAD-2PE_vs_SHAD	down	GO:1901564	Organonitrogen compound metabolic process	0.0014	1.49	NA	NA	NA	NA
P54113	ADE16	11	5	YMD4537	SLAD-2PE_vs_SHAD	down	sce01110	Biosynthesis of secondary metabolites	0.0074	1.98	NA	NA	NA	NA
P54113	ADE16	11	5	YMD4537	SLAD-2PE_vs_SHAD	down	GO:0044249	Cellular biosynthetic process	2.77e-06	1.75	NA	NA	NA	NA
P54113	ADE16	11	5	YMD4537	SLAD-2PE_vs_SHAD	down	GO:0005829	Cytosol	0.00083	1.76	NA	NA	NA	NA
P54113	ADE16	11	5	YMD4537	SLAD-2PE_vs_SHAD	down	sce01100	Metabolic pathways	0.0108	1.63	NA	NA	NA	NA
P54113	ADE16	11	5	YMD4537	SLAD-2PE_vs_SHAD	down	GO:1901576	Organic substance biosynthetic process	2.51e-07	1.8	NA	NA	NA	NA
P54113	ADE16	11	5	YMD4537	SLAD-2PE_vs_SHAD	down	GO:1901566	Organonitrogen compound biosynthetic process	4.32e-07	2.04	NA	NA	NA	NA
P54113	ADE16	11	5	YMD4537	SLAD-2PE_vs_SHAD	down	GO:1901564	Organonitrogen compound metabolic process	0.0014	1.49	NA	NA	NA	NA
P04046	ADE4	11	6	YMD4537	SLAD-2PE_vs_SHAD	down	sce01110	Biosynthesis of secondary metabolites	0.0074	1.98	NA	NA	NA	NA
P04046	ADE4	11	6	YMD4537	SLAD-2PE_vs_SHAD	down	GO:0019752	Carboxylic acid metabolic process	0.037	1.93	NA	NA	NA	NA
P04046	ADE4	11	6	YMD4537	SLAD-2PE_vs_SHAD	down	GO:0044249	Cellular biosynthetic process	2.77e-06	1.75	NA	NA	NA	NA
P04046	ADE4	11	6	YMD4537	SLAD-2PE_vs_SHAD	down	sce01100	Metabolic pathways	0.0108	1.63	NA	NA	NA	NA
P04046	ADE4	11	6	YMD4537	SLAD-2PE_vs_SHAD	down	GO:1901576	Organic substance biosynthetic process	2.51e-07	1.8	NA	NA	NA	NA
P04046	ADE4	11	6	YMD4537	SLAD-2PE_vs_SHAD	down	GO:1901566	Organonitrogen compound biosynthetic process	4.32e-07	2.04	NA	NA	NA	NA
P04046	ADE4	11	6	YMD4537	SLAD-2PE_vs_SHAD	down	GO:1901564	Organonitrogen compound metabolic process	0.0014	1.49	NA	NA	NA	NA
P07244	ADE57	11	7	YMD4537	SLAD-2PE_vs_SHAD	down	sce01110	Biosynthesis of secondary metabolites	0.0074	1.98	NA	NA	NA	NA
P07244	ADE57	11	7	YMD4537	SLAD-2PE_vs_SHAD	down	GO:0044249	Cellular biosynthetic process	2.77e-06	1.75	NA	NA	NA	NA
P07244	ADE57	11	7	YMD4537	SLAD-2PE_vs_SHAD	down	GO:0005829	Cytosol	0.00083	1.76	NA	NA	NA	NA
P07244	ADE57	11	7	YMD4537	SLAD-2PE_vs_SHAD	down	sce01100	Metabolic pathways	0.0108	1.63	NA	NA	NA	NA
P07244	ADE57	11	7	YMD4537	SLAD-2PE_vs_SHAD	down	GO:1901576	Organic substance biosynthetic process	2.51e-07	1.8	NA	NA	NA	NA
P07244	ADE57	11	7	YMD4537	SLAD-2PE_vs_SHAD	down	GO:1901566	Organonitrogen compound biosynthetic process	4.32e-07	2.04	NA	NA	NA	NA
P07244	ADE57	11	7	YMD4537	SLAD-2PE_vs_SHAD	down	GO:1901564	Organonitrogen compound metabolic process	0.0014	1.49	NA	NA	NA	NA
P04161	ADE8	11	8	YMD4537	SLAD-2PE_vs_SHAD	down	sce01110	Biosynthesis of secondary metabolites	0.0074	1.98	NA	NA	NA	NA
P04161	ADE8	11	8	YMD4537	SLAD-2PE_vs_SHAD	down	GO:0044249	Cellular biosynthetic process	2.77e-06	1.75	NA	NA	NA	NA
P04161	ADE8	11	8	YMD4537	SLAD-2PE_vs_SHAD	down	sce01100	Metabolic pathways	0.0108	1.63	NA	NA	NA	NA
P04161	ADE8	11	8	YMD4537	SLAD-2PE_vs_SHAD	down	GO:1901576	Organic substance biosynthetic process	2.51e-07	1.8	NA	NA	NA	NA
P04161	ADE8	11	8	YMD4537	SLAD-2PE_vs_SHAD	down	GO:1901566	Organonitrogen compound biosynthetic process	4.32e-07	2.04	NA	NA	NA	NA
P04161	ADE8	11	8	YMD4537	SLAD-2PE_vs_SHAD	down	GO:1901564	Organonitrogen compound metabolic process	0.0014	1.49	NA	NA	NA	NA
P37291	SHM2	11	77	YMD4537	SLAD-2PE_vs_SHAD	down	sce01230	Biosynthesis of amino acids	0.0136	2.43	NA	NA	NA	NA
P37291	SHM2	11	77	YMD4537	SLAD-2PE_vs_SHAD	down	sce01110	Biosynthesis of secondary metabolites	0.0074	1.98	NA	NA	NA	NA
P37291	SHM2	11	77	YMD4537	SLAD-2PE_vs_SHAD	down	GO:0046394	Carboxylic acid biosynthetic process	0.0265	2.59	NA	NA	NA	NA
P37291	SHM2	11	77	YMD4537	SLAD-2PE_vs_SHAD	down	GO:0019752	Carboxylic acid metabolic process	0.037	1.93	NA	NA	NA	NA
P37291	SHM2	11	77	YMD4537	SLAD-2PE_vs_SHAD	down	GO:0044249	Cellular biosynthetic process	2.77e-06	1.75	NA	NA	NA	NA
P37291	SHM2	11	77	YMD4537	SLAD-2PE_vs_SHAD	down	sce01100	Metabolic pathways	0.0108	1.63	NA	NA	NA	NA
P37291	SHM2	11	77	YMD4537	SLAD-2PE_vs_SHAD	down	GO:1901576	Organic substance biosynthetic process	2.51e-07	1.8	NA	NA	NA	NA
P37291	SHM2	11	77	YMD4537	SLAD-2PE_vs_SHAD	down	GO:1901566	Organonitrogen compound biosynthetic process	4.32e-07	2.04	NA	NA	NA	NA
P37291	SHM2	11	77	YMD4537	SLAD-2PE_vs_SHAD	down	GO:1901564	Organonitrogen compound metabolic process	0.0014	1.49	NA	NA	NA	NA
P37291	SHM2	11	77	YMD4537	SLAD-2PE_vs_SHAD	down	GO:0044283	Small molecule biosynthetic process	0.0265	2.18	NA	NA	NA	NA
P38934	BFR1	12	13	YMD4537	SLAD-2PE_vs_SHAD	down	GO:0044249	Cellular biosynthetic process	2.77e-06	1.75	NA	NA	NA	NA
P38934	BFR1	12	13	YMD4537	SLAD-2PE_vs_SHAD	down	GO:0034645	Cellular macromolecule biosynthetic process	0.0072	2.03	NA	NA	NA	NA
P38934	BFR1	12	13	YMD4537	SLAD-2PE_vs_SHAD	down	GO:1901576	Organic substance biosynthetic process	2.51e-07	1.8	NA	NA	NA	NA
P38934	BFR1	12	13	YMD4537	SLAD-2PE_vs_SHAD	down	GO:1901566	Organonitrogen compound biosynthetic process	4.32e-07	2.04	NA	NA	NA	NA
P38934	BFR1	12	13	YMD4537	SLAD-2PE_vs_SHAD	down	GO:1901564	Organonitrogen compound metabolic process	0.0014	1.49	NA	NA	NA	NA
P06634	DED1	12	20	YMD4537	SLAD-2PE_vs_SHAD	down	GO:0043604	Amide biosynthetic process	0.0298	1.93	NA	NA	NA	NA
P06634	DED1	12	20	YMD4537	SLAD-2PE_vs_SHAD	down	GO:0044249	Cellular biosynthetic process	2.77e-06	1.75	NA	NA	NA	NA
P06634	DED1	12	20	YMD4537	SLAD-2PE_vs_SHAD	down	GO:0034645	Cellular macromolecule biosynthetic process	0.0072	2.03	NA	NA	NA	NA
P06634	DED1	12	20	YMD4537	SLAD-2PE_vs_SHAD	down	GO:1901576	Organic substance biosynthetic process	2.51e-07	1.8	NA	NA	NA	NA
P06634	DED1	12	20	YMD4537	SLAD-2PE_vs_SHAD	down	GO:1901566	Organonitrogen compound biosynthetic process	4.32e-07	2.04	NA	NA	NA	NA
P06634	DED1	12	20	YMD4537	SLAD-2PE_vs_SHAD	down	GO:1901564	Organonitrogen compound metabolic process	0.0014	1.49	NA	NA	NA	NA
P32588	PUB1	12	48	YMD4537	SLAD-2PE_vs_SHAD	down	GO:0043604	Amide biosynthetic process	0.0298	1.93	NA	NA	NA	NA
P32588	PUB1	12	48	YMD4537	SLAD-2PE_vs_SHAD	down	GO:0044249	Cellular biosynthetic process	2.77e-06	1.75	NA	NA	NA	NA
P32588	PUB1	12	48	YMD4537	SLAD-2PE_vs_SHAD	down	GO:0034645	Cellular macromolecule biosynthetic process	0.0072	2.03	NA	NA	NA	NA
P32588	PUB1	12	48	YMD4537	SLAD-2PE_vs_SHAD	down	GO:1901576	Organic substance biosynthetic process	2.51e-07	1.8	NA	NA	NA	NA
P32588	PUB1	12	48	YMD4537	SLAD-2PE_vs_SHAD	down	GO:1901566	Organonitrogen compound biosynthetic process	4.32e-07	2.04	NA	NA	NA	NA
P32588	PUB1	12	48	YMD4537	SLAD-2PE_vs_SHAD	down	GO:1901564	Organonitrogen compound metabolic process	0.0014	1.49	NA	NA	NA	NA
P39076	CCT2	13	14	YMD4537	SLAD-2PE_vs_SHAD	down	GO:0005829	Cytosol	0.00083	1.76	R-SCE-392499	Metabolism of proteins	0.00216673	1.64
P40413	CCT5	13	15	YMD4537	SLAD-2PE_vs_SHAD	down	GO:0005829	Cytosol	0.00083	1.76	R-SCE-392499	Metabolism of proteins	0.00216673	1.64
P42943	CCT7	13	16	YMD4537	SLAD-2PE_vs_SHAD	down	GO:0005829	Cytosol	0.00083	1.76	R-SCE-392499	Metabolism of proteins	0.00216673	1.64
P12612	TCP1	13	83	YMD4537	SLAD-2PE_vs_SHAD	down	GO:0005829	Cytosol	0.00083	1.76	R-SCE-392499	Metabolism of proteins	0.00216673	1.64
P38998	LYS1	14	39	YMD4537	SLAD-2PE_vs_SHAD	down	sce01230	Biosynthesis of amino acids	0.0136	2.43	NA	NA	NA	NA
P38998	LYS1	14	39	YMD4537	SLAD-2PE_vs_SHAD	down	sce01110	Biosynthesis of secondary metabolites	0.0074	1.98	NA	NA	NA	NA
P38998	LYS1	14	39	YMD4537	SLAD-2PE_vs_SHAD	down	GO:0046394	Carboxylic acid biosynthetic process	0.0265	2.59	NA	NA	NA	NA
P38998	LYS1	14	39	YMD4537	SLAD-2PE_vs_SHAD	down	GO:0019752	Carboxylic acid metabolic process	0.037	1.93	NA	NA	NA	NA
P38998	LYS1	14	39	YMD4537	SLAD-2PE_vs_SHAD	down	GO:0044249	Cellular biosynthetic process	2.77e-06	1.75	NA	NA	NA	NA
P38998	LYS1	14	39	YMD4537	SLAD-2PE_vs_SHAD	down	sce01100	Metabolic pathways	0.0108	1.63	NA	NA	NA	NA
P38998	LYS1	14	39	YMD4537	SLAD-2PE_vs_SHAD	down	GO:1901576	Organic substance biosynthetic process	2.51e-07	1.8	NA	NA	NA	NA
P38998	LYS1	14	39	YMD4537	SLAD-2PE_vs_SHAD	down	GO:1901566	Organonitrogen compound biosynthetic process	4.32e-07	2.04	NA	NA	NA	NA
P38998	LYS1	14	39	YMD4537	SLAD-2PE_vs_SHAD	down	GO:1901564	Organonitrogen compound metabolic process	0.0014	1.49	NA	NA	NA	NA
P38998	LYS1	14	39	YMD4537	SLAD-2PE_vs_SHAD	down	GO:0044283	Small molecule biosynthetic process	0.0265	2.18	NA	NA	NA	NA
P49367	LYS4	14	40	YMD4537	SLAD-2PE_vs_SHAD	down	sce01230	Biosynthesis of amino acids	0.0136	2.43	NA	NA	NA	NA
P49367	LYS4	14	40	YMD4537	SLAD-2PE_vs_SHAD	down	sce01110	Biosynthesis of secondary metabolites	0.0074	1.98	NA	NA	NA	NA
P49367	LYS4	14	40	YMD4537	SLAD-2PE_vs_SHAD	down	GO:0046394	Carboxylic acid biosynthetic process	0.0265	2.59	NA	NA	NA	NA
P49367	LYS4	14	40	YMD4537	SLAD-2PE_vs_SHAD	down	GO:0019752	Carboxylic acid metabolic process	0.037	1.93	NA	NA	NA	NA
P49367	LYS4	14	40	YMD4537	SLAD-2PE_vs_SHAD	down	GO:0044249	Cellular biosynthetic process	2.77e-06	1.75	NA	NA	NA	NA
P49367	LYS4	14	40	YMD4537	SLAD-2PE_vs_SHAD	down	sce01100	Metabolic pathways	0.0108	1.63	NA	NA	NA	NA
P49367	LYS4	14	40	YMD4537	SLAD-2PE_vs_SHAD	down	GO:1901576	Organic substance biosynthetic process	2.51e-07	1.8	NA	NA	NA	NA
P49367	LYS4	14	40	YMD4537	SLAD-2PE_vs_SHAD	down	GO:1901566	Organonitrogen compound biosynthetic process	4.32e-07	2.04	NA	NA	NA	NA
P49367	LYS4	14	40	YMD4537	SLAD-2PE_vs_SHAD	down	GO:1901564	Organonitrogen compound metabolic process	0.0014	1.49	NA	NA	NA	NA
P49367	LYS4	14	40	YMD4537	SLAD-2PE_vs_SHAD	down	GO:0044283	Small molecule biosynthetic process	0.0265	2.18	NA	NA	NA	NA
P31373	CYS3	15	19	YMD4537	SLAD-2PE_vs_SHAD	down	sce01230	Biosynthesis of amino acids	0.0136	2.43	NA	NA	NA	NA
P31373	CYS3	15	19	YMD4537	SLAD-2PE_vs_SHAD	down	sce01110	Biosynthesis of secondary metabolites	0.0074	1.98	NA	NA	NA	NA
P31373	CYS3	15	19	YMD4537	SLAD-2PE_vs_SHAD	down	GO:0046394	Carboxylic acid biosynthetic process	0.0265	2.59	NA	NA	NA	NA
P31373	CYS3	15	19	YMD4537	SLAD-2PE_vs_SHAD	down	GO:0019752	Carboxylic acid metabolic process	0.037	1.93	NA	NA	NA	NA
P31373	CYS3	15	19	YMD4537	SLAD-2PE_vs_SHAD	down	GO:0044249	Cellular biosynthetic process	2.77e-06	1.75	NA	NA	NA	NA
P31373	CYS3	15	19	YMD4537	SLAD-2PE_vs_SHAD	down	sce01100	Metabolic pathways	0.0108	1.63	NA	NA	NA	NA
P31373	CYS3	15	19	YMD4537	SLAD-2PE_vs_SHAD	down	GO:1901576	Organic substance biosynthetic process	2.51e-07	1.8	NA	NA	NA	NA
P31373	CYS3	15	19	YMD4537	SLAD-2PE_vs_SHAD	down	GO:1901566	Organonitrogen compound biosynthetic process	4.32e-07	2.04	NA	NA	NA	NA
P31373	CYS3	15	19	YMD4537	SLAD-2PE_vs_SHAD	down	GO:1901564	Organonitrogen compound metabolic process	0.0014	1.49	NA	NA	NA	NA
P31373	CYS3	15	19	YMD4537	SLAD-2PE_vs_SHAD	down	GO:0044283	Small molecule biosynthetic process	0.0265	2.18	NA	NA	NA	NA
P05694	MET6	15	41	YMD4537	SLAD-2PE_vs_SHAD	down	sce01230	Biosynthesis of amino acids	0.0136	2.43	NA	NA	NA	NA
P05694	MET6	15	41	YMD4537	SLAD-2PE_vs_SHAD	down	sce01110	Biosynthesis of secondary metabolites	0.0074	1.98	NA	NA	NA	NA
P05694	MET6	15	41	YMD4537	SLAD-2PE_vs_SHAD	down	GO:0046394	Carboxylic acid biosynthetic process	0.0265	2.59	NA	NA	NA	NA
P05694	MET6	15	41	YMD4537	SLAD-2PE_vs_SHAD	down	GO:0019752	Carboxylic acid metabolic process	0.037	1.93	NA	NA	NA	NA
P05694	MET6	15	41	YMD4537	SLAD-2PE_vs_SHAD	down	GO:0044249	Cellular biosynthetic process	2.77e-06	1.75	NA	NA	NA	NA
P05694	MET6	15	41	YMD4537	SLAD-2PE_vs_SHAD	down	sce01100	Metabolic pathways	0.0108	1.63	NA	NA	NA	NA
P05694	MET6	15	41	YMD4537	SLAD-2PE_vs_SHAD	down	GO:1901576	Organic substance biosynthetic process	2.51e-07	1.8	NA	NA	NA	NA
P05694	MET6	15	41	YMD4537	SLAD-2PE_vs_SHAD	down	GO:1901566	Organonitrogen compound biosynthetic process	4.32e-07	2.04	NA	NA	NA	NA
P05694	MET6	15	41	YMD4537	SLAD-2PE_vs_SHAD	down	GO:1901564	Organonitrogen compound metabolic process	0.0014	1.49	NA	NA	NA	NA
P05694	MET6	15	41	YMD4537	SLAD-2PE_vs_SHAD	down	GO:0044283	Small molecule biosynthetic process	0.0265	2.18	NA	NA	NA	NA
P39954	SAH1	15	72	YMD4537	SLAD-2PE_vs_SHAD	down	GO:0019752	Carboxylic acid metabolic process	0.037	1.93	NA	NA	NA	NA
P39954	SAH1	15	72	YMD4537	SLAD-2PE_vs_SHAD	down	GO:0044249	Cellular biosynthetic process	2.77e-06	1.75	NA	NA	NA	NA
P39954	SAH1	15	72	YMD4537	SLAD-2PE_vs_SHAD	down	GO:0005829	Cytosol	0.00083	1.76	NA	NA	NA	NA
P39954	SAH1	15	72	YMD4537	SLAD-2PE_vs_SHAD	down	sce01100	Metabolic pathways	0.0108	1.63	NA	NA	NA	NA
P39954	SAH1	15	72	YMD4537	SLAD-2PE_vs_SHAD	down	GO:1901576	Organic substance biosynthetic process	2.51e-07	1.8	NA	NA	NA	NA
P39954	SAH1	15	72	YMD4537	SLAD-2PE_vs_SHAD	down	GO:1901566	Organonitrogen compound biosynthetic process	4.32e-07	2.04	NA	NA	NA	NA
P39954	SAH1	15	72	YMD4537	SLAD-2PE_vs_SHAD	down	GO:1901564	Organonitrogen compound metabolic process	0.0014	1.49	NA	NA	NA	NA
P19358	SAM2	15	73	YMD4537	SLAD-2PE_vs_SHAD	down	sce01230	Biosynthesis of amino acids	0.0136	2.43	NA	NA	NA	NA
P19358	SAM2	15	73	YMD4537	SLAD-2PE_vs_SHAD	down	sce01110	Biosynthesis of secondary metabolites	0.0074	1.98	NA	NA	NA	NA
P19358	SAM2	15	73	YMD4537	SLAD-2PE_vs_SHAD	down	GO:0019752	Carboxylic acid metabolic process	0.037	1.93	NA	NA	NA	NA
P19358	SAM2	15	73	YMD4537	SLAD-2PE_vs_SHAD	down	GO:0044249	Cellular biosynthetic process	2.77e-06	1.75	NA	NA	NA	NA
P19358	SAM2	15	73	YMD4537	SLAD-2PE_vs_SHAD	down	GO:0005829	Cytosol	0.00083	1.76	NA	NA	NA	NA
P19358	SAM2	15	73	YMD4537	SLAD-2PE_vs_SHAD	down	sce01100	Metabolic pathways	0.0108	1.63	NA	NA	NA	NA
P19358	SAM2	15	73	YMD4537	SLAD-2PE_vs_SHAD	down	GO:1901576	Organic substance biosynthetic process	2.51e-07	1.8	NA	NA	NA	NA
P19358	SAM2	15	73	YMD4537	SLAD-2PE_vs_SHAD	down	GO:1901564	Organonitrogen compound metabolic process	0.0014	1.49	NA	NA	NA	NA
P00549	CDC19	16	17	YMD4537	SLAD-2PE_vs_SHAD	down	sce01230	Biosynthesis of amino acids	0.0136	2.43	NA	NA	NA	NA
P00549	CDC19	16	17	YMD4537	SLAD-2PE_vs_SHAD	down	sce01110	Biosynthesis of secondary metabolites	0.0074	1.98	NA	NA	NA	NA
P00549	CDC19	16	17	YMD4537	SLAD-2PE_vs_SHAD	down	GO:0019752	Carboxylic acid metabolic process	0.037	1.93	NA	NA	NA	NA
P00549	CDC19	16	17	YMD4537	SLAD-2PE_vs_SHAD	down	sce01100	Metabolic pathways	0.0108	1.63	NA	NA	NA	NA
P00549	CDC19	16	17	YMD4537	SLAD-2PE_vs_SHAD	down	GO:1901564	Organonitrogen compound metabolic process	0.0014	1.49	NA	NA	NA	NA
P32324	EFT1	16	23	YMD4537	SLAD-2PE_vs_SHAD	down	GO:0043604	Amide biosynthetic process	0.0298	1.93	NA	NA	NA	NA
P32324	EFT1	16	23	YMD4537	SLAD-2PE_vs_SHAD	down	GO:0044249	Cellular biosynthetic process	2.77e-06	1.75	NA	NA	NA	NA
P32324	EFT1	16	23	YMD4537	SLAD-2PE_vs_SHAD	down	GO:0034645	Cellular macromolecule biosynthetic process	0.0072	2.03	NA	NA	NA	NA
P32324	EFT1	16	23	YMD4537	SLAD-2PE_vs_SHAD	down	GO:0005829	Cytosol	0.00083	1.76	NA	NA	NA	NA
P32324	EFT1	16	23	YMD4537	SLAD-2PE_vs_SHAD	down	GO:1901576	Organic substance biosynthetic process	2.51e-07	1.8	NA	NA	NA	NA
P32324	EFT1	16	23	YMD4537	SLAD-2PE_vs_SHAD	down	GO:1901566	Organonitrogen compound biosynthetic process	4.32e-07	2.04	NA	NA	NA	NA
P32324	EFT1	16	23	YMD4537	SLAD-2PE_vs_SHAD	down	GO:1901564	Organonitrogen compound metabolic process	0.0014	1.49	NA	NA	NA	NA
P39730	FUN12	16	29	YMD4537	SLAD-2PE_vs_SHAD	down	GO:0043604	Amide biosynthetic process	0.0298	1.93	R-SCE-72706	GTP hydrolysis and joining of the 60S ribosomal subunit	0.000479749	2.67
P39730	FUN12	16	29	YMD4537	SLAD-2PE_vs_SHAD	down	GO:0043604	Amide biosynthetic process	0.0298	1.93	R-SCE-72766	Translation	0.00124276	2.14
P39730	FUN12	16	29	YMD4537	SLAD-2PE_vs_SHAD	down	GO:0043604	Amide biosynthetic process	0.0298	1.93	R-SCE-72613	Eukaryotic Translation Initiation	0.00168404	2.16
P39730	FUN12	16	29	YMD4537	SLAD-2PE_vs_SHAD	down	GO:0043604	Amide biosynthetic process	0.0298	1.93	R-SCE-72737	Cap-dependent Translation Initiation	0.00168404	2.16
P39730	FUN12	16	29	YMD4537	SLAD-2PE_vs_SHAD	down	GO:0043604	Amide biosynthetic process	0.0298	1.93	R-SCE-392499	Metabolism of proteins	0.00216673	1.64
P39730	FUN12	16	29	YMD4537	SLAD-2PE_vs_SHAD	down	GO:0044249	Cellular biosynthetic process	2.77e-06	1.75	R-SCE-72706	GTP hydrolysis and joining of the 60S ribosomal subunit	0.000479749	2.67
P39730	FUN12	16	29	YMD4537	SLAD-2PE_vs_SHAD	down	GO:0044249	Cellular biosynthetic process	2.77e-06	1.75	R-SCE-72766	Translation	0.00124276	2.14
P39730	FUN12	16	29	YMD4537	SLAD-2PE_vs_SHAD	down	GO:0044249	Cellular biosynthetic process	2.77e-06	1.75	R-SCE-72613	Eukaryotic Translation Initiation	0.00168404	2.16
P39730	FUN12	16	29	YMD4537	SLAD-2PE_vs_SHAD	down	GO:0044249	Cellular biosynthetic process	2.77e-06	1.75	R-SCE-72737	Cap-dependent Translation Initiation	0.00168404	2.16
P39730	FUN12	16	29	YMD4537	SLAD-2PE_vs_SHAD	down	GO:0044249	Cellular biosynthetic process	2.77e-06	1.75	R-SCE-392499	Metabolism of proteins	0.00216673	1.64
P39730	FUN12	16	29	YMD4537	SLAD-2PE_vs_SHAD	down	GO:0034645	Cellular macromolecule biosynthetic process	0.0072	2.03	R-SCE-72706	GTP hydrolysis and joining of the 60S ribosomal subunit	0.000479749	2.67
P39730	FUN12	16	29	YMD4537	SLAD-2PE_vs_SHAD	down	GO:0034645	Cellular macromolecule biosynthetic process	0.0072	2.03	R-SCE-72766	Translation	0.00124276	2.14
P39730	FUN12	16	29	YMD4537	SLAD-2PE_vs_SHAD	down	GO:0034645	Cellular macromolecule biosynthetic process	0.0072	2.03	R-SCE-72613	Eukaryotic Translation Initiation	0.00168404	2.16
P39730	FUN12	16	29	YMD4537	SLAD-2PE_vs_SHAD	down	GO:0034645	Cellular macromolecule biosynthetic process	0.0072	2.03	R-SCE-72737	Cap-dependent Translation Initiation	0.00168404	2.16
P39730	FUN12	16	29	YMD4537	SLAD-2PE_vs_SHAD	down	GO:0034645	Cellular macromolecule biosynthetic process	0.0072	2.03	R-SCE-392499	Metabolism of proteins	0.00216673	1.64
P39730	FUN12	16	29	YMD4537	SLAD-2PE_vs_SHAD	down	GO:0005829	Cytosol	0.00083	1.76	R-SCE-72706	GTP hydrolysis and joining of the 60S ribosomal subunit	0.000479749	2.67
P39730	FUN12	16	29	YMD4537	SLAD-2PE_vs_SHAD	down	GO:0005829	Cytosol	0.00083	1.76	R-SCE-72766	Translation	0.00124276	2.14
P39730	FUN12	16	29	YMD4537	SLAD-2PE_vs_SHAD	down	GO:0005829	Cytosol	0.00083	1.76	R-SCE-72613	Eukaryotic Translation Initiation	0.00168404	2.16
P39730	FUN12	16	29	YMD4537	SLAD-2PE_vs_SHAD	down	GO:0005829	Cytosol	0.00083	1.76	R-SCE-72737	Cap-dependent Translation Initiation	0.00168404	2.16
P39730	FUN12	16	29	YMD4537	SLAD-2PE_vs_SHAD	down	GO:0005829	Cytosol	0.00083	1.76	R-SCE-392499	Metabolism of proteins	0.00216673	1.64
P39730	FUN12	16	29	YMD4537	SLAD-2PE_vs_SHAD	down	GO:1901576	Organic substance biosynthetic process	2.51e-07	1.8	R-SCE-72706	GTP hydrolysis and joining of the 60S ribosomal subunit	0.000479749	2.67
P39730	FUN12	16	29	YMD4537	SLAD-2PE_vs_SHAD	down	GO:1901576	Organic substance biosynthetic process	2.51e-07	1.8	R-SCE-72766	Translation	0.00124276	2.14
P39730	FUN12	16	29	YMD4537	SLAD-2PE_vs_SHAD	down	GO:1901576	Organic substance biosynthetic process	2.51e-07	1.8	R-SCE-72613	Eukaryotic Translation Initiation	0.00168404	2.16
P39730	FUN12	16	29	YMD4537	SLAD-2PE_vs_SHAD	down	GO:1901576	Organic substance biosynthetic process	2.51e-07	1.8	R-SCE-72737	Cap-dependent Translation Initiation	0.00168404	2.16
P39730	FUN12	16	29	YMD4537	SLAD-2PE_vs_SHAD	down	GO:1901576	Organic substance biosynthetic process	2.51e-07	1.8	R-SCE-392499	Metabolism of proteins	0.00216673	1.64
P39730	FUN12	16	29	YMD4537	SLAD-2PE_vs_SHAD	down	GO:1901566	Organonitrogen compound biosynthetic process	4.32e-07	2.04	R-SCE-72706	GTP hydrolysis and joining of the 60S ribosomal subunit	0.000479749	2.67
P39730	FUN12	16	29	YMD4537	SLAD-2PE_vs_SHAD	down	GO:1901566	Organonitrogen compound biosynthetic process	4.32e-07	2.04	R-SCE-72766	Translation	0.00124276	2.14
P39730	FUN12	16	29	YMD4537	SLAD-2PE_vs_SHAD	down	GO:1901566	Organonitrogen compound biosynthetic process	4.32e-07	2.04	R-SCE-72613	Eukaryotic Translation Initiation	0.00168404	2.16
P39730	FUN12	16	29	YMD4537	SLAD-2PE_vs_SHAD	down	GO:1901566	Organonitrogen compound biosynthetic process	4.32e-07	2.04	R-SCE-72737	Cap-dependent Translation Initiation	0.00168404	2.16
P39730	FUN12	16	29	YMD4537	SLAD-2PE_vs_SHAD	down	GO:1901566	Organonitrogen compound biosynthetic process	4.32e-07	2.04	R-SCE-392499	Metabolism of proteins	0.00216673	1.64
P39730	FUN12	16	29	YMD4537	SLAD-2PE_vs_SHAD	down	GO:1901564	Organonitrogen compound metabolic process	0.0014	1.49	R-SCE-72706	GTP hydrolysis and joining of the 60S ribosomal subunit	0.000479749	2.67
P39730	FUN12	16	29	YMD4537	SLAD-2PE_vs_SHAD	down	GO:1901564	Organonitrogen compound metabolic process	0.0014	1.49	R-SCE-72766	Translation	0.00124276	2.14
P39730	FUN12	16	29	YMD4537	SLAD-2PE_vs_SHAD	down	GO:1901564	Organonitrogen compound metabolic process	0.0014	1.49	R-SCE-72613	Eukaryotic Translation Initiation	0.00168404	2.16
P39730	FUN12	16	29	YMD4537	SLAD-2PE_vs_SHAD	down	GO:1901564	Organonitrogen compound metabolic process	0.0014	1.49	R-SCE-72737	Cap-dependent Translation Initiation	0.00168404	2.16
P39730	FUN12	16	29	YMD4537	SLAD-2PE_vs_SHAD	down	GO:1901564	Organonitrogen compound metabolic process	0.0014	1.49	R-SCE-392499	Metabolism of proteins	0.00216673	1.64
P0C0W9	RPL11A	16	49	YMD4537	SLAD-2PE_vs_SHAD	down	GO:0043604	Amide biosynthetic process	0.0298	1.93	R-SCE-72706	GTP hydrolysis and joining of the 60S ribosomal subunit	0.000479749	2.67
P0C0W9	RPL11A	16	49	YMD4537	SLAD-2PE_vs_SHAD	down	GO:0043604	Amide biosynthetic process	0.0298	1.93	R-SCE-72689	Formation of a pool of free 40S subunits	0.00103653	2.54
P0C0W9	RPL11A	16	49	YMD4537	SLAD-2PE_vs_SHAD	down	GO:0043604	Amide biosynthetic process	0.0298	1.93	R-SCE-1799339	SRP-dependent cotranslational protein targeting to membrane	0.00106437	2.47
P0C0W9	RPL11A	16	49	YMD4537	SLAD-2PE_vs_SHAD	down	GO:0043604	Amide biosynthetic process	0.0298	1.93	R-SCE-975956	Nonsense Mediated Decay (NMD) independent of the Exon Junction Complex (EJC)	0.00120731	2.4
P0C0W9	RPL11A	16	49	YMD4537	SLAD-2PE_vs_SHAD	down	GO:0043604	Amide biosynthetic process	0.0298	1.93	R-SCE-72766	Translation	0.00124276	2.14
P0C0W9	RPL11A	16	49	YMD4537	SLAD-2PE_vs_SHAD	down	GO:0043604	Amide biosynthetic process	0.0298	1.93	R-SCE-927802	Nonsense-Mediated Decay (NMD)	0.00124276	2.31
P0C0W9	RPL11A	16	49	YMD4537	SLAD-2PE_vs_SHAD	down	GO:0043604	Amide biosynthetic process	0.0298	1.93	R-SCE-975957	Nonsense Mediated Decay (NMD) enhanced by the Exon Junction Complex (EJC)	0.00124276	2.31
P0C0W9	RPL11A	16	49	YMD4537	SLAD-2PE_vs_SHAD	down	GO:0043604	Amide biosynthetic process	0.0298	1.93	R-SCE-72613	Eukaryotic Translation Initiation	0.00168404	2.16
P0C0W9	RPL11A	16	49	YMD4537	SLAD-2PE_vs_SHAD	down	GO:0043604	Amide biosynthetic process	0.0298	1.93	R-SCE-72737	Cap-dependent Translation Initiation	0.00168404	2.16
P0C0W9	RPL11A	16	49	YMD4537	SLAD-2PE_vs_SHAD	down	GO:0043604	Amide biosynthetic process	0.0298	1.93	R-SCE-392499	Metabolism of proteins	0.00216673	1.64
P0C0W9	RPL11A	16	49	YMD4537	SLAD-2PE_vs_SHAD	down	GO:0043604	Amide biosynthetic process	0.0298	1.93	R-SCE-156827	L13a-mediated translational silencing of Ceruloplasmin expression	0.00273212	2.13
P0C0W9	RPL11A	16	49	YMD4537	SLAD-2PE_vs_SHAD	down	GO:0044249	Cellular biosynthetic process	2.77e-06	1.75	R-SCE-72706	GTP hydrolysis and joining of the 60S ribosomal subunit	0.000479749	2.67
P0C0W9	RPL11A	16	49	YMD4537	SLAD-2PE_vs_SHAD	down	GO:0044249	Cellular biosynthetic process	2.77e-06	1.75	R-SCE-72689	Formation of a pool of free 40S subunits	0.00103653	2.54
P0C0W9	RPL11A	16	49	YMD4537	SLAD-2PE_vs_SHAD	down	GO:0044249	Cellular biosynthetic process	2.77e-06	1.75	R-SCE-1799339	SRP-dependent cotranslational protein targeting to membrane	0.00106437	2.47
P0C0W9	RPL11A	16	49	YMD4537	SLAD-2PE_vs_SHAD	down	GO:0044249	Cellular biosynthetic process	2.77e-06	1.75	R-SCE-975956	Nonsense Mediated Decay (NMD) independent of the Exon Junction Complex (EJC)	0.00120731	2.4
P0C0W9	RPL11A	16	49	YMD4537	SLAD-2PE_vs_SHAD	down	GO:0044249	Cellular biosynthetic process	2.77e-06	1.75	R-SCE-72766	Translation	0.00124276	2.14
P0C0W9	RPL11A	16	49	YMD4537	SLAD-2PE_vs_SHAD	down	GO:0044249	Cellular biosynthetic process	2.77e-06	1.75	R-SCE-927802	Nonsense-Mediated Decay (NMD)	0.00124276	2.31
P0C0W9	RPL11A	16	49	YMD4537	SLAD-2PE_vs_SHAD	down	GO:0044249	Cellular biosynthetic process	2.77e-06	1.75	R-SCE-975957	Nonsense Mediated Decay (NMD) enhanced by the Exon Junction Complex (EJC)	0.00124276	2.31
P0C0W9	RPL11A	16	49	YMD4537	SLAD-2PE_vs_SHAD	down	GO:0044249	Cellular biosynthetic process	2.77e-06	1.75	R-SCE-72613	Eukaryotic Translation Initiation	0.00168404	2.16
P0C0W9	RPL11A	16	49	YMD4537	SLAD-2PE_vs_SHAD	down	GO:0044249	Cellular biosynthetic process	2.77e-06	1.75	R-SCE-72737	Cap-dependent Translation Initiation	0.00168404	2.16
P0C0W9	RPL11A	16	49	YMD4537	SLAD-2PE_vs_SHAD	down	GO:0044249	Cellular biosynthetic process	2.77e-06	1.75	R-SCE-392499	Metabolism of proteins	0.00216673	1.64
P0C0W9	RPL11A	16	49	YMD4537	SLAD-2PE_vs_SHAD	down	GO:0044249	Cellular biosynthetic process	2.77e-06	1.75	R-SCE-156827	L13a-mediated translational silencing of Ceruloplasmin expression	0.00273212	2.13
P0C0W9	RPL11A	16	49	YMD4537	SLAD-2PE_vs_SHAD	down	GO:0034645	Cellular macromolecule biosynthetic process	0.0072	2.03	R-SCE-72706	GTP hydrolysis and joining of the 60S ribosomal subunit	0.000479749	2.67
P0C0W9	RPL11A	16	49	YMD4537	SLAD-2PE_vs_SHAD	down	GO:0034645	Cellular macromolecule biosynthetic process	0.0072	2.03	R-SCE-72689	Formation of a pool of free 40S subunits	0.00103653	2.54
P0C0W9	RPL11A	16	49	YMD4537	SLAD-2PE_vs_SHAD	down	GO:0034645	Cellular macromolecule biosynthetic process	0.0072	2.03	R-SCE-1799339	SRP-dependent cotranslational protein targeting to membrane	0.00106437	2.47
P0C0W9	RPL11A	16	49	YMD4537	SLAD-2PE_vs_SHAD	down	GO:0034645	Cellular macromolecule biosynthetic process	0.0072	2.03	R-SCE-975956	Nonsense Mediated Decay (NMD) independent of the Exon Junction Complex (EJC)	0.00120731	2.4
P0C0W9	RPL11A	16	49	YMD4537	SLAD-2PE_vs_SHAD	down	GO:0034645	Cellular macromolecule biosynthetic process	0.0072	2.03	R-SCE-72766	Translation	0.00124276	2.14
P0C0W9	RPL11A	16	49	YMD4537	SLAD-2PE_vs_SHAD	down	GO:0034645	Cellular macromolecule biosynthetic process	0.0072	2.03	R-SCE-927802	Nonsense-Mediated Decay (NMD)	0.00124276	2.31
P0C0W9	RPL11A	16	49	YMD4537	SLAD-2PE_vs_SHAD	down	GO:0034645	Cellular macromolecule biosynthetic process	0.0072	2.03	R-SCE-975957	Nonsense Mediated Decay (NMD) enhanced by the Exon Junction Complex (EJC)	0.00124276	2.31
P0C0W9	RPL11A	16	49	YMD4537	SLAD-2PE_vs_SHAD	down	GO:0034645	Cellular macromolecule biosynthetic process	0.0072	2.03	R-SCE-72613	Eukaryotic Translation Initiation	0.00168404	2.16
P0C0W9	RPL11A	16	49	YMD4537	SLAD-2PE_vs_SHAD	down	GO:0034645	Cellular macromolecule biosynthetic process	0.0072	2.03	R-SCE-72737	Cap-dependent Translation Initiation	0.00168404	2.16
P0C0W9	RPL11A	16	49	YMD4537	SLAD-2PE_vs_SHAD	down	GO:0034645	Cellular macromolecule biosynthetic process	0.0072	2.03	R-SCE-392499	Metabolism of proteins	0.00216673	1.64
P0C0W9	RPL11A	16	49	YMD4537	SLAD-2PE_vs_SHAD	down	GO:0034645	Cellular macromolecule biosynthetic process	0.0072	2.03	R-SCE-156827	L13a-mediated translational silencing of Ceruloplasmin expression	0.00273212	2.13
P0C0W9	RPL11A	16	49	YMD4537	SLAD-2PE_vs_SHAD	down	GO:0005829	Cytosol	0.00083	1.76	R-SCE-72706	GTP hydrolysis and joining of the 60S ribosomal subunit	0.000479749	2.67
P0C0W9	RPL11A	16	49	YMD4537	SLAD-2PE_vs_SHAD	down	GO:0005829	Cytosol	0.00083	1.76	R-SCE-72689	Formation of a pool of free 40S subunits	0.00103653	2.54
P0C0W9	RPL11A	16	49	YMD4537	SLAD-2PE_vs_SHAD	down	GO:0005829	Cytosol	0.00083	1.76	R-SCE-1799339	SRP-dependent cotranslational protein targeting to membrane	0.00106437	2.47
P0C0W9	RPL11A	16	49	YMD4537	SLAD-2PE_vs_SHAD	down	GO:0005829	Cytosol	0.00083	1.76	R-SCE-975956	Nonsense Mediated Decay (NMD) independent of the Exon Junction Complex (EJC)	0.00120731	2.4
P0C0W9	RPL11A	16	49	YMD4537	SLAD-2PE_vs_SHAD	down	GO:0005829	Cytosol	0.00083	1.76	R-SCE-72766	Translation	0.00124276	2.14
P0C0W9	RPL11A	16	49	YMD4537	SLAD-2PE_vs_SHAD	down	GO:0005829	Cytosol	0.00083	1.76	R-SCE-927802	Nonsense-Mediated Decay (NMD)	0.00124276	2.31
P0C0W9	RPL11A	16	49	YMD4537	SLAD-2PE_vs_SHAD	down	GO:0005829	Cytosol	0.00083	1.76	R-SCE-975957	Nonsense Mediated Decay (NMD) enhanced by the Exon Junction Complex (EJC)	0.00124276	2.31
P0C0W9	RPL11A	16	49	YMD4537	SLAD-2PE_vs_SHAD	down	GO:0005829	Cytosol	0.00083	1.76	R-SCE-72613	Eukaryotic Translation Initiation	0.00168404	2.16
P0C0W9	RPL11A	16	49	YMD4537	SLAD-2PE_vs_SHAD	down	GO:0005829	Cytosol	0.00083	1.76	R-SCE-72737	Cap-dependent Translation Initiation	0.00168404	2.16
P0C0W9	RPL11A	16	49	YMD4537	SLAD-2PE_vs_SHAD	down	GO:0005829	Cytosol	0.00083	1.76	R-SCE-392499	Metabolism of proteins	0.00216673	1.64
P0C0W9	RPL11A	16	49	YMD4537	SLAD-2PE_vs_SHAD	down	GO:0005829	Cytosol	0.00083	1.76	R-SCE-156827	L13a-mediated translational silencing of Ceruloplasmin expression	0.00273212	2.13
P0C0W9	RPL11A	16	49	YMD4537	SLAD-2PE_vs_SHAD	down	GO:1901576	Organic substance biosynthetic process	2.51e-07	1.8	R-SCE-72706	GTP hydrolysis and joining of the 60S ribosomal subunit	0.000479749	2.67
P0C0W9	RPL11A	16	49	YMD4537	SLAD-2PE_vs_SHAD	down	GO:1901576	Organic substance biosynthetic process	2.51e-07	1.8	R-SCE-72689	Formation of a pool of free 40S subunits	0.00103653	2.54
P0C0W9	RPL11A	16	49	YMD4537	SLAD-2PE_vs_SHAD	down	GO:1901576	Organic substance biosynthetic process	2.51e-07	1.8	R-SCE-1799339	SRP-dependent cotranslational protein targeting to membrane	0.00106437	2.47
P0C0W9	RPL11A	16	49	YMD4537	SLAD-2PE_vs_SHAD	down	GO:1901576	Organic substance biosynthetic process	2.51e-07	1.8	R-SCE-975956	Nonsense Mediated Decay (NMD) independent of the Exon Junction Complex (EJC)	0.00120731	2.4
P0C0W9	RPL11A	16	49	YMD4537	SLAD-2PE_vs_SHAD	down	GO:1901576	Organic substance biosynthetic process	2.51e-07	1.8	R-SCE-72766	Translation	0.00124276	2.14
P0C0W9	RPL11A	16	49	YMD4537	SLAD-2PE_vs_SHAD	down	GO:1901576	Organic substance biosynthetic process	2.51e-07	1.8	R-SCE-927802	Nonsense-Mediated Decay (NMD)	0.00124276	2.31
P0C0W9	RPL11A	16	49	YMD4537	SLAD-2PE_vs_SHAD	down	GO:1901576	Organic substance biosynthetic process	2.51e-07	1.8	R-SCE-975957	Nonsense Mediated Decay (NMD) enhanced by the Exon Junction Complex (EJC)	0.00124276	2.31
P0C0W9	RPL11A	16	49	YMD4537	SLAD-2PE_vs_SHAD	down	GO:1901576	Organic substance biosynthetic process	2.51e-07	1.8	R-SCE-72613	Eukaryotic Translation Initiation	0.00168404	2.16
P0C0W9	RPL11A	16	49	YMD4537	SLAD-2PE_vs_SHAD	down	GO:1901576	Organic substance biosynthetic process	2.51e-07	1.8	R-SCE-72737	Cap-dependent Translation Initiation	0.00168404	2.16
P0C0W9	RPL11A	16	49	YMD4537	SLAD-2PE_vs_SHAD	down	GO:1901576	Organic substance biosynthetic process	2.51e-07	1.8	R-SCE-392499	Metabolism of proteins	0.00216673	1.64
P0C0W9	RPL11A	16	49	YMD4537	SLAD-2PE_vs_SHAD	down	GO:1901576	Organic substance biosynthetic process	2.51e-07	1.8	R-SCE-156827	L13a-mediated translational silencing of Ceruloplasmin expression	0.00273212	2.13
P0C0W9	RPL11A	16	49	YMD4537	SLAD-2PE_vs_SHAD	down	GO:1901566	Organonitrogen compound biosynthetic process	4.32e-07	2.04	R-SCE-72706	GTP hydrolysis and joining of the 60S ribosomal subunit	0.000479749	2.67
P0C0W9	RPL11A	16	49	YMD4537	SLAD-2PE_vs_SHAD	down	GO:1901566	Organonitrogen compound biosynthetic process	4.32e-07	2.04	R-SCE-72689	Formation of a pool of free 40S subunits	0.00103653	2.54
P0C0W9	RPL11A	16	49	YMD4537	SLAD-2PE_vs_SHAD	down	GO:1901566	Organonitrogen compound biosynthetic process	4.32e-07	2.04	R-SCE-1799339	SRP-dependent cotranslational protein targeting to membrane	0.00106437	2.47
P0C0W9	RPL11A	16	49	YMD4537	SLAD-2PE_vs_SHAD	down	GO:1901566	Organonitrogen compound biosynthetic process	4.32e-07	2.04	R-SCE-975956	Nonsense Mediated Decay (NMD) independent of the Exon Junction Complex (EJC)	0.00120731	2.4
P0C0W9	RPL11A	16	49	YMD4537	SLAD-2PE_vs_SHAD	down	GO:1901566	Organonitrogen compound biosynthetic process	4.32e-07	2.04	R-SCE-72766	Translation	0.00124276	2.14
P0C0W9	RPL11A	16	49	YMD4537	SLAD-2PE_vs_SHAD	down	GO:1901566	Organonitrogen compound biosynthetic process	4.32e-07	2.04	R-SCE-927802	Nonsense-Mediated Decay (NMD)	0.00124276	2.31
P0C0W9	RPL11A	16	49	YMD4537	SLAD-2PE_vs_SHAD	down	GO:1901566	Organonitrogen compound biosynthetic process	4.32e-07	2.04	R-SCE-975957	Nonsense Mediated Decay (NMD) enhanced by the Exon Junction Complex (EJC)	0.00124276	2.31
P0C0W9	RPL11A	16	49	YMD4537	SLAD-2PE_vs_SHAD	down	GO:1901566	Organonitrogen compound biosynthetic process	4.32e-07	2.04	R-SCE-72613	Eukaryotic Translation Initiation	0.00168404	2.16
P0C0W9	RPL11A	16	49	YMD4537	SLAD-2PE_vs_SHAD	down	GO:1901566	Organonitrogen compound biosynthetic process	4.32e-07	2.04	R-SCE-72737	Cap-dependent Translation Initiation	0.00168404	2.16
P0C0W9	RPL11A	16	49	YMD4537	SLAD-2PE_vs_SHAD	down	GO:1901566	Organonitrogen compound biosynthetic process	4.32e-07	2.04	R-SCE-392499	Metabolism of proteins	0.00216673	1.64
P0C0W9	RPL11A	16	49	YMD4537	SLAD-2PE_vs_SHAD	down	GO:1901566	Organonitrogen compound biosynthetic process	4.32e-07	2.04	R-SCE-156827	L13a-mediated translational silencing of Ceruloplasmin expression	0.00273212	2.13
P0C0W9	RPL11A	16	49	YMD4537	SLAD-2PE_vs_SHAD	down	GO:1901564	Organonitrogen compound metabolic process	0.0014	1.49	R-SCE-72706	GTP hydrolysis and joining of the 60S ribosomal subunit	0.000479749	2.67
P0C0W9	RPL11A	16	49	YMD4537	SLAD-2PE_vs_SHAD	down	GO:1901564	Organonitrogen compound metabolic process	0.0014	1.49	R-SCE-72689	Formation of a pool of free 40S subunits	0.00103653	2.54
P0C0W9	RPL11A	16	49	YMD4537	SLAD-2PE_vs_SHAD	down	GO:1901564	Organonitrogen compound metabolic process	0.0014	1.49	R-SCE-1799339	SRP-dependent cotranslational protein targeting to membrane	0.00106437	2.47
P0C0W9	RPL11A	16	49	YMD4537	SLAD-2PE_vs_SHAD	down	GO:1901564	Organonitrogen compound metabolic process	0.0014	1.49	R-SCE-975956	Nonsense Mediated Decay (NMD) independent of the Exon Junction Complex (EJC)	0.00120731	2.4
P0C0W9	RPL11A	16	49	YMD4537	SLAD-2PE_vs_SHAD	down	GO:1901564	Organonitrogen compound metabolic process	0.0014	1.49	R-SCE-72766	Translation	0.00124276	2.14
P0C0W9	RPL11A	16	49	YMD4537	SLAD-2PE_vs_SHAD	down	GO:1901564	Organonitrogen compound metabolic process	0.0014	1.49	R-SCE-927802	Nonsense-Mediated Decay (NMD)	0.00124276	2.31
P0C0W9	RPL11A	16	49	YMD4537	SLAD-2PE_vs_SHAD	down	GO:1901564	Organonitrogen compound metabolic process	0.0014	1.49	R-SCE-975957	Nonsense Mediated Decay (NMD) enhanced by the Exon Junction Complex (EJC)	0.00124276	2.31
P0C0W9	RPL11A	16	49	YMD4537	SLAD-2PE_vs_SHAD	down	GO:1901564	Organonitrogen compound metabolic process	0.0014	1.49	R-SCE-72613	Eukaryotic Translation Initiation	0.00168404	2.16
P0C0W9	RPL11A	16	49	YMD4537	SLAD-2PE_vs_SHAD	down	GO:1901564	Organonitrogen compound metabolic process	0.0014	1.49	R-SCE-72737	Cap-dependent Translation Initiation	0.00168404	2.16
P0C0W9	RPL11A	16	49	YMD4537	SLAD-2PE_vs_SHAD	down	GO:1901564	Organonitrogen compound metabolic process	0.0014	1.49	R-SCE-392499	Metabolism of proteins	0.00216673	1.64
P0C0W9	RPL11A	16	49	YMD4537	SLAD-2PE_vs_SHAD	down	GO:1901564	Organonitrogen compound metabolic process	0.0014	1.49	R-SCE-156827	L13a-mediated translational silencing of Ceruloplasmin expression	0.00273212	2.13
P0C0W9	RPL11A	16	49	YMD4537	SLAD-2PE_vs_SHAD	down	sce03010	Ribosome	0.0136	2.43	R-SCE-72706	GTP hydrolysis and joining of the 60S ribosomal subunit	0.000479749	2.67
P0C0W9	RPL11A	16	49	YMD4537	SLAD-2PE_vs_SHAD	down	sce03010	Ribosome	0.0136	2.43	R-SCE-72689	Formation of a pool of free 40S subunits	0.00103653	2.54
P0C0W9	RPL11A	16	49	YMD4537	SLAD-2PE_vs_SHAD	down	sce03010	Ribosome	0.0136	2.43	R-SCE-1799339	SRP-dependent cotranslational protein targeting to membrane	0.00106437	2.47
P0C0W9	RPL11A	16	49	YMD4537	SLAD-2PE_vs_SHAD	down	sce03010	Ribosome	0.0136	2.43	R-SCE-975956	Nonsense Mediated Decay (NMD) independent of the Exon Junction Complex (EJC)	0.00120731	2.4
P0C0W9	RPL11A	16	49	YMD4537	SLAD-2PE_vs_SHAD	down	sce03010	Ribosome	0.0136	2.43	R-SCE-72766	Translation	0.00124276	2.14
P0C0W9	RPL11A	16	49	YMD4537	SLAD-2PE_vs_SHAD	down	sce03010	Ribosome	0.0136	2.43	R-SCE-927802	Nonsense-Mediated Decay (NMD)	0.00124276	2.31
P0C0W9	RPL11A	16	49	YMD4537	SLAD-2PE_vs_SHAD	down	sce03010	Ribosome	0.0136	2.43	R-SCE-975957	Nonsense Mediated Decay (NMD) enhanced by the Exon Junction Complex (EJC)	0.00124276	2.31
P0C0W9	RPL11A	16	49	YMD4537	SLAD-2PE_vs_SHAD	down	sce03010	Ribosome	0.0136	2.43	R-SCE-72613	Eukaryotic Translation Initiation	0.00168404	2.16
P0C0W9	RPL11A	16	49	YMD4537	SLAD-2PE_vs_SHAD	down	sce03010	Ribosome	0.0136	2.43	R-SCE-72737	Cap-dependent Translation Initiation	0.00168404	2.16
P0C0W9	RPL11A	16	49	YMD4537	SLAD-2PE_vs_SHAD	down	sce03010	Ribosome	0.0136	2.43	R-SCE-392499	Metabolism of proteins	0.00216673	1.64
P0C0W9	RPL11A	16	49	YMD4537	SLAD-2PE_vs_SHAD	down	sce03010	Ribosome	0.0136	2.43	R-SCE-156827	L13a-mediated translational silencing of Ceruloplasmin expression	0.00273212	2.13
P38754	RPL14B	16	50	YMD4537	SLAD-2PE_vs_SHAD	down	GO:0043604	Amide biosynthetic process	0.0298	1.93	R-SCE-72706	GTP hydrolysis and joining of the 60S ribosomal subunit	0.000479749	2.67
P38754	RPL14B	16	50	YMD4537	SLAD-2PE_vs_SHAD	down	GO:0043604	Amide biosynthetic process	0.0298	1.93	R-SCE-72689	Formation of a pool of free 40S subunits	0.00103653	2.54
P38754	RPL14B	16	50	YMD4537	SLAD-2PE_vs_SHAD	down	GO:0043604	Amide biosynthetic process	0.0298	1.93	R-SCE-1799339	SRP-dependent cotranslational protein targeting to membrane	0.00106437	2.47
P38754	RPL14B	16	50	YMD4537	SLAD-2PE_vs_SHAD	down	GO:0043604	Amide biosynthetic process	0.0298	1.93	R-SCE-975956	Nonsense Mediated Decay (NMD) independent of the Exon Junction Complex (EJC)	0.00120731	2.4
P38754	RPL14B	16	50	YMD4537	SLAD-2PE_vs_SHAD	down	GO:0043604	Amide biosynthetic process	0.0298	1.93	R-SCE-72766	Translation	0.00124276	2.14
P38754	RPL14B	16	50	YMD4537	SLAD-2PE_vs_SHAD	down	GO:0043604	Amide biosynthetic process	0.0298	1.93	R-SCE-927802	Nonsense-Mediated Decay (NMD)	0.00124276	2.31
P38754	RPL14B	16	50	YMD4537	SLAD-2PE_vs_SHAD	down	GO:0043604	Amide biosynthetic process	0.0298	1.93	R-SCE-975957	Nonsense Mediated Decay (NMD) enhanced by the Exon Junction Complex (EJC)	0.00124276	2.31
P38754	RPL14B	16	50	YMD4537	SLAD-2PE_vs_SHAD	down	GO:0043604	Amide biosynthetic process	0.0298	1.93	R-SCE-72613	Eukaryotic Translation Initiation	0.00168404	2.16
P38754	RPL14B	16	50	YMD4537	SLAD-2PE_vs_SHAD	down	GO:0043604	Amide biosynthetic process	0.0298	1.93	R-SCE-72737	Cap-dependent Translation Initiation	0.00168404	2.16
P38754	RPL14B	16	50	YMD4537	SLAD-2PE_vs_SHAD	down	GO:0043604	Amide biosynthetic process	0.0298	1.93	R-SCE-392499	Metabolism of proteins	0.00216673	1.64
P38754	RPL14B	16	50	YMD4537	SLAD-2PE_vs_SHAD	down	GO:0043604	Amide biosynthetic process	0.0298	1.93	R-SCE-156827	L13a-mediated translational silencing of Ceruloplasmin expression	0.00273212	2.13
P38754	RPL14B	16	50	YMD4537	SLAD-2PE_vs_SHAD	down	GO:0044249	Cellular biosynthetic process	2.77e-06	1.75	R-SCE-72706	GTP hydrolysis and joining of the 60S ribosomal subunit	0.000479749	2.67
P38754	RPL14B	16	50	YMD4537	SLAD-2PE_vs_SHAD	down	GO:0044249	Cellular biosynthetic process	2.77e-06	1.75	R-SCE-72689	Formation of a pool of free 40S subunits	0.00103653	2.54
P38754	RPL14B	16	50	YMD4537	SLAD-2PE_vs_SHAD	down	GO:0044249	Cellular biosynthetic process	2.77e-06	1.75	R-SCE-1799339	SRP-dependent cotranslational protein targeting to membrane	0.00106437	2.47
P38754	RPL14B	16	50	YMD4537	SLAD-2PE_vs_SHAD	down	GO:0044249	Cellular biosynthetic process	2.77e-06	1.75	R-SCE-975956	Nonsense Mediated Decay (NMD) independent of the Exon Junction Complex (EJC)	0.00120731	2.4
P38754	RPL14B	16	50	YMD4537	SLAD-2PE_vs_SHAD	down	GO:0044249	Cellular biosynthetic process	2.77e-06	1.75	R-SCE-72766	Translation	0.00124276	2.14
P38754	RPL14B	16	50	YMD4537	SLAD-2PE_vs_SHAD	down	GO:0044249	Cellular biosynthetic process	2.77e-06	1.75	R-SCE-927802	Nonsense-Mediated Decay (NMD)	0.00124276	2.31
P38754	RPL14B	16	50	YMD4537	SLAD-2PE_vs_SHAD	down	GO:0044249	Cellular biosynthetic process	2.77e-06	1.75	R-SCE-975957	Nonsense Mediated Decay (NMD) enhanced by the Exon Junction Complex (EJC)	0.00124276	2.31
P38754	RPL14B	16	50	YMD4537	SLAD-2PE_vs_SHAD	down	GO:0044249	Cellular biosynthetic process	2.77e-06	1.75	R-SCE-72613	Eukaryotic Translation Initiation	0.00168404	2.16
P38754	RPL14B	16	50	YMD4537	SLAD-2PE_vs_SHAD	down	GO:0044249	Cellular biosynthetic process	2.77e-06	1.75	R-SCE-72737	Cap-dependent Translation Initiation	0.00168404	2.16
P38754	RPL14B	16	50	YMD4537	SLAD-2PE_vs_SHAD	down	GO:0044249	Cellular biosynthetic process	2.77e-06	1.75	R-SCE-392499	Metabolism of proteins	0.00216673	1.64
P38754	RPL14B	16	50	YMD4537	SLAD-2PE_vs_SHAD	down	GO:0044249	Cellular biosynthetic process	2.77e-06	1.75	R-SCE-156827	L13a-mediated translational silencing of Ceruloplasmin expression	0.00273212	2.13
P38754	RPL14B	16	50	YMD4537	SLAD-2PE_vs_SHAD	down	GO:0034645	Cellular macromolecule biosynthetic process	0.0072	2.03	R-SCE-72706	GTP hydrolysis and joining of the 60S ribosomal subunit	0.000479749	2.67
P38754	RPL14B	16	50	YMD4537	SLAD-2PE_vs_SHAD	down	GO:0034645	Cellular macromolecule biosynthetic process	0.0072	2.03	R-SCE-72689	Formation of a pool of free 40S subunits	0.00103653	2.54
P38754	RPL14B	16	50	YMD4537	SLAD-2PE_vs_SHAD	down	GO:0034645	Cellular macromolecule biosynthetic process	0.0072	2.03	R-SCE-1799339	SRP-dependent cotranslational protein targeting to membrane	0.00106437	2.47
P38754	RPL14B	16	50	YMD4537	SLAD-2PE_vs_SHAD	down	GO:0034645	Cellular macromolecule biosynthetic process	0.0072	2.03	R-SCE-975956	Nonsense Mediated Decay (NMD) independent of the Exon Junction Complex (EJC)	0.00120731	2.4
P38754	RPL14B	16	50	YMD4537	SLAD-2PE_vs_SHAD	down	GO:0034645	Cellular macromolecule biosynthetic process	0.0072	2.03	R-SCE-72766	Translation	0.00124276	2.14
P38754	RPL14B	16	50	YMD4537	SLAD-2PE_vs_SHAD	down	GO:0034645	Cellular macromolecule biosynthetic process	0.0072	2.03	R-SCE-927802	Nonsense-Mediated Decay (NMD)	0.00124276	2.31
P38754	RPL14B	16	50	YMD4537	SLAD-2PE_vs_SHAD	down	GO:0034645	Cellular macromolecule biosynthetic process	0.0072	2.03	R-SCE-975957	Nonsense Mediated Decay (NMD) enhanced by the Exon Junction Complex (EJC)	0.00124276	2.31
P38754	RPL14B	16	50	YMD4537	SLAD-2PE_vs_SHAD	down	GO:0034645	Cellular macromolecule biosynthetic process	0.0072	2.03	R-SCE-72613	Eukaryotic Translation Initiation	0.00168404	2.16
P38754	RPL14B	16	50	YMD4537	SLAD-2PE_vs_SHAD	down	GO:0034645	Cellular macromolecule biosynthetic process	0.0072	2.03	R-SCE-72737	Cap-dependent Translation Initiation	0.00168404	2.16
P38754	RPL14B	16	50	YMD4537	SLAD-2PE_vs_SHAD	down	GO:0034645	Cellular macromolecule biosynthetic process	0.0072	2.03	R-SCE-392499	Metabolism of proteins	0.00216673	1.64
P38754	RPL14B	16	50	YMD4537	SLAD-2PE_vs_SHAD	down	GO:0034645	Cellular macromolecule biosynthetic process	0.0072	2.03	R-SCE-156827	L13a-mediated translational silencing of Ceruloplasmin expression	0.00273212	2.13
P38754	RPL14B	16	50	YMD4537	SLAD-2PE_vs_SHAD	down	GO:0005829	Cytosol	0.00083	1.76	R-SCE-72706	GTP hydrolysis and joining of the 60S ribosomal subunit	0.000479749	2.67
P38754	RPL14B	16	50	YMD4537	SLAD-2PE_vs_SHAD	down	GO:0005829	Cytosol	0.00083	1.76	R-SCE-72689	Formation of a pool of free 40S subunits	0.00103653	2.54
P38754	RPL14B	16	50	YMD4537	SLAD-2PE_vs_SHAD	down	GO:0005829	Cytosol	0.00083	1.76	R-SCE-1799339	SRP-dependent cotranslational protein targeting to membrane	0.00106437	2.47
P38754	RPL14B	16	50	YMD4537	SLAD-2PE_vs_SHAD	down	GO:0005829	Cytosol	0.00083	1.76	R-SCE-975956	Nonsense Mediated Decay (NMD) independent of the Exon Junction Complex (EJC)	0.00120731	2.4
P38754	RPL14B	16	50	YMD4537	SLAD-2PE_vs_SHAD	down	GO:0005829	Cytosol	0.00083	1.76	R-SCE-72766	Translation	0.00124276	2.14
P38754	RPL14B	16	50	YMD4537	SLAD-2PE_vs_SHAD	down	GO:0005829	Cytosol	0.00083	1.76	R-SCE-927802	Nonsense-Mediated Decay (NMD)	0.00124276	2.31
P38754	RPL14B	16	50	YMD4537	SLAD-2PE_vs_SHAD	down	GO:0005829	Cytosol	0.00083	1.76	R-SCE-975957	Nonsense Mediated Decay (NMD) enhanced by the Exon Junction Complex (EJC)	0.00124276	2.31
P38754	RPL14B	16	50	YMD4537	SLAD-2PE_vs_SHAD	down	GO:0005829	Cytosol	0.00083	1.76	R-SCE-72613	Eukaryotic Translation Initiation	0.00168404	2.16
P38754	RPL14B	16	50	YMD4537	SLAD-2PE_vs_SHAD	down	GO:0005829	Cytosol	0.00083	1.76	R-SCE-72737	Cap-dependent Translation Initiation	0.00168404	2.16
P38754	RPL14B	16	50	YMD4537	SLAD-2PE_vs_SHAD	down	GO:0005829	Cytosol	0.00083	1.76	R-SCE-392499	Metabolism of proteins	0.00216673	1.64
P38754	RPL14B	16	50	YMD4537	SLAD-2PE_vs_SHAD	down	GO:0005829	Cytosol	0.00083	1.76	R-SCE-156827	L13a-mediated translational silencing of Ceruloplasmin expression	0.00273212	2.13
P38754	RPL14B	16	50	YMD4537	SLAD-2PE_vs_SHAD	down	GO:1901576	Organic substance biosynthetic process	2.51e-07	1.8	R-SCE-72706	GTP hydrolysis and joining of the 60S ribosomal subunit	0.000479749	2.67
P38754	RPL14B	16	50	YMD4537	SLAD-2PE_vs_SHAD	down	GO:1901576	Organic substance biosynthetic process	2.51e-07	1.8	R-SCE-72689	Formation of a pool of free 40S subunits	0.00103653	2.54
P38754	RPL14B	16	50	YMD4537	SLAD-2PE_vs_SHAD	down	GO:1901576	Organic substance biosynthetic process	2.51e-07	1.8	R-SCE-1799339	SRP-dependent cotranslational protein targeting to membrane	0.00106437	2.47
P38754	RPL14B	16	50	YMD4537	SLAD-2PE_vs_SHAD	down	GO:1901576	Organic substance biosynthetic process	2.51e-07	1.8	R-SCE-975956	Nonsense Mediated Decay (NMD) independent of the Exon Junction Complex (EJC)	0.00120731	2.4
P38754	RPL14B	16	50	YMD4537	SLAD-2PE_vs_SHAD	down	GO:1901576	Organic substance biosynthetic process	2.51e-07	1.8	R-SCE-72766	Translation	0.00124276	2.14
P38754	RPL14B	16	50	YMD4537	SLAD-2PE_vs_SHAD	down	GO:1901576	Organic substance biosynthetic process	2.51e-07	1.8	R-SCE-927802	Nonsense-Mediated Decay (NMD)	0.00124276	2.31
P38754	RPL14B	16	50	YMD4537	SLAD-2PE_vs_SHAD	down	GO:1901576	Organic substance biosynthetic process	2.51e-07	1.8	R-SCE-975957	Nonsense Mediated Decay (NMD) enhanced by the Exon Junction Complex (EJC)	0.00124276	2.31
P38754	RPL14B	16	50	YMD4537	SLAD-2PE_vs_SHAD	down	GO:1901576	Organic substance biosynthetic process	2.51e-07	1.8	R-SCE-72613	Eukaryotic Translation Initiation	0.00168404	2.16
P38754	RPL14B	16	50	YMD4537	SLAD-2PE_vs_SHAD	down	GO:1901576	Organic substance biosynthetic process	2.51e-07	1.8	R-SCE-72737	Cap-dependent Translation Initiation	0.00168404	2.16
P38754	RPL14B	16	50	YMD4537	SLAD-2PE_vs_SHAD	down	GO:1901576	Organic substance biosynthetic process	2.51e-07	1.8	R-SCE-392499	Metabolism of proteins	0.00216673	1.64
P38754	RPL14B	16	50	YMD4537	SLAD-2PE_vs_SHAD	down	GO:1901576	Organic substance biosynthetic process	2.51e-07	1.8	R-SCE-156827	L13a-mediated translational silencing of Ceruloplasmin expression	0.00273212	2.13
P38754	RPL14B	16	50	YMD4537	SLAD-2PE_vs_SHAD	down	GO:1901566	Organonitrogen compound biosynthetic process	4.32e-07	2.04	R-SCE-72706	GTP hydrolysis and joining of the 60S ribosomal subunit	0.000479749	2.67
P38754	RPL14B	16	50	YMD4537	SLAD-2PE_vs_SHAD	down	GO:1901566	Organonitrogen compound biosynthetic process	4.32e-07	2.04	R-SCE-72689	Formation of a pool of free 40S subunits	0.00103653	2.54
P38754	RPL14B	16	50	YMD4537	SLAD-2PE_vs_SHAD	down	GO:1901566	Organonitrogen compound biosynthetic process	4.32e-07	2.04	R-SCE-1799339	SRP-dependent cotranslational protein targeting to membrane	0.00106437	2.47
P38754	RPL14B	16	50	YMD4537	SLAD-2PE_vs_SHAD	down	GO:1901566	Organonitrogen compound biosynthetic process	4.32e-07	2.04	R-SCE-975956	Nonsense Mediated Decay (NMD) independent of the Exon Junction Complex (EJC)	0.00120731	2.4
P38754	RPL14B	16	50	YMD4537	SLAD-2PE_vs_SHAD	down	GO:1901566	Organonitrogen compound biosynthetic process	4.32e-07	2.04	R-SCE-72766	Translation	0.00124276	2.14
P38754	RPL14B	16	50	YMD4537	SLAD-2PE_vs_SHAD	down	GO:1901566	Organonitrogen compound biosynthetic process	4.32e-07	2.04	R-SCE-927802	Nonsense-Mediated Decay (NMD)	0.00124276	2.31
P38754	RPL14B	16	50	YMD4537	SLAD-2PE_vs_SHAD	down	GO:1901566	Organonitrogen compound biosynthetic process	4.32e-07	2.04	R-SCE-975957	Nonsense Mediated Decay (NMD) enhanced by the Exon Junction Complex (EJC)	0.00124276	2.31
P38754	RPL14B	16	50	YMD4537	SLAD-2PE_vs_SHAD	down	GO:1901566	Organonitrogen compound biosynthetic process	4.32e-07	2.04	R-SCE-72613	Eukaryotic Translation Initiation	0.00168404	2.16
P38754	RPL14B	16	50	YMD4537	SLAD-2PE_vs_SHAD	down	GO:1901566	Organonitrogen compound biosynthetic process	4.32e-07	2.04	R-SCE-72737	Cap-dependent Translation Initiation	0.00168404	2.16
P38754	RPL14B	16	50	YMD4537	SLAD-2PE_vs_SHAD	down	GO:1901566	Organonitrogen compound biosynthetic process	4.32e-07	2.04	R-SCE-392499	Metabolism of proteins	0.00216673	1.64
P38754	RPL14B	16	50	YMD4537	SLAD-2PE_vs_SHAD	down	GO:1901566	Organonitrogen compound biosynthetic process	4.32e-07	2.04	R-SCE-156827	L13a-mediated translational silencing of Ceruloplasmin expression	0.00273212	2.13
P38754	RPL14B	16	50	YMD4537	SLAD-2PE_vs_SHAD	down	GO:1901564	Organonitrogen compound metabolic process	0.0014	1.49	R-SCE-72706	GTP hydrolysis and joining of the 60S ribosomal subunit	0.000479749	2.67
P38754	RPL14B	16	50	YMD4537	SLAD-2PE_vs_SHAD	down	GO:1901564	Organonitrogen compound metabolic process	0.0014	1.49	R-SCE-72689	Formation of a pool of free 40S subunits	0.00103653	2.54
P38754	RPL14B	16	50	YMD4537	SLAD-2PE_vs_SHAD	down	GO:1901564	Organonitrogen compound metabolic process	0.0014	1.49	R-SCE-1799339	SRP-dependent cotranslational protein targeting to membrane	0.00106437	2.47
P38754	RPL14B	16	50	YMD4537	SLAD-2PE_vs_SHAD	down	GO:1901564	Organonitrogen compound metabolic process	0.0014	1.49	R-SCE-975956	Nonsense Mediated Decay (NMD) independent of the Exon Junction Complex (EJC)	0.00120731	2.4
P38754	RPL14B	16	50	YMD4537	SLAD-2PE_vs_SHAD	down	GO:1901564	Organonitrogen compound metabolic process	0.0014	1.49	R-SCE-72766	Translation	0.00124276	2.14
P38754	RPL14B	16	50	YMD4537	SLAD-2PE_vs_SHAD	down	GO:1901564	Organonitrogen compound metabolic process	0.0014	1.49	R-SCE-927802	Nonsense-Mediated Decay (NMD)	0.00124276	2.31
P38754	RPL14B	16	50	YMD4537	SLAD-2PE_vs_SHAD	down	GO:1901564	Organonitrogen compound metabolic process	0.0014	1.49	R-SCE-975957	Nonsense Mediated Decay (NMD) enhanced by the Exon Junction Complex (EJC)	0.00124276	2.31
P38754	RPL14B	16	50	YMD4537	SLAD-2PE_vs_SHAD	down	GO:1901564	Organonitrogen compound metabolic process	0.0014	1.49	R-SCE-72613	Eukaryotic Translation Initiation	0.00168404	2.16
P38754	RPL14B	16	50	YMD4537	SLAD-2PE_vs_SHAD	down	GO:1901564	Organonitrogen compound metabolic process	0.0014	1.49	R-SCE-72737	Cap-dependent Translation Initiation	0.00168404	2.16
P38754	RPL14B	16	50	YMD4537	SLAD-2PE_vs_SHAD	down	GO:1901564	Organonitrogen compound metabolic process	0.0014	1.49	R-SCE-392499	Metabolism of proteins	0.00216673	1.64
P38754	RPL14B	16	50	YMD4537	SLAD-2PE_vs_SHAD	down	GO:1901564	Organonitrogen compound metabolic process	0.0014	1.49	R-SCE-156827	L13a-mediated translational silencing of Ceruloplasmin expression	0.00273212	2.13
P38754	RPL14B	16	50	YMD4537	SLAD-2PE_vs_SHAD	down	sce03010	Ribosome	0.0136	2.43	R-SCE-72706	GTP hydrolysis and joining of the 60S ribosomal subunit	0.000479749	2.67
P38754	RPL14B	16	50	YMD4537	SLAD-2PE_vs_SHAD	down	sce03010	Ribosome	0.0136	2.43	R-SCE-72689	Formation of a pool of free 40S subunits	0.00103653	2.54
P38754	RPL14B	16	50	YMD4537	SLAD-2PE_vs_SHAD	down	sce03010	Ribosome	0.0136	2.43	R-SCE-1799339	SRP-dependent cotranslational protein targeting to membrane	0.00106437	2.47
P38754	RPL14B	16	50	YMD4537	SLAD-2PE_vs_SHAD	down	sce03010	Ribosome	0.0136	2.43	R-SCE-975956	Nonsense Mediated Decay (NMD) independent of the Exon Junction Complex (EJC)	0.00120731	2.4
P38754	RPL14B	16	50	YMD4537	SLAD-2PE_vs_SHAD	down	sce03010	Ribosome	0.0136	2.43	R-SCE-72766	Translation	0.00124276	2.14
P38754	RPL14B	16	50	YMD4537	SLAD-2PE_vs_SHAD	down	sce03010	Ribosome	0.0136	2.43	R-SCE-927802	Nonsense-Mediated Decay (NMD)	0.00124276	2.31
P38754	RPL14B	16	50	YMD4537	SLAD-2PE_vs_SHAD	down	sce03010	Ribosome	0.0136	2.43	R-SCE-975957	Nonsense Mediated Decay (NMD) enhanced by the Exon Junction Complex (EJC)	0.00124276	2.31
P38754	RPL14B	16	50	YMD4537	SLAD-2PE_vs_SHAD	down	sce03010	Ribosome	0.0136	2.43	R-SCE-72613	Eukaryotic Translation Initiation	0.00168404	2.16
P38754	RPL14B	16	50	YMD4537	SLAD-2PE_vs_SHAD	down	sce03010	Ribosome	0.0136	2.43	R-SCE-72737	Cap-dependent Translation Initiation	0.00168404	2.16
P38754	RPL14B	16	50	YMD4537	SLAD-2PE_vs_SHAD	down	sce03010	Ribosome	0.0136	2.43	R-SCE-392499	Metabolism of proteins	0.00216673	1.64
P38754	RPL14B	16	50	YMD4537	SLAD-2PE_vs_SHAD	down	sce03010	Ribosome	0.0136	2.43	R-SCE-156827	L13a-mediated translational silencing of Ceruloplasmin expression	0.00273212	2.13
P26785	RPL16B	16	51	YMD4537	SLAD-2PE_vs_SHAD	down	GO:0043604	Amide biosynthetic process	0.0298	1.93	NA	NA	NA	NA
P26785	RPL16B	16	51	YMD4537	SLAD-2PE_vs_SHAD	down	GO:0044249	Cellular biosynthetic process	2.77e-06	1.75	NA	NA	NA	NA
P26785	RPL16B	16	51	YMD4537	SLAD-2PE_vs_SHAD	down	GO:0034645	Cellular macromolecule biosynthetic process	0.0072	2.03	NA	NA	NA	NA
P26785	RPL16B	16	51	YMD4537	SLAD-2PE_vs_SHAD	down	GO:0005829	Cytosol	0.00083	1.76	NA	NA	NA	NA
P26785	RPL16B	16	51	YMD4537	SLAD-2PE_vs_SHAD	down	GO:1901576	Organic substance biosynthetic process	2.51e-07	1.8	NA	NA	NA	NA
P26785	RPL16B	16	51	YMD4537	SLAD-2PE_vs_SHAD	down	GO:1901566	Organonitrogen compound biosynthetic process	4.32e-07	2.04	NA	NA	NA	NA
[truncated: 46,476 more rows]
