# Supplementary material for: Quorum sensing in Saccharomyces cerevisiae brewing strains: effects of 2-phenylethanol on proteomic, lipidomic, and metabolomic profile
Source: FEMS Yeast Res. 2025 Jul 7;25:foaf036. doi: 10.1093/femsyr/foaf036 (PMC12254953; doi:10.1093/femsyr/foaf036)
Supplement: foaf036_Supplemental_Files [file foaf036_supplemental_files.zip › Supplementary_Table_05_YMD4529_Metabolomics.csv]

Name	MZ	adj.P.Val	logFC	Comparison	X1_SLAD_YMD4529	X3_SLAD_YMD4529	X5_SLAD_YMD4529	X6_SLAD_YMD4529	X1_SHAD_YMD4529	X3_SHAD_YMD4529	X5_SHAD_YMD4529	X6_SHAD_YMD4529	X1_SLAD.2PE_YMD4529	X3_SLAD.2PE_YMD4529	X5_SLAD.2PE_YMD4529	X6_SLAD.2PE_YMD4529	X1_SHAD.2PE_YMD4529	X3_SHAD.2PE_YMD4529	X5_SHAD.2PE_YMD4529	X6_SHAD.2PE_YMD4529
L-Glutamic acid	146.04597	0.91556370770613	0.316673201331948	SLAD_vs_SLAD-2PE	21.3532138572552	21.4868869444204	21.601448326101	21.563428962459	23.1055129516228	23.6808007084779	23.3372107796283	23.1354946317387	21.2685250808412	21.1366354485252	21.0916772201842	21.2414475353571	23.7797625431815	23.672307490928	23.4712980135982	23.2188914258534
Glutathione	306.07656	0.91556370770613	0.327113071176061	SLAD_vs_SLAD-2PE	22.811882873946	22.5087289783787	22.8343569295163	22.6748959925158	23.0903911192307	23.8979305320871	23.275147888583	23.3129211116841	22.4974949863279	22.0780884712542	22.4732727607104	22.47255627136	23.3388070503907	23.9242879153749	23.4182520534821	23.5340004899462
(R)-mevalonate	147.06629	0.91556370770613	0.296590673593101	SLAD_vs_SLAD-2PE	20.4468962085919	20.2813037314162	20.8285174649411	20.0317276251544	20.3980070371439	20.9302273664815	20.2169607186447	20.3749657197457	19.8749830609774	20.4701184099407	20.0773544292055	19.9796264356075	20.3777058236365	20.7825999411477	20.477784777287	20.8427817666993
2'-Deoxyguanosine 5'-monophosphate	346.05593	0.964440661594153	0.178586346387668	SLAD_vs_SLAD-2PE	20.0414477959253	20.30774853199	19.2598603707463	19.7170922021751	21.4115501212848	21.3493336134769	21.9936173179876	21.6836638681397	19.9226505432986	19.4874915173972	19.7697708525531	19.4318906020371	22.038330498257	22.0896205176452	22.025635602476	21.8130087459131
D-Aspartic acid	132.03024	0.964440661594153	0.208597968172349	SLAD_vs_SLAD-2PE	19.2223107056129	20.5210282857792	19.3781150388044	20.2739337480965	19.697579634298	19.8790793351965	19.4547660743019	19.4676770585478	20.3666789617718	19.5505622404959	19.5004883184803	19.1432663848557	19.8885644004894	19.6394055782008	19.7576560942175	19.529255262074
Saccharopine	275.12493	0.964440661594153	0.324102674648778	SLAD_vs_SLAD-2PE	20.8047070309091	20.3260436336993	21.1748792838209	21.087709271726	18.9955550868923	19.2350367910678	18.4124086375093	17.9671992082238	20.0568675919894	20.2803791889408	20.9466899740714	20.8129917665586	19.1969465543891	19.0830620291738	18.9149820234727	18.5968200798988
(S)-2-Aceto-2-hydroxybutanoic acid	145.05074	0.97432569927678	0.098244276951732	SLAD_vs_SLAD-2PE	19.9790529418347	19.8112983830163	19.7238220951637	19.7240913735027	19.7130000930663	20.1799843460919	20.3057836725174	20.7430267038343	19.931977830746	19.8757079548907	19.4116138478655	19.6259880522082	20.5947806553728	20.2629779351775	20.0766404358359	20.8437090315263
L-Histidine	190.03884	0.964440661594153	0.134144044088824	SLAD_vs_SLAD-2PE	19.227462833447	19.8903854024985	19.3487325124412	19.5712279227973	19.2503788430567	19.6065420280071	19.2546054486235	19.120393027355	19.729613777224	19.2768114004069	19.2923944546085	19.2024128625893	19.3719128051643	19.3046028689647	19.3714574953132	19.4470319911773
N-Acetyl-L-glutamate 5-semialdehyde	172.06172	0.977946531461441	-0.0439947964515639	SLAD_vs_SLAD-2PE	NA	18.5937386210916	18.4136543849008	18.63021575056	19.4856779652746	19.848574093055	20.4270794258409	19.8787172017181	18.3394784563119	18.5550665301141	18.5572865922995	18.9076259491505	21.0279744454587	19.6792990208388	19.7508197668948	19.5922647194381
N-Carbamoylsarcosine	167.02305	0.964440661594153	0.302298156783351	SLAD_vs_SLAD-2PE	19.728287572835	20.5003657232031	19.3164200350543	20.2710779712147	18.7814634834751	18.9501701160461	19.5461973665687	19.5735019501452	20.6603058369223	19.2835275680112	19.1954316407121	19.4676936295281	19.7342187809073	19.5053914925994	19.4694697083317	19.3929075332063
Gulonic acid	195.05077	0.964440661594153	0.110163922144576	SLAD_vs_SLAD-2PE	18.7304307420504	19.6868410719126	19.6674126541648	19.2213026833033	18.7177911015355	18.6282123489136	18.1593215616513	18.3812837682328	19.2371672472135	19.2977045265393	19.0785544037469	19.251905285353	17.915344464573	18.6636766542706	18.3937717151166	18.2589140416221
5-Phenyl-1_3-oxazinane-2_4-dione	190.05027	0.977946531461441	0.112088131752351	SLAD_vs_SLAD-2PE	18.4430235715197	18.5110885486475	NA	18.3931861468448	18.2568884809036	18.6250063195624	18.6540406490531	18.6517764128128	NA	NA	18.2686260032587	18.4053965779113	19.3399160698083	18.2984101636113	18.4353332084853	18.3933385200212
D-4-Hydroxy-2-oxoglutarate	196.98594	0.964440661594153	0.169499577184638	SLAD_vs_SLAD-2PE	NA	19.1425611095333	19.574443255247	18.6784201500291	18.415738052373	NA	18.4147698409558	18.7810506889801	18.8457129873794	18.9821611589677	18.8474118752618	19.1739483560652	18.80044993381	18.9798366804128	18.7633973266009	18.486671833254
Pantetheine 4'-phosphate	357.08867	0.91556370770613	0.463988267385702	SLAD_vs_SLAD-2PE	18.5419286845161	18.4498842743436	19.4350314062692	NA	NA	NA	18.5898911959698	18.3317161310274	18.2639919766519	NA	18.425927731996	NA	NA	18.4752206036493	NA	18.3880074715712
Cyclic pyranopterin monophosphate	362.05082	0.977946531461441	0.0244352869172282	SLAD_vs_SLAD-2PE	18.4610361043704	NA	NA	18.4160992063291	19.1135238781264	19.0963362658561	19.2426463313259	19.1985943161153	NA	NA	18.3720389875756	18.4562257492895	19.4616170603244	19.0344173035824	19.2091989966972	18.9266954434498
Pyroglutamic acid	128.0355	0.977946531461441	-0.0175782238103963	SLAD_vs_SLAD-2PE	18.4330436468821	18.3773472576981	18.4017158960048	18.5117126319602	18.7827943791291	18.9605711451116	19.2123847252203	18.825776213193	18.3349441834205	18.3799646680445	18.4870932073909	18.5921302689309	19.1712620268768	18.8313704621155	19.1656822810714	19.1255153307991
Quinic acid	191.05594	0.91556370770613	0.238531764730311	SLAD_vs_SLAD-2PE	19.1985225436846	19.4024815588658	19.7442339028895	19.3379228971882	NA	18.7603596264852	18.4723186691863	18.0838444075408	19.0634473844244	19.2689950197852	19.2149754081511	19.1816160313462	NA	NA	18.3526919381377	NA
Maleic acid	150.97996	0.91556370770613	-0.183362178233516	SLAD_vs_SLAD-2PE	18.4707501889574	18.4409459553012	18.4368704046692	18.5345139512227	18.2560755221088	18.5074105072332	18.3661582289824	18.3301538887381	18.6703366125239	18.6223317527727	18.7428879281822	18.5809729196059	18.3141009330286	18.4485735253276	18.291620055959	18.3648444093214
N2-Succinyl-L-ornithine	231.09823	0.977946531461441	-0.0271905819961553	SLAD_vs_SLAD-2PE	18.4584787556912	18.3609982598418	18.6433535861058	18.7800986833352	18.4765535315653	18.3656664125163	18.244459754303	18.5780145903286	18.4289041903869	18.5955856304858	18.7392788888463	NA	18.3930573901592	18.3974545103682	18.2341099713167	18.4132425170335
L-Fucose-1P	199.03812	0.964440661594153	0.0894838886610039	SLAD_vs_SLAD-2PE	18.4724361662373	NA	18.5820706313133	18.2421659079269	18.3971999535497	18.4194423831552	18.5095579624276	18.1981170331038	18.3523903990263	18.2764588649961	18.2381963355389	18.5039157864314	18.4216965753547	18.4974802237172	18.4234726864144	18.9827766181248
Pantothenic acid	218.10331	0.977946531461441	0.00748069039030241	SLAD_vs_SLAD-2PE	18.5323032830146	18.371959261262	18.4552150065497	18.4865756981377	NA	18.3181107292559	NA	NA	18.3787586876177	NA	18.5293065560837	NA	18.222227469987	18.3481033494711	18.284877102207	18.3873913555966
Fagopyritol A1	341.10862	0.91556370770613	0.372468815489377	SLAD_vs_SLAD-2PE	18.632898948355	18.7183228898375	19.5692640227726	18.6670051629383	NA	NA	NA	18.0800339084262	18.342509984566	NA	18.7062978964069	NA	NA	18.5448430346383	18.4013657795637	NA
L-Galactose	179.05604	0.91556370770613	0.127209783239952	SLAD_vs_SLAD-2PE	18.4332727722716	18.4119278796278	18.5601861717968	18.3221989691735	18.4150422185007	18.5326670357396	18.2359489202306	18.1934202481141	18.2929792931152	18.3053571586794	18.2925710526412	18.3278391554741	NA	18.3663970213886	NA	18.3937719332655
Diketogulonic acid	191.01982	0.964440661594153	0.296789161922124	SLAD_vs_SLAD-2PE	26.3279281658785	26.5379581515952	26.5486274913954	25.995041690066	21.9595545775235	23.2701022154716	21.3703811233206	22.7649161911809	26.4938036138857	25.7366791832254	26.1650457235126	25.826870330623	19.7989458204368	21.5817901565098	20.5849905272169	21.1054604004035
Deoxyguanosine	302.06623	0.91556370770613	0.814272597626218	SLAD_vs_SLAD-2PE	22.5114254165096	22.8146882370836	21.9479581952898	22.6207915114389	22.1826068296794	20.4181076037793	22.3301720778789	21.8686380296804	21.863400807527	21.7543506910228	21.2307104945887	21.7893109766785	22.6743477419992	21.0617517820545	22.3417171354306	22.0895385098265
Hydrogen phosphate	132.94637	0.977946531461441	-0.0170794532181944	SLAD_vs_SLAD-2PE	21.8030429029714	22.0055506686257	21.361536707053	22.0716079890072	22.0098689170386	21.9298228157034	22.2056062410824	22.2227934397983	22.5825758667188	21.5714049144626	21.4777598377099	21.6783154616388	22.5001473424859	21.9354377270008	22.1338261468667	22.1432746000199
2_6-diaminohexanoic acid	181.07497	0.964440661594153	0.0752259402511122	SLAD_vs_SLAD-2PE	18.3917471841471	18.4294980731827	18.4152464017445	18.6380417980716	18.5092708966241	18.3441339930084	18.4241244369794	18.4003488045201	NA	18.348177859437	18.4632939104286	18.3687505022405	NA	NA	18.5766152976415	NA
2-Isopropylmalic acid	175.06127	0.977946531461441	0.147698187197634	SLAD_vs_SLAD-2PE	18.7933793361401	20.0257655595689	19.3469743332077	18.9547700196931	18.4594474402853	20.1250175213634	19.291682768137	18.7561360839904	19.5364350472179	19.1131322307036	18.9348068520509	18.9457223698469	18.8687391692941	19.4616738133298	18.7999677506537	18.4634190902863
Uridine	243.06233	0.964440661594153	0.172937187929069	SLAD_vs_SLAD-2PE	19.4096624255997	19.4353657413617	19.7019347914619	19.1313152808609	18.5460462728562	18.4599681651656	17.9889261643951	18.209008409739	19.4551921224994	19.3468332212188	18.9782340270113	19.2062701168385	18.173391227893	18.528651638545	NA	18.2556643390414
Glycerylphosphorylethanolamine	214.04846	0.977946531461441	0.00911660454678653	SLAD_vs_SLAD-2PE	18.7711925448817	18.5218074916882	18.9989123184853	NA	20.0124897138428	19.8024245991728	20.5178450120767	20.5429478486908	18.7910258177691	18.8799846751084	18.4635734326435	18.8848327963655	20.6926511179361	20.3639654187212	20.7339728222628	20.622864953658
L-Arginine	173.10431	0.969578874182163	-0.0664630040220651	SLAD_vs_SLAD-2PE	18.3450296412155	18.5987798574333	18.559196372233	18.8282104123522	18.4847590386421	18.4461772819821	18.4398346511879	18.243010581635	18.6107077226075	18.9022778604033	18.7474316817875	18.3366510345239	18.4217808946377	18.5263226139084	18.7262700536783	18.3123081630759
Trimethadione	142.05111	0.977946531461441	-0.0115749643819356	SLAD_vs_SLAD-2PE	18.7532267671457	18.7481046752732	18.2008949705277	18.6747733235726	19.3574700871466	19.0022165525533	19.3439619023219	19.1326678226357	18.8399614215507	18.8081701431503	18.3973443735297	18.3778236558162	19.8381149438135	18.4309592628483	19.2229409296623	18.6151737245969
L-Leucine	130.08621	0.964440661594153	-0.0404696195840941	SLAD_vs_SLAD-2PE	18.2783717795617	18.2443329737828	18.3196281944616	18.2967404521808	18.3958134830775	18.4733655339414	18.3710293916714	18.2419704968955	18.4883836499355	18.3154863103044	18.2113324367684	18.285749481315	18.350304052819	18.3150600358652	18.3451344330132	18.2388037678834
5-Keto-D-gluconate	229.01211	0.969578874182163	0.110935671691049	SLAD_vs_SLAD-2PE	19.3080201211088	20.0083635184492	19.6231112278624	19.2584363094532	18.9049959182785	19.9500945069456	19.0489480272414	19.1973485645619	19.3827705570735	19.2451943464487	19.5327031633129	19.5935204232742	19.7617410669669	19.9809148213329	19.406275793764	19.4022382398323
L-Threo-3-Phenylserine	180.06651	0.977946531461441	-0.0126091298350808	SLAD_vs_SLAD-2PE	18.3135453057887	18.4929946333407	18.3545901464349	18.475743173512	18.4875296094632	18.425633020527	18.2283857519606	18.5299056636289	18.3354607221596	18.5712684614394	18.5134543853525	18.2671262094651	NA	18.1888417866528	18.293727448478	18.2547804138844
L-Homoserine	154.02766	0.977946531461441	-0.0396532545008412	SLAD_vs_SLAD-2PE	18.6098447898574	19.2012309360068	18.5869000264482	18.9162280166836	18.3142424272439	18.4516972425555	18.8045606087869	18.5173932486892	19.4881250725325	18.6836855485224	18.4370309176822	18.8639752482623	18.7745216956455	18.4623875055789	18.3961510551777	18.38308345137
L-2-(Hydroxymethyl)-1_2_3_4-butanetetrol	187.03789	0.977946531461441	0.110456304902733	SLAD_vs_SLAD-2PE	18.6498256225774	18.77545874995	NA	18.849276657944	19.280346450859	20.3915846904197	20.0608200528082	20.1254881432275	18.5528523283092	18.593178374531	18.8004772725134	18.6444148456641	20.94677697589	19.8578746064911	19.755850313204	NA
gamma-Glutamylalanine	253.06061	0.97432569927678	-0.0731828125698897	SLAD_vs_SLAD-2PE	NA	NA	NA	18.384725522486	18.45780464911	18.2818237764291	18.337312100575	NA	NA	NA	18.5006293824434	18.4151872876683	18.3329137853133	18.3674923299371	NA	NA
5-Aminopentanoic acid	152.04902	0.977946531461441	0.0327510714772501	SLAD_vs_SLAD-2PE	18.5199730195332	18.3666080969462	18.3192421336714	18.4680132324828	18.5237488843384	18.1980078316915	18.4902520230164	18.3877847123036	18.4779076570096	18.3120529649507	18.3925154114306	18.3603561633338	18.2791768562499	18.3295356081977	NA	18.4565298010374
Ascorbic acid	175.02496	0.977946531461441	-0.00681500891803211	SLAD_vs_SLAD-2PE	18.346148030874	18.3149190931901	18.3307552824758	18.3099410901318	18.4481329010276	18.6381596395807	18.4443362810625	18.4922511228135	18.3823346700224	NA	NA	18.2821770961496	18.4934846081794	18.4247974046812	NA	18.6532361099419
Aspartyl-Hydroxyproline	281.05473	0.964440661594153	0.0923066476226282	SLAD_vs_SLAD-2PE	18.7572593298611	19.0613947079192	19.2740427489001	18.9426440856001	18.4681425236816	NA	NA	18.1730782980297	18.8293654594149	18.9369387380671	18.9352793761104	18.9645307081976	18.1683654156105	18.6384176098041	18.37811213023	18.456891185787
Cysteinyl-Glutamate	249.05497	0.964440661594153	0.221009109350199	SLAD_vs_SLAD-2PE	18.6377589630327	NA	19.4205647519244	NA	19.4320926431644	19.8585714825949	19.8060235157586	19.7859709226833	NA	18.6592048750776	18.8822226355349	18.8830307337724	19.7404671167595	20.0836366423148	19.8579455267221	20.130009832038
4-(2-Aminophenyl)-2_4-dioxobutanoic acid	206.04645	0.977946531461441	-0.0161315011624446	SLAD_vs_SLAD-2PE	18.3764162195998	18.671176576233	18.3559970201003	18.3472042710355	18.3473394123359	18.6074939872651	19.1533159246946	18.5188829540743	NA	18.6590089660273	18.2085675893998	18.4939135132867	19.5009784382133	18.5831012086697	18.7907097729389	18.6083911856209
Citrulline	174.09037	0.977946531461441	-0.0367665399827857	SLAD_vs_SLAD-2PE	18.2240604793223	18.4719991424383	18.2916754503697	18.3625449810907	18.2881055867532	18.7377482656092	18.8925647400282	18.3398068746496	18.284982183492	18.4755990716742	18.3986709490956	18.3380940088904	18.9803445229118	18.7518860682713	18.5817926588081	18.4154099354751
Galactopinitol A	391.10101	0.977946531461441	-0.0252458853886246	SLAD_vs_SLAD-2PE	NA	18.4598285428688	NA	NA	19.4201245702412	18.4126007420374	18.586030763247	18.4600092607682	NA	18.6175350415112	18.3526138150036	NA	19.9832983144307	18.3552157114776	NA	NA
2-Keto-glutaramic acid	144.03037	0.977946531461441	0.0276127681354907	SLAD_vs_SLAD-2PE	18.2607742597111	18.6072415708603	18.3378313553645	18.6129578695811	18.3246455063884	18.4586476162967	18.3602670838547	18.3232846317633	18.3044660121121	18.4321251281291	18.6363142467056	18.3354485960282	18.3716430563073	18.3485978026879	18.4244952595829	18.4216220513493
Coumaric acid	163.04022	0.964440661594153	0.0570291159045482	SLAD_vs_SLAD-2PE	NA	18.4521088442819	18.518105725833	18.6738534756775	18.2832217864955	NA	18.4152971294248	18.4079767015227	18.6319016524229	18.4200925423304	18.4532658427312	18.4587142266205	18.4475175289903	18.3818114240942	18.5935615367754	18.2814493233237
(2R)-1-O-beta-D-Galactopyranosylglycerol	289.06948	0.964440661594153	0.134013976349863	SLAD_vs_SLAD-2PE	18.5582200978445	NA	NA	18.4505868208857	18.420358548133	18.8425061256411	18.7997771054679	18.5250386807034	18.3765519248833	18.3716926789399	18.3471810468693	18.3861322813682	19.0387852997226	19.0438440615224	18.5948902480436	18.3366948488606
Prolyl-Hydroxyproline	227.10321	0.977946531461441	0.0329381527468549	SLAD_vs_SLAD-2PE	18.40394345016	18.2970699775334	18.4425109126404	NA	18.4864802623444	18.2812481422098	18.3185268624168	18.2854618745982	NA	18.3288146482919	NA	18.3676586064369	18.422165786974	18.4337484024127	18.3513300303564	NA
Pantetheine	313.09869	0.91556370770613	0.309417716970341	SLAD_vs_SLAD-2PE	18.7905572258844	19.3877199798395	19.7513555118992	18.9575491933479	18.4632597618728	18.6651023800195	NA	18.260144192534	19.2020602558045	18.7974423997861	18.3812828180253	19.2687255694737	NA	18.5366539780949	18.4176300612665	NA
Cytidine monophosphate	322.04451	0.964440661594153	0.135431427410794	SLAD_vs_SLAD-2PE	18.3993565137471	NA	NA	18.6200294953413	18.4900147415903	NA	18.5527064741663	18.5546642098957	NA	18.3395077748179	18.3216569845885	18.4616199719938	19.0309682016327	NA	18.4636420618055	18.5970360170173
Fructose 1_6-bisphosphate	338.98863	0.977946531461441	-0.0177131766531282	SLAD_vs_SLAD-2PE	NA	18.6888469971866	18.4276080654491	NA	18.2661008486046	NA	18.5722790527218	18.3806170919341	NA	18.575940707971	NA	NA	18.4149178413978	18.5210106944013	18.3780136782	NA
L-beta-aspartyl-L-threonine	233.07824	0.977946531461441	0.0399003699461566	SLAD_vs_SLAD-2PE	18.3429155550361	NA	18.5558303788575	18.3389075956766	NA	18.3742681758691	NA	NA	18.3162129513262	18.4045835813984	18.2543445980923	18.515462095492	NA	18.3728855181867	18.3447829827659	NA
3-(3_5-Dihydroxyphenyl)-2-propenoic acid	179.03545	0.964440661594153	0.0787082077687025	SLAD_vs_SLAD-2PE	18.5192623962098	18.3893670791624	18.5635648623561	18.4233888492472	18.4329745307561	18.4486562834432	18.3088893344007	18.3361852331159	18.4778514200541	18.6040188994701	18.2742084501044	18.2246715862719	18.3935584527149	18.3520765677583	18.5084241045533	18.4862292612439
Phosphodimethylethanolamine	168.04341	0.91556370770613	-0.178624821109967	SLAD_vs_SLAD-2PE	18.3912866055654	18.3320530014465	18.3713409558309	18.212781124017	18.3104072772398	NA	18.4392911549095	18.387311896674	18.3796489217229	18.7097105928688	18.500772585397	18.431828871311	18.4724167246829	18.4287293431484	18.4114172095285	NA
Ciceritol	553.15407	0.977946531461441	0.0980619602456727	SLAD_vs_SLAD-2PE	NA	NA	18.392504778664	18.7840138315977	18.8566879017689	18.3731065013896	NA	NA	NA	18.4901973448852	NA	NA	19.4469149356624	18.7881471479776	NA	NA
Hydantoin-5-propionic acid	171.04151	0.964440661594153	-0.0632399386253937	SLAD_vs_SLAD-2PE	18.2887304004571	18.4135939331883	NA	18.3148147446879	18.4143708778815	18.3914780131762	18.4829799613552	18.4655044284197	NA	18.3114268523223	NA	18.4931457438173	18.6322167276072	18.4055608439858	18.3155721460226	18.3749487998733
L-2-Amino-3-oxobutanoic acid	152.01186	0.964440661594153	-0.047746029173922	SLAD_vs_SLAD-2PE	18.4357491340697	18.2330933190299	18.297193898352	18.3267541537456	18.2118753001365	18.2646816678046	18.4181200602536	18.4758135175475	18.3761570659604	18.3281996113921	18.3612695096318	18.4181484349087	18.3010772263554	18.316881341106	18.3643426694345	18.4369593314065
Pyroglutamylglycine	185.05735	0.977946531461441	0.0302315831263655	SLAD_vs_SLAD-2PE	NA	NA	18.4665986554262	18.4786423120109	18.2929355764789	18.1753885242653	18.4425855291168	18.4605540646572	18.4243846478465	18.4865083814196	18.3850236799928	18.4736388931098	18.3663290020947	18.4051475846397	18.4999941447299	18.236663170477
Phytosphingosine	352.26253	0.977946531461441	-0.0117719470103239	SLAD_vs_SLAD-2PE	18.245546801346	18.4942868245642	NA	18.3881515454152	19.1429670718233	19.042403064466	18.9147272992288	18.9697894904104	18.413782004524	18.3617520037136	NA	NA	18.6394196612554	19.8113539335114	19.3908593179048	19.3913722588682
Ophthalmic acid	288.11968	0.964440661594153	-0.0708091453675443	SLAD_vs_SLAD-2PE	18.3271881567529	NA	18.4652985619245	NA	NA	18.2853422848953	NA	18.4070153187161	18.4729829406441	NA	18.3772543674191	18.5509202060556	NA	18.3051446316219	18.4314992585748	NA
2-Phenylethyl octanoate	247.17147	0.91556370770613	0.201268894067926	SLAD_vs_SLAD-2PE	18.7422855227701	18.3535707567114	18.5270615770622	18.373871904468	NA	NA	NA	18.4330586359178	18.3804193290584	18.2381299687323	18.2752363407642	NA	18.3542400179275	18.4295005353718	18.4943118109512	18.297403720595
Cysteinyl-Hydroxyproline	269.03769	0.977946531461441	0.0091962360009461	SLAD_vs_SLAD-2PE	18.3964564013533	NA	18.4218205902247	18.607067988617	18.3471514411511	NA	NA	NA	18.4811669805358	NA	NA	18.450670534259	18.3441809678796	NA	NA	18.5102766652556
gamma-Glutamyl-beta-aminopropiononitrile	234.06511	0.91556370770613	-0.24847798824657	SLAD_vs_SLAD-2PE	NA	18.1278370908173	18.3067786673197	NA	18.3660930499674	NA	18.4791208280792	18.2740965729854	18.4267369710747	18.5771252355834	18.393495395287	NA	NA	NA	18.6194234126154	18.5361439840689
Serylaspartic acid	219.06305	0.977946531461441	-0.0424271922845811	SLAD_vs_SLAD-2PE	18.4207007322106	NA	NA	NA	18.697416119752	NA	NA	NA	18.4631279244951	NA	NA	NA	18.6592459952516	18.1844487105062	18.5148514948085	NA
1_26-Hexacosanediol diferulate	749.49912	0.964440661594153	-0.153055654901671	SLAD_vs_SLAD-2PE	18.6620427108868	NA	NA	NA	18.8817984292452	18.7574594004791	NA	NA	NA	NA	NA	18.8150983657885	18.695650020711	18.6731810898892	NA	NA
D-Glucose	203.05261	0.977946531461441	-0.0354426231554648	SLAD_vs_SLAD-2PE	25.174876248028	25.2921513572541	25.4124478130068	25.232242853634	22.7977919692169	22.4179638076548	23.4155290629292	23.2026028450067	24.8338524467048	25.7655035304966	25.152594347478	25.5015384398652	23.2904427338189	22.6327258504929	23.5439463819949	23.3596845394854
Adenosine	268.10407	0.91556370770613	0.668975202158162	SLAD_vs_SLAD-2PE	24.6523800058473	24.4857908836145	23.9589097097324	24.5576848568592	24.2184822586776	22.3873735685579	24.2221390877498	24.0242851613916	23.804414523484	23.906287123256	23.4513730066509	23.8167899940297	24.4489822118008	23.1208802958233	24.3225929393118	24.1188736761076
Glycerophosphocholine	280.09196	0.91556370770613	0.289018821172995	SLAD_vs_SLAD-2PE	23.020663230113	23.1947500222357	22.7572999592731	23.1400587910886	23.6843128393834	23.6906499891175	24.2712934610358	24.0939227634324	23.0844108233963	22.6875875316426	22.4939895752151	22.6907087877644	24.2303609198506	23.8591593476383	24.3157736246996	24.0519359856542
L-Leucine_negative	154.0838	0.964440661594153	0.127434665729329	SLAD_vs_SLAD-2PE	22.9517479496098	23.2995415363473	22.6108055465573	23.0444298549357	23.237366440267	22.8477321956926	23.1518090312758	23.0015408980174	23.4431856809161	22.7840973748811	22.5326013594183	22.6369018093174	23.3863175981497	22.8529760582102	23.0390530891299	22.9147469316431
L-Phenylalanine	188.06829	0.91556370770613	0.270192048879871	SLAD_vs_SLAD-2PE	22.2379812740146	22.7736823382333	22.0840216888656	22.591248565445	22.1944283536049	22.0810781016539	22.4601998804718	22.3601870867553	22.8473827596984	21.881008634058	21.755330363995	22.1224439132877	22.5678151529991	22.2406780091676	22.4047965866714	22.4231764754479
L-Valine	118.08639	0.91556370770613	0.306194908956396	SLAD_vs_SLAD-2PE	19.9250753613209	19.1186057582626	19.7119967330683	20.0270860871161	19.7633794812431	20.3193059270238	19.6078550671871	19.954461370357	19.965175288523	19.0642342945007	19.3711905151234	19.1573842057952	19.4169141365501	20.1674795430605	19.6976769964209	20.0376588677531
L-Acetopine_negative	233.12436	0.964440661594153	-0.474893933537302	SLAD_vs_SLAD-2PE	18.2941791931987	21.6612089382507	19.9539076703873	20.4345122144986	21.6116209958863	20.9980914140999	22.2902129792649	22.1875472115694	20.3973563694255	20.8780613093852	19.8612066467409	21.106759424933	22.4359454755144	20.7611620893575	21.8795994491489	21.3789990743401
hydroxyvalerylglycine	214.04743	0.97432569927678	-0.110323785948083	SLAD_vs_SLAD-2PE	18.4856891446781	18.4083475936587	18.3203079590701	18.3881824307682	18.7561897722024	19.0831281384406	18.9383367426949	19.1404621423149	18.5109555679918	NA	NA	NA	19.4039193057997	18.7205240029087	18.7442463117599	19.0273877288629
Citric acid	230.99023	0.964440661594153	0.23392945616261	SLAD_vs_SLAD-2PE	20.9381305929813	20.0348108646932	20.8686981038436	20.2335899630023	NA	18.9448317807912	18.0186299596634	18.1013029999767	20.3889191639661	19.9553743827204	20.3766440331357	20.4185741200477	NA	18.6813045995257	NA	18.3530259305092
L-Glutamic acid	186.01645	0.91556370770613	0.368636258029881	SLAD_vs_SLAD-2PE	18.9160415351185	19.1671348251178	19.515150918757	19.5107874706655	20.1504366755117	20.7770437589981	20.4134739961133	20.1916082254494	18.6592076257221	18.9069917181852	19.097882249695	18.9704881239369	20.3347816369235	20.796148301433	20.4605568788307	20.2266124115735
L-Tyrosine	204.06297	0.964440661594153	0.166880556514933	SLAD_vs_SLAD-2PE	20.8959318231379	21.4635685162046	20.9555319348165	21.4318738897284	21.2080045821131	21.3363717201945	21.6599538623312	21.5149879153155	21.648993494818	20.9582341029752	20.596010634347	20.8761457056875	21.6559655216038	21.4099996058755	21.4712588079447	21.4010129159492
L-Lysine	147.11278	0.91556370770613	0.265741801796167	SLAD_vs_SLAD-2PE	21.5110296523184	21.8769051361833	21.661029826821	21.9808541814667	21.2079179426999	20.6510126130359	20.4375527535492	20.7840647372494	21.5956068612567	21.6797853137327	21.6030871371526	21.0883722774627	20.0252488206089	20.3187705484367	20.3816024066088	20.5028952156146
L-Tryptophan	243.05279	0.964440661594153	0.187965731906868	SLAD_vs_SLAD-2PE	19.6468585791848	20.6780009010023	19.8490159623219	20.3723386311653	18.6997790808167	18.7863585171555	18.7623093271679	18.4199826271893	20.7921473445835	19.8212899229128	19.6033228979058	19.5775909806448	18.5361616686018	18.6727077527359	18.9458836639752	18.8599218437507
L-Glutamine	169.05827	0.964440661594153	0.18648081422554	SLAD_vs_SLAD-2PE	19.8485856870633	20.5025771641795	20.7576156730558	20.5152177485435	20.4911619133009	21.3755148943905	20.6930561702646	21.3649853496682	19.6912986683453	20.3521228802762	20.5052439599013	20.3294075074171	20.9076839392398	21.7453009911543	21.0580520929761	21.7368125630408
Ornithine	133.09705	0.977946531461441	0.0340516367420669	SLAD_vs_SLAD-2PE	18.6886173650033	18.3995989376893	18.6083991392179	18.6302052207616	19.3578769393533	19.4815723731829	19.3859411351269	19.2631403822022	18.3018571343995	18.5495988195397	18.6633975658127	18.6757605959519	20.0028490309467	19.5383316144446	19.4702062640342	19.220238377459
Serylvaline	205.11826	0.977946531461441	-0.0738053806828347	SLAD_vs_SLAD-2PE	19.2681526906831	20.7623210781375	20.2183211984311	20.1857982247943	19.7250844293014	19.2421379225891	20.0109736041571	20.1473756720866	19.6741939822101	20.3209272934848	19.9532985376929	20.7813949013894	19.8748787081191	18.9559686402359	19.6760838207166	19.6952354159724
(S)-10_16-Dihydroxyhexadecanoic acid	327.19287	0.964440661594153	0.179231537004014	SLAD_vs_SLAD-2PE	18.6329230423675	NA	18.9695325615921	18.6148511397872	18.5374959811834	18.492851883282	NA	18.4986721117636	18.7515821849993	NA	18.2926152602926	18.6354146874428	18.5758339576908	NA	NA	NA
Creatinine	152.02293	0.977946531461441	0.0193186290138563	SLAD_vs_SLAD-2PE	18.4030447956435	18.3727422910872	18.4325541957632	18.3315957909246	18.3984257932245	18.642541999176	18.3311034839675	18.6303666132387	18.4269727908631	18.3517980579796	18.3210624718595	18.3628292366607	18.2178230376476	18.2539127712814	18.4066169972857	18.4518213911025
Saccharopine_negative	277.14083	0.964440661594153	0.0795760845853373	SLAD_vs_SLAD-2PE	19.0019114903228	19.0735025086879	19.3971631071433	18.8183741484241	18.9768591462032	18.8121193218788	18.8523022767756	18.799746908313	18.6870452994032	19.0479666627343	19.0107793619257	19.2268555921736	NA	18.9520768170094	18.8167927830674	18.6185447939023
Hypoxanthine	175.00174	0.977946531461441	0.113963285187523	SLAD_vs_SLAD-2PE	18.7833391412102	18.5485336236152	19.3754723339555	18.9191398854203	20.0945170886547	20.0911879119816	19.9044862282774	19.8783153290683	17.8584029103584	18.8884280754062	19.0895519304031	19.3342489272833	20.5694077624291	20.265124582755	20.1872071502437	19.685374874153
D-Proline	154.02626	0.91556370770613	0.348596877849719	SLAD_vs_SLAD-2PE	NA	18.8024103373404	19.0088541141659	18.7355199018967	18.7051403634093	NA	18.420023995559	18.4611571323666	18.7298436603087	18.4261218918542	18.3101002136204	18.5352591940218	18.2424924887053	18.3578784944607	18.604506666457	18.4136459321197
Deoxycytidine	228.09786	0.977946531461441	0.0823165748563	SLAD_vs_SLAD-2PE	18.6437797464087	20.1271571860316	19.3063346866068	20.0346354862405	19.3252675308796	19.5344932793596	19.5863140349935	19.7261463899198	19.0089743029868	19.8747284922111	19.7207535094306	19.1781845012339	19.7436709173237	19.17119046993	19.6478251989707	19.7198460559994
N-Acetyldopamine	196.09667	0.964440661594153	-0.25589767642111	SLAD_vs_SLAD-2PE	18.7344632525353	20.3182248951636	19.0645440557121	20.414171918888	19.6485140356489	19.3336138792935	20.1504397616262	19.9446590719488	20.1708126378639	19.987212450883	19.7979909821569	19.5989787570797	19.9525483717645	19.2416264338992	19.6004810791843	19.6671980655166
5-Butyltetrahydro-2-oxo-3-furancarboxylic acid	209.0784	0.977946531461441	0.0395552207527068	SLAD_vs_SLAD-2PE	19.5072437692129	18.7481547381983	19.2466818670858	18.9720234905071	19.3734052889527	19.170460508488	19.2324230688837	19.2826139992387	19.1908701226973	19.0041521026283	18.971148386783	19.1497123698847	18.9915297959975	19.2433714589194	19.0561220437848	19.018572511182
Argininic acid	198.08542	0.964440661594153	0.0833074608795563	SLAD_vs_SLAD-2PE	18.5744097261107	18.41094375406	18.5986740850825	18.8713518981075	19.1778001018468	19.7000714634914	19.5790568487608	19.5718828289347	18.5629969837786	18.5315348472014	18.4877264050408	18.5398913838217	20.133382605709	19.776012397001	19.938402717322	19.5570157717257
Ne_Ne dimethyllysine	175.14408	0.91556370770613	0.220938381390273	SLAD_vs_SLAD-2PE	18.7866734344302	18.9795269263644	19.0316970432497	18.8085535875433	18.4237884646093	18.5828097757035	18.4463765216466	18.269057669342	19.0859947404805	18.6654832124088	18.3021560658347	18.6690634473024	18.3822951485352	18.4387675824979	18.6019448177984	18.348003178478
L-Methionine	150.05819	0.91556370770613	-0.34223079096752	SLAD_vs_SLAD-2PE	18.6229800204081	18.8558118124385	18.4543900566963	18.9677682527383	18.4970037165216	NA	18.4258152546382	18.461175060034	19.754258082074	18.8539279633796	18.8429062656172	18.8187809950804	18.3810737696469	18.5046521333245	18.4112220579077	18.4124952566578
(alpha-keto-dimethyl-delta-N_N-Dimethylguanidynol) valeric acid	202.11857	0.91556370770613	0.166603023378851	SLAD_vs_SLAD-2PE	NA	18.604851781467	NA	18.3893352658376	18.2701376839101	18.2355162471384	18.2326601278426	18.2822627220913	18.2877251637565	18.3828215259528	18.3209248111111	NA	18.364095843959	NA	18.3454114971997	NA
Alanyl-Leucine	225.12112	0.964440661594153	-0.142144899506437	SLAD_vs_SLAD-2PE	NA	18.3527019080029	18.3340539112156	NA	18.4342429667503	NA	NA	NA	18.3746115726861	18.5964340455452	NA	NA	18.6894459062159	18.4178872314541	NA	18.5521855454129
Leucyl-Valine_negative	231.17037	0.977946531461441	0.0269557131387543	SLAD_vs_SLAD-2PE	18.7396733103723	18.6368211284218	18.4325632369904	18.4427139484249	18.4801837123481	NA	18.4049256096561	18.3535974413217	18.7640411652477	18.339015763357	NA	18.5049046501361	18.3725632798029	18.4508354292998	18.3165894621058	18.2248686946899
Glycerol	131.0104	0.964440661594153	-0.112674100322927	SLAD_vs_SLAD-2PE	20.0703259621585	19.7029615971345	19.3183028118054	19.3657301023527	20.8517652513123	21.0609618495568	20.7479301477159	20.7424073143013	19.9382416769031	19.7334930609869	19.9266685955033	19.3096135413495	20.8774485584168	21.1137678977217	20.8887547204762	20.6792476589806
5-Acetamidovalerate	182.07874	0.977946531461441	0.0127479262368055	SLAD_vs_SLAD-2PE	19.1827191045129	18.7935473913345	19.0859038420039	19.2898269963358	19.335719558909	19.2412899979912	19.1703947889667	19.1844159929358	19.2273974854552	19.0155197298846	18.9943289446783	19.0637594692218	19.3015407465645	18.9883259018266	19.1153251015743	19.3640022829955
Dihydroneopterin phosphate	336.07101	0.964440661594153	-0.0664528404745397	SLAD_vs_SLAD-2PE	NA	18.5339374500914	18.5613692153906	NA	18.3697102571232	NA	18.3584212572823	18.4639228226953	18.7316828563676	18.6026890605478	18.6731221250851	18.4489306508616	NA	18.6926573769364	NA	18.5752184936445
Deoxyribose	173.02092	0.969578874182163	-0.0657391850089688	SLAD_vs_SLAD-2PE	18.809931939824	18.7135246866111	18.5821649200983	18.6436243362721	NA	18.6360460723437	NA	18.2786510927142	19.1127396958051	18.5434489578223	18.69626020828	18.659753760934	18.367147711913	18.5410001169411	NA	18.3719618537608
2_2_4_4_-Tetramethyl-6-(1-oxopropyl)-1_3_5-cyclohexanetrione	261.10961	0.964440661594153	0.151556844345421	SLAD_vs_SLAD-2PE	18.9030762432732	18.6568385429513	19.0490360724518	18.7396914432458	18.8251720200557	NA	NA	18.8017423569536	18.589581196594	18.7773371527352	18.6865659552477	18.6889306199635	18.4423542013915	19.0130382813318	18.4981036499726	18.5079885569681
Homocitric acid	229.03206	0.91556370770613	0.229024894154712	SLAD_vs_SLAD-2PE	20.5676517938422	20.6523927521877	20.575840700953	20.3276394093784	18.3865249500314	18.7899022343451	NA	18.0437786700088	20.5242003402069	20.10895064901	20.3643015973736	20.209972493152	18.2351740521163	18.7369378649191	18.7737931135368	NA
Pyroglutamic acid_negative	152.03186	0.91556370770613	0.189846468284131	SLAD_vs_SLAD-2PE	19.1473557848232	19.2003835784821	19.5529682241229	19.4827961091389	20.6851268974403	21.0912664074291	20.6071410083035	20.7463952038256	18.8055019538413	19.1739703607416	19.4193720011659	19.2252735076818	20.8176481633299	21.1383303645952	20.8326392102737	20.8396124968585
L-Kynurenine	231.07477	0.99398250057786	0.00198083027617102	SLAD_vs_SLAD-2PE	18.4144514721247	NA	18.3035840279372	18.4710898285068	19.1817928194357	18.9159620483273	18.8621037851401	18.6763058407251	18.3430180654798	18.5674547774907	18.3274136535537	18.3396906204627	20.0033772319935	18.9614936567342	19.6536824204708	18.5835832632601
2-Keto-6-acetamidocaproate	210.07368	0.964440661594153	-0.246582164517744	SLAD_vs_SLAD-2PE	18.7923915534222	20.7982271097559	19.1322114935389	20.0060589698838	19.7447451401453	19.8558912997794	19.789453487515	19.9823843206363	20.1458077378834	19.9576551110207	19.9764896443972	19.6352652913705	20.3988072431455	19.9895040607235	19.4025623819834	19.4909151901282
D-Ribose	173.04228	0.964440661594153	0.256537628302848	SLAD_vs_SLAD-2PE	19.0414374054288	18.8485869399491	19.5025532396981	19.1544506808944	20.1148694395075	20.0634269335231	20.6016054374693	21.1104722432332	18.6085476310776	NA	19.2234931148059	18.8086175686857	18.1738224552985	20.2424691874634	20.2354153167639	20.4193388598149
1-(3-Aminopropyl)-4-aminobutanal	145.13387	0.91556370770613	-0.141788730541226	SLAD_vs_SLAD-2PE	NA	18.3408672091353	18.3053583371248	18.2969943737882	18.287874025471	18.3702564834463	18.2442518675383	18.4330944060129	18.5061689891874	18.5441706657045	18.4374123133367	18.3370295140008	NA	18.484102483545	18.4089505060821	18.3059050813134
Valyl-Isoleucine	253.15118	0.977946531461441	-0.0273753244006194	SLAD_vs_SLAD-2PE	18.3694847441662	18.3141257656662	18.3434655606287	18.488633970007	18.436165447899	18.2999321389646	18.3530150902255	18.4396550699932	18.3543860324205	NA	18.4582196366148	NA	NA	18.3614028330945	18.5068611608547	18.5259254166573
Heptyl acetate	181.1193	0.964440661594153	-0.0886589669756042	SLAD_vs_SLAD-2PE	18.7671913724572	18.447472181875	18.4996555957795	18.5009880338764	19.158834517612	18.6427167242829	18.6904117115279	18.5627414159752	18.2848785740724	18.5818311302069	19.0964651638648	18.6067681837465	18.2801197272023	18.632626733637	18.4695606335596	18.4969315425628
D-Alanine	128.01045	0.977946531461441	-0.0290014755888492	SLAD_vs_SLAD-2PE	18.310506136504	18.3581417258751	18.4083901170685	18.6257956358696	19.3227531534905	19.4083387386334	19.3283354783006	18.9628861832554	18.4272124536957	18.3890280226443	18.5380685041849	18.4645305371477	19.7261078538052	19.5175271600272	19.6367852154677	19.2229644293779
Cnidiol C	193.12005	0.91556370770613	-0.128389231063785	SLAD_vs_SLAD-2PE	18.4326396070542	18.443458385279	18.4116040812282	18.4965333640512	18.2149517129039	NA	18.2984202980001	18.4868668724775	18.4163139553919	18.5853065473361	NA	18.7217237686728	NA	18.5456361588674	18.5405553886217	18.5399153994481
N-Acetylornithine	197.08971	0.964440661594153	-0.159569959502083	SLAD_vs_SLAD-2PE	NA	18.4438124365748	18.473428142541	18.516667067625	18.819273325147	18.6997278401126	18.6799526893838	18.7345454886548	18.6633584586744	NA	NA	18.6117198914903	19.2763754140825	18.6705054480921	18.8673895960562	18.6680618523352
3-Dehydroxycarnitine	146.11765	0.964440661594153	0.168721655361097	SLAD_vs_SLAD-2PE	19.4376811281339	20.1647363657859	20.118027866511	19.6915300692228	18.6956659979651	18.8588191295928	19.0206822488821	18.6272586007196	19.63682513895	19.9519580168791	19.4516168592004	19.6966887931798	18.7343939747132	19.0559379819583	18.9266721682248	18.6726825017884
Symmetric dimethylarginine	203.1504	0.91556370770613	0.298031766927043	SLAD_vs_SLAD-2PE	18.8403009927005	19.0689132419329	19.5361879902203	18.7150301755779	19.0095082096552	18.5121099437376	18.4231106462587	18.3934166645293	18.4560190545084	18.8570739783398	18.9131359666943	NA	18.2621394371237	18.8940395146987	18.347473873291	18.5375825275366
Arginyl-Threonine	276.16743	0.91556370770613	-0.16704738850737	SLAD_vs_SLAD-2PE	18.4316453883438	18.4154640734592	NA	18.224516976905	18.3775742117951	NA	18.4541341990587	NA	18.5034140717732	NA	NA	18.545098331047	18.4077869006454	18.5468234469931	18.6246161049037	NA
Menthyl ethylene glycol carbonate	267.1567	0.964440661594153	-0.119230350606433	SLAD_vs_SLAD-2PE	18.7349794651979	18.3768543941532	18.4445499029396	18.5237118770275	18.4257444028012	18.5680691657237	NA	18.4468507135925	18.8725913484728	NA	18.5328763284346	18.5122951044005	18.8597787756248	18.6990265606484	18.4312534137394	18.4378832423423
Cytidine monophosphate_negative	346.04085	0.91556370770613	-0.282782994367626	SLAD_vs_SLAD-2PE	18.3732576977046	NA	18.4961387540417	NA	18.8343123188458	18.9449781556201	19.2221941091249	19.1702954156798	NA	NA	18.7174812202408	NA	19.2714352111557	19.252616992897	19.6044460740085	19.1829485414612
D-Xylose	189.01619	0.91556370770613	0.411273189908258	SLAD_vs_SLAD-2PE	18.8050052830546	18.4306357865376	19.0534646199787	18.5614543323281	19.4774814725838	19.0654042997181	19.7697632206039	19.4974098496187	18.2388275757428	NA	18.3639060553901	NA	19.6419589815259	19.0272945781114	19.708872855684	19.5459038215937
L-Asparagine	171.01894	0.964440661594153	0.141630959328669	SLAD_vs_SLAD-2PE	18.6184776532256	19.5366179386328	18.8827481511099	19.1216368934198	18.3031654578673	18.6560584579838	18.6732577801977	18.6069392346568	19.4978144964935	18.7438492031303	18.5924126319383	18.7588804675113	18.7015295045442	19.1884962360606	18.6454867059633	18.4073552783798
Valyl-Proline	215.13905	0.97432569927678	0.0560007034782934	SLAD_vs_SLAD-2PE	18.5172717644086	18.335493135615	18.6575017840703	18.5278383238556	18.5702549630064	18.3242934335548	18.4271399169794	18.3732739812499	18.5624773685532	NA	18.344573728465	NA	18.3125295002974	NA	18.5094143010599	18.2456939247341
Prolyl-Alanine	209.08977	0.91556370770613	0.241145231927469	SLAD_vs_SLAD-2PE	18.398470780999	19.2598494272362	18.8080742413939	18.7237354625166	18.5003687298012	18.7136580603703	18.6298900668849	18.7962683892897	18.4228283850121	18.869510934227	18.4200270354353	18.5131826297614	18.8711598838208	18.3595804089864	18.9350115467404	18.6146950911404
gamma-Glutamyl-beta-aminopropiononitrile_negative	200.10334	0.977946531461441	0.0466995752588097	SLAD_vs_SLAD-2PE	NA	18.7966350724442	NA	18.3173627459142	18.3429111365661	18.4410624797774	18.2336129974833	18.3424127295022	18.7735444668105	NA	18.2470542010304	NA	18.5805613620174	18.5982092590124	18.2413340419461	18.4854206266139
4-Acetamido-2-aminobutanoic acid	161.09254	0.977946531461441	0.0456671234744199	SLAD_vs_SLAD-2PE	18.6591588547998	18.7434673114881	19.1303100752792	19.1330927100454	18.67600724058	18.8349423679974	18.2839347864594	18.9880022260766	18.1998598909519	18.9541067124009	19.4469711257519	18.8824227286101	18.4220454840856	19.1839658132154	18.7237529863321	19.520882420342
L-Aspartic acid	134.04461	0.964440661594153	-0.0609320979964494	SLAD_vs_SLAD-2PE	18.4307345174684	18.4901122724005	18.3192079066822	18.2438479978936	18.5406372734423	18.3230429681587	18.1868325407489	18.5307867435525	18.3846719705295	18.4541127441951	18.4560859889121	18.4327603827938	18.4075252959001	18.2635819247953	18.2768903582949	NA
L-Serine	144.00608	0.964440661594153	-0.0808870392654164	SLAD_vs_SLAD-2PE	18.4305306879681	18.7762932502115	18.3575358029628	18.3449815453629	18.3468262525839	18.5163024451064	18.5888194380887	18.7991466035465	18.668619896141	18.5623093471445	18.4596947245714	18.5422654757102	18.4120450326318	18.4022256942126	18.3283411421583	18.3837511463443
Diaminopimelic acid	213.08583	0.964440661594153	0.343769290838743	SLAD_vs_SLAD-2PE	NA	NA	18.6689386334901	18.5284408774433	19.163625327249	19.1546736494134	19.8141382586681	18.3399576330852	NA	NA	18.3152626560354	18.1945782732204	18.5540222631826	19.0728383711964	19.6053659360156	19.1753224910442
Aspartyl-Lysine	262.14016	0.964440661594153	-0.108263765600583	SLAD_vs_SLAD-2PE	18.4747089706241	18.4716142439522	18.6590920855754	18.8531050315917	NA	18.2676182733983	18.4230548125721	NA	18.7190063273188	18.5388690445704	18.6989303121082	18.9347697101483	NA	18.5501685596172	NA	18.4058069627863
1_2-Benzoquinone	131.01037	0.91556370770613	0.518113336561939	SLAD_vs_SLAD-2PE	18.9142415527164	19.1110614602365	18.7202533669827	19.301914988331	18.3549447798516	20.2127871222097	19.486847775315	18.4536917496254	19.0594203401179	18.3542744274152	18.4586034912588	18.102719763227	19.8420816285371	19.2243487743205	19.1867615123834	19.5063389986638
N1-Methyl-4-pyridone-3-carboxamide	175.04713	0.977946531461441	0.0286488130921185	SLAD_vs_SLAD-2PE	18.5001297844496	NA	NA	18.4335762586267	18.4972552704411	NA	NA	18.3995743802148	18.3856882932589	18.4829655456955	18.4430366923886	18.4411263024413	NA	18.5393377652401	18.3788468979519	NA
3-Methylhistidine	170.09236	0.977946531461441	-0.028189957715675	SLAD_vs_SLAD-2PE	18.8235234872912	19.0863414022149	18.7743610013233	19.1006691429799	18.5948838421087	18.8010365180781	19.0397403102259	18.5693475142067	18.8647303350245	19.2055938081198	19.1504770533099	18.6768536682178	19.0398678747227	NA	19.0112353180845	18.8870936928315
N-Acetylputrescine	131.11766	0.964440661594153	0.169413768145589	SLAD_vs_SLAD-2PE	18.6813214255511	18.6412945665816	19.3390389135304	18.7036772423669	18.411881430044	18.8385294260763	18.5247079558945	18.2770486404163	18.2264720683145	18.7700088653432	18.8254221910199	18.86577395077	18.1231288655137	18.9031271699271	18.3965964035783	18.3912453049913
N-Acetylglutamic acid	212.05389	0.964440661594153	-0.264776139296167	SLAD_vs_SLAD-2PE	18.6154301132818	NA	18.2075738306224	18.4456495622239	18.6975063684031	19.1882884320083	19.3694949580643	19.3744493455704	NA	18.5448172981385	NA	18.8305039845392	20.155701150208	18.919697158034	19.4771948885423	18.5412186418018
L-Glutamic acid	146.04597	2.07936829674157e-07	-1.81351024530804	SLAD_vs_SHAD	21.3532138572552	21.4868869444204	21.601448326101	21.563428962459	23.1055129516228	23.6808007084779	23.3372107796283	23.1354946317387	21.2685250808412	21.1366354485252	21.0916772201842	21.2414475353571	23.7797625431815	23.672307490928	23.4712980135982	23.2188914258534
Glutathione	306.07656	0.00607016042266692	-0.686631469307034	SLAD_vs_SHAD	22.811882873946	22.5087289783787	22.8343569295163	22.6748959925158	23.0903911192307	23.8979305320871	23.275147888583	23.3129211116841	22.4974949863279	22.0780884712542	22.4732727607104	22.47255627136	23.3388070503907	23.9242879153749	23.4182520534821	23.5340004899462
(R)-mevalonate	147.06629	0.794937801544507	-0.082928952978083	SLAD_vs_SHAD	20.4468962085919	20.2813037314162	20.8285174649411	20.0317276251544	20.3980070371439	20.9302273664815	20.2169607186447	20.3749657197457	19.8749830609774	20.4701184099407	20.0773544292055	19.9796264356075	20.3777058236365	20.7825999411477	20.477784777287	20.8427817666993
2'-Deoxyguanosine 5'-monophosphate	346.05593	8.14190488809637e-06	-1.77800400501308	SLAD_vs_SHAD	20.0414477959253	20.30774853199	19.2598603707463	19.7170922021751	21.4115501212848	21.3493336134769	21.9936173179876	21.6836638681397	19.9226505432986	19.4874915173972	19.7697708525531	19.4318906020371	22.038330498257	22.0896205176452	22.025635602476	21.8130087459131
D-Aspartic acid	132.03024	0.593530901838445	0.224071418987201	SLAD_vs_SHAD	19.2223107056129	20.5210282857792	19.3781150388044	20.2739337480965	19.697579634298	19.8790793351965	19.4547660743019	19.4676770585478	20.3666789617718	19.5505622404959	19.5004883184803	19.1432663848557	19.8885644004894	19.6394055782008	19.7576560942175	19.529255262074
Saccharopine	275.12493	2.98184978183946e-05	2.1957848741155	SLAD_vs_SHAD	20.8047070309091	20.3260436336993	21.1748792838209	21.087709271726	18.9955550868923	19.2350367910678	18.4124086375093	17.9671992082238	20.0568675919894	20.2803791889408	20.9466899740714	20.8129917665586	19.1969465543891	19.0830620291738	18.9149820234727	18.5968200798988
(S)-2-Aceto-2-hydroxybutanoic acid	145.05074	0.150604003764405	-0.425882505498137	SLAD_vs_SHAD	19.9790529418347	19.8112983830163	19.7238220951637	19.7240913735027	19.7130000930663	20.1799843460919	20.3057836725174	20.7430267038343	19.931977830746	19.8757079548907	19.4116138478655	19.6259880522082	20.5947806553728	20.2629779351775	20.0766404358359	20.8437090315263
L-Histidine	190.03884	0.390560285015591	0.201472331035422	SLAD_vs_SHAD	19.227462833447	19.8903854024985	19.3487325124412	19.5712279227973	19.2503788430567	19.6065420280071	19.2546054486235	19.120393027355	19.729613777224	19.2768114004069	19.2923944546085	19.2024128625893	19.3719128051643	19.3046028689647	19.3714574953132	19.4470319911773
N-Acetyl-L-glutamate 5-semialdehyde	172.06172	0.00341769842898231	-1.3641425859547	SLAD_vs_SHAD	NA	18.5937386210916	18.4136543849008	18.63021575056	19.4856779652746	19.848574093055	20.4270794258409	19.8787172017181	18.3394784563119	18.5550665301141	18.5572865922995	18.9076259491505	21.0279744454587	19.6792990208388	19.7508197668948	19.5922647194381
N-Carbamoylsarcosine	167.02305	0.11040862279871	0.741204596518006	SLAD_vs_SHAD	19.728287572835	20.5003657232031	19.3164200350543	20.2710779712147	18.7814634834751	18.9501701160461	19.5461973665687	19.5735019501452	20.6603058369223	19.2835275680112	19.1954316407121	19.4676936295281	19.7342187809073	19.5053914925994	19.4694697083317	19.3929075332063
Gulonic acid	195.05077	0.00479515607157806	0.854844592774469	SLAD_vs_SHAD	18.7304307420504	19.6868410719126	19.6674126541648	19.2213026833033	18.7177911015355	18.6282123489136	18.1593215616513	18.3812837682328	19.2371672472135	19.2977045265393	19.0785544037469	19.251905285353	17.915344464573	18.6636766542706	18.3937717151166	18.2589140416221
5-Phenyl-1_3-oxazinane-2_4-dione	190.05027	0.794937801544507	-0.097828543245658	SLAD_vs_SHAD	18.4430235715197	18.5110885486475	NA	18.3931861468448	18.2568884809036	18.6250063195624	18.6540406490531	18.6517764128128	NA	NA	18.2686260032587	18.4053965779113	19.3399160698083	18.2984101636113	18.4353332084853	18.3933385200212
D-4-Hydroxy-2-oxoglutarate	196.98594	0.043923838125484	0.594621977500161	SLAD_vs_SHAD	NA	19.1425611095333	19.574443255247	18.6784201500291	18.415738052373	NA	18.4147698409558	18.7810506889801	18.8457129873794	18.9821611589677	18.8474118752618	19.1739483560652	18.80044993381	18.9798366804128	18.7633973266009	18.486671833254
Pantetheine 4'-phosphate	357.08867	0.429654188375395	0.348144458211031	SLAD_vs_SHAD	18.5419286845161	18.4498842743436	19.4350314062692	NA	NA	NA	18.5898911959698	18.3317161310274	18.2639919766519	NA	18.425927731996	NA	NA	18.4752206036493	NA	18.3880074715712
Cyclic pyranopterin monophosphate	362.05082	0.00189854363900491	-0.724207542506146	SLAD_vs_SHAD	18.4610361043704	NA	NA	18.4160992063291	19.1135238781264	19.0963362658561	19.2426463313259	19.1985943161153	NA	NA	18.3720389875756	18.4562257492895	19.4616170603244	19.0344173035824	19.2091989966972	18.9266954434498
Pyroglutamic acid	128.0355	0.00144116625598444	-0.514426757527211	SLAD_vs_SHAD	18.4330436468821	18.3773472576981	18.4017158960048	18.5117126319602	18.7827943791291	18.9605711451116	19.2123847252203	18.825776213193	18.3349441834205	18.3799646680445	18.4870932073909	18.5921302689309	19.1712620268768	18.8313704621155	19.1656822810714	19.1255153307991
Quinic acid	191.05594	0.000929002633417451	0.981949324586271	SLAD_vs_SHAD	19.1985225436846	19.4024815588658	19.7442339028895	19.3379228971882	NA	18.7603596264852	18.4723186691863	18.0838444075408	19.0634473844244	19.2689950197852	19.2149754081511	19.1816160313462	NA	NA	18.3526919381377	NA
Maleic acid	150.97996	0.357490641665496	0.105820588271996	SLAD_vs_SHAD	18.4707501889574	18.4409459553012	18.4368704046692	18.5345139512227	18.2560755221088	18.5074105072332	18.3661582289824	18.3301538887381	18.6703366125239	18.6223317527727	18.7428879281822	18.5809729196059	18.3141009330286	18.4485735253276	18.291620055959	18.3648444093214
N2-Succinyl-L-ornithine	231.09823	0.390560285015591	0.14455874906518	SLAD_vs_SHAD	18.4584787556912	18.3609982598418	18.6433535861058	18.7800986833352	18.4765535315653	18.3656664125163	18.244459754303	18.5780145903286	18.4289041903869	18.5955856304858	18.7392788888463	NA	18.3930573901592	18.3974545103682	18.2341099713167	18.4132425170335
L-Fucose-1P	199.03812	0.819464003657435	0.0511449021001198	SLAD_vs_SHAD	18.4724361662373	NA	18.5820706313133	18.2421659079269	18.3971999535497	18.4194423831552	18.5095579624276	18.1981170331038	18.3523903990263	18.2764588649961	18.2381963355389	18.5039157864314	18.4216965753547	18.4974802237172	18.4234726864144	18.9827766181248
Pantothenic acid	218.10331	0.455296042668523	0.143402582985075	SLAD_vs_SHAD	18.5323032830146	18.371959261262	18.4552150065497	18.4865756981377	NA	18.3181107292559	NA	NA	18.3787586876177	NA	18.5293065560837	NA	18.222227469987	18.3481033494711	18.284877102207	18.3873913555966
Fagopyritol A1	341.10862	0.1541571944004	0.816838847549587	SLAD_vs_SHAD	18.632898948355	18.7183228898375	19.5692640227726	18.6670051629383	NA	NA	NA	18.0800339084262	18.342509984566	NA	18.7062978964069	NA	NA	18.5448430346383	18.4013657795637	NA
L-Galactose	179.05604	0.487159754673418	0.0876268425711721	SLAD_vs_SHAD	18.4332727722716	18.4119278796278	18.5601861717968	18.3221989691735	18.4150422185007	18.5326670357396	18.2359489202306	18.1934202481141	18.2929792931152	18.3053571586794	18.2925710526412	18.3278391554741	NA	18.3663970213886	NA	18.3937719332655
Diketogulonic acid	191.01982	2.92127314471948e-06	4.01115034785961	SLAD_vs_SHAD	26.3279281658785	26.5379581515952	26.5486274913954	25.995041690066	21.9595545775235	23.2701022154716	21.3703811233206	22.7649161911809	26.4938036138857	25.7366791832254	26.1650457235126	25.826870330623	19.7989458204368	21.5817901565098	20.5849905272169	21.1054604004035
Deoxyguanosine	302.06623	0.184921896388189	0.77383470482599	SLAD_vs_SHAD	22.5114254165096	22.8146882370836	21.9479581952898	22.6207915114389	22.1826068296794	20.4181076037793	22.3301720778789	21.8686380296804	21.863400807527	21.7543506910228	21.2307104945887	21.7893109766785	22.6743477419992	21.0617517820545	22.3417171354306	22.0895385098265
Hydrogen phosphate	132.94637	0.392680367151258	-0.281588286491335	SLAD_vs_SHAD	21.8030429029714	22.0055506686257	21.361536707053	22.0716079890072	22.0098689170386	21.9298228157034	22.2056062410824	22.2227934397983	22.5825758667188	21.5714049144626	21.4777598377099	21.6783154616388	22.5001473424859	21.9354377270008	22.1338261468667	22.1432746000199
2_6-diaminohexanoic acid	181.07497	0.724724574232692	0.0491638315034635	SLAD_vs_SHAD	18.3917471841471	18.4294980731827	18.4152464017445	18.6380417980716	18.5092708966241	18.3441339930084	18.4241244369794	18.4003488045201	NA	18.348177859437	18.4632939104286	18.3687505022405	NA	NA	18.5766152976415	NA
2-Isopropylmalic acid	175.06127	0.819464003657435	0.122151358708429	SLAD_vs_SHAD	18.7933793361401	20.0257655595689	19.3469743332077	18.9547700196931	18.4594474402853	20.1250175213634	19.291682768137	18.7561360839904	19.5364350472179	19.1131322307036	18.9348068520509	18.9457223698469	18.8687391692941	19.4616738133298	18.7999677506537	18.4634190902863
Uridine	243.06233	6.52961613278666e-05	1.11858230678208	SLAD_vs_SHAD	19.4096624255997	19.4353657413617	19.7019347914619	19.1313152808609	18.5460462728562	18.4599681651656	17.9889261643951	18.209008409739	19.4551921224994	19.3468332212188	18.9782340270113	19.2062701168385	18.173391227893	18.528651638545	NA	18.2556643390414
Glycerylphosphorylethanolamine	214.04846	4.66143443094458e-05	-1.45495600842737	SLAD_vs_SHAD	18.7711925448817	18.5218074916882	18.9989123184853	NA	20.0124897138428	19.8024245991728	20.5178450120767	20.5429478486908	18.7910258177691	18.8799846751084	18.4635734326435	18.8848327963655	20.6926511179361	20.3639654187212	20.7339728222628	20.622864953658
L-Arginine	173.10431	0.390498701290685	0.179358682446676	SLAD_vs_SHAD	18.3450296412155	18.5987798574333	18.559196372233	18.8282104123522	18.4847590386421	18.4461772819821	18.4398346511879	18.243010581635	18.6107077226075	18.9022778604033	18.7474316817875	18.3366510345239	18.4217808946377	18.5263226139084	18.7262700536783	18.3123081630759
Trimethadione	142.05111	0.0931139391544122	-0.614829157034592	SLAD_vs_SHAD	18.7532267671457	18.7481046752732	18.2008949705277	18.6747733235726	19.3574700871466	19.0022165525533	19.3439619023219	19.1326678226357	18.8399614215507	18.8081701431503	18.3973443735297	18.3778236558162	19.8381149438135	18.4309592628483	19.2229409296623	18.6151737245969
L-Leucine	130.08621	0.437490754025524	-0.0857763763997283	SLAD_vs_SHAD	18.2783717795617	18.2443329737828	18.3196281944616	18.2967404521808	18.3958134830775	18.4733655339414	18.3710293916714	18.2419704968955	18.4883836499355	18.3154863103044	18.2113324367684	18.285749481315	18.350304052819	18.3150600358652	18.3451344330132	18.2388037678834
5-Keto-D-gluconate	229.01211	0.402846438994891	0.274136039961512	SLAD_vs_SHAD	19.3080201211088	20.0083635184492	19.6231112278624	19.2584363094532	18.9049959182785	19.9500945069456	19.0489480272414	19.1973485645619	19.3827705570735	19.2451943464487	19.5327031633129	19.5935204232742	19.7617410669669	19.9809148213329	19.406275793764	19.4022382398323
L-Threo-3-Phenylserine	180.06651	0.947853610106665	-0.00864519662586716	SLAD_vs_SHAD	18.3135453057887	18.4929946333407	18.3545901464349	18.475743173512	18.4875296094632	18.425633020527	18.2283857519606	18.5299056636289	18.3354607221596	18.5712684614394	18.5134543853525	18.2671262094651	NA	18.1888417866528	18.293727448478	18.2547804138844
L-Homoserine	154.02766	0.337334354227139	0.306577560430135	SLAD_vs_SHAD	18.6098447898574	19.2012309360068	18.5869000264482	18.9162280166836	18.3142424272439	18.4516972425555	18.8045606087869	18.5173932486892	19.4881250725325	18.6836855485224	18.4370309176822	18.8639752482623	18.7745216956455	18.4623875055789	18.3961510551777	18.38308345137
L-2-(Hydroxymethyl)-1_2_3_4-butanetetrol	187.03789	0.00543924975889891	-1.20637282417141	SLAD_vs_SHAD	18.6498256225774	18.77545874995	NA	18.849276657944	19.280346450859	20.3915846904197	20.0608200528082	20.1254881432275	18.5528523283092	18.593178374531	18.8004772725134	18.6444148456641	20.94677697589	19.8578746064911	19.755850313204	NA
gamma-Glutamylalanine	253.06061	0.913878591821008	0.0257453471146043	SLAD_vs_SHAD	NA	NA	NA	18.384725522486	18.45780464911	18.2818237764291	18.337312100575	NA	NA	NA	18.5006293824434	18.4151872876683	18.3329137853133	18.3674923299371	NA	NA
5-Aminopentanoic acid	152.04902	0.888611565788561	0.0185107578209376	SLAD_vs_SHAD	18.5199730195332	18.3666080969462	18.3192421336714	18.4680132324828	18.5237488843384	18.1980078316915	18.4902520230164	18.3877847123036	18.4779076570096	18.3120529649507	18.3925154114306	18.3603561633338	18.2791768562499	18.3295356081977	NA	18.4565298010374
Ascorbic acid	175.02496	0.123877744214123	-0.180279111953162	SLAD_vs_SHAD	18.346148030874	18.3149190931901	18.3307552824758	18.3099410901318	18.4481329010276	18.6381596395807	18.4443362810625	18.4922511228135	18.3823346700224	NA	NA	18.2821770961496	18.4934846081794	18.4247974046812	NA	18.6532361099419
Aspartyl-Hydroxyproline	281.05473	0.00374066072453334	0.688224807214478	SLAD_vs_SHAD	18.7572593298611	19.0613947079192	19.2740427489001	18.9426440856001	18.4681425236816	NA	NA	18.1730782980297	18.8293654594149	18.9369387380671	18.9352793761104	18.9645307081976	18.1683654156105	18.6384176098041	18.37811213023	18.456891185787
Cysteinyl-Glutamate	249.05497	0.0242748691700727	-0.691502783571792	SLAD_vs_SHAD	18.6377589630327	NA	19.4205647519244	NA	19.4320926431644	19.8585714825949	19.8060235157586	19.7859709226833	NA	18.6592048750776	18.8822226355349	18.8830307337724	19.7404671167595	20.0836366423148	19.8579455267221	20.130009832038
4-(2-Aminophenyl)-2_4-dioxobutanoic acid	206.04645	0.474178055956939	-0.219059547850321	SLAD_vs_SHAD	18.3764162195998	18.671176576233	18.3559970201003	18.3472042710355	18.3473394123359	18.6074939872651	19.1533159246946	18.5188829540743	NA	18.6590089660273	18.2085675893998	18.4939135132867	19.5009784382133	18.5831012086697	18.7907097729389	18.6083911856209
Citrulline	174.09037	0.29972933329314	-0.226986353454784	SLAD_vs_SHAD	18.2240604793223	18.4719991424383	18.2916754503697	18.3625449810907	18.2881055867532	18.7377482656092	18.8925647400282	18.3398068746496	18.284982183492	18.4755990716742	18.3986709490956	18.3380940088904	18.9803445229118	18.7518860682713	18.5817926588081	18.4154099354751
Galactopinitol A	391.10101	0.794937801544507	-0.259862791204636	SLAD_vs_SHAD	NA	18.4598285428688	NA	NA	19.4201245702412	18.4126007420374	18.586030763247	18.4600092607682	NA	18.6175350415112	18.3526138150036	NA	19.9832983144307	18.3552157114776	NA	NA
2-Keto-glutaramic acid	144.03037	0.54232269612937	0.0879900543034751	SLAD_vs_SHAD	18.2607742597111	18.6072415708603	18.3378313553645	18.6129578695811	18.3246455063884	18.4586476162967	18.3602670838547	18.3232846317633	18.3044660121121	18.4321251281291	18.6363142467056	18.3354485960282	18.3716430563073	18.3485978026879	18.4244952595829	18.4216220513493
Coumaric acid	163.04022	0.255999868209461	0.179190809449778	SLAD_vs_SHAD	NA	18.4521088442819	18.518105725833	18.6738534756775	18.2832217864955	NA	18.4152971294248	18.4079767015227	18.6319016524229	18.4200925423304	18.4532658427312	18.4587142266205	18.4475175289903	18.3818114240942	18.5935615367754	18.2814493233237
(2R)-1-O-beta-D-Galactopyranosylglycerol	289.06948	0.603100226913737	-0.142516655621304	SLAD_vs_SHAD	18.5582200978445	NA	NA	18.4505868208857	18.420358548133	18.8425061256411	18.7997771054679	18.5250386807034	18.3765519248833	18.3716926789399	18.3471810468693	18.3861322813682	19.0387852997226	19.0438440615224	18.5948902480436	18.3366948488606
Prolyl-Hydroxyproline	227.10321	0.794937801544507	0.0382454947189714	SLAD_vs_SHAD	18.40394345016	18.2970699775334	18.4425109126404	NA	18.4864802623444	18.2812481422098	18.3185268624168	18.2854618745982	NA	18.3288146482919	NA	18.3676586064369	18.422165786974	18.4337484024127	18.3513300303564	NA
Pantetheine	313.09869	0.0421908348821125	0.758960032933949	SLAD_vs_SHAD	18.7905572258844	19.3877199798395	19.7513555118992	18.9575491933479	18.4632597618728	18.6651023800195	NA	18.260144192534	19.2020602558045	18.7974423997861	18.3812828180253	19.2687255694737	NA	18.5366539780949	18.4176300612665	NA
Cytidine monophosphate	322.04451	0.918809482823225	-0.022768804006617	SLAD_vs_SHAD	18.3993565137471	NA	NA	18.6200294953413	18.4900147415903	NA	18.5527064741663	18.5546642098957	NA	18.3395077748179	18.3216569845885	18.4616199719938	19.0309682016327	NA	18.4636420618055	18.5970360170173
Fructose 1_6-bisphosphate	338.98863	0.474178055956939	0.151895200230982	SLAD_vs_SHAD	NA	18.6888469971866	18.4276080654491	NA	18.2661008486046	NA	18.5722790527218	18.3806170919341	NA	18.575940707971	NA	NA	18.4149178413978	18.5210106944013	18.3780136782	NA
L-beta-aspartyl-L-threonine	233.07824	0.877327849110953	0.0382830006543173	SLAD_vs_SHAD	18.3429155550361	NA	18.5558303788575	18.3389075956766	NA	18.3742681758691	NA	NA	18.3162129513262	18.4045835813984	18.2543445980923	18.515462095492	NA	18.3728855181867	18.3447829827659	NA
3-(3_5-Dihydroxyphenyl)-2-propenoic acid	179.03545	0.474178055956939	0.0922194513148398	SLAD_vs_SHAD	18.5192623962098	18.3893670791624	18.5635648623561	18.4233888492472	18.4329745307561	18.4486562834432	18.3088893344007	18.3361852331159	18.4778514200541	18.6040188994701	18.2742084501044	18.2246715862719	18.3935584527149	18.3520765677583	18.5084241045533	18.4862292612439
Phosphodimethylethanolamine	168.04341	0.730267780863821	-0.0521380212261562	SLAD_vs_SHAD	18.3912866055654	18.3320530014465	18.3713409558309	18.212781124017	18.3104072772398	NA	18.4392911549095	18.387311896674	18.3796489217229	18.7097105928688	18.500772585397	18.431828871311	18.4724167246829	18.4287293431484	18.4114172095285	NA
Ciceritol	553.15407	0.947853610106665	-0.026637896448424	SLAD_vs_SHAD	NA	NA	18.392504778664	18.7840138315977	18.8566879017689	18.3731065013896	NA	NA	NA	18.4901973448852	NA	NA	19.4469149356624	18.7881471479776	NA	NA
Hydantoin-5-propionic acid	171.04151	0.474178055956939	-0.0995369607637286	SLAD_vs_SHAD	18.2887304004571	18.4135939331883	NA	18.3148147446879	18.4143708778815	18.3914780131762	18.4829799613552	18.4655044284197	NA	18.3114268523223	NA	18.4931457438173	18.6322167276072	18.4055608439858	18.3155721460226	18.3749487998733
L-2-Amino-3-oxobutanoic acid	152.01186	0.874399016237165	-0.0194250101362243	SLAD_vs_SHAD	18.4357491340697	18.2330933190299	18.297193898352	18.3267541537456	18.2118753001365	18.2646816678046	18.4181200602536	18.4758135175475	18.3761570659604	18.3281996113921	18.3612695096318	18.4181484349087	18.3010772263554	18.316881341106	18.3643426694345	18.4369593314065
Pyroglutamylglycine	185.05735	0.402846438994891	0.129754560088994	SLAD_vs_SHAD	NA	NA	18.4665986554262	18.4786423120109	18.2929355764789	18.1753885242653	18.4425855291168	18.4605540646572	18.4243846478465	18.4865083814196	18.3850236799928	18.4736388931098	18.3663290020947	18.4051475846397	18.4999941447299	18.236663170477
Phytosphingosine	352.26253	0.0394518322103124	-0.641476674373674	SLAD_vs_SHAD	18.245546801346	18.4942868245642	NA	18.3881515454152	19.1429670718233	19.042403064466	18.9147272992288	18.9697894904104	18.413782004524	18.3617520037136	NA	NA	18.6394196612554	19.8113539335114	19.3908593179048	19.3913722588682
Ophthalmic acid	288.11968	0.811908254576456	0.0500645575330267	SLAD_vs_SHAD	18.3271881567529	NA	18.4652985619245	NA	NA	18.2853422848953	NA	18.4070153187161	18.4729829406441	NA	18.3772543674191	18.5509202060556	NA	18.3051446316219	18.4314992585748	NA
2-Phenylethyl octanoate	247.17147	0.794937801544507	0.0661388043351039	SLAD_vs_SHAD	18.7422855227701	18.3535707567114	18.5270615770622	18.373871904468	NA	NA	NA	18.4330586359178	18.3804193290584	18.2381299687323	18.2752363407642	NA	18.3542400179275	18.4295005353718	18.4943118109512	18.297403720595
Cysteinyl-Hydroxyproline	269.03769	0.595361793256973	0.12796355224723	SLAD_vs_SHAD	18.3964564013533	NA	18.4218205902247	18.607067988617	18.3471514411511	NA	NA	NA	18.4811669805358	NA	NA	18.450670534259	18.3441809678796	NA	NA	18.5102766652556
gamma-Glutamyl-beta-aminopropiononitrile	234.06511	0.392680367151258	-0.155795604608862	SLAD_vs_SHAD	NA	18.1278370908173	18.3067786673197	NA	18.3660930499674	NA	18.4791208280792	18.2740965729854	18.4267369710747	18.5771252355834	18.393495395287	NA	NA	NA	18.6194234126154	18.5361439840689
Serylaspartic acid	219.06305	0.573183562619946	-0.276715387541486	SLAD_vs_SHAD	18.4207007322106	NA	NA	NA	18.697416119752	NA	NA	NA	18.4631279244951	NA	NA	NA	18.6592459952516	18.1844487105062	18.5148514948085	NA
1_26-Hexacosanediol diferulate	749.49912	0.573183562619946	-0.157586203975356	SLAD_vs_SHAD	18.6620427108868	NA	NA	NA	18.8817984292452	18.7574594004791	NA	NA	NA	NA	NA	18.8150983657885	18.695650020711	18.6731810898892	NA	NA
D-Glucose	203.05261	3.50821277940071e-06	2.31945764677877	SLAD_vs_SHAD	25.174876248028	25.2921513572541	25.4124478130068	25.232242853634	22.7977919692169	22.4179638076548	23.4155290629292	23.2026028450067	24.8338524467048	25.7655035304966	25.152594347478	25.5015384398652	23.2904427338189	22.6327258504929	23.5439463819949	23.3596845394854
Adenosine	268.10407	0.200281421559224	0.700621344919085	SLAD_vs_SHAD	24.6523800058473	24.4857908836145	23.9589097097324	24.5576848568592	24.2184822586776	22.3873735685579	24.2221390877498	24.0242851613916	23.804414523484	23.906287123256	23.4513730066509	23.8167899940297	24.4489822118008	23.1208802958233	24.3225929393118	24.1188736761076
Glycerophosphocholine	280.09196	0.000455790757193487	-0.906851762564671	SLAD_vs_SHAD	23.020663230113	23.1947500222357	22.7572999592731	23.1400587910886	23.6843128393834	23.6906499891175	24.2712934610358	24.0939227634324	23.0844108233963	22.6875875316426	22.4939895752151	22.6907087877644	24.2303609198506	23.8591593476383	24.3157736246996	24.0519359856542
L-Leucine_negative	154.0838	0.794937801544507	-0.0829809194506304	SLAD_vs_SHAD	22.9517479496098	23.2995415363473	22.6108055465573	23.0444298549357	23.237366440267	22.8477321956926	23.1518090312758	23.0015408980174	23.4431856809161	22.7840973748811	22.5326013594183	22.6369018093174	23.3863175981497	22.8529760582102	23.0390530891299	22.9147469316431
L-Phenylalanine	188.06829	0.632200801733595	0.147760111018172	SLAD_vs_SHAD	22.2379812740146	22.7736823382333	22.0840216888656	22.591248565445	22.1944283536049	22.0810781016539	22.4601998804718	22.3601870867553	22.8473827596984	21.881008634058	21.755330363995	22.1224439132877	22.5678151529991	22.2406780091676	22.4047965866714	22.4231764754479
L-Valine	118.08639	0.560718733431127	-0.215559476510762	SLAD_vs_SHAD	19.9250753613209	19.1186057582626	19.7119967330683	20.0270860871161	19.7633794812431	20.3193059270238	19.6078550671871	19.954461370357	19.965175288523	19.0642342945007	19.3711905151234	19.1573842057952	19.4169141365501	20.1674795430605	19.6976769964209	20.0376588677531
L-Acetopine_negative	233.12436	0.0394518322103124	-1.68591614612128	SLAD_vs_SHAD	18.2941791931987	21.6612089382507	19.9539076703873	20.4345122144986	21.6116209958863	20.9980914140999	22.2902129792649	22.1875472115694	20.3973563694255	20.8780613093852	19.8612066467409	21.106759424933	22.4359454755144	20.7611620893575	21.8795994491489	21.3789990743401
hydroxyvalerylglycine	214.04743	0.00934756260405543	-0.57889741686947	SLAD_vs_SHAD	18.4856891446781	18.4083475936587	18.3203079590701	18.3881824307682	18.7561897722024	19.0831281384406	18.9383367426949	19.1404621423149	18.5109555679918	NA	NA	NA	19.4039193057997	18.7205240029087	18.7442463117599	19.0273877288629
Citric acid	230.99023	6.52961613278666e-05	2.16388580098634	SLAD_vs_SHAD	20.9381305929813	20.0348108646932	20.8686981038436	20.2335899630023	NA	18.9448317807912	18.0186299596634	18.1013029999767	20.3889191639661	19.9553743827204	20.3766440331357	20.4185741200477	NA	18.6813045995257	NA	18.3530259305092
L-Glutamic acid	186.01645	0.000142993448328075	-1.10586197660345	SLAD_vs_SHAD	18.9160415351185	19.1671348251178	19.515150918757	19.5107874706655	20.1504366755117	20.7770437589981	20.4134739961133	20.1916082254494	18.6592076257221	18.9069917181852	19.097882249695	18.9704881239369	20.3347816369235	20.796148301433	20.4605568788307	20.2266124115735
L-Tyrosine	204.06297	0.402846438994891	-0.243102979016726	SLAD_vs_SHAD	20.8959318231379	21.4635685162046	20.9555319348165	21.4318738897284	21.2080045821131	21.3363717201945	21.6599538623312	21.5149879153155	21.648993494818	20.9582341029752	20.596010634347	20.8761457056875	21.6559655216038	21.4099996058755	21.4712588079447	21.4010129159492
L-Lysine	147.11278	0.00041336619157343	0.987317687563753	SLAD_vs_SHAD	21.5110296523184	21.8769051361833	21.661029826821	21.9808541814667	21.2079179426999	20.6510126130359	20.4375527535492	20.7840647372494	21.5956068612567	21.6797853137327	21.6030871371526	21.0883722774627	20.0252488206089	20.3187705484367	20.3816024066088	20.5028952156146
L-Tryptophan	243.05279	0.00041336619157343	1.46944613033626	SLAD_vs_SHAD	19.6468585791848	20.6780009010023	19.8490159623219	20.3723386311653	18.6997790808167	18.7863585171555	18.7623093271679	18.4199826271893	20.7921473445835	19.8212899229128	19.6033228979058	19.5775909806448	18.5361616686018	18.6727077527359	18.9458836639752	18.8599218437507
L-Glutamine	169.05827	0.150604003764405	-0.5751805136955	SLAD_vs_SHAD	19.8485856870633	20.5025771641795	20.7576156730558	20.5152177485435	20.4911619133009	21.3755148943905	20.6930561702646	21.3649853496682	19.6912986683453	20.3521228802762	20.5052439599013	20.3294075074171	20.9076839392398	21.7453009911543	21.0580520929761	21.7368125630408
Ornithine	133.09705	0.00041336619157343	-0.79042754179828	SLAD_vs_SHAD	18.6886173650033	18.3995989376893	18.6083991392179	18.6302052207616	19.3578769393533	19.4815723731829	19.3859411351269	19.2631403822022	18.3018571343995	18.5495988195397	18.6633975658127	18.6757605959519	20.0028490309467	19.5383316144446	19.4702062640342	19.220238377459
Serylvaline	205.11826	0.476800470013357	0.327255390977939	SLAD_vs_SHAD	19.2681526906831	20.7623210781375	20.2183211984311	20.1857982247943	19.7250844293014	19.2421379225891	20.0109736041571	20.1473756720866	19.6741939822101	20.3209272934848	19.9532985376929	20.7813949013894	19.8748787081191	18.9559686402359	19.6760838207166	19.6952354159724
(S)-10_16-Dihydroxyhexadecanoic acid	327.19287	0.345568323731841	0.229428922505903	SLAD_vs_SHAD	18.6329230423675	NA	18.9695325615921	18.6148511397872	18.5374959811834	18.492851883282	NA	18.4986721117636	18.7515821849993	NA	18.2926152602926	18.6354146874428	18.5758339576908	NA	NA	NA
Creatinine	152.02293	0.390498701290685	-0.115625204047074	SLAD_vs_SHAD	18.4030447956435	18.3727422910872	18.4325541957632	18.3315957909246	18.3984257932245	18.642541999176	18.3311034839675	18.6303666132387	18.4269727908631	18.3517980579796	18.3210624718595	18.3628292366607	18.2178230376476	18.2539127712814	18.4066169972857	18.4518213911025
Saccharopine_negative	277.14083	0.310742085181517	0.212480900351881	SLAD_vs_SHAD	19.0019114903228	19.0735025086879	19.3971631071433	18.8183741484241	18.9768591462032	18.8121193218788	18.8523022767756	18.799746908313	18.6870452994032	19.0479666627343	19.0107793619257	19.2268555921736	NA	18.9520768170094	18.8167927830674	18.6185447939023
Hypoxanthine	175.00174	0.00657738213546048	-1.08550539344521	SLAD_vs_SHAD	18.7833391412102	18.5485336236152	19.3754723339555	18.9191398854203	20.0945170886547	20.0911879119816	19.9044862282774	19.8783153290683	17.8584029103584	18.8884280754062	19.0895519304031	19.3342489272833	20.5694077624291	20.265124582755	20.1872071502437	19.685374874153
D-Proline	154.02626	0.106931128680865	0.320154287356043	SLAD_vs_SHAD	NA	18.8024103373404	19.0088541141659	18.7355199018967	18.7051403634093	NA	18.420023995559	18.4611571323666	18.7298436603087	18.4261218918542	18.3101002136204	18.5352591940218	18.2424924887053	18.3578784944607	18.604506666457	18.4136459321197
Deoxycytidine	228.09786	0.966130948263056	-0.015078532466223	SLAD_vs_SHAD	18.6437797464087	20.1271571860316	19.3063346866068	20.0346354862405	19.3252675308796	19.5344932793596	19.5863140349935	19.7261463899198	19.0089743029868	19.8747284922111	19.7207535094306	19.1781845012339	19.7436709173237	19.17119046993	19.6478251989707	19.7198460559994
N-Acetyldopamine	196.09667	0.794937801544507	-0.136455656554638	SLAD_vs_SHAD	18.7344632525353	20.3182248951636	19.0645440557121	20.414171918888	19.6485140356489	19.3336138792935	20.1504397616262	19.9446590719488	20.1708126378639	19.987212450883	19.7979909821569	19.5989787570797	19.9525483717645	19.2416264338992	19.6004810791843	19.6671980655166
5-Butyltetrahydro-2-oxo-3-furancarboxylic acid	209.0784	0.455129758507143	-0.146199750139751	SLAD_vs_SHAD	19.5072437692129	18.7481547381983	19.2466818670858	18.9720234905071	19.3734052889527	19.170460508488	19.2324230688837	19.2826139992387	19.1908701226973	19.0041521026283	18.971148386783	19.1497123698847	18.9915297959975	19.2433714589194	19.0561220437848	19.018572511182
Argininic acid	198.08542	0.000102344762348088	-0.893357944918204	SLAD_vs_SHAD	18.5744097261107	18.41094375406	18.5986740850825	18.8713518981075	19.1778001018468	19.7000714634914	19.5790568487608	19.5718828289347	18.5629969837786	18.5315348472014	18.4877264050408	18.5398913838217	20.133382605709	19.776012397001	19.938402717322	19.5570157717257
Ne_Ne dimethyllysine	175.14408	0.0138455502229758	0.471104640071506	SLAD_vs_SHAD	18.7866734344302	18.9795269263644	19.0316970432497	18.8085535875433	18.4237884646093	18.5828097757035	18.4463765216466	18.269057669342	19.0859947404805	18.6654832124088	18.3021560658347	18.6690634473024	18.3822951485352	18.4387675824979	18.6019448177984	18.348003178478
L-Methionine	150.05819	0.390560285015591	0.26390619183902	SLAD_vs_SHAD	18.6229800204081	18.8558118124385	18.4543900566963	18.9677682527383	18.4970037165216	NA	18.4258152546382	18.461175060034	19.754258082074	18.8539279633796	18.8429062656172	18.8187809950804	18.3810737696469	18.5046521333245	18.4112220579077	18.4124952566578
(alpha-keto-dimethyl-delta-N_N-Dimethylguanidynol) valeric acid	202.11857	0.0977379605521666	0.24194932840669	SLAD_vs_SHAD	NA	18.604851781467	NA	18.3893352658376	18.2701376839101	18.2355162471384	18.2326601278426	18.2822627220913	18.2877251637565	18.3828215259528	18.3209248111111	NA	18.364095843959	NA	18.3454114971997	NA
Alanyl-Leucine	225.12112	0.791871728005464	-0.0908650571410732	SLAD_vs_SHAD	NA	18.3527019080029	18.3340539112156	NA	18.4342429667503	NA	NA	NA	18.3746115726861	18.5964340455452	NA	NA	18.6894459062159	18.4178872314541	NA	18.5521855454129
Leucyl-Valine_negative	231.17037	0.390560285015591	0.150040651610396	SLAD_vs_SHAD	18.7396733103723	18.6368211284218	18.4325632369904	18.4427139484249	18.4801837123481	NA	18.4049256096561	18.3535974413217	18.7640411652477	18.339015763357	NA	18.5049046501361	18.3725632798029	18.4508354292998	18.3165894621058	18.2248686946899
Glycerol	131.0104	6.52961613278666e-05	-1.23643602235877	SLAD_vs_SHAD	20.0703259621585	19.7029615971345	19.3183028118054	19.3657301023527	20.8517652513123	21.0609618495568	20.7479301477159	20.7424073143013	19.9382416769031	19.7334930609869	19.9266685955033	19.3096135413495	20.8774485584168	21.1137678977217	20.8887547204762	20.6792476589806
5-Acetamidovalerate	182.07874	0.390560285015591	-0.144955751153887	SLAD_vs_SHAD	19.1827191045129	18.7935473913345	19.0859038420039	19.2898269963358	19.335719558909	19.2412899979912	19.1703947889667	19.1844159929358	19.2273974854552	19.0155197298846	18.9943289446783	19.0637594692218	19.3015407465645	18.9883259018266	19.1153251015743	19.3640022829955
Dihydroneopterin phosphate	336.07101	0.390560285015591	0.150301887040698	SLAD_vs_SHAD	NA	18.5339374500914	18.5613692153906	NA	18.3697102571232	NA	18.3584212572823	18.4639228226953	18.7316828563676	18.6026890605478	18.6731221250851	18.4489306508616	NA	18.6926573769364	NA	18.5752184936445
Deoxyribose	173.02092	0.364969359338805	0.22996288817243	SLAD_vs_SHAD	18.809931939824	18.7135246866111	18.5821649200983	18.6436243362721	NA	18.6360460723437	NA	18.2786510927142	19.1127396958051	18.5434489578223	18.69626020828	18.659753760934	18.367147711913	18.5410001169411	NA	18.3719618537608
2_2_4_4_-Tetramethyl-6-(1-oxopropyl)-1_3_5-cyclohexanetrione	261.10961	0.916431220872907	0.0237033869758925	SLAD_vs_SHAD	18.9030762432732	18.6568385429513	19.0490360724518	18.7396914432458	18.8251720200557	NA	NA	18.8017423569536	18.589581196594	18.7773371527352	18.6865659552477	18.6889306199635	18.4423542013915	19.0130382813318	18.4981036499726	18.5079885569681
Homocitric acid	229.03206	2.92127314471948e-06	2.12414587929523	SLAD_vs_SHAD	20.5676517938422	20.6523927521877	20.575840700953	20.3276394093784	18.3865249500314	18.7899022343451	NA	18.0437786700088	20.5242003402069	20.10895064901	20.3643015973736	20.209972493152	18.2351740521163	18.7369378649191	18.7737931135368	NA
Pyroglutamic acid_negative	152.03186	2.92127314471948e-06	-1.43660645510788	SLAD_vs_SHAD	19.1473557848232	19.2003835784821	19.5529682241229	19.4827961091389	20.6851268974403	21.0912664074291	20.6071410083035	20.7463952038256	18.8055019538413	19.1739703607416	19.4193720011659	19.2252735076818	20.8176481633299	21.1383303645952	20.8326392102737	20.8396124968585
L-Kynurenine	231.07477	0.178876526428943	-0.512666013884154	SLAD_vs_SHAD	18.4144514721247	NA	18.3035840279372	18.4710898285068	19.1817928194357	18.9159620483273	18.8621037851401	18.6763058407251	18.3430180654798	18.5674547774907	18.3274136535537	18.3396906204627	20.0033772319935	18.9614936567342	19.6536824204708	18.5835832632601
2-Keto-6-acetamidocaproate	210.07368	0.794937801544507	-0.160896280368789	SLAD_vs_SHAD	18.7923915534222	20.7982271097559	19.1322114935389	20.0060589698838	19.7447451401453	19.8558912997794	19.789453487515	19.9823843206363	20.1458077378834	19.9576551110207	19.9764896443972	19.6352652913705	20.3988072431455	19.9895040607235	19.4025623819834	19.4909151901282
D-Ribose	173.04228	0.0266950063354004	-1.3358364469407	SLAD_vs_SHAD	19.0414374054288	18.8485869399491	19.5025532396981	19.1544506808944	20.1148694395075	20.0634269335231	20.6016054374693	21.1104722432332	18.6085476310776	NA	19.2234931148059	18.8086175686857	18.1738224552985	20.2424691874634	20.2354153167639	20.4193388598149
1-(3-Aminopropyl)-4-aminobutanal	145.13387	0.87769849258136	-0.0194625556010095	SLAD_vs_SHAD	NA	18.3408672091353	18.3053583371248	18.2969943737882	18.287874025471	18.3702564834463	18.2442518675383	18.4330944060129	18.5061689891874	18.5441706657045	18.4374123133367	18.3370295140008	NA	18.484102483545	18.4089505060821	18.3059050813134
Valyl-Isoleucine	253.15118	0.966929457778391	-0.00326442665352644	SLAD_vs_SHAD	18.3694847441662	18.3141257656662	18.3434655606287	18.488633970007	18.436165447899	18.2999321389646	18.3530150902255	18.4396550699932	18.3543860324205	NA	18.4582196366148	NA	NA	18.3614028330945	18.5068611608547	18.5259254166573
Heptyl acetate	181.1193	0.392680367151258	-0.209849296352477	SLAD_vs_SHAD	18.7671913724572	18.447472181875	18.4996555957795	18.5009880338764	19.158834517612	18.6427167242829	18.6904117115279	18.5627414159752	18.2848785740724	18.5818311302069	19.0964651638648	18.6067681837465	18.2801197272023	18.632626733637	18.4695606335596	18.4969315425628
D-Alanine	128.01045	6.52961613278666e-05	-0.829869984590694	SLAD_vs_SHAD	18.310506136504	18.3581417258751	18.4083901170685	18.6257956358696	19.3227531534905	19.4083387386334	19.3283354783006	18.9628861832554	18.4272124536957	18.3890280226443	18.5380685041849	18.4645305371477	19.7261078538052	19.5175271600272	19.6367852154677	19.2229644293779
Cnidiol C	193.12005	0.418176296613618	0.112645898275975	SLAD_vs_SHAD	18.4326396070542	18.443458385279	18.4116040812282	18.4965333640512	18.2149517129039	NA	18.2984202980001	18.4868668724775	18.4163139553919	18.5853065473361	NA	18.7217237686728	NA	18.5456361588674	18.5405553886217	18.5399153994481
N-Acetylornithine	197.08971	0.19910853351051	-0.255405620244264	SLAD_vs_SHAD	NA	18.4438124365748	18.473428142541	18.516667067625	18.819273325147	18.6997278401126	18.6799526893838	18.7345454886548	18.6633584586744	NA	NA	18.6117198914903	19.2763754140825	18.6705054480921	18.8673895960562	18.6680618523352
3-Dehydroxycarnitine	146.11765	0.000129204524523823	1.05238736312349	SLAD_vs_SHAD	19.4376811281339	20.1647363657859	20.118027866511	19.6915300692228	18.6956659979651	18.8588191295928	19.0206822488821	18.6272586007196	19.63682513895	19.9519580168791	19.4516168592004	19.6966887931798	18.7343939747132	19.0559379819583	18.9266721682248	18.6726825017884
Symmetric dimethylarginine	203.1504	0.123877744214123	0.455571734062687	SLAD_vs_SHAD	18.8403009927005	19.0689132419329	19.5361879902203	18.7150301755779	19.0095082096552	18.5121099437376	18.4231106462587	18.3934166645293	18.4560190545084	18.8570739783398	18.9131359666943	NA	18.2621394371237	18.8940395146987	18.347473873291	18.5375825275366
Arginyl-Threonine	276.16743	0.788121332776605	-0.0586453925242196	SLAD_vs_SHAD	18.4316453883438	18.4154640734592	NA	18.224516976905	18.3775742117951	NA	18.4541341990587	NA	18.5034140717732	NA	NA	18.545098331047	18.4077869006454	18.5468234469931	18.6246161049037	NA
Menthyl ethylene glycol carbonate	267.1567	0.854478005024695	0.0398024824570804	SLAD_vs_SHAD	18.7349794651979	18.3768543941532	18.4445499029396	18.5237118770275	18.4257444028012	18.5680691657237	NA	18.4468507135925	18.8725913484728	NA	18.5328763284346	18.5122951044005	18.8597787756248	18.6990265606484	18.4312534137394	18.4378832423423
Cytidine monophosphate_negative	346.04085	0.0127791440297747	-0.608246773944476	SLAD_vs_SHAD	18.3732576977046	NA	18.4961387540417	NA	18.8343123188458	18.9449781556201	19.2221941091249	19.1702954156798	NA	NA	18.7174812202408	NA	19.2714352111557	19.252616992897	19.6044460740085	19.1829485414612
D-Xylose	189.01619	0.00816512199926432	-0.73987470515641	SLAD_vs_SHAD	18.8050052830546	18.4306357865376	19.0534646199787	18.5614543323281	19.4774814725838	19.0654042997181	19.7697632206039	19.4974098496187	18.2388275757428	NA	18.3639060553901	NA	19.6419589815259	19.0272945781114	19.708872855684	19.5459038215937
L-Asparagine	171.01894	0.14507292380071	0.480014926420608	SLAD_vs_SHAD	18.6184776532256	19.5366179386328	18.8827481511099	19.1216368934198	18.3031654578673	18.6560584579838	18.6732577801977	18.6069392346568	19.4978144964935	18.7438492031303	18.5924126319383	18.7588804675113	18.7015295045442	19.1884962360606	18.6454867059633	18.4073552783798
Valyl-Proline	215.13905	0.573183562619946	0.0857856782897386	SLAD_vs_SHAD	18.5172717644086	18.335493135615	18.6575017840703	18.5278383238556	18.5702549630064	18.3242934335548	18.4271399169794	18.3732739812499	18.5624773685532	NA	18.344573728465	NA	18.3125295002974	NA	18.5094143010599	18.2456939247341
Prolyl-Alanine	209.08977	0.593530901838445	0.137486166449879	SLAD_vs_SHAD	18.398470780999	19.2598494272362	18.8080742413939	18.7237354625166	18.5003687298012	18.7136580603703	18.6298900668849	18.7962683892897	18.4228283850121	18.869510934227	18.4200270354353	18.5131826297614	18.8711598838208	18.3595804089864	18.9350115467404	18.6146950911404
gamma-Glutamyl-beta-aminopropiononitrile_negative	200.10334	0.415562702886655	0.216999073346976	SLAD_vs_SHAD	NA	18.7966350724442	NA	18.3173627459142	18.3429111365661	18.4410624797774	18.2336129974833	18.3424127295022	18.7735444668105	NA	18.2470542010304	NA	18.5805613620174	18.5982092590124	18.2413340419461	18.4854206266139
4-Acetamido-2-aminobutanoic acid	161.09254	0.581219372590762	0.220785582624757	SLAD_vs_SHAD	18.6591588547998	18.7434673114881	19.1303100752792	19.1330927100454	18.67600724058	18.8349423679974	18.2839347864594	18.9880022260766	18.1998598909519	18.9541067124009	19.4469711257519	18.8824227286101	18.4220454840856	19.1839658132154	18.7237529863321	19.520882420342
L-Aspartic acid	134.04461	0.872701690601238	-0.0243492078644252	SLAD_vs_SHAD	18.4307345174684	18.4901122724005	18.3192079066822	18.2438479978936	18.5406372734423	18.3230429681587	18.1868325407489	18.5307867435525	18.3846719705295	18.4541127441951	18.4560859889121	18.4327603827938	18.4075252959001	18.2635819247953	18.2768903582949	NA
L-Serine	144.00608	0.593530901838445	-0.0854383632050215	SLAD_vs_SHAD	18.4305306879681	18.7762932502115	18.3575358029628	18.3449815453629	18.3468262525839	18.5163024451064	18.5888194380887	18.7991466035465	18.668619896141	18.5623093471445	18.4596947245714	18.5422654757102	18.4120450326318	18.4022256942126	18.3283411421583	18.3837511463443
Diaminopimelic acid	213.08583	0.369169675783348	-0.51940896163725	SLAD_vs_SHAD	NA	NA	18.6689386334901	18.5284408774433	19.163625327249	19.1546736494134	19.8141382586681	18.3399576330852	NA	NA	18.3152626560354	18.1945782732204	18.5540222631826	19.0728383711964	19.6053659360156	19.1753224910442
Aspartyl-Lysine	262.14016	0.211806002184172	0.269293539950652	SLAD_vs_SHAD	18.4747089706241	18.4716142439522	18.6590920855754	18.8531050315917	NA	18.2676182733983	18.4230548125721	NA	18.7190063273188	18.5388690445704	18.6989303121082	18.9347697101483	NA	18.5501685596172	NA	18.4058069627863
1_2-Benzoquinone	131.01037	0.831551813949382	-0.115200014683783	SLAD_vs_SHAD	18.9142415527164	19.1110614602365	18.7202533669827	19.301914988331	18.3549447798516	20.2127871222097	19.486847775315	18.4536917496254	19.0594203401179	18.3542744274152	18.4586034912588	18.102719763227	19.8420816285371	19.2243487743205	19.1867615123834	19.5063389986638
N1-Methyl-4-pyridone-3-carboxamide	175.04713	0.915607964640776	0.01843819621023	SLAD_vs_SHAD	18.5001297844496	NA	NA	18.4335762586267	18.4972552704411	NA	NA	18.3995743802148	18.3856882932589	18.4829655456955	18.4430366923886	18.4411263024413	NA	18.5393377652401	18.3788468979519	NA
3-Methylhistidine	170.09236	0.371657377405692	0.194971712297463	SLAD_vs_SHAD	18.8235234872912	19.0863414022149	18.7743610013233	19.1006691429799	18.5948838421087	18.8010365180781	19.0397403102259	18.5693475142067	18.8647303350245	19.2055938081198	19.1504770533099	18.6768536682178	19.0398678747227	NA	19.0112353180845	18.8870936928315
N-Acetylputrescine	131.11766	0.298679063469851	0.328291173899718	SLAD_vs_SHAD	18.6813214255511	18.6412945665816	19.3390389135304	18.7036772423669	18.411881430044	18.8385294260763	18.5247079558945	18.2770486404163	18.2264720683145	18.7700088653432	18.8254221910199	18.86577395077	18.1231288655137	18.9031271699271	18.3965964035783	18.3912453049913
N-Acetylglutamic acid	212.05389	0.124396461170001	-0.734550273968818	SLAD_vs_SHAD	18.6154301132818	NA	18.2075738306224	18.4456495622239	18.6975063684031	19.1882884320083	19.3694949580643	19.3744493455704	NA	18.5448172981385	NA	18.8305039845392	20.155701150208	18.919697158034	19.4771948885423	18.5412186418018
L-Glutamic acid	146.04597	6.02833087714014e-09	-2.35099354716334	SLAD-2PE_vs_SHAD-2PE	21.3532138572552	21.4868869444204	21.601448326101	21.563428962459	23.1055129516228	23.6808007084779	23.3372107796283	23.1354946317387	21.2685250808412	21.1366354485252	21.0916772201842	21.2414475353571	23.7797625431815	23.672307490928	23.4712980135982	23.2188914258534
Glutathione	306.07656	7.25220553064115e-05	-1.17348375488534	SLAD-2PE_vs_SHAD-2PE	22.811882873946	22.5087289783787	22.8343569295163	22.6748959925158	23.0903911192307	23.8979305320871	23.275147888583	23.3129211116841	22.4974949863279	22.0780884712542	22.4732727607104	22.47255627136	23.3388070503907	23.9242879153749	23.4182520534821	23.5340004899462
(R)-mevalonate	147.06629	0.0580582371258963	-0.519697493259876	SLAD-2PE_vs_SHAD-2PE	20.4468962085919	20.2813037314162	20.8285174649411	20.0317276251544	20.3980070371439	20.9302273664815	20.2169607186447	20.3749657197457	19.8749830609774	20.4701184099407	20.0773544292055	19.9796264356075	20.3777058236365	20.7825999411477	20.477784777287	20.8427817666993
2'-Deoxyguanosine 5'-monophosphate	346.05593	3.86339117950367e-07	-2.33869796225132	SLAD-2PE_vs_SHAD-2PE	20.0414477959253	20.30774853199	19.2598603707463	19.7170922021751	21.4115501212848	21.3493336134769	21.9936173179876	21.6836638681397	19.9226505432986	19.4874915173972	19.7697708525531	19.4318906020371	22.038330498257	22.0896205176452	22.025635602476	21.8130087459131
D-Aspartic acid	132.03024	0.911716036763813	-0.0634713573445005	SLAD-2PE_vs_SHAD-2PE	19.2223107056129	20.5210282857792	19.3781150388044	20.2739337480965	19.697579634298	19.8790793351965	19.4547660743019	19.4676770585478	20.3666789617718	19.5505622404959	19.5004883184803	19.1432663848557	19.8885644004894	19.6394055782008	19.7576560942175	19.529255262074
Saccharopine	275.12493	0.000435998325841257	1.57627945865646	SLAD-2PE_vs_SHAD-2PE	20.8047070309091	20.3260436336993	21.1748792838209	21.087709271726	18.9955550868923	19.2350367910678	18.4124086375093	17.9671992082238	20.0568675919894	20.2803791889408	20.9466899740714	20.8129917665586	19.1969465543891	19.0830620291738	18.9149820234727	18.5968200798988
(S)-2-Aceto-2-hydroxybutanoic acid	145.05074	0.0109235707241828	-0.733205093050518	SLAD-2PE_vs_SHAD-2PE	19.9790529418347	19.8112983830163	19.7238220951637	19.7240913735027	19.7130000930663	20.1799843460919	20.3057836725174	20.7430267038343	19.931977830746	19.8757079548907	19.4116138478655	19.6259880522082	20.5947806553728	20.2629779351775	20.0766404358359	20.8437090315263
L-Histidine	190.03884	0.991863730178662	0.00155683355229286	SLAD-2PE_vs_SHAD-2PE	19.227462833447	19.8903854024985	19.3487325124412	19.5712279227973	19.2503788430567	19.6065420280071	19.2546054486235	19.120393027355	19.729613777224	19.2768114004069	19.2923944546085	19.2024128625893	19.3719128051643	19.3046028689647	19.3714574953132	19.4470319911773
N-Acetyl-L-glutamate 5-semialdehyde	172.06172	0.00116054613912715	-1.42272510618859	SLAD-2PE_vs_SHAD-2PE	NA	18.5937386210916	18.4136543849008	18.63021575056	19.4856779652746	19.848574093055	20.4270794258409	19.8787172017181	18.3394784563119	18.5550665301141	18.5572865922995	18.9076259491505	21.0279744454587	19.6792990208388	19.7508197668948	19.5922647194381
N-Carbamoylsarcosine	167.02305	0.859147920816954	0.126242790032293	SLAD-2PE_vs_SHAD-2PE	19.728287572835	20.5003657232031	19.3164200350543	20.2710779712147	18.7814634834751	18.9501701160461	19.5461973665687	19.5735019501452	20.6603058369223	19.2835275680112	19.1954316407121	19.4676936295281	19.7342187809073	19.5053914925994	19.4694697083317	19.3929075332063
Gulonic acid	195.05077	0.00256945714343331	0.908406146817601	SLAD-2PE_vs_SHAD-2PE	18.7304307420504	19.6868410719126	19.6674126541648	19.2213026833033	18.7177911015355	18.6282123489136	18.1593215616513	18.3812837682328	19.2371672472135	19.2977045265393	19.0785544037469	19.251905285353	17.915344464573	18.6636766542706	18.3937717151166	18.2589140416221
5-Phenyl-1_3-oxazinane-2_4-dione	190.05027	0.49302382978551	-0.279738199896546	SLAD-2PE_vs_SHAD-2PE	18.4430235715197	18.5110885486475	NA	18.3931861468448	18.2568884809036	18.6250063195624	18.6540406490531	18.6517764128128	NA	NA	18.2686260032587	18.4053965779113	19.3399160698083	18.2984101636113	18.4353332084853	18.3933385200212
D-4-Hydroxy-2-oxoglutarate	196.98594	0.478224336403552	0.204719650899097	SLAD-2PE_vs_SHAD-2PE	NA	19.1425611095333	19.574443255247	18.6784201500291	18.415738052373	NA	18.4147698409558	18.7810506889801	18.8457129873794	18.9821611589677	18.8474118752618	19.1739483560652	18.80044993381	18.9798366804128	18.7633973266009	18.486671833254
Pantetheine 4'-phosphate	357.08867	0.899819781149618	-0.086654183286349	SLAD-2PE_vs_SHAD-2PE	18.5419286845161	18.4498842743436	19.4350314062692	NA	NA	NA	18.5898911959698	18.3317161310274	18.2639919766519	NA	18.425927731996	NA	NA	18.4752206036493	NA	18.3880074715712
Cyclic pyranopterin monophosphate	362.05082	0.00130103866520231	-0.743849832580914	SLAD-2PE_vs_SHAD-2PE	18.4610361043704	NA	NA	18.4160992063291	19.1135238781264	19.0963362658561	19.2426463313259	19.1985943161153	NA	NA	18.3720389875756	18.4562257492895	19.4616170603244	19.0344173035824	19.2091989966972	18.9266954434498
Pyroglutamic acid	128.0355	0.000275228479417516	-0.624924443269009	SLAD-2PE_vs_SHAD-2PE	18.4330436468821	18.3773472576981	18.4017158960048	18.5117126319602	18.7827943791291	18.9605711451116	19.2123847252203	18.825776213193	18.3349441834205	18.3799646680445	18.4870932073909	18.5921302689309	19.1712620268768	18.8313704621155	19.1656822810714	19.1255153307991
Quinic acid	191.05594	0.0242263716238961	0.829566522789015	SLAD-2PE_vs_SHAD-2PE	19.1985225436846	19.4024815588658	19.7442339028895	19.3379228971882	NA	18.7603596264852	18.4723186691863	18.0838444075408	19.0634473844244	19.2689950197852	19.2149754081511	19.1816160313462	NA	NA	18.3526919381377	NA
Maleic acid	150.97996	0.00415112601639417	0.299347572361995	SLAD-2PE_vs_SHAD-2PE	18.4707501889574	18.4409459553012	18.4368704046692	18.5345139512227	18.2560755221088	18.5074105072332	18.3661582289824	18.3301538887381	18.6703366125239	18.6223317527727	18.7428879281822	18.5809729196059	18.3141009330286	18.4485735253276	18.291620055959	18.3648444093214
N2-Succinyl-L-ornithine	231.09823	0.197260097653473	0.228456806020226	SLAD-2PE_vs_SHAD-2PE	18.4584787556912	18.3609982598418	18.6433535861058	18.7800986833352	18.4765535315653	18.3656664125163	18.244459754303	18.5780145903286	18.4289041903869	18.5955856304858	18.7392788888463	NA	18.3930573901592	18.3974545103682	18.2341099713167	18.4132425170335
L-Fucose-1P	199.03812	0.221417406599726	-0.238616179404584	SLAD-2PE_vs_SHAD-2PE	18.4724361662373	NA	18.5820706313133	18.2421659079269	18.3971999535497	18.4194423831552	18.5095579624276	18.1981170331038	18.3523903990263	18.2764588649961	18.2381963355389	18.5039157864314	18.4216965753547	18.4974802237172	18.4234726864144	18.9827766181248
Pantothenic acid	218.10331	0.354613332564494	0.143382802535278	SLAD-2PE_vs_SHAD-2PE	18.5323032830146	18.371959261262	18.4552150065497	18.4865756981377	NA	18.3181107292559	NA	NA	18.3787586876177	NA	18.5293065560837	NA	18.222227469987	18.3481033494711	18.284877102207	18.3873913555966
Fagopyritol A1	341.10862	0.9275181675466	0.0512995333854462	SLAD-2PE_vs_SHAD-2PE	18.632898948355	18.7183228898375	19.5692640227726	18.6670051629383	NA	NA	NA	18.0800339084262	18.342509984566	NA	18.7062978964069	NA	NA	18.5448430346383	18.4013657795637	NA
L-Galactose	179.05604	0.668800269364652	-0.0753978123495713	SLAD-2PE_vs_SHAD-2PE	18.4332727722716	18.4119278796278	18.5601861717968	18.3221989691735	18.4150422185007	18.5326670357396	18.2359489202306	18.1934202481141	18.2929792931152	18.3053571586794	18.2925710526412	18.3278391554741	NA	18.3663970213886	NA	18.3937719332655
Diketogulonic acid	191.01982	1.34298549425516e-07	5.28780298666992	SLAD-2PE_vs_SHAD-2PE	26.3279281658785	26.5379581515952	26.5486274913954	25.995041690066	21.9595545775235	23.2701022154716	21.3703811233206	22.7649161911809	26.4938036138857	25.7366791832254	26.1650457235126	25.826870330623	19.7989458204368	21.5817901565098	20.5849905272169	21.1054604004035
Deoxyguanosine	302.06623	0.573440643482316	-0.382395549873426	SLAD-2PE_vs_SHAD-2PE	22.5114254165096	22.8146882370836	21.9479581952898	22.6207915114389	22.1826068296794	20.4181076037793	22.3301720778789	21.8686380296804	21.863400807527	21.7543506910228	21.2307104945887	21.7893109766785	22.6743477419992	21.0617517820545	22.3417171354306	22.0895385098265
Hydrogen phosphate	132.94637	0.283255862339598	-0.350657433960794	SLAD-2PE_vs_SHAD-2PE	21.8030429029714	22.0055506686257	21.361536707053	22.0716079890072	22.0098689170386	21.9298228157034	22.2056062410824	22.2227934397983	22.5825758667188	21.5714049144626	21.4777598377099	21.6783154616388	22.5001473424859	21.9354377270008	22.1338261468667	22.1432746000199
2_6-diaminohexanoic acid	181.07497	0.390542184898296	-0.183207873606133	SLAD-2PE_vs_SHAD-2PE	18.3917471841471	18.4294980731827	18.4152464017445	18.6380417980716	18.5092708966241	18.3441339930084	18.4241244369794	18.4003488045201	NA	18.348177859437	18.4632939104286	18.3687505022405	NA	NA	18.5766152976415	NA
2-Isopropylmalic acid	175.06127	0.669062883350862	0.234074169063863	SLAD-2PE_vs_SHAD-2PE	18.7933793361401	20.0257655595689	19.3469743332077	18.9547700196931	18.4594474402853	20.1250175213634	19.291682768137	18.7561360839904	19.5364350472179	19.1131322307036	18.9348068520509	18.9457223698469	18.8687391692941	19.4616738133298	18.7999677506537	18.4634190902863
Uridine	243.06233	0.000567862341665023	0.927396636732169	SLAD-2PE_vs_SHAD-2PE	19.4096624255997	19.4353657413617	19.7019347914619	19.1313152808609	18.5460462728562	18.4599681651656	17.9889261643951	18.209008409739	19.4551921224994	19.3468332212188	18.9782340270113	19.2062701168385	18.173391227893	18.528651638545	NA	18.2556643390414
Glycerylphosphorylethanolamine	214.04846	1.95385420180946e-06	-1.84850939767294	SLAD-2PE_vs_SHAD-2PE	18.7711925448817	18.5218074916882	18.9989123184853	NA	20.0124897138428	19.8024245991728	20.5178450120767	20.5429478486908	18.7910258177691	18.8799846751084	18.4635734326435	18.8848327963655	20.6926511179361	20.3639654187212	20.7339728222628	20.622864953658
L-Arginine	173.10431	0.478224336403552	0.152596643505461	SLAD-2PE_vs_SHAD-2PE	18.3450296412155	18.5987798574333	18.559196372233	18.8282104123522	18.4847590386421	18.4461772819821	18.4398346511879	18.243010581635	18.6107077226075	18.9022778604033	18.7474316817875	18.3366510345239	18.4217808946377	18.5263226139084	18.7262700536783	18.3123081630759
Trimethadione	142.05111	0.252837015910054	-0.420972316718519	SLAD-2PE_vs_SHAD-2PE	18.7532267671457	18.7481046752732	18.2008949705277	18.6747733235726	19.3574700871466	19.0022165525533	19.3439619023219	19.1326678226357	18.8399614215507	18.8081701431503	18.3973443735297	18.3778236558162	19.8381149438135	18.4309592628483	19.2229409296623	18.6151737245969
L-Leucine	130.08621	0.92168935816304	0.0129123971856124	SLAD-2PE_vs_SHAD-2PE	18.2783717795617	18.2443329737828	18.3196281944616	18.2967404521808	18.3958134830775	18.4733655339414	18.3710293916714	18.2419704968955	18.4883836499355	18.3154863103044	18.2113324367684	18.285749481315	18.350304052819	18.3150600358652	18.3451344330132	18.2388037678834
5-Keto-D-gluconate	229.01211	0.610090269908686	-0.199245357946655	SLAD-2PE_vs_SHAD-2PE	19.3080201211088	20.0083635184492	19.6231112278624	19.2584363094532	18.9049959182785	19.9500945069456	19.0489480272414	19.1973485645619	19.3827705570735	19.2451943464487	19.5327031633129	19.5935204232742	19.7617410669669	19.9809148213329	19.406275793764	19.4022382398323
L-Threo-3-Phenylserine	180.06651	0.228807947860004	0.176044228265788	SLAD-2PE_vs_SHAD-2PE	18.3135453057887	18.4929946333407	18.3545901464349	18.475743173512	18.4875296094632	18.425633020527	18.2283857519606	18.5299056636289	18.3354607221596	18.5712684614394	18.5134543853525	18.2671262094651	NA	18.1888417866528	18.293727448478	18.2547804138844
L-Homoserine	154.02766	0.22191393919368	0.364168269806804	SLAD-2PE_vs_SHAD-2PE	18.6098447898574	19.2012309360068	18.5869000264482	18.9162280166836	18.3142424272439	18.4516972425555	18.8045606087869	18.5173932486892	19.4881250725325	18.6836855485224	18.4370309176822	18.8639752482623	18.7745216956455	18.4623875055789	18.3961510551777	18.38308345137
L-2-(Hydroxymethyl)-1_2_3_4-butanetetrol	187.03789	0.000856716901916442	-1.53910325994059	SLAD-2PE_vs_SHAD-2PE	18.6498256225774	18.77545874995	NA	18.849276657944	19.280346450859	20.3915846904197	20.0608200528082	20.1254881432275	18.5528523283092	18.593178374531	18.8004772725134	18.6444148456641	20.94677697589	19.8578746064911	19.755850313204	NA
gamma-Glutamylalanine	253.06061	0.638243302544005	0.10770527743065	SLAD-2PE_vs_SHAD-2PE	NA	NA	NA	18.384725522486	18.45780464911	18.2818237764291	18.337312100575	NA	NA	NA	18.5006293824434	18.4151872876683	18.3329137853133	18.3674923299371	NA	NA
5-Aminopentanoic acid	152.04902	0.883188470067716	0.0306272940195065	SLAD-2PE_vs_SHAD-2PE	18.5199730195332	18.3666080969462	18.3192421336714	18.4680132324828	18.5237488843384	18.1980078316915	18.4902520230164	18.3877847123036	18.4779076570096	18.3120529649507	18.3925154114306	18.3603561633338	18.2791768562499	18.3295356081977	NA	18.4565298010374
Ascorbic acid	175.02496	0.221417406599726	-0.191583491181536	SLAD-2PE_vs_SHAD-2PE	18.346148030874	18.3149190931901	18.3307552824758	18.3099410901318	18.4481329010276	18.6381596395807	18.4443362810625	18.4922511228135	18.3823346700224	NA	NA	18.2821770961496	18.4934846081794	18.4247974046812	NA	18.6532361099419
Aspartyl-Hydroxyproline	281.05473	0.00648853375400524	0.506081985089608	SLAD-2PE_vs_SHAD-2PE	18.7572593298611	19.0613947079192	19.2740427489001	18.9426440856001	18.4681425236816	NA	NA	18.1730782980297	18.8293654594149	18.9369387380671	18.9352793761104	18.9645307081976	18.1683654156105	18.6384176098041	18.37811213023	18.456891185787
Cysteinyl-Glutamate	249.05497	0.000395724999114927	-1.14486203133031	SLAD-2PE_vs_SHAD-2PE	18.6377589630327	NA	19.4205647519244	NA	19.4320926431644	19.8585714825949	19.8060235157586	19.7859709226833	NA	18.6592048750776	18.8822226355349	18.8830307337724	19.7404671167595	20.0836366423148	19.8579455267221	20.130009832038
4-(2-Aminophenyl)-2_4-dioxobutanoic acid	206.04645	0.221417406599726	-0.416965128456102	SLAD-2PE_vs_SHAD-2PE	18.3764162195998	18.671176576233	18.3559970201003	18.3472042710355	18.3473394123359	18.6074939872651	19.1533159246946	18.5188829540743	NA	18.6590089660273	18.2085675893998	18.4939135132867	19.5009784382133	18.5831012086697	18.7907097729389	18.6083911856209
Citrulline	174.09037	0.138231546836662	-0.308021743078498	SLAD-2PE_vs_SHAD-2PE	18.2240604793223	18.4719991424383	18.2916754503697	18.3625449810907	18.2881055867532	18.7377482656092	18.8925647400282	18.3398068746496	18.284982183492	18.4755990716742	18.3986709490956	18.3380940088904	18.9803445229118	18.7518860682713	18.5817926588081	18.4154099354751
Galactopinitol A	391.10101	0.453164280940673	-0.684182584696703	SLAD-2PE_vs_SHAD-2PE	NA	18.4598285428688	NA	NA	19.4201245702412	18.4126007420374	18.586030763247	18.4600092607682	NA	18.6175350415112	18.3526138150036	NA	19.9832983144307	18.3552157114776	NA	NA
2-Keto-glutaramic acid	144.03037	0.867816761696848	0.0354989532619001	SLAD-2PE_vs_SHAD-2PE	18.2607742597111	18.6072415708603	18.3378313553645	18.6129578695811	18.3246455063884	18.4586476162967	18.3602670838547	18.3232846317633	18.3044660121121	18.4321251281291	18.6363142467056	18.3354485960282	18.3716430563073	18.3485978026879	18.4244952595829	18.4216220513493
Coumaric acid	163.04022	0.668800269364652	0.0649086127303811	SLAD-2PE_vs_SHAD-2PE	NA	18.4521088442819	18.518105725833	18.6738534756775	18.2832217864955	NA	18.4152971294248	18.4079767015227	18.6319016524229	18.4200925423304	18.4532658427312	18.4587142266205	18.4475175289903	18.3818114240942	18.5935615367754	18.2814493233237
(2R)-1-O-beta-D-Galactopyranosylglycerol	289.06948	0.090324408766063	-0.383164131522093	SLAD-2PE_vs_SHAD-2PE	18.5582200978445	NA	NA	18.4505868208857	18.420358548133	18.8425061256411	18.7997771054679	18.5250386807034	18.3765519248833	18.3716926789399	18.3471810468693	18.3861322813682	19.0387852997226	19.0438440615224	18.5948902480436	18.3366948488606
Prolyl-Hydroxyproline	227.10321	0.771482619026907	-0.0541781125499874	SLAD-2PE_vs_SHAD-2PE	18.40394345016	18.2970699775334	18.4425109126404	NA	18.4864802623444	18.2812481422098	18.3185268624168	18.2854618745982	NA	18.3288146482919	NA	18.3676586064369	18.422165786974	18.4337484024127	18.3513300303564	NA
Pantetheine	313.09869	0.31375905038786	0.435235741091716	SLAD-2PE_vs_SHAD-2PE	18.7905572258844	19.3877199798395	19.7513555118992	18.9575491933479	18.4632597618728	18.6651023800195	NA	18.260144192534	19.2020602558045	18.7974423997861	18.3812828180253	19.2687255694737	NA	18.5366539780949	18.4176300612665	NA
Cytidine monophosphate	322.04451	0.149816902672297	-0.322953849685138	SLAD-2PE_vs_SHAD-2PE	18.3993565137471	NA	NA	18.6200294953413	18.4900147415903	NA	18.5527064741663	18.5546642098957	NA	18.3395077748179	18.3216569845885	18.4616199719938	19.0309682016327	NA	18.4636420618055	18.5970360170173
Fructose 1_6-bisphosphate	338.98863	0.663151588162872	0.137959969971259	SLAD-2PE_vs_SHAD-2PE	NA	18.6888469971866	18.4276080654491	NA	18.2661008486046	NA	18.5722790527218	18.3806170919341	NA	18.575940707971	NA	NA	18.4149178413978	18.5210106944013	18.3780136782	NA
L-beta-aspartyl-L-threonine	233.07824	0.951442610522693	0.0138165561009203	SLAD-2PE_vs_SHAD-2PE	18.3429155550361	NA	18.5558303788575	18.3389075956766	NA	18.3742681758691	NA	NA	18.3162129513262	18.4045835813984	18.2543445980923	18.515462095492	NA	18.3728855181867	18.3447829827659	NA
3-(3_5-Dihydroxyphenyl)-2-propenoic acid	179.03545	0.829562503464561	-0.039884507592479	SLAD-2PE_vs_SHAD-2PE	18.5192623962098	18.3893670791624	18.5635648623561	18.4233888492472	18.4329745307561	18.4486562834432	18.3088893344007	18.3361852331159	18.4778514200541	18.6040188994701	18.2742084501044	18.2246715862719	18.3935584527149	18.3520765677583	18.5084241045533	18.4862292612439
Phosphodimethylethanolamine	168.04341	0.663151588162872	0.0679691503716562	SLAD-2PE_vs_SHAD-2PE	18.3912866055654	18.3320530014465	18.3713409558309	18.212781124017	18.3104072772398	NA	18.4392911549095	18.387311896674	18.3796489217229	18.7097105928688	18.500772585397	18.431828871311	18.4724167246829	18.4287293431484	18.4114172095285	NA
Ciceritol	553.15407	0.305529200428503	-0.627333696934834	SLAD-2PE_vs_SHAD-2PE	NA	NA	18.392504778664	18.7840138315977	18.8566879017689	18.3731065013896	NA	NA	NA	18.4901973448852	NA	NA	19.4469149356624	18.7881471479776	NA	NA
Hydantoin-5-propionic acid	171.04151	0.899819781149618	-0.0297883313023988	SLAD-2PE_vs_SHAD-2PE	18.2887304004571	18.4135939331883	NA	18.3148147446879	18.4143708778815	18.3914780131762	18.4829799613552	18.4655044284197	NA	18.3114268523223	NA	18.4931457438173	18.6322167276072	18.4055608439858	18.3155721460226	18.3749487998733
L-2-Amino-3-oxobutanoic acid	152.01186	0.911716036763813	0.0161285133976357	SLAD-2PE_vs_SHAD-2PE	18.4357491340697	18.2330933190299	18.297193898352	18.3267541537456	18.2118753001365	18.2646816678046	18.4181200602536	18.4758135175475	18.3761570659604	18.3281996113921	18.3612695096318	18.4181484349087	18.3010772263554	18.316881341106	18.3643426694345	18.4369593314065
Pyroglutamylglycine	185.05735	0.663151588162872	0.0653554251068584	SLAD-2PE_vs_SHAD-2PE	NA	NA	18.4665986554262	18.4786423120109	18.2929355764789	18.1753885242653	18.4425855291168	18.4605540646572	18.4243846478465	18.4865083814196	18.3850236799928	18.4736388931098	18.3663290020947	18.4051475846397	18.4999941447299	18.236663170477
Phytosphingosine	352.26253	0.0101374521687843	-0.920484288766133	SLAD-2PE_vs_SHAD-2PE	18.245546801346	18.4942868245642	NA	18.3881515454152	19.1429670718233	19.042403064466	18.9147272992288	18.9697894904104	18.413782004524	18.3617520037136	NA	NA	18.6394196612554	19.8113539335114	19.3908593179048	19.3913722588682
Ophthalmic acid	288.11968	0.638243302544005	0.0987305596079011	SLAD-2PE_vs_SHAD-2PE	18.3271881567529	NA	18.4652985619245	NA	NA	18.2853422848953	NA	18.4070153187161	18.4729829406441	NA	18.3772543674191	18.5509202060556	NA	18.3051446316219	18.4314992585748	NA
2-Phenylethyl octanoate	247.17147	0.625434588321736	-0.0959354750263905	SLAD-2PE_vs_SHAD-2PE	18.7422855227701	18.3535707567114	18.5270615770622	18.373871904468	NA	NA	NA	18.4330586359178	18.3804193290584	18.2381299687323	18.2752363407642	NA	18.3542400179275	18.4295005353718	18.4943118109512	18.297403720595
Cysteinyl-Hydroxyproline	269.03769	0.899819781149618	0.0386899408298014	SLAD-2PE_vs_SHAD-2PE	18.3964564013533	NA	18.4218205902247	18.607067988617	18.3471514411511	NA	NA	NA	18.4811669805358	NA	NA	18.450670534259	18.3441809678796	NA	NA	18.5102766652556
gamma-Glutamyl-beta-aminopropiononitrile	234.06511	0.596685726647101	-0.111997831027075	SLAD-2PE_vs_SHAD-2PE	NA	18.1278370908173	18.3067786673197	NA	18.3660930499674	NA	18.4791208280792	18.2740965729854	18.4267369710747	18.5771252355834	18.393495395287	NA	NA	NA	18.6194234126154	18.5361439840689
Serylaspartic acid	219.06305	0.991863730178662	0.0102791909730584	SLAD-2PE_vs_SHAD-2PE	18.4207007322106	NA	NA	NA	18.697416119752	NA	NA	NA	18.4631279244951	NA	NA	NA	18.6592459952516	18.1844487105062	18.5148514948085	NA
1_26-Hexacosanediol diferulate	749.49912	0.668800269364652	0.130682810488338	SLAD-2PE_vs_SHAD-2PE	18.6620427108868	NA	NA	NA	18.8817984292452	18.7574594004791	NA	NA	NA	NA	NA	18.8150983657885	18.695650020711	18.6731810898892	NA	NA
D-Glucose	203.05261	6.36273110233121e-06	2.10667231468813	SLAD-2PE_vs_SHAD-2PE	25.174876248028	25.2921513572541	25.4124478130068	25.232242853634	22.7977919692169	22.4179638076548	23.4155290629292	23.2026028450067	24.8338524467048	25.7655035304966	25.152594347478	25.5015384398652	23.2904427338189	22.6327258504929	23.5439463819949	23.3596845394854
Adenosine	268.10407	0.669062883350862	-0.258116118905708	SLAD-2PE_vs_SHAD-2PE	24.6523800058473	24.4857908836145	23.9589097097324	24.5576848568592	24.2184822586776	22.3873735685579	24.2221390877498	24.0242851613916	23.804414523484	23.906287123256	23.4513730066509	23.8167899940297	24.4489822118008	23.1208802958233	24.3225929393118	24.1188736761076
Glycerophosphocholine	280.09196	7.78781053700221e-06	-1.37513328995608	SLAD-2PE_vs_SHAD-2PE	23.020663230113	23.1947500222357	22.7572999592731	23.1400587910886	23.6843128393834	23.6906499891175	24.2712934610358	24.0939227634324	23.0844108233963	22.6875875316426	22.4939895752151	22.6907087877644	24.2303609198506	23.8591593476383	24.3157736246996	24.0519359856542
L-Leucine_negative	154.0838	0.533765440335049	-0.199076863149966	SLAD-2PE_vs_SHAD-2PE	22.9517479496098	23.2995415363473	22.6108055465573	23.0444298549357	23.237366440267	22.8477321956926	23.1518090312758	23.0015408980174	23.4431856809161	22.7840973748811	22.5326013594183	22.6369018093174	23.3863175981497	22.8529760582102	23.0390530891299	22.9147469316431
L-Phenylalanine	188.06829	0.44348110329488	-0.257575138311744	SLAD-2PE_vs_SHAD-2PE	22.2379812740146	22.7736823382333	22.0840216888656	22.591248565445	22.1944283536049	22.0810781016539	22.4601998804718	22.3601870867553	22.8473827596984	21.881008634058	21.755330363995	22.1224439132877	22.5678151529991	22.2406780091676	22.4047965866714	22.4231764754479
L-Valine	118.08639	0.22191393919368	-0.440436309960553	SLAD-2PE_vs_SHAD-2PE	19.9250753613209	19.1186057582626	19.7119967330683	20.0270860871161	19.7633794812431	20.3193059270238	19.6078550671871	19.954461370357	19.965175288523	19.0642342945007	19.3711905151234	19.1573842057952	19.4169141365501	20.1674795430605	19.6976769964209	20.0376588677531
L-Acetopine_negative	233.12436	0.221417406599726	-1.05308058446912	SLAD-2PE_vs_SHAD-2PE	18.2941791931987	21.6612089382507	19.9539076703873	20.4345122144986	21.6116209958863	20.9980914140999	22.2902129792649	22.1875472115694	20.3973563694255	20.8780613093852	19.8612066467409	21.106759424933	22.4359454755144	20.7611620893575	21.8795994491489	21.3789990743401
hydroxyvalerylglycine	214.04743	0.194188517372889	-0.463063769340994	SLAD-2PE_vs_SHAD-2PE	18.4856891446781	18.4083475936587	18.3203079590701	18.3881824307682	18.7561897722024	19.0831281384406	18.9383367426949	19.1404621423149	18.5109555679918	NA	NA	NA	19.4039193057997	18.7205240029087	18.7442463117599	19.0273877288629
Citric acid	230.99023	0.000772024666587566	1.76771265995008	SLAD-2PE_vs_SHAD-2PE	20.9381305929813	20.0348108646932	20.8686981038436	20.2335899630023	NA	18.9448317807912	18.0186299596634	18.1013029999767	20.3889191639661	19.9553743827204	20.3766440331357	20.4185741200477	NA	18.6813045995257	NA	18.3530259305092
L-Glutamic acid	186.01645	5.64314722358488e-06	-1.54588237780536	SLAD-2PE_vs_SHAD-2PE	18.9160415351185	19.1671348251178	19.515150918757	19.5107874706655	20.1504366755117	20.7770437589981	20.4134739961133	20.1916082254494	18.6592076257221	18.9069917181852	19.097882249695	18.9704881239369	20.3347816369235	20.796148301433	20.4605568788307	20.2266124115735
L-Tyrosine	204.06297	0.107557748849237	-0.464713228386408	SLAD-2PE_vs_SHAD-2PE	20.8959318231379	21.4635685162046	20.9555319348165	21.4318738897284	21.2080045821131	21.3363717201945	21.6599538623312	21.5149879153155	21.648993494818	20.9582341029752	20.596010634347	20.8761457056875	21.6559655216038	21.4099996058755	21.4712588079447	21.4010129159492
L-Lysine	147.11278	7.7048356732293e-05	1.18458364958393	SLAD-2PE_vs_SHAD-2PE	21.5110296523184	21.8769051361833	21.661029826821	21.9808541814667	21.2079179426999	20.6510126130359	20.4375527535492	20.7840647372494	21.5956068612567	21.6797853137327	21.6030871371526	21.0883722774627	20.0252488206089	20.3187705484367	20.3816024066088	20.5028952156146
L-Tryptophan	243.05279	0.00191484550524824	1.19491905424584	SLAD-2PE_vs_SHAD-2PE	19.6468585791848	20.6780009010023	19.8490159623219	20.3723386311653	18.6997790808167	18.7863585171555	18.7623093271679	18.4199826271893	20.7921473445835	19.8212899229128	19.6033228979058	19.5775909806448	18.5361616686018	18.6727077527359	18.9458836639752	18.8599218437507
L-Glutamine	169.05827	0.00411028303704215	-1.14244414261773	SLAD-2PE_vs_SHAD-2PE	19.8485856870633	20.5025771641795	20.7576156730558	20.5152177485435	20.4911619133009	21.3755148943905	20.6930561702646	21.3649853496682	19.6912986683453	20.3521228802762	20.5052439599013	20.3294075074171	20.9076839392398	21.7453009911543	21.0580520929761	21.7368125630408
Ornithine	133.09705	4.07377509432194e-05	-1.01025279279516	SLAD-2PE_vs_SHAD-2PE	18.6886173650033	18.3995989376893	18.6083991392179	18.6302052207616	19.3578769393533	19.4815723731829	19.3859411351269	19.2631403822022	18.3018571343995	18.5495988195397	18.6633975658127	18.6757605959519	20.0028490309467	19.5383316144446	19.4702062640342	19.220238377459
Serylvaline	205.11826	0.192116337746984	0.631912032433306	SLAD-2PE_vs_SHAD-2PE	19.2681526906831	20.7623210781375	20.2183211984311	20.1857982247943	19.7250844293014	19.2421379225891	20.0109736041571	20.1473756720866	19.6741939822101	20.3209272934848	19.9532985376929	20.7813949013894	19.8748787081191	18.9559686402359	19.6760838207166	19.6952354159724
(S)-10_16-Dihydroxyhexadecanoic acid	327.19287	0.977922803585601	-0.0159632467792008	SLAD-2PE_vs_SHAD-2PE	18.6329230423675	NA	18.9695325615921	18.6148511397872	18.5374959811834	18.492851883282	NA	18.4986721117636	18.7515821849993	NA	18.2926152602926	18.6354146874428	18.5758339576908	NA	NA	NA
Creatinine	152.02293	0.859147920816954	0.0331220900114495	SLAD-2PE_vs_SHAD-2PE	18.4030447956435	18.3727422910872	18.4325541957632	18.3315957909246	18.3984257932245	18.642541999176	18.3311034839675	18.6303666132387	18.4269727908631	18.3517980579796	18.3210624718595	18.3628292366607	18.2178230376476	18.2539127712814	18.4066169972857	18.4518213911025
Saccharopine_negative	277.14083	0.379846055407581	0.197356931066157	SLAD-2PE_vs_SHAD-2PE	19.0019114903228	19.0735025086879	19.3971631071433	18.8183741484241	18.9768591462032	18.8121193218788	18.8523022767756	18.799746908313	18.6870452994032	19.0479666627343	19.0107793619257	19.2268555921736	NA	18.9520768170094	18.8167927830674	18.6185447939023
Hypoxanthine	175.00174	0.000979784015158829	-1.38412063153244	SLAD-2PE_vs_SHAD-2PE	18.7833391412102	18.5485336236152	19.3754723339555	18.9191398854203	20.0945170886547	20.0911879119816	19.9044862282774	19.8783153290683	17.8584029103584	18.8884280754062	19.0895519304031	19.3342489272833	20.5694077624291	20.265124582755	20.1872071502437	19.685374874153
D-Proline	154.02626	0.638243302544005	0.0957003445155777	SLAD-2PE_vs_SHAD-2PE	NA	18.8024103373404	19.0088541141659	18.7355199018967	18.7051403634093	NA	18.420023995559	18.4611571323666	18.7298436603087	18.4261218918542	18.3101002136204	18.5352591940218	18.2424924887053	18.3578784944607	18.604506666457	18.4136459321197
Deoxycytidine	228.09786	0.833882336748778	-0.124972959090336	SLAD-2PE_vs_SHAD-2PE	18.6437797464087	20.1271571860316	19.3063346866068	20.0346354862405	19.3252675308796	19.5344932793596	19.5863140349935	19.7261463899198	19.0089743029868	19.8747284922111	19.7207535094306	19.1781845012339	19.7436709173237	19.17119046993	19.6478251989707	19.7198460559994
N-Acetyldopamine	196.09667	0.638243302544005	0.273285219404727	SLAD-2PE_vs_SHAD-2PE	18.7344632525353	20.3182248951636	19.0645440557121	20.414171918888	19.6485140356489	19.3336138792935	20.1504397616262	19.9446590719488	20.1708126378639	19.987212450883	19.7979909821569	19.5989787570797	19.9525483717645	19.2416264338992	19.6004810791843	19.6671980655166
5-Butyltetrahydro-2-oxo-3-furancarboxylic acid	209.0784	0.991863730178662	0.00157179302741994	SLAD-2PE_vs_SHAD-2PE	19.5072437692129	18.7481547381983	19.2466818670858	18.9720234905071	19.3734052889527	19.170460508488	19.2324230688837	19.2826139992387	19.1908701226973	19.0041521026283	18.971148386783	19.1497123698847	18.9915297959975	19.2433714589194	19.0561220437848	19.018572511182
Argininic acid	198.08542	2.09442230105215e-06	-1.32066596797876	SLAD-2PE_vs_SHAD-2PE	18.5744097261107	18.41094375406	18.5986740850825	18.8713518981075	19.1778001018468	19.7000714634914	19.5790568487608	19.5718828289347	18.5629969837786	18.5315348472014	18.4877264050408	18.5398913838217	20.133382605709	19.776012397001	19.938402717322	19.5570157717257
Ne_Ne dimethyllysine	175.14408	0.228807947860004	0.237921684679193	SLAD-2PE_vs_SHAD-2PE	18.7866734344302	18.9795269263644	19.0316970432497	18.8085535875433	18.4237884646093	18.5828097757035	18.4463765216466	18.269057669342	19.0859947404805	18.6654832124088	18.3021560658347	18.6690634473024	18.3822951485352	18.4387675824979	18.6019448177984	18.348003178478
L-Methionine	150.05819	0.0138130098496622	0.640107522153578	SLAD-2PE_vs_SHAD-2PE	18.6229800204081	18.8558118124385	18.4543900566963	18.9677682527383	18.4970037165216	NA	18.4258152546382	18.461175060034	19.754258082074	18.8539279633796	18.8429062656172	18.8187809950804	18.3810737696469	18.5046521333245	18.4112220579077	18.4124952566578
(alpha-keto-dimethyl-delta-N_N-Dimethylguanidynol) valeric acid	202.11857	0.909443697839491	-0.0242631703059075	SLAD-2PE_vs_SHAD-2PE	NA	18.604851781467	NA	18.3893352658376	18.2701376839101	18.2355162471384	18.2326601278426	18.2822627220913	18.2877251637565	18.3828215259528	18.3209248111111	NA	18.364095843959	NA	18.3454114971997	NA
Alanyl-Leucine	225.12112	0.807576901076931	-0.0676500852452726	SLAD-2PE_vs_SHAD-2PE	NA	18.3527019080029	18.3340539112156	NA	18.4342429667503	NA	NA	NA	18.3746115726861	18.5964340455452	NA	NA	18.6894459062159	18.4178872314541	NA	18.5521855454129
Leucyl-Valine_negative	231.17037	0.252837015910054	0.194772976438983	SLAD-2PE_vs_SHAD-2PE	18.7396733103723	18.6368211284218	18.4325632369904	18.4427139484249	18.4801837123481	NA	18.4049256096561	18.3535974413217	18.7640411652477	18.339015763357	NA	18.5049046501361	18.3725632798029	18.4508354292998	18.3165894621058	18.2248686946899
Glycerol	131.0104	8.25734046635404e-05	-1.1628004902131	SLAD-2PE_vs_SHAD-2PE	20.0703259621585	19.7029615971345	19.3183028118054	19.3657301023527	20.8517652513123	21.0609618495568	20.7479301477159	20.7424073143013	19.9382416769031	19.7334930609869	19.9266685955033	19.3096135413495	20.8774485584168	21.1137678977217	20.8887547204762	20.6792476589806
5-Acetamidovalerate	182.07874	0.518167000067616	-0.117047100930261	SLAD-2PE_vs_SHAD-2PE	19.1827191045129	18.7935473913345	19.0859038420039	19.2898269963358	19.335719558909	19.2412899979912	19.1703947889667	19.1844159929358	19.2273974854552	19.0155197298846	18.9943289446783	19.0637594692218	19.3015407465645	18.9883259018266	19.1153251015743	19.3640022829955
Dihydroneopterin phosphate	336.07101	0.918065451607472	-0.0198317620748938	SLAD-2PE_vs_SHAD-2PE	NA	18.5339374500914	18.5613692153906	NA	18.3697102571232	NA	18.3584212572823	18.4639228226953	18.7316828563676	18.6026890605478	18.6731221250851	18.4489306508616	NA	18.6926573769364	NA	18.5752184936445
Deoxyribose	173.02092	0.118786258445049	0.326347428172042	SLAD-2PE_vs_SHAD-2PE	18.809931939824	18.7135246866111	18.5821649200983	18.6436243362721	NA	18.6360460723437	NA	18.2786510927142	19.1127396958051	18.5434489578223	18.69626020828	18.659753760934	18.367147711913	18.5410001169411	NA	18.3719618537608
2_2_4_4_-Tetramethyl-6-(1-oxopropyl)-1_3_5-cyclohexanetrione	261.10961	0.765199891741779	0.0702325587191055	SLAD-2PE_vs_SHAD-2PE	18.9030762432732	18.6568385429513	19.0490360724518	18.7396914432458	18.8251720200557	NA	NA	18.8017423569536	18.589581196594	18.7773371527352	18.6865659552477	18.6889306199635	18.4423542013915	19.0130382813318	18.4981036499726	18.5079885569681
Homocitric acid	229.03206	7.30304610227853e-06	1.71988792641154	SLAD-2PE_vs_SHAD-2PE	20.5676517938422	20.6523927521877	20.575840700953	20.3276394093784	18.3865249500314	18.7899022343451	NA	18.0437786700088	20.5242003402069	20.10895064901	20.3643015973736	20.209972493152	18.2351740521163	18.7369378649191	18.7737931135368	NA
Pyroglutamic acid_negative	152.03186	3.04939427535302e-07	-1.75102810290669	SLAD-2PE_vs_SHAD-2PE	19.1473557848232	19.2003835784821	19.5529682241229	19.4827961091389	20.6851268974403	21.0912664074291	20.6071410083035	20.7463952038256	18.8055019538413	19.1739703607416	19.4193720011659	19.2252735076818	20.8176481633299	21.1383303645952	20.8326392102737	20.8396124968585
L-Kynurenine	231.07477	0.00887066834314813	-0.906139863867921	SLAD-2PE_vs_SHAD-2PE	18.4144514721247	NA	18.3035840279372	18.4710898285068	19.1817928194357	18.9159620483273	18.8621037851401	18.6763058407251	18.3430180654798	18.5674547774907	18.3274136535537	18.3396906204627	20.0033772319935	18.9614936567342	19.6536824204708	18.5835832632601
2-Keto-6-acetamidocaproate	210.07368	0.883188470067716	0.108357227172792	SLAD-2PE_vs_SHAD-2PE	18.7923915534222	20.7982271097559	19.1322114935389	20.0060589698838	19.7447451401453	19.8558912997794	19.789453487515	19.9823843206363	20.1458077378834	19.9576551110207	19.9764896443972	19.6352652913705	20.3988072431455	19.9895040607235	19.4025623819834	19.4909151901282
D-Ribose	173.04228	0.194188517372889	-0.887542016645423	SLAD-2PE_vs_SHAD-2PE	19.0414374054288	18.8485869399491	19.5025532396981	19.1544506808944	20.1148694395075	20.0634269335231	20.6016054374693	21.1104722432332	18.6085476310776	NA	19.2234931148059	18.8086175686857	18.1738224552985	20.2424691874634	20.2354153167639	20.4193388598149
1-(3-Aminopropyl)-4-aminobutanal	145.13387	0.669062883350862	0.0565426802438509	SLAD-2PE_vs_SHAD-2PE	NA	18.3408672091353	18.3053583371248	18.2969943737882	18.287874025471	18.3702564834463	18.2442518675383	18.4330944060129	18.5061689891874	18.5441706657045	18.4374123133367	18.3370295140008	NA	18.484102483545	18.4089505060821	18.3059050813134
Valyl-Isoleucine	253.15118	0.742690970238012	-0.0584269690178445	SLAD-2PE_vs_SHAD-2PE	18.3694847441662	18.3141257656662	18.3434655606287	18.488633970007	18.436165447899	18.2999321389646	18.3530150902255	18.4396550699932	18.3543860324205	NA	18.4582196366148	NA	NA	18.3614028330945	18.5068611608547	18.5259254166573
Heptyl acetate	181.1193	0.518167000067616	0.172676103732222	SLAD-2PE_vs_SHAD-2PE	18.7671913724572	18.447472181875	18.4996555957795	18.5009880338764	19.158834517612	18.6427167242829	18.6904117115279	18.5627414159752	18.2848785740724	18.5818311302069	19.0964651638648	18.6067681837465	18.2801197272023	18.632626733637	18.4695606335596	18.4969315425628
D-Alanine	128.01045	5.41737883666803e-06	-1.07113628525136	SLAD-2PE_vs_SHAD-2PE	18.310506136504	18.3581417258751	18.4083901170685	18.6257956358696	19.3227531534905	19.4083387386334	19.3283354783006	18.9628861832554	18.4272124536957	18.3890280226443	18.5380685041849	18.4645305371477	19.7261078538052	19.5175271600272	19.6367852154677	19.2229644293779
Cnidiol C	193.12005	0.883188470067716	0.0324124414878426	SLAD-2PE_vs_SHAD-2PE	18.4326396070542	18.443458385279	18.4116040812282	18.4965333640512	18.2149517129039	NA	18.2984202980001	18.4868668724775	18.4163139553919	18.5853065473361	NA	18.7217237686728	NA	18.5456361588674	18.5405553886217	18.5399153994481
N-Acetylornithine	197.08971	0.303502200078614	-0.233043902559132	SLAD-2PE_vs_SHAD-2PE	NA	18.4438124365748	18.473428142541	18.516667067625	18.819273325147	18.6997278401126	18.6799526893838	18.7345454886548	18.6633584586744	NA	NA	18.6117198914903	19.2763754140825	18.6705054480921	18.8673895960562	18.6680618523352
3-Dehydroxycarnitine	146.11765	0.000856716901916442	0.836850545381125	SLAD-2PE_vs_SHAD-2PE	19.4376811281339	20.1647363657859	20.118027866511	19.6915300692228	18.6956659979651	18.8588191295928	19.0206822488821	18.6272586007196	19.63682513895	19.9519580168791	19.4516168592004	19.6966887931798	18.7343939747132	19.0559379819583	18.9266721682248	18.6726825017884
Symmetric dimethylarginine	203.1504	0.518167000067616	0.231767495018364	SLAD-2PE_vs_SHAD-2PE	18.8403009927005	19.0689132419329	19.5361879902203	18.7150301755779	19.0095082096552	18.5121099437376	18.4231106462587	18.3934166645293	18.4560190545084	18.8570739783398	18.9131359666943	NA	18.2621394371237	18.8940395146987	18.347473873291	18.5375825275366
Arginyl-Threonine	276.16743	0.991863730178662	-0.00215261610403772	SLAD-2PE_vs_SHAD-2PE	18.4316453883438	18.4154640734592	NA	18.224516976905	18.3775742117951	NA	18.4541341990587	NA	18.5034140717732	NA	NA	18.545098331047	18.4077869006454	18.5468234469931	18.6246161049037	NA
Menthyl ethylene glycol carbonate	267.1567	0.909443697839491	0.032268762347222	SLAD-2PE_vs_SHAD-2PE	18.7349794651979	18.3768543941532	18.4445499029396	18.5237118770275	18.4257444028012	18.5680691657237	NA	18.4468507135925	18.8725913484728	NA	18.5328763284346	18.5122951044005	18.8597787756248	18.6990265606484	18.4312534137394	18.4378832423423
Cytidine monophosphate_negative	346.04085	0.0444217502555596	-0.610380484639812	SLAD-2PE_vs_SHAD-2PE	18.3732576977046	NA	18.4961387540417	NA	18.8343123188458	18.9449781556201	19.2221941091249	19.1702954156798	NA	NA	18.7174812202408	NA	19.2714352111557	19.252616992897	19.6044460740085	19.1829485414612
D-Xylose	189.01619	0.00116054613912715	-1.17964074366228	SLAD-2PE_vs_SHAD-2PE	18.8050052830546	18.4306357865376	19.0534646199787	18.5614543323281	19.4774814725838	19.0654042997181	19.7697632206039	19.4974098496187	18.2388275757428	NA	18.3639060553901	NA	19.6419589815259	19.0272945781114	19.708872855684	19.5459038215937
L-Asparagine	171.01894	0.668800269364652	0.162522268531365	SLAD-2PE_vs_SHAD-2PE	18.6184776532256	19.5366179386328	18.8827481511099	19.1216368934198	18.3031654578673	18.6560584579838	18.6732577801977	18.6069392346568	19.4978144964935	18.7438492031303	18.5924126319383	18.7588804675113	18.7015295045442	19.1884962360606	18.6454867059633	18.4073552783798
Valyl-Proline	215.13905	0.663151588162872	0.0976463064786053	SLAD-2PE_vs_SHAD-2PE	18.5172717644086	18.335493135615	18.6575017840703	18.5278383238556	18.5702549630064	18.3242934335548	18.4271399169794	18.3732739812499	18.5624773685532	NA	18.344573728465	NA	18.3125295002974	NA	18.5094143010599	18.2456939247341
Prolyl-Alanine	209.08977	0.643487786410412	-0.138724486563049	SLAD-2PE_vs_SHAD-2PE	18.398470780999	19.2598494272362	18.8080742413939	18.7237354625166	18.5003687298012	18.7136580603703	18.6298900668849	18.7962683892897	18.4228283850121	18.869510934227	18.4200270354353	18.5131826297614	18.8711598838208	18.3595804089864	18.9350115467404	18.6146950911404
gamma-Glutamyl-beta-aminopropiononitrile_negative	200.10334	0.918065451607472	0.0339180115229745	SLAD-2PE_vs_SHAD-2PE	NA	18.7966350724442	NA	18.3173627459142	18.3429111365661	18.4410624797774	18.2336129974833	18.3424127295022	18.7735444668105	NA	18.2470542010304	NA	18.5805613620174	18.5982092590124	18.2413340419461	18.4854206266139
4-Acetamido-2-aminobutanoic acid	161.09254	0.883188470067716	-0.091821561565073	SLAD-2PE_vs_SHAD-2PE	18.6591588547998	18.7434673114881	19.1303100752792	19.1330927100454	18.67600724058	18.8349423679974	18.2839347864594	18.9880022260766	18.1998598909519	18.9541067124009	19.4469711257519	18.8824227286101	18.4220454840856	19.1839658132154	18.7237529863321	19.520882420342
L-Aspartic acid	134.04461	0.475435335157029	0.115908578610878	SLAD-2PE_vs_SHAD-2PE	18.4307345174684	18.4901122724005	18.3192079066822	18.2438479978936	18.5406372734423	18.3230429681587	18.1868325407489	18.5307867435525	18.3846719705295	18.4541127441951	18.4560859889121	18.4327603827938	18.4075252959001	18.2635819247953	18.2768903582949	NA
L-Serine	144.00608	0.267584185648652	0.17663160705504	SLAD-2PE_vs_SHAD-2PE	18.4305306879681	18.7762932502115	18.3575358029628	18.3449815453629	18.3468262525839	18.5163024451064	18.5888194380887	18.7991466035465	18.668619896141	18.5623093471445	18.4596947245714	18.5422654757102	18.4120450326318	18.4022256942126	18.3283411421583	18.3837511463443
Diaminopimelic acid	213.08583	0.119046126060272	-0.846966800731753	SLAD-2PE_vs_SHAD-2PE	NA	NA	18.6689386334901	18.5284408774433	19.163625327249	19.1546736494134	19.8141382586681	18.3399576330852	NA	NA	18.3152626560354	18.1945782732204	18.5540222631826	19.0728383711964	19.6053659360156	19.1753224910442
Aspartyl-Lysine	262.14016	0.252837015910054	0.244906087334645	SLAD-2PE_vs_SHAD-2PE	18.4747089706241	18.4716142439522	18.6590920855754	18.8531050315917	NA	18.2676182733983	18.4230548125721	NA	18.7190063273188	18.5388690445704	18.6989303121082	18.9347697101483	NA	18.5501685596172	NA	18.4058069627863
1_2-Benzoquinone	131.01037	0.05453646979568	-0.946128222971474	SLAD-2PE_vs_SHAD-2PE	18.9142415527164	19.1110614602365	18.7202533669827	19.301914988331	18.3549447798516	20.2127871222097	19.486847775315	18.4536917496254	19.0594203401179	18.3542744274152	18.4586034912588	18.102719763227	19.8420816285371	19.2243487743205	19.1867615123834	19.5063389986638
N1-Methyl-4-pyridone-3-carboxamide	175.04713	0.911716036763813	-0.0208881231499305	SLAD-2PE_vs_SHAD-2PE	18.5001297844496	NA	NA	18.4335762586267	18.4972552704411	NA	NA	18.3995743802148	18.3856882932589	18.4829655456955	18.4430366923886	18.4411263024413	NA	18.5393377652401	18.3788468979519	NA
3-Methylhistidine	170.09236	0.991863730178662	-0.00498524571155912	SLAD-2PE_vs_SHAD-2PE	18.8235234872912	19.0863414022149	18.7743610013233	19.1006691429799	18.5948838421087	18.8010365180781	19.0397403102259	18.5693475142067	18.8647303350245	19.2055938081198	19.1504770533099	18.6768536682178	19.0398678747227	NA	19.0112353180845	18.8870936928315
N-Acetylputrescine	131.11766	0.518167000067616	0.218394832859303	SLAD-2PE_vs_SHAD-2PE	18.6813214255511	18.6412945665816	19.3390389135304	18.7036772423669	18.411881430044	18.8385294260763	18.5247079558945	18.2770486404163	18.2264720683145	18.7700088653432	18.8254221910199	18.86577395077	18.1231288655137	18.9031271699271	18.3965964035783	18.3912453049913
N-Acetylglutamic acid	212.05389	0.283255862339598	-0.585792318307654	SLAD-2PE_vs_SHAD-2PE	18.6154301132818	NA	18.2075738306224	18.4456495622239	18.6975063684031	19.1882884320083	19.3694949580643	19.3744493455704	NA	18.5448172981385	NA	18.8305039845392	20.155701150208	18.919697158034	19.4771948885423	18.5412186418018
L-Glutamic acid	146.04597	2.34200821730891e-08	-2.13018344663999	SLAD-2PE_vs_SHAD	21.3532138572552	21.4868869444204	21.601448326101	21.563428962459	23.1055129516228	23.6808007084779	23.3372107796283	23.1354946317387	21.2685250808412	21.1366354485252	21.0916772201842	21.2414475353571	23.7797625431815	23.672307490928	23.4712980135982	23.2188914258534
Glutathione	306.07656	0.000267827106624507	-1.0137445404831	SLAD-2PE_vs_SHAD	22.811882873946	22.5087289783787	22.8343569295163	22.6748959925158	23.0903911192307	23.8979305320871	23.275147888583	23.3129211116841	22.4974949863279	22.0780884712542	22.4732727607104	22.47255627136	23.3388070503907	23.9242879153749	23.4182520534821	23.5340004899462
(R)-mevalonate	147.06629	0.1888172493601	-0.379519626571184	SLAD-2PE_vs_SHAD	20.4468962085919	20.2813037314162	20.8285174649411	20.0317276251544	20.3980070371439	20.9302273664815	20.2169607186447	20.3749657197457	19.8749830609774	20.4701184099407	20.0773544292055	19.9796264356075	20.3777058236365	20.7825999411477	20.477784777287	20.8427817666993
2'-Deoxyguanosine 5'-monophosphate	346.05593	3.74940290281906e-06	-1.95659035140075	SLAD-2PE_vs_SHAD	20.0414477959253	20.30774853199	19.2598603707463	19.7170922021751	21.4115501212848	21.3493336134769	21.9936173179876	21.6836638681397	19.9226505432986	19.4874915173972	19.7697708525531	19.4318906020371	22.038330498257	22.0896205176452	22.025635602476	21.8130087459131
D-Aspartic acid	132.03024	0.98185552002355	0.0154734508148522	SLAD-2PE_vs_SHAD	19.2223107056129	20.5210282857792	19.3781150388044	20.2739337480965	19.697579634298	19.8790793351965	19.4547660743019	19.4676770585478	20.3666789617718	19.5505622404959	19.5004883184803	19.1432663848557	19.8885644004894	19.6394055782008	19.7576560942175	19.529255262074
Saccharopine	275.12493	0.000106852569126922	1.87168219946673	SLAD-2PE_vs_SHAD	20.8047070309091	20.3260436336993	21.1748792838209	21.087709271726	18.9955550868923	19.2350367910678	18.4124086375093	17.9671992082238	20.0568675919894	20.2803791889408	20.9466899740714	20.8129917665586	19.1969465543891	19.0830620291738	18.9149820234727	18.5968200798988
(S)-2-Aceto-2-hydroxybutanoic acid	145.05074	0.0821556001429535	-0.524126782449869	SLAD-2PE_vs_SHAD	19.9790529418347	19.8112983830163	19.7238220951637	19.7240913735027	19.7130000930663	20.1799843460919	20.3057836725174	20.7430267038343	19.931977830746	19.8757079548907	19.4116138478655	19.6259880522082	20.5947806553728	20.2629779351775	20.0766404358359	20.8437090315263
L-Histidine	190.03884	0.830109729979661	0.0673282869465979	SLAD-2PE_vs_SHAD	19.227462833447	19.8903854024985	19.3487325124412	19.5712279227973	19.2503788430567	19.6065420280071	19.2546054486235	19.120393027355	19.729613777224	19.2768114004069	19.2923944546085	19.2024128625893	19.3719128051643	19.3046028689647	19.3714574953132	19.4470319911773
N-Acetyl-L-glutamate 5-semialdehyde	172.06172	0.00216447695575504	-1.32014778950313	SLAD-2PE_vs_SHAD	NA	18.5937386210916	18.4136543849008	18.63021575056	19.4856779652746	19.848574093055	20.4270794258409	19.8787172017181	18.3394784563119	18.5550665301141	18.5572865922995	18.9076259491505	21.0279744454587	19.6792990208388	19.7508197668948	19.5922647194381
N-Carbamoylsarcosine	167.02305	0.378595034386488	0.438906439734655	SLAD-2PE_vs_SHAD	19.728287572835	20.5003657232031	19.3164200350543	20.2710779712147	18.7814634834751	18.9501701160461	19.5461973665687	19.5735019501452	20.6603058369223	19.2835275680112	19.1954316407121	19.4676936295281	19.7342187809073	19.5053914925994	19.4694697083317	19.3929075332063
Gulonic acid	195.05077	0.0112404586987976	0.744680670629894	SLAD-2PE_vs_SHAD	18.7304307420504	19.6868410719126	19.6674126541648	19.2213026833033	18.7177911015355	18.6282123489136	18.1593215616513	18.3812837682328	19.2371672472135	19.2977045265393	19.0785544037469	19.251905285353	17.915344464573	18.6636766542706	18.3937717151166	18.2589140416221
5-Phenyl-1_3-oxazinane-2_4-dione	190.05027	0.630622607319032	-0.209916674998009	SLAD-2PE_vs_SHAD	18.4430235715197	18.5110885486475	NA	18.3931861468448	18.2568884809036	18.6250063195624	18.6540406490531	18.6517764128128	NA	NA	18.2686260032587	18.4053965779113	19.3399160698083	18.2984101636113	18.4353332084853	18.3933385200212
D-4-Hydroxy-2-oxoglutarate	196.98594	0.141903331302951	0.425122400315523	SLAD-2PE_vs_SHAD	NA	19.1425611095333	19.574443255247	18.6784201500291	18.415738052373	NA	18.4147698409558	18.7810506889801	18.8457129873794	18.9821611589677	18.8474118752618	19.1739483560652	18.80044993381	18.9798366804128	18.7633973266009	18.486671833254
Pantetheine 4'-phosphate	357.08867	0.874897202106244	-0.11584380917467	SLAD-2PE_vs_SHAD	18.5419286845161	18.4498842743436	19.4350314062692	NA	NA	NA	18.5898911959698	18.3317161310274	18.2639919766519	NA	18.425927731996	NA	NA	18.4752206036493	NA	18.3880074715712
Cyclic pyranopterin monophosphate	362.05082	0.00160722659575365	-0.748642829423375	SLAD-2PE_vs_SHAD	18.4610361043704	NA	NA	18.4160992063291	19.1135238781264	19.0963362658561	19.2426463313259	19.1985943161153	NA	NA	18.3720389875756	18.4562257492895	19.4616170603244	19.0344173035824	19.2091989966972	18.9266954434498
Pyroglutamic acid	128.0355	0.00181096142355531	-0.496848533716815	SLAD-2PE_vs_SHAD	18.4330436468821	18.3773472576981	18.4017158960048	18.5117126319602	18.7827943791291	18.9605711451116	19.2123847252203	18.825776213193	18.3349441834205	18.3799646680445	18.4870932073909	18.5921302689309	19.1712620268768	18.8313704621155	19.1656822810714	19.1255153307991
Quinic acid	191.05594	0.00546435281129447	0.74341755985596	SLAD-2PE_vs_SHAD	19.1985225436846	19.4024815588658	19.7442339028895	19.3379228971882	NA	18.7603596264852	18.4723186691863	18.0838444075408	19.0634473844244	19.2689950197852	19.2149754081511	19.1816160313462	NA	NA	18.3526919381377	NA
Maleic acid	150.97996	0.00568110872057027	0.289182766505512	SLAD-2PE_vs_SHAD	18.4707501889574	18.4409459553012	18.4368704046692	18.5345139512227	18.2560755221088	18.5074105072332	18.3661582289824	18.3301538887381	18.6703366125239	18.6223317527727	18.7428879281822	18.5809729196059	18.3141009330286	18.4485735253276	18.291620055959	18.3648444093214
N2-Succinyl-L-ornithine	231.09823	0.355691522381373	0.171749331061335	SLAD-2PE_vs_SHAD	18.4584787556912	18.3609982598418	18.6433535861058	18.7800986833352	18.4765535315653	18.3656664125163	18.244459754303	18.5780145903286	18.4289041903869	18.5955856304858	18.7392788888463	NA	18.3930573901592	18.3974545103682	18.2341099713167	18.4132425170335
L-Fucose-1P	199.03812	0.891359325980567	-0.0383389865608841	SLAD-2PE_vs_SHAD	18.4724361662373	NA	18.5820706313133	18.2421659079269	18.3971999535497	18.4194423831552	18.5095579624276	18.1981170331038	18.3523903990263	18.2764588649961	18.2381963355389	18.5039157864314	18.4216965753547	18.4974802237172	18.4234726864144	18.9827766181248
Pantothenic acid	218.10331	0.585511914157143	0.135921892594773	SLAD-2PE_vs_SHAD	18.5323032830146	18.371959261262	18.4552150065497	18.4865756981377	NA	18.3181107292559	NA	NA	18.3787586876177	NA	18.5293065560837	NA	18.222227469987	18.3481033494711	18.284877102207	18.3873913555966
Fagopyritol A1	341.10862	0.522942940148673	0.44437003206021	SLAD-2PE_vs_SHAD	18.632898948355	18.7183228898375	19.5692640227726	18.6670051629383	NA	NA	NA	18.0800339084262	18.342509984566	NA	18.7062978964069	NA	NA	18.5448430346383	18.4013657795637	NA
L-Galactose	179.05604	0.830109729979661	-0.0395829406687795	SLAD-2PE_vs_SHAD	18.4332727722716	18.4119278796278	18.5601861717968	18.3221989691735	18.4150422185007	18.5326670357396	18.2359489202306	18.1934202481141	18.2929792931152	18.3053571586794	18.2925710526412	18.3278391554741	NA	18.3663970213886	NA	18.3937719332655
Diketogulonic acid	191.01982	4.1935370923082e-06	3.71436118593749	SLAD-2PE_vs_SHAD	26.3279281658785	26.5379581515952	26.5486274913954	25.995041690066	21.9595545775235	23.2701022154716	21.3703811233206	22.7649161911809	26.4938036138857	25.7366791832254	26.1650457235126	25.826870330623	19.7989458204368	21.5817901565098	20.5849905272169	21.1054604004035
Deoxyguanosine	302.06623	0.979730020244854	-0.0404378928002274	SLAD-2PE_vs_SHAD	22.5114254165096	22.8146882370836	21.9479581952898	22.6207915114389	22.1826068296794	20.4181076037793	22.3301720778789	21.8686380296804	21.863400807527	21.7543506910228	21.2307104945887	21.7893109766785	22.6743477419992	21.0617517820545	22.3417171354306	22.0895385098265
Hydrogen phosphate	132.94637	0.466664616426487	-0.26450883327314	SLAD-2PE_vs_SHAD	21.8030429029714	22.0055506686257	21.361536707053	22.0716079890072	22.0098689170386	21.9298228157034	22.2056062410824	22.2227934397983	22.5825758667188	21.5714049144626	21.4777598377099	21.6783154616388	22.5001473424859	21.9354377270008	22.1338261468667	22.1432746000199
2_6-diaminohexanoic acid	181.07497	0.891359325980567	-0.0260621087476487	SLAD-2PE_vs_SHAD	18.3917471841471	18.4294980731827	18.4152464017445	18.6380417980716	18.5092708966241	18.3441339930084	18.4241244369794	18.4003488045201	NA	18.348177859437	18.4632939104286	18.3687505022405	NA	NA	18.5766152976415	NA
2-Isopropylmalic acid	175.06127	0.98185552002355	-0.0255468284892046	SLAD-2PE_vs_SHAD	18.7933793361401	20.0257655595689	19.3469743332077	18.9547700196931	18.4594474402853	20.1250175213634	19.291682768137	18.7561360839904	19.5364350472179	19.1131322307036	18.9348068520509	18.9457223698469	18.8687391692941	19.4616738133298	18.7999677506537	18.4634190902863
Uridine	243.06233	0.000267827106624507	0.945645118853015	SLAD-2PE_vs_SHAD	19.4096624255997	19.4353657413617	19.7019347914619	19.1313152808609	18.5460462728562	18.4599681651656	17.9889261643951	18.209008409739	19.4551921224994	19.3468332212188	18.9782340270113	19.2062701168385	18.173391227893	18.528651638545	NA	18.2556643390414
Glycerylphosphorylethanolamine	214.04846	1.84101257266242e-05	-1.46407261297416	SLAD-2PE_vs_SHAD	18.7711925448817	18.5218074916882	18.9989123184853	NA	20.0124897138428	19.8024245991728	20.5178450120767	20.5429478486908	18.7910258177691	18.8799846751084	18.4635734326435	18.8848327963655	20.6926511179361	20.3639654187212	20.7339728222628	20.622864953658
L-Arginine	173.10431	0.219652345751954	0.245821686468741	SLAD-2PE_vs_SHAD	18.3450296412155	18.5987798574333	18.559196372233	18.8282104123522	18.4847590386421	18.4461772819821	18.4398346511879	18.243010581635	18.6107077226075	18.9022778604033	18.7474316817875	18.3366510345239	18.4217808946377	18.5263226139084	18.7262700536783	18.3123081630759
Trimethadione	142.05111	0.104485599877278	-0.603254192652656	SLAD-2PE_vs_SHAD	18.7532267671457	18.7481046752732	18.2008949705277	18.6747733235726	19.3574700871466	19.0022165525533	19.3439619023219	19.1326678226357	18.8399614215507	18.8081701431503	18.3973443735297	18.3778236558162	19.8381149438135	18.4309592628483	19.2229409296623	18.6151737245969
L-Leucine	130.08621	0.727680871121595	-0.0453067568156342	SLAD-2PE_vs_SHAD	18.2783717795617	18.2443329737828	18.3196281944616	18.2967404521808	18.3958134830775	18.4733655339414	18.3710293916714	18.2419704968955	18.4883836499355	18.3154863103044	18.2113324367684	18.285749481315	18.350304052819	18.3150600358652	18.3451344330132	18.2388037678834
5-Keto-D-gluconate	229.01211	0.669647322646989	0.163200368270463	SLAD-2PE_vs_SHAD	19.3080201211088	20.0083635184492	19.6231112278624	19.2584363094532	18.9049959182785	19.9500945069456	19.0489480272414	19.1973485645619	19.3827705570735	19.2451943464487	19.5327031633129	19.5935204232742	19.7617410669669	19.9809148213329	19.406275793764	19.4022382398323
L-Threo-3-Phenylserine	180.06651	0.98185552002355	0.00396393320921362	SLAD-2PE_vs_SHAD	18.3135453057887	18.4929946333407	18.3545901464349	18.475743173512	18.4875296094632	18.425633020527	18.2283857519606	18.5299056636289	18.3354607221596	18.5712684614394	18.5134543853525	18.2671262094651	NA	18.1888417866528	18.293727448478	18.2547804138844
L-Homoserine	154.02766	0.254655426029754	0.346230814930976	SLAD-2PE_vs_SHAD	18.6098447898574	19.2012309360068	18.5869000264482	18.9162280166836	18.3142424272439	18.4516972425555	18.8045606087869	18.5173932486892	19.4881250725325	18.6836855485224	18.4370309176822	18.8639752482623	18.7745216956455	18.4623875055789	18.3961510551777	18.38308345137
L-2-(Hydroxymethyl)-1_2_3_4-butanetetrol	187.03789	0.0017016120167727	-1.31682912907415	SLAD-2PE_vs_SHAD	18.6498256225774	18.77545874995	NA	18.849276657944	19.280346450859	20.3915846904197	20.0608200528082	20.1254881432275	18.5528523283092	18.593178374531	18.8004772725134	18.6444148456641	20.94677697589	19.8578746064911	19.755850313204	NA
gamma-Glutamylalanine	253.06061	0.630622607319032	0.098928159684494	SLAD-2PE_vs_SHAD	NA	NA	NA	18.384725522486	18.45780464911	18.2818237764291	18.337312100575	NA	NA	NA	18.5006293824434	18.4151872876683	18.3329137853133	18.3674923299371	NA	NA
5-Aminopentanoic acid	152.04902	0.951774709151282	-0.0142403136563125	SLAD-2PE_vs_SHAD	18.5199730195332	18.3666080969462	18.3192421336714	18.4680132324828	18.5237488843384	18.1980078316915	18.4902520230164	18.3877847123036	18.4779076570096	18.3120529649507	18.3925154114306	18.3603561633338	18.2791768562499	18.3295356081977	NA	18.4565298010374
Ascorbic acid	175.02496	0.237862004734816	-0.17346410303513	SLAD-2PE_vs_SHAD	18.346148030874	18.3149190931901	18.3307552824758	18.3099410901318	18.4481329010276	18.6381596395807	18.4443362810625	18.4922511228135	18.3823346700224	NA	NA	18.2821770961496	18.4934846081794	18.4247974046812	NA	18.6532361099419
Aspartyl-Hydroxyproline	281.05473	0.00893249809927583	0.59591815959185	SLAD-2PE_vs_SHAD	18.7572593298611	19.0613947079192	19.2740427489001	18.9426440856001	18.4681425236816	NA	NA	18.1730782980297	18.8293654594149	18.9369387380671	18.9352793761104	18.9645307081976	18.1683654156105	18.6384176098041	18.37811213023	18.456891185787
Cysteinyl-Glutamate	249.05497	0.00193503974788948	-0.912511892921991	SLAD-2PE_vs_SHAD	18.6377589630327	NA	19.4205647519244	NA	19.4320926431644	19.8585714825949	19.8060235157586	19.7859709226833	NA	18.6592048750776	18.8822226355349	18.8830307337724	19.7404671167595	20.0836366423148	19.8579455267221	20.130009832038
4-(2-Aminophenyl)-2_4-dioxobutanoic acid	206.04645	0.611176117473199	-0.202928046687877	SLAD-2PE_vs_SHAD	18.3764162195998	18.671176576233	18.3559970201003	18.3472042710355	18.3473394123359	18.6074939872651	19.1533159246946	18.5188829540743	NA	18.6590089660273	18.2085675893998	18.4939135132867	19.5009784382133	18.5831012086697	18.7907097729389	18.6083911856209
Citrulline	174.09037	0.391072988013785	-0.190219813471998	SLAD-2PE_vs_SHAD	18.2240604793223	18.4719991424383	18.2916754503697	18.3625449810907	18.2881055867532	18.7377482656092	18.8925647400282	18.3398068746496	18.284982183492	18.4755990716742	18.3986709490956	18.3380940088904	18.9803445229118	18.7518860682713	18.5817926588081	18.4154099354751
Galactopinitol A	391.10101	0.80773985143154	-0.234616905816011	SLAD-2PE_vs_SHAD	NA	18.4598285428688	NA	NA	19.4201245702412	18.4126007420374	18.586030763247	18.4600092607682	NA	18.6175350415112	18.3526138150036	NA	19.9832983144307	18.3552157114776	NA	NA
2-Keto-glutaramic acid	144.03037	0.718339636842136	0.0603772861679843	SLAD-2PE_vs_SHAD	18.2607742597111	18.6072415708603	18.3378313553645	18.6129578695811	18.3246455063884	18.4586476162967	18.3602670838547	18.3232846317633	18.3044660121121	18.4321251281291	18.6363142467056	18.3354485960282	18.3716430563073	18.3485978026879	18.4244952595829	18.4216220513493
Coumaric acid	163.04022	0.430592657124338	0.12216169354523	SLAD-2PE_vs_SHAD	NA	18.4521088442819	18.518105725833	18.6738534756775	18.2832217864955	NA	18.4152971294248	18.4079767015227	18.6319016524229	18.4200925423304	18.4532658427312	18.4587142266205	18.4475175289903	18.3818114240942	18.5935615367754	18.2814493233237
(2R)-1-O-beta-D-Galactopyranosylglycerol	289.06948	0.237577303581997	-0.276530631971166	SLAD-2PE_vs_SHAD	18.5582200978445	NA	NA	18.4505868208857	18.420358548133	18.8425061256411	18.7997771054679	18.5250386807034	18.3765519248833	18.3716926789399	18.3471810468693	18.3861322813682	19.0387852997226	19.0438440615224	18.5948902480436	18.3366948488606
Prolyl-Hydroxyproline	227.10321	0.98185552002355	0.00530734197211657	SLAD-2PE_vs_SHAD	18.40394345016	18.2970699775334	18.4425109126404	NA	18.4864802623444	18.2812481422098	18.3185268624168	18.2854618745982	NA	18.3288146482919	NA	18.3676586064369	18.422165786974	18.4337484024127	18.3513300303564	NA
Pantetheine	313.09869	0.246402011654487	0.449542315963608	SLAD-2PE_vs_SHAD	18.7905572258844	19.3877199798395	19.7513555118992	18.9575491933479	18.4632597618728	18.6651023800195	NA	18.260144192534	19.2020602558045	18.7974423997861	18.3812828180253	19.2687255694737	NA	18.5366539780949	18.4176300612665	NA
Cytidine monophosphate	322.04451	0.522942940148673	-0.15820023141741	SLAD-2PE_vs_SHAD	18.3993565137471	NA	NA	18.6200294953413	18.4900147415903	NA	18.5527064741663	18.5546642098957	NA	18.3395077748179	18.3216569845885	18.4616199719938	19.0309682016327	NA	18.4636420618055	18.5970360170173
Fructose 1_6-bisphosphate	338.98863	0.592648424966927	0.16960837688411	SLAD-2PE_vs_SHAD	NA	18.6888469971866	18.4276080654491	NA	18.2661008486046	NA	18.5722790527218	18.3806170919341	NA	18.575940707971	NA	NA	18.4149178413978	18.5210106944013	18.3780136782	NA
L-beta-aspartyl-L-threonine	233.07824	0.99165395293433	-0.00161736929183931	SLAD-2PE_vs_SHAD	18.3429155550361	NA	18.5558303788575	18.3389075956766	NA	18.3742681758691	NA	NA	18.3162129513262	18.4045835813984	18.2543445980923	18.515462095492	NA	18.3728855181867	18.3447829827659	NA
3-(3_5-Dihydroxyphenyl)-2-propenoic acid	179.03545	0.953355086035009	0.0135112435461373	SLAD-2PE_vs_SHAD	18.5192623962098	18.3893670791624	18.5635648623561	18.4233888492472	18.4329745307561	18.4486562834432	18.3088893344007	18.3361852331159	18.4778514200541	18.6040188994701	18.2742084501044	18.2246715862719	18.3935584527149	18.3520765677583	18.5084241045533	18.4862292612439
Phosphodimethylethanolamine	168.04341	0.378595034386488	0.126486799883811	SLAD-2PE_vs_SHAD	18.3912866055654	18.3320530014465	18.3713409558309	18.212781124017	18.3104072772398	NA	18.4392911549095	18.387311896674	18.3796489217229	18.7097105928688	18.500772585397	18.431828871311	18.4724167246829	18.4287293431484	18.4114172095285	NA
Ciceritol	553.15407	0.877174070122867	-0.124699856694097	SLAD-2PE_vs_SHAD	NA	NA	18.392504778664	18.7840138315977	18.8566879017689	18.3731065013896	NA	NA	NA	18.4901973448852	NA	NA	19.4469149356624	18.7881471479776	NA	NA
Hydantoin-5-propionic acid	171.04151	0.874897202106244	-0.036297022138335	SLAD-2PE_vs_SHAD	18.2887304004571	18.4135939331883	NA	18.3148147446879	18.4143708778815	18.3914780131762	18.4829799613552	18.4655044284197	NA	18.3114268523223	NA	18.4931457438173	18.6322167276072	18.4055608439858	18.3155721460226	18.3749487998733
L-2-Amino-3-oxobutanoic acid	152.01186	0.874897202106244	0.0283210190376977	SLAD-2PE_vs_SHAD	18.4357491340697	18.2330933190299	18.297193898352	18.3267541537456	18.2118753001365	18.2646816678046	18.4181200602536	18.4758135175475	18.3761570659604	18.3281996113921	18.3612695096318	18.4181484349087	18.3010772263554	18.316881341106	18.3643426694345	18.4369593314065
Pyroglutamylglycine	185.05735	0.482061534873491	0.0995229769626285	SLAD-2PE_vs_SHAD	NA	NA	18.4665986554262	18.4786423120109	18.2929355764789	18.1753885242653	18.4425855291168	18.4605540646572	18.4243846478465	18.4865083814196	18.3850236799928	18.4736388931098	18.3663290020947	18.4051475846397	18.4999941447299	18.236663170477
Phytosphingosine	352.26253	0.0824849727155308	-0.62970472736335	SLAD-2PE_vs_SHAD	18.245546801346	18.4942868245642	NA	18.3881515454152	19.1429670718233	19.042403064466	18.9147272992288	18.9697894904104	18.413782004524	18.3617520037136	NA	NA	18.6394196612554	19.8113539335114	19.3908593179048	19.3913722588682
Ophthalmic acid	288.11968	0.565863718549971	0.120873702900571	SLAD-2PE_vs_SHAD	18.3271881567529	NA	18.4652985619245	NA	NA	18.2853422848953	NA	18.4070153187161	18.4729829406441	NA	18.3772543674191	18.5509202060556	NA	18.3051446316219	18.4314992585748	NA
2-Phenylethyl octanoate	247.17147	0.630622607319032	-0.135130089732822	SLAD-2PE_vs_SHAD	18.7422855227701	18.3535707567114	18.5270615770622	18.373871904468	NA	NA	NA	18.4330586359178	18.3804193290584	18.2381299687323	18.2752363407642	NA	18.3542400179275	18.4295005353718	18.4943118109512	18.297403720595
Cysteinyl-Hydroxyproline	269.03769	0.697538475800031	0.118767316246284	SLAD-2PE_vs_SHAD	18.3964564013533	NA	18.4218205902247	18.607067988617	18.3471514411511	NA	NA	NA	18.4811669805358	NA	NA	18.450670534259	18.3441809678796	NA	NA	18.5102766652556
gamma-Glutamyl-beta-aminopropiononitrile	234.06511	0.630324442377889	0.0926823836377082	SLAD-2PE_vs_SHAD	NA	18.1278370908173	18.3067786673197	NA	18.3660930499674	NA	18.4791208280792	18.2740965729854	18.4267369710747	18.5771252355834	18.393495395287	NA	NA	NA	18.6194234126154	18.5361439840689
Serylaspartic acid	219.06305	0.669647322646989	-0.234288195256905	SLAD-2PE_vs_SHAD	18.4207007322106	NA	NA	NA	18.697416119752	NA	NA	NA	18.4631279244951	NA	NA	NA	18.6592459952516	18.1844487105062	18.5148514948085	NA
1_26-Hexacosanediol diferulate	749.49912	0.987896283922894	-0.00453054907368511	SLAD-2PE_vs_SHAD	18.6620427108868	NA	NA	NA	18.8817984292452	18.7574594004791	NA	NA	NA	NA	NA	18.8150983657885	18.695650020711	18.6731810898892	NA	NA
D-Glucose	203.05261	3.74940290281906e-06	2.35490026993423	SLAD-2PE_vs_SHAD	25.174876248028	25.2921513572541	25.4124478130068	25.232242853634	22.7977919692169	22.4179638076548	23.4155290629292	23.2026028450067	24.8338524467048	25.7655035304966	25.152594347478	25.5015384398652	23.2904427338189	22.6327258504929	23.5439463819949	23.3596845394854
Adenosine	268.10407	0.98185552002355	0.0316461427609234	SLAD-2PE_vs_SHAD	24.6523800058473	24.4857908836145	23.9589097097324	24.5576848568592	24.2184822586776	22.3873735685579	24.2221390877498	24.0242851613916	23.804414523484	23.906287123256	23.4513730066509	23.8167899940297	24.4489822118008	23.1208802958233	24.3225929393118	24.1188736761076
Glycerophosphocholine	280.09196	4.86485897945291e-05	-1.19587058373767	SLAD-2PE_vs_SHAD	23.020663230113	23.1947500222357	22.7572999592731	23.1400587910886	23.6843128393834	23.6906499891175	24.2712934610358	24.0939227634324	23.0844108233963	22.6875875316426	22.4939895752151	22.6907087877644	24.2303609198506	23.8591593476383	24.3157736246996	24.0519359856542
L-Leucine_negative	154.0838	0.522942940148673	-0.210415585179959	SLAD-2PE_vs_SHAD	22.9517479496098	23.2995415363473	22.6108055465573	23.0444298549357	23.237366440267	22.8477321956926	23.1518090312758	23.0015408980174	23.4431856809161	22.7840973748811	22.5326013594183	22.6369018093174	23.3863175981497	22.8529760582102	23.0390530891299	22.9147469316431
L-Phenylalanine	188.06829	0.731129514078077	-0.122431937861698	SLAD-2PE_vs_SHAD	22.2379812740146	22.7736823382333	22.0840216888656	22.591248565445	22.1944283536049	22.0810781016539	22.4601998804718	22.3601870867553	22.8473827596984	21.881008634058	21.755330363995	22.1224439132877	22.5678151529991	22.2406780091676	22.4047965866714	22.4231764754479
L-Valine	118.08639	0.149883557614706	-0.521754385467158	SLAD-2PE_vs_SHAD	19.9250753613209	19.1186057582626	19.7119967330683	20.0270860871161	19.7633794812431	20.3193059270238	19.6078550671871	19.954461370357	19.965175288523	19.0642342945007	19.3711905151234	19.1573842057952	19.4169141365501	20.1674795430605	19.6976769964209	20.0376588677531
L-Acetopine_negative	233.12436	0.156554893683916	-1.21102221258398	SLAD-2PE_vs_SHAD	18.2941791931987	21.6612089382507	19.9539076703873	20.4345122144986	21.6116209958863	20.9980914140999	22.2902129792649	22.1875472115694	20.3973563694255	20.8780613093852	19.8612066467409	21.106759424933	22.4359454755144	20.7611620893575	21.8795994491489	21.3789990743401
hydroxyvalerylglycine	214.04743	0.188136963251994	-0.468573630921387	SLAD-2PE_vs_SHAD	18.4856891446781	18.4083475936587	18.3203079590701	18.3881824307682	18.7561897722024	19.0831281384406	18.9383367426949	19.1404621423149	18.5109555679918	NA	NA	NA	19.4039193057997	18.7205240029087	18.7442463117599	19.0273877288629
Citric acid	230.99023	0.000161748444548246	1.92995634482373	SLAD-2PE_vs_SHAD	20.9381305929813	20.0348108646932	20.8686981038436	20.2335899630023	NA	18.9448317807912	18.0186299596634	18.1013029999767	20.3889191639661	19.9553743827204	20.3766440331357	20.4185741200477	NA	18.6813045995257	NA	18.3530259305092
L-Glutamic acid	186.01645	1.14366268491478e-05	-1.47449823463333	SLAD-2PE_vs_SHAD	18.9160415351185	19.1671348251178	19.515150918757	19.5107874706655	20.1504366755117	20.7770437589981	20.4134739961133	20.1916082254494	18.6592076257221	18.9069917181852	19.097882249695	18.9704881239369	20.3347816369235	20.796148301433	20.4605568788307	20.2266124115735
L-Tyrosine	204.06297	0.161715484189799	-0.409983535531659	SLAD-2PE_vs_SHAD	20.8959318231379	21.4635685162046	20.9555319348165	21.4318738897284	21.2080045821131	21.3363717201945	21.6599538623312	21.5149879153155	21.648993494818	20.9582341029752	20.596010634347	20.8761457056875	21.6559655216038	21.4099996058755	21.4712588079447	21.4010129159492
L-Lysine	147.11278	0.00484371042382528	0.721575885767585	SLAD-2PE_vs_SHAD	21.5110296523184	21.8769051361833	21.661029826821	21.9808541814667	21.2079179426999	20.6510126130359	20.4375527535492	20.7840647372494	21.5956068612567	21.6797853137327	21.6030871371526	21.0883722774627	20.0252488206089	20.3187705484367	20.3816024066088	20.5028952156146
L-Tryptophan	243.05279	0.00144248216165238	1.28148039842939	SLAD-2PE_vs_SHAD	19.6468585791848	20.6780009010023	19.8490159623219	20.3723386311653	18.6997790808167	18.7863585171555	18.7623093271679	18.4199826271893	20.7921473445835	19.8212899229128	19.6033228979058	19.5775909806448	18.5361616686018	18.6727077527359	18.9458836639752	18.8599218437507
L-Glutamine	169.05827	0.0561522596580481	-0.76166132792104	SLAD-2PE_vs_SHAD	19.8485856870633	20.5025771641795	20.7576156730558	20.5152177485435	20.4911619133009	21.3755148943905	20.6930561702646	21.3649853496682	19.6912986683453	20.3521228802762	20.5052439599013	20.3294075074171	20.9076839392398	21.7453009911543	21.0580520929761	21.7368125630408
Ornithine	133.09705	0.000267827106624507	-0.824479178540347	SLAD-2PE_vs_SHAD	18.6886173650033	18.3995989376893	18.6083991392179	18.6302052207616	19.3578769393533	19.4815723731829	19.3859411351269	19.2631403822022	18.3018571343995	18.5495988195397	18.6633975658127	18.6757605959519	20.0028490309467	19.5383316144446	19.4702062640342	19.220238377459
Serylvaline	205.11826	0.430592657124338	0.401060771660774	SLAD-2PE_vs_SHAD	19.2681526906831	20.7623210781375	20.2183211984311	20.1857982247943	19.7250844293014	19.2421379225891	20.0109736041571	20.1473756720866	19.6741939822101	20.3209272934848	19.9532985376929	20.7813949013894	19.8748787081191	18.9559686402359	19.6760838207166	19.6952354159724
(S)-10_16-Dihydroxyhexadecanoic acid	327.19287	0.874897202106244	0.0501973855018889	SLAD-2PE_vs_SHAD	18.6329230423675	NA	18.9695325615921	18.6148511397872	18.5374959811834	18.492851883282	NA	18.4986721117636	18.7515821849993	NA	18.2926152602926	18.6354146874428	18.5758339576908	NA	NA	NA
Creatinine	152.02293	0.297591756173448	-0.13494383306093	SLAD-2PE_vs_SHAD	18.4030447956435	18.3727422910872	18.4325541957632	18.3315957909246	18.3984257932245	18.642541999176	18.3311034839675	18.6303666132387	18.4269727908631	18.3517980579796	18.3210624718595	18.3628292366607	18.2178230376476	18.2539127712814	18.4066169972857	18.4518213911025
Saccharopine_negative	277.14083	0.567161953762601	0.132904815766544	SLAD-2PE_vs_SHAD	19.0019114903228	19.0735025086879	19.3971631071433	18.8183741484241	18.9768591462032	18.8121193218788	18.8523022767756	18.799746908313	18.6870452994032	19.0479666627343	19.0107793619257	19.2268555921736	NA	18.9520768170094	18.8167927830674	18.6185447939023
Hypoxanthine	175.00174	0.0031320012196701	-1.19946867863273	SLAD-2PE_vs_SHAD	18.7833391412102	18.5485336236152	19.3754723339555	18.9191398854203	20.0945170886547	20.0911879119816	19.9044862282774	19.8783153290683	17.8584029103584	18.8884280754062	19.0895519304031	19.3342489272833	20.5694077624291	20.265124582755	20.1872071502437	19.685374874153
D-Proline	154.02626	0.906291455601479	-0.0284425904936754	SLAD-2PE_vs_SHAD	NA	18.8024103373404	19.0088541141659	18.7355199018967	18.7051403634093	NA	18.420023995559	18.4611571323666	18.7298436603087	18.4261218918542	18.3101002136204	18.5352591940218	18.2424924887053	18.3578784944607	18.604506666457	18.4136459321197
Deoxycytidine	228.09786	0.874897202106244	-0.097395107322523	SLAD-2PE_vs_SHAD	18.6437797464087	20.1271571860316	19.3063346866068	20.0346354862405	19.3252675308796	19.5344932793596	19.5863140349935	19.7261463899198	19.0089743029868	19.8747284922111	19.7207535094306	19.1781845012339	19.7436709173237	19.17119046993	19.6478251989707	19.7198460559994
N-Acetyldopamine	196.09667	0.874897202106244	0.119442019866472	SLAD-2PE_vs_SHAD	18.7344632525353	20.3182248951636	19.0645440557121	20.414171918888	19.6485140356489	19.3336138792935	20.1504397616262	19.9446590719488	20.1708126378639	19.987212450883	19.7979909821569	19.5989787570797	19.9525483717645	19.2416264338992	19.6004810791843	19.6671980655166
5-Butyltetrahydro-2-oxo-3-furancarboxylic acid	209.0784	0.37235953406249	-0.185754970892457	SLAD-2PE_vs_SHAD	19.5072437692129	18.7481547381983	19.2466818670858	18.9720234905071	19.3734052889527	19.170460508488	19.2324230688837	19.2826139992387	19.1908701226973	19.0041521026283	18.971148386783	19.1497123698847	18.9915297959975	19.2433714589194	19.0561220437848	19.018572511182
Argininic acid	198.08542	4.86485897945291e-05	-0.97666540579776	SLAD-2PE_vs_SHAD	18.5744097261107	18.41094375406	18.5986740850825	18.8713518981075	19.1778001018468	19.7000714634914	19.5790568487608	19.5718828289347	18.5629969837786	18.5315348472014	18.4877264050408	18.5398913838217	20.133382605709	19.776012397001	19.938402717322	19.5570157717257
Ne_Ne dimethyllysine	175.14408	0.219652345751954	0.250166258681233	SLAD-2PE_vs_SHAD	18.7866734344302	18.9795269263644	19.0316970432497	18.8085535875433	18.4237884646093	18.5828097757035	18.4463765216466	18.269057669342	19.0859947404805	18.6654832124088	18.3021560658347	18.6690634473024	18.3822951485352	18.4387675824979	18.6019448177984	18.348003178478
L-Methionine	150.05819	0.0340030641438073	0.606136982806539	SLAD-2PE_vs_SHAD	18.6229800204081	18.8558118124385	18.4543900566963	18.9677682527383	18.4970037165216	NA	18.4258152546382	18.461175060034	19.754258082074	18.8539279633796	18.8429062656172	18.8187809950804	18.3810737696469	18.5046521333245	18.4112220579077	18.4124952566578
(alpha-keto-dimethyl-delta-N_N-Dimethylguanidynol) valeric acid	202.11857	0.611176117473199	0.0753463050278391	SLAD-2PE_vs_SHAD	NA	18.604851781467	NA	18.3893352658376	18.2701376839101	18.2355162471384	18.2326601278426	18.2822627220913	18.2877251637565	18.3828215259528	18.3209248111111	NA	18.364095843959	NA	18.3454114971997	NA
Alanyl-Leucine	225.12112	0.896731052585334	0.0512798423653642	SLAD-2PE_vs_SHAD	NA	18.3527019080029	18.3340539112156	NA	18.4342429667503	NA	NA	NA	18.3746115726861	18.5964340455452	NA	NA	18.6894459062159	18.4178872314541	NA	18.5521855454129
Leucyl-Valine_negative	231.17037	0.565863718549971	0.123084938471642	SLAD-2PE_vs_SHAD	18.7396733103723	18.6368211284218	18.4325632369904	18.4427139484249	18.4801837123481	NA	18.4049256096561	18.3535974413217	18.7640411652477	18.339015763357	NA	18.5049046501361	18.3725632798029	18.4508354292998	18.3165894621058	18.2248686946899
Glycerol	131.0104	0.000138364868506426	-1.12376192203585	SLAD-2PE_vs_SHAD	20.0703259621585	19.7029615971345	19.3183028118054	19.3657301023527	20.8517652513123	21.0609618495568	20.7479301477159	20.7424073143013	19.9382416769031	19.7334930609869	19.9266685955033	19.3096135413495	20.8774485584168	21.1137678977217	20.8887547204762	20.6792476589806
5-Acetamidovalerate	182.07874	0.372064758007378	-0.157703677390693	SLAD-2PE_vs_SHAD	19.1827191045129	18.7935473913345	19.0859038420039	19.2898269963358	19.335719558909	19.2412899979912	19.1703947889667	19.1844159929358	19.2273974854552	19.0155197298846	18.9943289446783	19.0637594692218	19.3015407465645	18.9883259018266	19.1153251015743	19.3640022829955
Dihydroneopterin phosphate	336.07101	0.141903331302951	0.216754727515237	SLAD-2PE_vs_SHAD	NA	18.5339374500914	18.5613692153906	NA	18.3697102571232	NA	18.3584212572823	18.4639228226953	18.7316828563676	18.6026890605478	18.6731221250851	18.4489306508616	NA	18.6926573769364	NA	18.5752184936445
Deoxyribose	173.02092	0.221916365285224	0.295702073181399	SLAD-2PE_vs_SHAD	18.809931939824	18.7135246866111	18.5821649200983	18.6436243362721	NA	18.6360460723437	NA	18.2786510927142	19.1127396958051	18.5434489578223	18.69626020828	18.659753760934	18.367147711913	18.5410001169411	NA	18.3719618537608
2_2_4_4_-Tetramethyl-6-(1-oxopropyl)-1_3_5-cyclohexanetrione	261.10961	0.630622607319032	-0.127853457369529	SLAD-2PE_vs_SHAD	18.9030762432732	18.6568385429513	19.0490360724518	18.7396914432458	18.8251720200557	NA	NA	18.8017423569536	18.589581196594	18.7773371527352	18.6865659552477	18.6889306199635	18.4423542013915	19.0130382813318	18.4981036499726	18.5079885569681
Homocitric acid	229.03206	4.1935370923082e-06	1.89512098514052	SLAD-2PE_vs_SHAD	20.5676517938422	20.6523927521877	20.575840700953	20.3276394093784	18.3865249500314	18.7899022343451	NA	18.0437786700088	20.5242003402069	20.10895064901	20.3643015973736	20.209972493152	18.2351740521163	18.7369378649191	18.7737931135368	NA
Pyroglutamic acid_negative	152.03186	1.19648154593943e-06	-1.62645292339201	SLAD-2PE_vs_SHAD	19.1473557848232	19.2003835784821	19.5529682241229	19.4827961091389	20.6851268974403	21.0912664074291	20.6071410083035	20.7463952038256	18.8055019538413	19.1739703607416	19.4193720011659	19.2252735076818	20.8176481633299	21.1383303645952	20.8326392102737	20.8396124968585
L-Kynurenine	231.07477	0.149883557614706	-0.514646844160325	SLAD-2PE_vs_SHAD	18.4144514721247	NA	18.3035840279372	18.4710898285068	19.1817928194357	18.9159620483273	18.8621037851401	18.6763058407251	18.3430180654798	18.5674547774907	18.3274136535537	18.3396906204627	20.0033772319935	18.9614936567342	19.6536824204708	18.5835832632601
2-Keto-6-acetamidocaproate	210.07368	0.901429459081129	0.0856858841489547	SLAD-2PE_vs_SHAD	18.7923915534222	20.7982271097559	19.1322114935389	20.0060589698838	19.7447451401453	19.8558912997794	19.789453487515	19.9823843206363	20.1458077378834	19.9576551110207	19.9764896443972	19.6352652913705	20.3988072431455	19.9895040607235	19.4025623819834	19.4909151901282
D-Ribose	173.04228	0.0149254290262807	-1.59237407524354	SLAD-2PE_vs_SHAD	19.0414374054288	18.8485869399491	19.5025532396981	19.1544506808944	20.1148694395075	20.0634269335231	20.6016054374693	21.1104722432332	18.6085476310776	NA	19.2234931148059	18.8086175686857	18.1738224552985	20.2424691874634	20.2354153167639	20.4193388598149
1-(3-Aminopropyl)-4-aminobutanal	145.13387	0.297591756173448	0.122326174940216	SLAD-2PE_vs_SHAD	NA	18.3408672091353	18.3053583371248	18.2969943737882	18.287874025471	18.3702564834463	18.2442518675383	18.4330944060129	18.5061689891874	18.5441706657045	18.4374123133367	18.3370295140008	NA	18.484102483545	18.4089505060821	18.3059050813134
Valyl-Isoleucine	253.15118	0.901429459081129	0.024110897747093	SLAD-2PE_vs_SHAD	18.3694847441662	18.3141257656662	18.3434655606287	18.488633970007	18.436165447899	18.2999321389646	18.3530150902255	18.4396550699932	18.3543860324205	NA	18.4582196366148	NA	NA	18.3614028330945	18.5068611608547	18.5259254166573
Heptyl acetate	181.1193	0.669647322646989	-0.121190329376873	SLAD-2PE_vs_SHAD	18.7671913724572	18.447472181875	18.4996555957795	18.5009880338764	19.158834517612	18.6427167242829	18.6904117115279	18.5627414159752	18.2848785740724	18.5818311302069	19.0964651638648	18.6067681837465	18.2801197272023	18.632626733637	18.4695606335596	18.4969315425628
D-Alanine	128.01045	0.000106159347630359	-0.800868509001845	SLAD-2PE_vs_SHAD	18.310506136504	18.3581417258751	18.4083901170685	18.6257956358696	19.3227531534905	19.4083387386334	19.3283354783006	18.9628861832554	18.4272124536957	18.3890280226443	18.5380685041849	18.4645305371477	19.7261078538052	19.5175271600272	19.6367852154677	19.2229644293779
Cnidiol C	193.12005	0.114884651833285	0.24103512933976	SLAD-2PE_vs_SHAD	18.4326396070542	18.443458385279	18.4116040812282	18.4965333640512	18.2149517129039	NA	18.2984202980001	18.4868668724775	18.4163139553919	18.5853065473361	NA	18.7217237686728	NA	18.5456361588674	18.5405553886217	18.5399153994481
N-Acetylornithine	197.08971	0.718339636842136	-0.095835660742182	SLAD-2PE_vs_SHAD	NA	18.4438124365748	18.473428142541	18.516667067625	18.819273325147	18.6997278401126	18.6799526893838	18.7345454886548	18.6633584586744	NA	NA	18.6117198914903	19.2763754140825	18.6705054480921	18.8673895960562	18.6680618523352
3-Dehydroxycarnitine	146.11765	0.000615013964168512	0.88366570776239	SLAD-2PE_vs_SHAD	19.4376811281339	20.1647363657859	20.118027866511	19.6915300692228	18.6956659979651	18.8588191295928	19.0206822488821	18.6272586007196	19.63682513895	19.9519580168791	19.4516168592004	19.6966887931798	18.7343939747132	19.0559379819583	18.9266721682248	18.6726825017884
Symmetric dimethylarginine	203.1504	0.669647322646989	0.157539967135644	SLAD-2PE_vs_SHAD	18.8403009927005	19.0689132419329	19.5361879902203	18.7150301755779	19.0095082096552	18.5121099437376	18.4231106462587	18.3934166645293	18.4560190545084	18.8570739783398	18.9131359666943	NA	18.2621394371237	18.8940395146987	18.347473873291	18.5375825275366
Arginyl-Threonine	276.16743	0.630622607319032	0.108401995983151	SLAD-2PE_vs_SHAD	18.4316453883438	18.4154640734592	NA	18.224516976905	18.3775742117951	NA	18.4541341990587	NA	18.5034140717732	NA	NA	18.545098331047	18.4077869006454	18.5468234469931	18.6246161049037	NA
Menthyl ethylene glycol carbonate	267.1567	0.516816483266544	0.159032833063513	SLAD-2PE_vs_SHAD	18.7349794651979	18.3768543941532	18.4445499029396	18.5237118770275	18.4257444028012	18.5680691657237	NA	18.4468507135925	18.8725913484728	NA	18.5328763284346	18.5122951044005	18.8597787756248	18.6990265606484	18.4312534137394	18.4378832423423
Cytidine monophosphate_negative	346.04085	0.297591756173448	-0.32546377957685	SLAD-2PE_vs_SHAD	18.3732576977046	NA	18.4961387540417	NA	18.8343123188458	18.9449781556201	19.2221941091249	19.1702954156798	NA	NA	18.7174812202408	NA	19.2714352111557	19.252616992897	19.6044460740085	19.1829485414612
D-Xylose	189.01619	0.0017016120167727	-1.15114789506467	SLAD-2PE_vs_SHAD	18.8050052830546	18.4306357865376	19.0534646199787	18.5614543323281	19.4774814725838	19.0654042997181	19.7697632206039	19.4974098496187	18.2388275757428	NA	18.3639060553901	NA	19.6419589815259	19.0272945781114	19.708872855684	19.5459038215937
L-Asparagine	171.01894	0.333419214118839	0.338383967091939	SLAD-2PE_vs_SHAD	18.6184776532256	19.5366179386328	18.8827481511099	19.1216368934198	18.3031654578673	18.6560584579838	18.6732577801977	18.6069392346568	19.4978144964935	18.7438492031303	18.5924126319383	18.7588804675113	18.7015295045442	19.1884962360606	18.6454867059633	18.4073552783798
Valyl-Proline	215.13905	0.901447787223831	0.0297849748114452	SLAD-2PE_vs_SHAD	18.5172717644086	18.335493135615	18.6575017840703	18.5278383238556	18.5702549630064	18.3242934335548	18.4271399169794	18.3732739812499	18.5624773685532	NA	18.344573728465	NA	18.3125295002974	NA	18.5094143010599	18.2456939247341
Prolyl-Alanine	209.08977	0.727680871121595	-0.10365906547759	SLAD-2PE_vs_SHAD	18.398470780999	19.2598494272362	18.8080742413939	18.7237354625166	18.5003687298012	18.7136580603703	18.6298900668849	18.7962683892897	18.4228283850121	18.869510934227	18.4200270354353	18.5131826297614	18.8711598838208	18.3595804089864	18.9350115467404	18.6146950911404
gamma-Glutamyl-beta-aminopropiononitrile_negative	200.10334	0.585511914157143	0.170299498088166	SLAD-2PE_vs_SHAD	NA	18.7966350724442	NA	18.3173627459142	18.3429111365661	18.4410624797774	18.2336129974833	18.3424127295022	18.7735444668105	NA	18.2470542010304	NA	18.5805613620174	18.5982092590124	18.2413340419461	18.4854206266139
4-Acetamido-2-aminobutanoic acid	161.09254	0.711799136225226	0.175118459150337	SLAD-2PE_vs_SHAD	18.6591588547998	18.7434673114881	19.1303100752792	19.1330927100454	18.67600724058	18.8349423679974	18.2839347864594	18.9880022260766	18.1998598909519	18.9541067124009	19.4469711257519	18.8824227286101	18.4220454840856	19.1839658132154	18.7237529863321	19.520882420342
L-Aspartic acid	134.04461	0.864710937597445	0.0365828901320242	SLAD-2PE_vs_SHAD	18.4307345174684	18.4901122724005	18.3192079066822	18.2438479978936	18.5406372734423	18.3230429681587	18.1868325407489	18.5307867435525	18.3846719705295	18.4541127441951	18.4560859889121	18.4327603827938	18.4075252959001	18.2635819247953	18.2768903582949	NA
L-Serine	144.00608	0.98185552002355	-0.00455132393960511	SLAD-2PE_vs_SHAD	18.4305306879681	18.7762932502115	18.3575358029628	18.3449815453629	18.3468262525839	18.5163024451064	18.5888194380887	18.7991466035465	18.668619896141	18.5623093471445	18.4596947245714	18.5422654757102	18.4120450326318	18.4022256942126	18.3283411421583	18.3837511463443
Diaminopimelic acid	213.08583	0.118353654859493	-0.863178252475993	SLAD-2PE_vs_SHAD	NA	NA	18.6689386334901	18.5284408774433	19.163625327249	19.1546736494134	19.8141382586681	18.3399576330852	NA	NA	18.3152626560354	18.1945782732204	18.5540222631826	19.0728383711964	19.6053659360156	19.1753224910442
Aspartyl-Lysine	262.14016	0.0835161110888879	0.377557305551235	SLAD-2PE_vs_SHAD	18.4747089706241	18.4716142439522	18.6590920855754	18.8531050315917	NA	18.2676182733983	18.4230548125721	NA	18.7190063273188	18.5388690445704	18.6989303121082	18.9347697101483	NA	18.5501685596172	NA	18.4058069627863
1_2-Benzoquinone	131.01037	0.221916365285224	-0.633313351245722	SLAD-2PE_vs_SHAD	18.9142415527164	19.1110614602365	18.7202533669827	19.301914988331	18.3549447798516	20.2127871222097	19.486847775315	18.4536917496254	19.0594203401179	18.3542744274152	18.4586034912588	18.102719763227	19.8420816285371	19.2243487743205	19.1867615123834	19.5063389986638
N1-Methyl-4-pyridone-3-carboxamide	175.04713	0.979730020244854	-0.0102106168818885	SLAD-2PE_vs_SHAD	18.5001297844496	NA	NA	18.4335762586267	18.4972552704411	NA	NA	18.3995743802148	18.3856882932589	18.4829655456955	18.4430366923886	18.4411263024413	NA	18.5393377652401	18.3788468979519	NA
3-Methylhistidine	170.09236	0.297591756173448	0.223161670013138	SLAD-2PE_vs_SHAD	18.8235234872912	19.0863414022149	18.7743610013233	19.1006691429799	18.5948838421087	18.8010365180781	19.0397403102259	18.5693475142067	18.8647303350245	19.2055938081198	19.1504770533099	18.6768536682178	19.0398678747227	NA	19.0112353180845	18.8870936928315
N-Acetylputrescine	131.11766	0.645953046320318	0.158877405754129	SLAD-2PE_vs_SHAD	18.6813214255511	18.6412945665816	19.3390389135304	18.7036772423669	18.411881430044	18.8385294260763	18.5247079558945	18.2770486404163	18.2264720683145	18.7700088653432	18.8254221910199	18.86577395077	18.1231288655137	18.9031271699271	18.3965964035783	18.3912453049913
N-Acetylglutamic acid	212.05389	0.430592657124338	-0.469774134672651	SLAD-2PE_vs_SHAD	18.6154301132818	NA	18.2075738306224	18.4456495622239	18.6975063684031	19.1882884320083	19.3694949580643	19.3744493455704	NA	18.5448172981385	NA	18.8305039845392	20.155701150208	18.919697158034	19.4771948885423	18.5412186418018
L-Glutamic acid	146.04597	0.918997099125435	-0.220810100523352	SHAD_vs_SHAD-2PE	21.3532138572552	21.4868869444204	21.601448326101	21.563428962459	23.1055129516228	23.6808007084779	23.3372107796283	23.1354946317387	21.2685250808412	21.1366354485252	21.0916772201842	21.2414475353571	23.7797625431815	23.672307490928	23.4712980135982	23.2188914258534
Glutathione	306.07656	0.940954306675415	-0.159739214402244	SHAD_vs_SHAD-2PE	22.811882873946	22.5087289783787	22.8343569295163	22.6748959925158	23.0903911192307	23.8979305320871	23.275147888583	23.3129211116841	22.4974949863279	22.0780884712542	22.4732727607104	22.47255627136	23.3388070503907	23.9242879153749	23.4182520534821	23.5340004899462
(R)-mevalonate	147.06629	0.940954306675415	-0.140177866688692	SHAD_vs_SHAD-2PE	20.4468962085919	20.2813037314162	20.8285174649411	20.0317276251544	20.3980070371439	20.9302273664815	20.2169607186447	20.3749657197457	19.8749830609774	20.4701184099407	20.0773544292055	19.9796264356075	20.3777058236365	20.7825999411477	20.477784777287	20.8427817666993
2'-Deoxyguanosine 5'-monophosphate	346.05593	0.918997099125435	-0.382107610850571	SHAD_vs_SHAD-2PE	20.0414477959253	20.30774853199	19.2598603707463	19.7170922021751	21.4115501212848	21.3493336134769	21.9936173179876	21.6836638681397	19.9226505432986	19.4874915173972	19.7697708525531	19.4318906020371	22.038330498257	22.0896205176452	22.025635602476	21.8130087459131
D-Aspartic acid	132.03024	0.97060680379419	-0.0789448081593527	SHAD_vs_SHAD-2PE	19.2223107056129	20.5210282857792	19.3781150388044	20.2739337480965	19.697579634298	19.8790793351965	19.4547660743019	19.4676770585478	20.3666789617718	19.5505622404959	19.5004883184803	19.1432663848557	19.8885644004894	19.6394055782008	19.7576560942175	19.529255262074
Saccharopine	275.12493	0.940954306675415	-0.295402740810268	SHAD_vs_SHAD-2PE	20.8047070309091	20.3260436336993	21.1748792838209	21.087709271726	18.9955550868923	19.2350367910678	18.4124086375093	17.9671992082238	20.0568675919894	20.2803791889408	20.9466899740714	20.8129917665586	19.1969465543891	19.0830620291738	18.9149820234727	18.5968200798988
(S)-2-Aceto-2-hydroxybutanoic acid	145.05074	0.940954306675415	-0.209078310600649	SHAD_vs_SHAD-2PE	19.9790529418347	19.8112983830163	19.7238220951637	19.7240913735027	19.7130000930663	20.1799843460919	20.3057836725174	20.7430267038343	19.931977830746	19.8757079548907	19.4116138478655	19.6259880522082	20.5947806553728	20.2629779351775	20.0766404358359	20.8437090315263
L-Histidine	190.03884	0.97060680379419	-0.065771453394305	SHAD_vs_SHAD-2PE	19.227462833447	19.8903854024985	19.3487325124412	19.5712279227973	19.2503788430567	19.6065420280071	19.2546054486235	19.120393027355	19.729613777224	19.2768114004069	19.2923944546085	19.2024128625893	19.3719128051643	19.3046028689647	19.3714574953132	19.4470319911773
N-Acetyl-L-glutamate 5-semialdehyde	172.06172	0.97060680379419	-0.102577316685462	SHAD_vs_SHAD-2PE	NA	18.5937386210916	18.4136543849008	18.63021575056	19.4856779652746	19.848574093055	20.4270794258409	19.8787172017181	18.3394784563119	18.5550665301141	18.5572865922995	18.9076259491505	21.0279744454587	19.6792990208388	19.7508197668948	19.5922647194381
N-Carbamoylsarcosine	167.02305	0.940954306675415	-0.312663649702362	SHAD_vs_SHAD-2PE	19.728287572835	20.5003657232031	19.3164200350543	20.2710779712147	18.7814634834751	18.9501701160461	19.5461973665687	19.5735019501452	20.6603058369223	19.2835275680112	19.1954316407121	19.4676936295281	19.7342187809073	19.5053914925994	19.4694697083317	19.3929075332063
Gulonic acid	195.05077	0.940954306675415	0.163725476187707	SHAD_vs_SHAD-2PE	18.7304307420504	19.6868410719126	19.6674126541648	19.2213026833033	18.7177911015355	18.6282123489136	18.1593215616513	18.3812837682328	19.2371672472135	19.2977045265393	19.0785544037469	19.251905285353	17.915344464573	18.6636766542706	18.3937717151166	18.2589140416221
5-Phenyl-1_3-oxazinane-2_4-dione	190.05027	0.97060680379419	-0.0698215248985363	SHAD_vs_SHAD-2PE	18.4430235715197	18.5110885486475	NA	18.3931861468448	18.2568884809036	18.6250063195624	18.6540406490531	18.6517764128128	NA	NA	18.2686260032587	18.4053965779113	19.3399160698083	18.2984101636113	18.4353332084853	18.3933385200212
D-4-Hydroxy-2-oxoglutarate	196.98594	0.940954306675415	-0.220402749416426	SHAD_vs_SHAD-2PE	NA	19.1425611095333	19.574443255247	18.6784201500291	18.415738052373	NA	18.4147698409558	18.7810506889801	18.8457129873794	18.9821611589677	18.8474118752618	19.1739483560652	18.80044993381	18.9798366804128	18.7633973266009	18.486671833254
Pantetheine 4'-phosphate	357.08867	0.97060680379419	0.0291896258883213	SHAD_vs_SHAD-2PE	18.5419286845161	18.4498842743436	19.4350314062692	NA	NA	NA	18.5898911959698	18.3317161310274	18.2639919766519	NA	18.425927731996	NA	NA	18.4752206036493	NA	18.3880074715712
Cyclic pyranopterin monophosphate	362.05082	0.97060680379419	0.00479299684246115	SHAD_vs_SHAD-2PE	18.4610361043704	NA	NA	18.4160992063291	19.1135238781264	19.0963362658561	19.2426463313259	19.1985943161153	NA	NA	18.3720389875756	18.4562257492895	19.4616170603244	19.0344173035824	19.2091989966972	18.9266954434498
Pyroglutamic acid	128.0355	0.940954306675415	-0.128075909552194	SHAD_vs_SHAD-2PE	18.4330436468821	18.3773472576981	18.4017158960048	18.5117126319602	18.7827943791291	18.9605711451116	19.2123847252203	18.825776213193	18.3349441834205	18.3799646680445	18.4870932073909	18.5921302689309	19.1712620268768	18.8313704621155	19.1656822810714	19.1255153307991
Quinic acid	191.05594	0.97060680379419	0.0861489629330556	SHAD_vs_SHAD-2PE	19.1985225436846	19.4024815588658	19.7442339028895	19.3379228971882	NA	18.7603596264852	18.4723186691863	18.0838444075408	19.0634473844244	19.2689950197852	19.2149754081511	19.1816160313462	NA	NA	18.3526919381377	NA
Maleic acid	150.97996	0.97060680379419	0.0101648058564834	SHAD_vs_SHAD-2PE	18.4707501889574	18.4409459553012	18.4368704046692	18.5345139512227	18.2560755221088	18.5074105072332	18.3661582289824	18.3301538887381	18.6703366125239	18.6223317527727	18.7428879281822	18.5809729196059	18.3141009330286	18.4485735253276	18.291620055959	18.3648444093214
N2-Succinyl-L-ornithine	231.09823	0.97060680379419	0.0567074749588912	SHAD_vs_SHAD-2PE	18.4584787556912	18.3609982598418	18.6433535861058	18.7800986833352	18.4765535315653	18.3656664125163	18.244459754303	18.5780145903286	18.4289041903869	18.5955856304858	18.7392788888463	NA	18.3930573901592	18.3974545103682	18.2341099713167	18.4132425170335
L-Fucose-1P	199.03812	0.940954306675415	-0.2002771928437	SHAD_vs_SHAD-2PE	18.4724361662373	NA	18.5820706313133	18.2421659079269	18.3971999535497	18.4194423831552	18.5095579624276	18.1981170331038	18.3523903990263	18.2764588649961	18.2381963355389	18.5039157864314	18.4216965753547	18.4974802237172	18.4234726864144	18.9827766181248
Pantothenic acid	218.10331	0.97060680379419	0.00746090994050519	SHAD_vs_SHAD-2PE	18.5323032830146	18.371959261262	18.4552150065497	18.4865756981377	NA	18.3181107292559	NA	NA	18.3787586876177	NA	18.5293065560837	NA	18.222227469987	18.3481033494711	18.284877102207	18.3873913555966
Fagopyritol A1	341.10862	0.940954306675415	-0.393070498674764	SHAD_vs_SHAD-2PE	18.632898948355	18.7183228898375	19.5692640227726	18.6670051629383	NA	NA	NA	18.0800339084262	18.342509984566	NA	18.7062978964069	NA	NA	18.5448430346383	18.4013657795637	NA
L-Galactose	179.05604	0.97060680379419	-0.0358148716807918	SHAD_vs_SHAD-2PE	18.4332727722716	18.4119278796278	18.5601861717968	18.3221989691735	18.4150422185007	18.5326670357396	18.2359489202306	18.1934202481141	18.2929792931152	18.3053571586794	18.2925710526412	18.3278391554741	NA	18.3663970213886	NA	18.3937719332655
Diketogulonic acid	191.01982	0.184815696987141	1.57344180073243	SHAD_vs_SHAD-2PE	26.3279281658785	26.5379581515952	26.5486274913954	25.995041690066	21.9595545775235	23.2701022154716	21.3703811233206	22.7649161911809	26.4938036138857	25.7366791832254	26.1650457235126	25.826870330623	19.7989458204368	21.5817901565098	20.5849905272169	21.1054604004035
Deoxyguanosine	302.06623	0.940954306675415	-0.341957657073198	SHAD_vs_SHAD-2PE	22.5114254165096	22.8146882370836	21.9479581952898	22.6207915114389	22.1826068296794	20.4181076037793	22.3301720778789	21.8686380296804	21.863400807527	21.7543506910228	21.2307104945887	21.7893109766785	22.6743477419992	21.0617517820545	22.3417171354306	22.0895385098265
Hydrogen phosphate	132.94637	0.97060680379419	-0.086148600687654	SHAD_vs_SHAD-2PE	21.8030429029714	22.0055506686257	21.361536707053	22.0716079890072	22.0098689170386	21.9298228157034	22.2056062410824	22.2227934397983	22.5825758667188	21.5714049144626	21.4777598377099	21.6783154616388	22.5001473424859	21.9354377270008	22.1338261468667	22.1432746000199
2_6-diaminohexanoic acid	181.07497	0.940954306675415	-0.157145764858484	SHAD_vs_SHAD-2PE	18.3917471841471	18.4294980731827	18.4152464017445	18.6380417980716	18.5092708966241	18.3441339930084	18.4241244369794	18.4003488045201	NA	18.348177859437	18.4632939104286	18.3687505022405	NA	NA	18.5766152976415	NA
2-Isopropylmalic acid	175.06127	0.940954306675415	0.259620997553068	SHAD_vs_SHAD-2PE	18.7933793361401	20.0257655595689	19.3469743332077	18.9547700196931	18.4594474402853	20.1250175213634	19.291682768137	18.7561360839904	19.5364350472179	19.1131322307036	18.9348068520509	18.9457223698469	18.8687391692941	19.4616738133298	18.7999677506537	18.4634190902863
Uridine	243.06233	0.97060680379419	-0.0182484821208462	SHAD_vs_SHAD-2PE	19.4096624255997	19.4353657413617	19.7019347914619	19.1313152808609	18.5460462728562	18.4599681651656	17.9889261643951	18.209008409739	19.4551921224994	19.3468332212188	18.9782340270113	19.2062701168385	18.173391227893	18.528651638545	NA	18.2556643390414
Glycerylphosphorylethanolamine	214.04846	0.918997099125435	-0.384436784698785	SHAD_vs_SHAD-2PE	18.7711925448817	18.5218074916882	18.9989123184853	NA	20.0124897138428	19.8024245991728	20.5178450120767	20.5429478486908	18.7910258177691	18.8799846751084	18.4635734326435	18.8848327963655	20.6926511179361	20.3639654187212	20.7339728222628	20.622864953658
L-Arginine	173.10431	0.940954306675415	-0.0932250429632795	SHAD_vs_SHAD-2PE	18.3450296412155	18.5987798574333	18.559196372233	18.8282104123522	18.4847590386421	18.4461772819821	18.4398346511879	18.243010581635	18.6107077226075	18.9022778604033	18.7474316817875	18.3366510345239	18.4217808946377	18.5263226139084	18.7262700536783	18.3123081630759
Trimethadione	142.05111	0.940954306675415	0.182281875934137	SHAD_vs_SHAD-2PE	18.7532267671457	18.7481046752732	18.2008949705277	18.6747733235726	19.3574700871466	19.0022165525533	19.3439619023219	19.1326678226357	18.8399614215507	18.8081701431503	18.3973443735297	18.3778236558162	19.8381149438135	18.4309592628483	19.2229409296623	18.6151737245969
L-Leucine	130.08621	0.940954306675415	0.0582191540012467	SHAD_vs_SHAD-2PE	18.2783717795617	18.2443329737828	18.3196281944616	18.2967404521808	18.3958134830775	18.4733655339414	18.3710293916714	18.2419704968955	18.4883836499355	18.3154863103044	18.2113324367684	18.285749481315	18.350304052819	18.3150600358652	18.3451344330132	18.2388037678834
5-Keto-D-gluconate	229.01211	0.918997099125435	-0.362445726217118	SHAD_vs_SHAD-2PE	19.3080201211088	20.0083635184492	19.6231112278624	19.2584363094532	18.9049959182785	19.9500945069456	19.0489480272414	19.1973485645619	19.3827705570735	19.2451943464487	19.5327031633129	19.5935204232742	19.7617410669669	19.9809148213329	19.406275793764	19.4022382398323
L-Threo-3-Phenylserine	180.06651	0.918997099125435	0.172080295056574	SHAD_vs_SHAD-2PE	18.3135453057887	18.4929946333407	18.3545901464349	18.475743173512	18.4875296094632	18.425633020527	18.2283857519606	18.5299056636289	18.3354607221596	18.5712684614394	18.5134543853525	18.2671262094651	NA	18.1888417866528	18.293727448478	18.2547804138844
L-Homoserine	154.02766	0.97060680379419	0.0179374548758275	SHAD_vs_SHAD-2PE	18.6098447898574	19.2012309360068	18.5869000264482	18.9162280166836	18.3142424272439	18.4516972425555	18.8045606087869	18.5173932486892	19.4881250725325	18.6836855485224	18.4370309176822	18.8639752482623	18.7745216956455	18.4623875055789	18.3961510551777	18.38308345137
L-2-(Hydroxymethyl)-1_2_3_4-butanetetrol	187.03789	0.940954306675415	-0.222274130866442	SHAD_vs_SHAD-2PE	18.6498256225774	18.77545874995	NA	18.849276657944	19.280346450859	20.3915846904197	20.0608200528082	20.1254881432275	18.5528523283092	18.593178374531	18.8004772725134	18.6444148456641	20.94677697589	19.8578746064911	19.755850313204	NA
gamma-Glutamylalanine	253.06061	0.97060680379419	0.00877711774615619	SHAD_vs_SHAD-2PE	NA	NA	NA	18.384725522486	18.45780464911	18.2818237764291	18.337312100575	NA	NA	NA	18.5006293824434	18.4151872876683	18.3329137853133	18.3674923299371	NA	NA
5-Aminopentanoic acid	152.04902	0.97060680379419	0.044867607675819	SHAD_vs_SHAD-2PE	18.5199730195332	18.3666080969462	18.3192421336714	18.4680132324828	18.5237488843384	18.1980078316915	18.4902520230164	18.3877847123036	18.4779076570096	18.3120529649507	18.3925154114306	18.3603561633338	18.2791768562499	18.3295356081977	NA	18.4565298010374
Ascorbic acid	175.02496	0.97060680379419	-0.0181193881464061	SHAD_vs_SHAD-2PE	18.346148030874	18.3149190931901	18.3307552824758	18.3099410901318	18.4481329010276	18.6381596395807	18.4443362810625	18.4922511228135	18.3823346700224	NA	NA	18.2821770961496	18.4934846081794	18.4247974046812	NA	18.6532361099419
Aspartyl-Hydroxyproline	281.05473	0.949986052907595	-0.089836174502242	SHAD_vs_SHAD-2PE	18.7572593298611	19.0613947079192	19.2740427489001	18.9426440856001	18.4681425236816	NA	NA	18.1730782980297	18.8293654594149	18.9369387380671	18.9352793761104	18.9645307081976	18.1683654156105	18.6384176098041	18.37811213023	18.456891185787
Cysteinyl-Glutamate	249.05497	0.940954306675415	-0.232350138408322	SHAD_vs_SHAD-2PE	18.6377589630327	NA	19.4205647519244	NA	19.4320926431644	19.8585714825949	19.8060235157586	19.7859709226833	NA	18.6592048750776	18.8822226355349	18.8830307337724	19.7404671167595	20.0836366423148	19.8579455267221	20.130009832038
4-(2-Aminophenyl)-2_4-dioxobutanoic acid	206.04645	0.940954306675415	-0.214037081768225	SHAD_vs_SHAD-2PE	18.3764162195998	18.671176576233	18.3559970201003	18.3472042710355	18.3473394123359	18.6074939872651	19.1533159246946	18.5188829540743	NA	18.6590089660273	18.2085675893998	18.4939135132867	19.5009784382133	18.5831012086697	18.7907097729389	18.6083911856209
Citrulline	174.09037	0.940954306675415	-0.1178019296065	SHAD_vs_SHAD-2PE	18.2240604793223	18.4719991424383	18.2916754503697	18.3625449810907	18.2881055867532	18.7377482656092	18.8925647400282	18.3398068746496	18.284982183492	18.4755990716742	18.3986709490956	18.3380940088904	18.9803445229118	18.7518860682713	18.5817926588081	18.4154099354751
Galactopinitol A	391.10101	0.940954306675415	-0.449565678880692	SHAD_vs_SHAD-2PE	NA	18.4598285428688	NA	NA	19.4201245702412	18.4126007420374	18.586030763247	18.4600092607682	NA	18.6175350415112	18.3526138150036	NA	19.9832983144307	18.3552157114776	NA	NA
2-Keto-glutaramic acid	144.03037	0.97060680379419	-0.0248783329060842	SHAD_vs_SHAD-2PE	18.2607742597111	18.6072415708603	18.3378313553645	18.6129578695811	18.3246455063884	18.4586476162967	18.3602670838547	18.3232846317633	18.3044660121121	18.4321251281291	18.6363142467056	18.3354485960282	18.3716430563073	18.3485978026879	18.4244952595829	18.4216220513493
Coumaric acid	163.04022	0.949986052907595	-0.0572530808148493	SHAD_vs_SHAD-2PE	NA	18.4521088442819	18.518105725833	18.6738534756775	18.2832217864955	NA	18.4152971294248	18.4079767015227	18.6319016524229	18.4200925423304	18.4532658427312	18.4587142266205	18.4475175289903	18.3818114240942	18.5935615367754	18.2814493233237
(2R)-1-O-beta-D-Galactopyranosylglycerol	289.06948	0.940954306675415	-0.106633499550927	SHAD_vs_SHAD-2PE	18.5582200978445	NA	NA	18.4505868208857	18.420358548133	18.8425061256411	18.7997771054679	18.5250386807034	18.3765519248833	18.3716926789399	18.3471810468693	18.3861322813682	19.0387852997226	19.0438440615224	18.5948902480436	18.3366948488606
Prolyl-Hydroxyproline	227.10321	0.940954306675415	-0.059485454522104	SHAD_vs_SHAD-2PE	18.40394345016	18.2970699775334	18.4425109126404	NA	18.4864802623444	18.2812481422098	18.3185268624168	18.2854618745982	NA	18.3288146482919	NA	18.3676586064369	18.422165786974	18.4337484024127	18.3513300303564	NA
Pantetheine	313.09869	0.97060680379419	-0.0143065748718918	SHAD_vs_SHAD-2PE	18.7905572258844	19.3877199798395	19.7513555118992	18.9575491933479	18.4632597618728	18.6651023800195	NA	18.260144192534	19.2020602558045	18.7974423997861	18.3812828180253	19.2687255694737	NA	18.5366539780949	18.4176300612665	NA
Cytidine monophosphate	322.04451	0.940954306675415	-0.164753618267728	SHAD_vs_SHAD-2PE	18.3993565137471	NA	NA	18.6200294953413	18.4900147415903	NA	18.5527064741663	18.5546642098957	NA	18.3395077748179	18.3216569845885	18.4616199719938	19.0309682016327	NA	18.4636420618055	18.5970360170173
Fructose 1_6-bisphosphate	338.98863	0.97060680379419	-0.0316484069128506	SHAD_vs_SHAD-2PE	NA	18.6888469971866	18.4276080654491	NA	18.2661008486046	NA	18.5722790527218	18.3806170919341	NA	18.575940707971	NA	NA	18.4149178413978	18.5210106944013	18.3780136782	NA
L-beta-aspartyl-L-threonine	233.07824	0.97060680379419	0.0154339253927596	SHAD_vs_SHAD-2PE	18.3429155550361	NA	18.5558303788575	18.3389075956766	NA	18.3742681758691	NA	NA	18.3162129513262	18.4045835813984	18.2543445980923	18.515462095492	NA	18.3728855181867	18.3447829827659	NA
3-(3_5-Dihydroxyphenyl)-2-propenoic acid	179.03545	0.949986052907595	-0.0533957511386163	SHAD_vs_SHAD-2PE	18.5192623962098	18.3893670791624	18.5635648623561	18.4233888492472	18.4329745307561	18.4486562834432	18.3088893344007	18.3361852331159	18.4778514200541	18.6040188994701	18.2742084501044	18.2246715862719	18.3935584527149	18.3520765677583	18.5084241045533	18.4862292612439
Phosphodimethylethanolamine	168.04341	0.949986052907595	-0.0585176495121544	SHAD_vs_SHAD-2PE	18.3912866055654	18.3320530014465	18.3713409558309	18.212781124017	18.3104072772398	NA	18.4392911549095	18.387311896674	18.3796489217229	18.7097105928688	18.500772585397	18.431828871311	18.4724167246829	18.4287293431484	18.4114172095285	NA
Ciceritol	553.15407	0.940954306675415	-0.502633840240737	SHAD_vs_SHAD-2PE	NA	NA	18.392504778664	18.7840138315977	18.8566879017689	18.3731065013896	NA	NA	NA	18.4901973448852	NA	NA	19.4469149356624	18.7881471479776	NA	NA
Hydantoin-5-propionic acid	171.04151	0.97060680379419	0.00650869083593619	SHAD_vs_SHAD-2PE	18.2887304004571	18.4135939331883	NA	18.3148147446879	18.4143708778815	18.3914780131762	18.4829799613552	18.4655044284197	NA	18.3114268523223	NA	18.4931457438173	18.6322167276072	18.4055608439858	18.3155721460226	18.3749487998733
L-2-Amino-3-oxobutanoic acid	152.01186	0.97060680379419	-0.012192505640062	SHAD_vs_SHAD-2PE	18.4357491340697	18.2330933190299	18.297193898352	18.3267541537456	18.2118753001365	18.2646816678046	18.4181200602536	18.4758135175475	18.3761570659604	18.3281996113921	18.3612695096318	18.4181484349087	18.3010772263554	18.316881341106	18.3643426694345	18.4369593314065
Pyroglutamylglycine	185.05735	0.97060680379419	-0.03416755185577	SHAD_vs_SHAD-2PE	NA	NA	18.4665986554262	18.4786423120109	18.2929355764789	18.1753885242653	18.4425855291168	18.4605540646572	18.4243846478465	18.4865083814196	18.3850236799928	18.4736388931098	18.3663290020947	18.4051475846397	18.4999941447299	18.236663170477
Phytosphingosine	352.26253	0.940954306675415	-0.290779561402783	SHAD_vs_SHAD-2PE	18.245546801346	18.4942868245642	NA	18.3881515454152	19.1429670718233	19.042403064466	18.9147272992288	18.9697894904104	18.413782004524	18.3617520037136	NA	NA	18.6394196612554	19.8113539335114	19.3908593179048	19.3913722588682
Ophthalmic acid	288.11968	0.97060680379419	-0.02214314329267	SHAD_vs_SHAD-2PE	18.3271881567529	NA	18.4652985619245	NA	NA	18.2853422848953	NA	18.4070153187161	18.4729829406441	NA	18.3772543674191	18.5509202060556	NA	18.3051446316219	18.4314992585748	NA
2-Phenylethyl octanoate	247.17147	0.97060680379419	0.0391946147064317	SHAD_vs_SHAD-2PE	18.7422855227701	18.3535707567114	18.5270615770622	18.373871904468	NA	NA	NA	18.4330586359178	18.3804193290584	18.2381299687323	18.2752363407642	NA	18.3542400179275	18.4295005353718	18.4943118109512	18.297403720595
Cysteinyl-Hydroxyproline	269.03769	0.97060680379419	-0.080077375416483	SHAD_vs_SHAD-2PE	18.3964564013533	NA	18.4218205902247	18.607067988617	18.3471514411511	NA	NA	NA	18.4811669805358	NA	NA	18.450670534259	18.3441809678796	NA	NA	18.5102766652556
gamma-Glutamyl-beta-aminopropiononitrile	234.06511	0.918997099125435	-0.204680214664783	SHAD_vs_SHAD-2PE	NA	18.1278370908173	18.3067786673197	NA	18.3660930499674	NA	18.4791208280792	18.2740965729854	18.4267369710747	18.5771252355834	18.393495395287	NA	NA	NA	18.6194234126154	18.5361439840689
Serylaspartic acid	219.06305	0.940954306675415	0.244567386229964	SHAD_vs_SHAD-2PE	18.4207007322106	NA	NA	NA	18.697416119752	NA	NA	NA	18.4631279244951	NA	NA	NA	18.6592459952516	18.1844487105062	18.5148514948085	NA
1_26-Hexacosanediol diferulate	749.49912	0.940954306675415	0.135213359562023	SHAD_vs_SHAD-2PE	18.6620427108868	NA	NA	NA	18.8817984292452	18.7574594004791	NA	NA	NA	NA	NA	18.8150983657885	18.695650020711	18.6731810898892	NA	NA
D-Glucose	203.05261	0.940954306675415	-0.248227955246108	SHAD_vs_SHAD-2PE	25.174876248028	25.2921513572541	25.4124478130068	25.232242853634	22.7977919692169	22.4179638076548	23.4155290629292	23.2026028450067	24.8338524467048	25.7655035304966	25.152594347478	25.5015384398652	23.2904427338189	22.6327258504929	23.5439463819949	23.3596845394854
Adenosine	268.10407	0.940954306675415	-0.289762261666631	SHAD_vs_SHAD-2PE	24.6523800058473	24.4857908836145	23.9589097097324	24.5576848568592	24.2184822586776	22.3873735685579	24.2221390877498	24.0242851613916	23.804414523484	23.906287123256	23.4513730066509	23.8167899940297	24.4489822118008	23.1208802958233	24.3225929393118	24.1188736761076
Glycerophosphocholine	280.09196	0.940954306675415	-0.179262706218417	SHAD_vs_SHAD-2PE	23.020663230113	23.1947500222357	22.7572999592731	23.1400587910886	23.6843128393834	23.6906499891175	24.2712934610358	24.0939227634324	23.0844108233963	22.6875875316426	22.4939895752151	22.6907087877644	24.2303609198506	23.8591593476383	24.3157736246996	24.0519359856542
L-Leucine_negative	154.0838	0.97060680379419	0.0113387220299934	SHAD_vs_SHAD-2PE	22.9517479496098	23.2995415363473	22.6108055465573	23.0444298549357	23.237366440267	22.8477321956926	23.1518090312758	23.0015408980174	23.4431856809161	22.7840973748811	22.5326013594183	22.6369018093174	23.3863175981497	22.8529760582102	23.0390530891299	22.9147469316431
L-Phenylalanine	188.06829	0.949986052907595	-0.135143200450045	SHAD_vs_SHAD-2PE	22.2379812740146	22.7736823382333	22.0840216888656	22.591248565445	22.1944283536049	22.0810781016539	22.4601998804718	22.3601870867553	22.8473827596984	21.881008634058	21.755330363995	22.1224439132877	22.5678151529991	22.2406780091676	22.4047965866714	22.4231764754479
L-Valine	118.08639	0.97060680379419	0.081318075506605	SHAD_vs_SHAD-2PE	19.9250753613209	19.1186057582626	19.7119967330683	20.0270860871161	19.7633794812431	20.3193059270238	19.6078550671871	19.954461370357	19.965175288523	19.0642342945007	19.3711905151234	19.1573842057952	19.4169141365501	20.1674795430605	19.6976769964209	20.0376588677531
L-Acetopine_negative	233.12436	0.97060680379419	0.157941628114859	SHAD_vs_SHAD-2PE	18.2941791931987	21.6612089382507	19.9539076703873	20.4345122144986	21.6116209958863	20.9980914140999	22.2902129792649	22.1875472115694	20.3973563694255	20.8780613093852	19.8612066467409	21.106759424933	22.4359454755144	20.7611620893575	21.8795994491489	21.3789990743401
hydroxyvalerylglycine	214.04743	0.97060680379419	0.00550986158039279	SHAD_vs_SHAD-2PE	18.4856891446781	18.4083475936587	18.3203079590701	18.3881824307682	18.7561897722024	19.0831281384406	18.9383367426949	19.1404621423149	18.5109555679918	NA	NA	NA	19.4039193057997	18.7205240029087	18.7442463117599	19.0273877288629
Citric acid	230.99023	0.97060680379419	-0.162243684873644	SHAD_vs_SHAD-2PE	20.9381305929813	20.0348108646932	20.8686981038436	20.2335899630023	NA	18.9448317807912	18.0186299596634	18.1013029999767	20.3889191639661	19.9553743827204	20.3766440331357	20.4185741200477	NA	18.6813045995257	NA	18.3530259305092
L-Glutamic acid	186.01645	0.97060680379419	-0.071384143172029	SHAD_vs_SHAD-2PE	18.9160415351185	19.1671348251178	19.515150918757	19.5107874706655	20.1504366755117	20.7770437589981	20.4134739961133	20.1916082254494	18.6592076257221	18.9069917181852	19.097882249695	18.9704881239369	20.3347816369235	20.796148301433	20.4605568788307	20.2266124115735
L-Tyrosine	204.06297	0.97060680379419	-0.0547296928547496	SHAD_vs_SHAD-2PE	20.8959318231379	21.4635685162046	20.9555319348165	21.4318738897284	21.2080045821131	21.3363717201945	21.6599538623312	21.5149879153155	21.648993494818	20.9582341029752	20.596010634347	20.8761457056875	21.6559655216038	21.4099996058755	21.4712588079447	21.4010129159492
L-Lysine	147.11278	0.918997099125435	0.463007763816343	SHAD_vs_SHAD-2PE	21.5110296523184	21.8769051361833	21.661029826821	21.9808541814667	21.2079179426999	20.6510126130359	20.4375527535492	20.7840647372494	21.5956068612567	21.6797853137327	21.6030871371526	21.0883722774627	20.0252488206089	20.3187705484367	20.3816024066088	20.5028952156146
L-Tryptophan	243.05279	0.97060680379419	-0.0865613441835507	SHAD_vs_SHAD-2PE	19.6468585791848	20.6780009010023	19.8490159623219	20.3723386311653	18.6997790808167	18.7863585171555	18.7623093271679	18.4199826271893	20.7921473445835	19.8212899229128	19.6033228979058	19.5775909806448	18.5361616686018	18.6727077527359	18.9458836639752	18.8599218437507
L-Glutamine	169.05827	0.940954306675415	-0.380782814696694	SHAD_vs_SHAD-2PE	19.8485856870633	20.5025771641795	20.7576156730558	20.5152177485435	20.4911619133009	21.3755148943905	20.6930561702646	21.3649853496682	19.6912986683453	20.3521228802762	20.5052439599013	20.3294075074171	20.9076839392398	21.7453009911543	21.0580520929761	21.7368125630408
Ornithine	133.09705	0.940954306675415	-0.18577361425481	SHAD_vs_SHAD-2PE	18.6886173650033	18.3995989376893	18.6083991392179	18.6302052207616	19.3578769393533	19.4815723731829	19.3859411351269	19.2631403822022	18.3018571343995	18.5495988195397	18.6633975658127	18.6757605959519	20.0028490309467	19.5383316144446	19.4702062640342	19.220238377459
Serylvaline	205.11826	0.940954306675415	0.230851260772532	SHAD_vs_SHAD-2PE	19.2681526906831	20.7623210781375	20.2183211984311	20.1857982247943	19.7250844293014	19.2421379225891	20.0109736041571	20.1473756720866	19.6741939822101	20.3209272934848	19.9532985376929	20.7813949013894	19.8748787081191	18.9559686402359	19.6760838207166	19.6952354159724
(S)-10_16-Dihydroxyhexadecanoic acid	327.19287	0.97060680379419	-0.0661606322810897	SHAD_vs_SHAD-2PE	18.6329230423675	NA	18.9695325615921	18.6148511397872	18.5374959811834	18.492851883282	NA	18.4986721117636	18.7515821849993	NA	18.2926152602926	18.6354146874428	18.5758339576908	NA	NA	NA
Creatinine	152.02293	0.918997099125435	0.16806592307238	SHAD_vs_SHAD-2PE	18.4030447956435	18.3727422910872	18.4325541957632	18.3315957909246	18.3984257932245	18.642541999176	18.3311034839675	18.6303666132387	18.4269727908631	18.3517980579796	18.3210624718595	18.3628292366607	18.2178230376476	18.2539127712814	18.4066169972857	18.4518213911025
Saccharopine_negative	277.14083	0.97060680379419	0.0644521152996127	SHAD_vs_SHAD-2PE	19.0019114903228	19.0735025086879	19.3971631071433	18.8183741484241	18.9768591462032	18.8121193218788	18.8523022767756	18.799746908313	18.6870452994032	19.0479666627343	19.0107793619257	19.2268555921736	NA	18.9520768170094	18.8167927830674	18.6185447939023
Hypoxanthine	175.00174	0.943261644197697	-0.184651952899703	SHAD_vs_SHAD-2PE	18.7833391412102	18.5485336236152	19.3754723339555	18.9191398854203	20.0945170886547	20.0911879119816	19.9044862282774	19.8783153290683	17.8584029103584	18.8884280754062	19.0895519304031	19.3342489272833	20.5694077624291	20.265124582755	20.1872071502437	19.685374874153
D-Proline	154.02626	0.940954306675415	0.124142935009253	SHAD_vs_SHAD-2PE	NA	18.8024103373404	19.0088541141659	18.7355199018967	18.7051403634093	NA	18.420023995559	18.4611571323666	18.7298436603087	18.4261218918542	18.3101002136204	18.5352591940218	18.2424924887053	18.3578784944607	18.604506666457	18.4136459321197
Deoxycytidine	228.09786	0.97060680379419	-0.0275778517678127	SHAD_vs_SHAD-2PE	18.6437797464087	20.1271571860316	19.3063346866068	20.0346354862405	19.3252675308796	19.5344932793596	19.5863140349935	19.7261463899198	19.0089743029868	19.8747284922111	19.7207535094306	19.1781845012339	19.7436709173237	19.17119046993	19.6478251989707	19.7198460559994
N-Acetyldopamine	196.09667	0.97060680379419	0.153843199538255	SHAD_vs_SHAD-2PE	18.7344632525353	20.3182248951636	19.0645440557121	20.414171918888	19.6485140356489	19.3336138792935	20.1504397616262	19.9446590719488	20.1708126378639	19.987212450883	19.7979909821569	19.5989787570797	19.9525483717645	19.2416264338992	19.6004810791843	19.6671980655166
5-Butyltetrahydro-2-oxo-3-furancarboxylic acid	209.0784	0.940954306675415	0.187326763919877	SHAD_vs_SHAD-2PE	19.5072437692129	18.7481547381983	19.2466818670858	18.9720234905071	19.3734052889527	19.170460508488	19.2324230688837	19.2826139992387	19.1908701226973	19.0041521026283	18.971148386783	19.1497123698847	18.9915297959975	19.2433714589194	19.0561220437848	19.018572511182
Argininic acid	198.08542	0.918997099125435	-0.344000562181002	SHAD_vs_SHAD-2PE	18.5744097261107	18.41094375406	18.5986740850825	18.8713518981075	19.1778001018468	19.7000714634914	19.5790568487608	19.5718828289347	18.5629969837786	18.5315348472014	18.4877264050408	18.5398913838217	20.133382605709	19.776012397001	19.938402717322	19.5570157717257
Ne_Ne dimethyllysine	175.14408	0.97060680379419	-0.0122445740020396	SHAD_vs_SHAD-2PE	18.7866734344302	18.9795269263644	19.0316970432497	18.8085535875433	18.4237884646093	18.5828097757035	18.4463765216466	18.269057669342	19.0859947404805	18.6654832124088	18.3021560658347	18.6690634473024	18.3822951485352	18.4387675824979	18.6019448177984	18.348003178478
L-Methionine	150.05819	0.97060680379419	0.0339705393470382	SHAD_vs_SHAD-2PE	18.6229800204081	18.8558118124385	18.4543900566963	18.9677682527383	18.4970037165216	NA	18.4258152546382	18.461175060034	19.754258082074	18.8539279633796	18.8429062656172	18.8187809950804	18.3810737696469	18.5046521333245	18.4112220579077	18.4124952566578
(alpha-keto-dimethyl-delta-N_N-Dimethylguanidynol) valeric acid	202.11857	0.940954306675415	-0.0996094753337466	SHAD_vs_SHAD-2PE	NA	18.604851781467	NA	18.3893352658376	18.2701376839101	18.2355162471384	18.2326601278426	18.2822627220913	18.2877251637565	18.3828215259528	18.3209248111111	NA	18.364095843959	NA	18.3454114971997	NA
Alanyl-Leucine	225.12112	0.943261644197697	-0.118929927610637	SHAD_vs_SHAD-2PE	NA	18.3527019080029	18.3340539112156	NA	18.4342429667503	NA	NA	NA	18.3746115726861	18.5964340455452	NA	NA	18.6894459062159	18.4178872314541	NA	18.5521855454129
Leucyl-Valine_negative	231.17037	0.949986052907595	0.0716880379673412	SHAD_vs_SHAD-2PE	18.7396733103723	18.6368211284218	18.4325632369904	18.4427139484249	18.4801837123481	NA	18.4049256096561	18.3535974413217	18.7640411652477	18.339015763357	NA	18.5049046501361	18.3725632798029	18.4508354292998	18.3165894621058	18.2248686946899
Glycerol	131.0104	0.97060680379419	-0.0390385681772543	SHAD_vs_SHAD-2PE	20.0703259621585	19.7029615971345	19.3183028118054	19.3657301023527	20.8517652513123	21.0609618495568	20.7479301477159	20.7424073143013	19.9382416769031	19.7334930609869	19.9266685955033	19.3096135413495	20.8774485584168	21.1137678977217	20.8887547204762	20.6792476589806
5-Acetamidovalerate	182.07874	0.97060680379419	0.0406565764604316	SHAD_vs_SHAD-2PE	19.1827191045129	18.7935473913345	19.0859038420039	19.2898269963358	19.335719558909	19.2412899979912	19.1703947889667	19.1844159929358	19.2273974854552	19.0155197298846	18.9943289446783	19.0637594692218	19.3015407465645	18.9883259018266	19.1153251015743	19.3640022829955
Dihydroneopterin phosphate	336.07101	0.918997099125435	-0.236586489590131	SHAD_vs_SHAD-2PE	NA	18.5339374500914	18.5613692153906	NA	18.3697102571232	NA	18.3584212572823	18.4639228226953	18.7316828563676	18.6026890605478	18.6731221250851	18.4489306508616	NA	18.6926573769364	NA	18.5752184936445
Deoxyribose	173.02092	0.97060680379419	0.0306453549906429	SHAD_vs_SHAD-2PE	18.809931939824	18.7135246866111	18.5821649200983	18.6436243362721	NA	18.6360460723437	NA	18.2786510927142	19.1127396958051	18.5434489578223	18.69626020828	18.659753760934	18.367147711913	18.5410001169411	NA	18.3719618537608
2_2_4_4_-Tetramethyl-6-(1-oxopropyl)-1_3_5-cyclohexanetrione	261.10961	0.940954306675415	0.198086016088634	SHAD_vs_SHAD-2PE	18.9030762432732	18.6568385429513	19.0490360724518	18.7396914432458	18.8251720200557	NA	NA	18.8017423569536	18.589581196594	18.7773371527352	18.6865659552477	18.6889306199635	18.4423542013915	19.0130382813318	18.4981036499726	18.5079885569681
Homocitric acid	229.03206	0.940954306675415	-0.175233058728978	SHAD_vs_SHAD-2PE	20.5676517938422	20.6523927521877	20.575840700953	20.3276394093784	18.3865249500314	18.7899022343451	NA	18.0437786700088	20.5242003402069	20.10895064901	20.3643015973736	20.209972493152	18.2351740521163	18.7369378649191	18.7737931135368	NA
Pyroglutamic acid_negative	152.03186	0.940954306675415	-0.124575179514679	SHAD_vs_SHAD-2PE	19.1473557848232	19.2003835784821	19.5529682241229	19.4827961091389	20.6851268974403	21.0912664074291	20.6071410083035	20.7463952038256	18.8055019538413	19.1739703607416	19.4193720011659	19.2252735076818	20.8176481633299	21.1383303645952	20.8326392102737	20.8396124968585
L-Kynurenine	231.07477	0.918997099125435	-0.391493019707596	SHAD_vs_SHAD-2PE	18.4144514721247	NA	18.3035840279372	18.4710898285068	19.1817928194357	18.9159620483273	18.8621037851401	18.6763058407251	18.3430180654798	18.5674547774907	18.3274136535537	18.3396906204627	20.0033772319935	18.9614936567342	19.6536824204708	18.5835832632601
2-Keto-6-acetamidocaproate	210.07368	0.97060680379419	0.0226713430238377	SHAD_vs_SHAD-2PE	18.7923915534222	20.7982271097559	19.1322114935389	20.0060589698838	19.7447451401453	19.8558912997794	19.789453487515	19.9823843206363	20.1458077378834	19.9576551110207	19.9764896443972	19.6352652913705	20.3988072431455	19.9895040607235	19.4025623819834	19.4909151901282
D-Ribose	173.04228	0.918997099125435	0.704832058598122	SHAD_vs_SHAD-2PE	19.0414374054288	18.8485869399491	19.5025532396981	19.1544506808944	20.1148694395075	20.0634269335231	20.6016054374693	21.1104722432332	18.6085476310776	NA	19.2234931148059	18.8086175686857	18.1738224552985	20.2424691874634	20.2354153167639	20.4193388598149
1-(3-Aminopropyl)-4-aminobutanal	145.13387	0.940954306675415	-0.0657834946963654	SHAD_vs_SHAD-2PE	NA	18.3408672091353	18.3053583371248	18.2969943737882	18.287874025471	18.3702564834463	18.2442518675383	18.4330944060129	18.5061689891874	18.5441706657045	18.4374123133367	18.3370295140008	NA	18.484102483545	18.4089505060821	18.3059050813134
Valyl-Isoleucine	253.15118	0.940954306675415	-0.0825378667649375	SHAD_vs_SHAD-2PE	18.3694847441662	18.3141257656662	18.3434655606287	18.488633970007	18.436165447899	18.2999321389646	18.3530150902255	18.4396550699932	18.3543860324205	NA	18.4582196366148	NA	NA	18.3614028330945	18.5068611608547	18.5259254166573
Heptyl acetate	181.1193	0.918997099125435	0.293866433109095	SHAD_vs_SHAD-2PE	18.7671913724572	18.447472181875	18.4996555957795	18.5009880338764	19.158834517612	18.6427167242829	18.6904117115279	18.5627414159752	18.2848785740724	18.5818311302069	19.0964651638648	18.6067681837465	18.2801197272023	18.632626733637	18.4695606335596	18.4969315425628
D-Alanine	128.01045	0.918997099125435	-0.270267776249518	SHAD_vs_SHAD-2PE	18.310506136504	18.3581417258751	18.4083901170685	18.6257956358696	19.3227531534905	19.4083387386334	19.3283354783006	18.9628861832554	18.4272124536957	18.3890280226443	18.5380685041849	18.4645305371477	19.7261078538052	19.5175271600272	19.6367852154677	19.2229644293779
Cnidiol C	193.12005	0.918997099125435	-0.208622687851918	SHAD_vs_SHAD-2PE	18.4326396070542	18.443458385279	18.4116040812282	18.4965333640512	18.2149517129039	NA	18.2984202980001	18.4868668724775	18.4163139553919	18.5853065473361	NA	18.7217237686728	NA	18.5456361588674	18.5405553886217	18.5399153994481
N-Acetylornithine	197.08971	0.940954306675415	-0.13720824181695	SHAD_vs_SHAD-2PE	NA	18.4438124365748	18.473428142541	18.516667067625	18.819273325147	18.6997278401126	18.6799526893838	18.7345454886548	18.6633584586744	NA	NA	18.6117198914903	19.2763754140825	18.6705054480921	18.8673895960562	18.6680618523352
3-Dehydroxycarnitine	146.11765	0.97060680379419	-0.0468151623812645	SHAD_vs_SHAD-2PE	19.4376811281339	20.1647363657859	20.118027866511	19.6915300692228	18.6956659979651	18.8588191295928	19.0206822488821	18.6272586007196	19.63682513895	19.9519580168791	19.4516168592004	19.6966887931798	18.7343939747132	19.0559379819583	18.9266721682248	18.6726825017884
Symmetric dimethylarginine	203.1504	0.97060680379419	0.0742275278827194	SHAD_vs_SHAD-2PE	18.8403009927005	19.0689132419329	19.5361879902203	18.7150301755779	19.0095082096552	18.5121099437376	18.4231106462587	18.3934166645293	18.4560190545084	18.8570739783398	18.9131359666943	NA	18.2621394371237	18.8940395146987	18.347473873291	18.5375825275366
Arginyl-Threonine	276.16743	0.940954306675415	-0.110554612087189	SHAD_vs_SHAD-2PE	18.4316453883438	18.4154640734592	NA	18.224516976905	18.3775742117951	NA	18.4541341990587	NA	18.5034140717732	NA	NA	18.545098331047	18.4077869006454	18.5468234469931	18.6246161049037	NA
Menthyl ethylene glycol carbonate	267.1567	0.940954306675415	-0.126764070716291	SHAD_vs_SHAD-2PE	18.7349794651979	18.3768543941532	18.4445499029396	18.5237118770275	18.4257444028012	18.5680691657237	NA	18.4468507135925	18.8725913484728	NA	18.5328763284346	18.5122951044005	18.8597787756248	18.6990265606484	18.4312534137394	18.4378832423423
Cytidine monophosphate_negative	346.04085	0.918997099125435	-0.284916705062962	SHAD_vs_SHAD-2PE	18.3732576977046	NA	18.4961387540417	NA	18.8343123188458	18.9449781556201	19.2221941091249	19.1702954156798	NA	NA	18.7174812202408	NA	19.2714352111557	19.252616992897	19.6044460740085	19.1829485414612
D-Xylose	189.01619	0.97060680379419	-0.0284928485976153	SHAD_vs_SHAD-2PE	18.8050052830546	18.4306357865376	19.0534646199787	18.5614543323281	19.4774814725838	19.0654042997181	19.7697632206039	19.4974098496187	18.2388275757428	NA	18.3639060553901	NA	19.6419589815259	19.0272945781114	19.708872855684	19.5459038215937
L-Asparagine	171.01894	0.940954306675415	-0.175861698560574	SHAD_vs_SHAD-2PE	18.6184776532256	19.5366179386328	18.8827481511099	19.1216368934198	18.3031654578673	18.6560584579838	18.6732577801977	18.6069392346568	19.4978144964935	18.7438492031303	18.5924126319383	18.7588804675113	18.7015295045442	19.1884962360606	18.6454867059633	18.4073552783798
Valyl-Proline	215.13905	0.949986052907595	0.0678613316671601	SHAD_vs_SHAD-2PE	18.5172717644086	18.335493135615	18.6575017840703	18.5278383238556	18.5702549630064	18.3242934335548	18.4271399169794	18.3732739812499	18.5624773685532	NA	18.344573728465	NA	18.3125295002974	NA	18.5094143010599	18.2456939247341
Prolyl-Alanine	209.08977	0.97060680379419	-0.0350654210854593	SHAD_vs_SHAD-2PE	18.398470780999	19.2598494272362	18.8080742413939	18.7237354625166	18.5003687298012	18.7136580603703	18.6298900668849	18.7962683892897	18.4228283850121	18.869510934227	18.4200270354353	18.5131826297614	18.8711598838208	18.3595804089864	18.9350115467404	18.6146950911404
gamma-Glutamyl-beta-aminopropiononitrile_negative	200.10334	0.940954306675415	-0.136381486565192	SHAD_vs_SHAD-2PE	NA	18.7966350724442	NA	18.3173627459142	18.3429111365661	18.4410624797774	18.2336129974833	18.3424127295022	18.7735444668105	NA	18.2470542010304	NA	18.5805613620174	18.5982092590124	18.2413340419461	18.4854206266139
4-Acetamido-2-aminobutanoic acid	161.09254	0.940954306675415	-0.26694002071541	SHAD_vs_SHAD-2PE	18.6591588547998	18.7434673114881	19.1303100752792	19.1330927100454	18.67600724058	18.8349423679974	18.2839347864594	18.9880022260766	18.1998598909519	18.9541067124009	19.4469711257519	18.8824227286101	18.4220454840856	19.1839658132154	18.7237529863321	19.520882420342
L-Aspartic acid	134.04461	0.940954306675415	0.0793256884788534	SHAD_vs_SHAD-2PE	18.4307345174684	18.4901122724005	18.3192079066822	18.2438479978936	18.5406372734423	18.3230429681587	18.1868325407489	18.5307867435525	18.3846719705295	18.4541127441951	18.4560859889121	18.4327603827938	18.4075252959001	18.2635819247953	18.2768903582949	NA
L-Serine	144.00608	0.918997099125435	0.181182930994645	SHAD_vs_SHAD-2PE	18.4305306879681	18.7762932502115	18.3575358029628	18.3449815453629	18.3468262525839	18.5163024451064	18.5888194380887	18.7991466035465	18.668619896141	18.5623093471445	18.4596947245714	18.5422654757102	18.4120450326318	18.4022256942126	18.3283411421583	18.3837511463443
Diaminopimelic acid	213.08583	0.97060680379419	0.0162114517442404	SHAD_vs_SHAD-2PE	NA	NA	18.6689386334901	18.5284408774433	19.163625327249	19.1546736494134	19.8141382586681	18.3399576330852	NA	NA	18.3152626560354	18.1945782732204	18.5540222631826	19.0728383711964	19.6053659360156	19.1753224910442
Aspartyl-Lysine	262.14016	0.940954306675415	-0.132651218216591	SHAD_vs_SHAD-2PE	18.4747089706241	18.4716142439522	18.6590920855754	18.8531050315917	NA	18.2676182733983	18.4230548125721	NA	18.7190063273188	18.5388690445704	18.6989303121082	18.9347697101483	NA	18.5501685596172	NA	18.4058069627863
1_2-Benzoquinone	131.01037	0.940954306675415	-0.312814871725752	SHAD_vs_SHAD-2PE	18.9142415527164	19.1110614602365	18.7202533669827	19.301914988331	18.3549447798516	20.2127871222097	19.486847775315	18.4536917496254	19.0594203401179	18.3542744274152	18.4586034912588	18.102719763227	19.8420816285371	19.2243487743205	19.1867615123834	19.5063389986638
N1-Methyl-4-pyridone-3-carboxamide	175.04713	0.97060680379419	-0.010677506268042	SHAD_vs_SHAD-2PE	18.5001297844496	NA	NA	18.4335762586267	18.4972552704411	NA	NA	18.3995743802148	18.3856882932589	18.4829655456955	18.4430366923886	18.4411263024413	NA	18.5393377652401	18.3788468979519	NA
3-Methylhistidine	170.09236	0.940954306675415	-0.228146915724697	SHAD_vs_SHAD-2PE	18.8235234872912	19.0863414022149	18.7743610013233	19.1006691429799	18.5948838421087	18.8010365180781	19.0397403102259	18.5693475142067	18.8647303350245	19.2055938081198	19.1504770533099	18.6768536682178	19.0398678747227	NA	19.0112353180845	18.8870936928315
N-Acetylputrescine	131.11766	0.97060680379419	0.0595174271051739	SHAD_vs_SHAD-2PE	18.6813214255511	18.6412945665816	19.3390389135304	18.7036772423669	18.411881430044	18.8385294260763	18.5247079558945	18.2770486404163	18.2264720683145	18.7700088653432	18.8254221910199	18.86577395077	18.1231288655137	18.9031271699271	18.3965964035783	18.3912453049913
N-Acetylglutamic acid	212.05389	0.97060680379419	-0.116018183635003	SHAD_vs_SHAD-2PE	18.6154301132818	NA	18.2075738306224	18.4456495622239	18.6975063684031	19.1882884320083	19.3694949580643	19.3744493455704	NA	18.5448172981385	NA	18.8305039845392	20.155701150208	18.919697158034	19.4771948885423	18.5412186418018
