# Supplementary material for: Quorum sensing in Saccharomyces cerevisiae brewing strains: effects of 2-phenylethanol on proteomic, lipidomic, and metabolomic profile
Source: FEMS Yeast Res. 2025 Jul 7;25:foaf036. doi: 10.1093/femsyr/foaf036 (PMC12254953; doi:10.1093/femsyr/foaf036)
Supplement: foaf036_Supplemental_Files [file foaf036_supplemental_files.zip › Supplementary_Table_06_YMD4537_Metabolomics.csv]

Name	MZ	adj.P.Val	logFC	Comparison	X6_SLAD_YMD4537	X1_SLAD_YMD4537	X4_SLAD_YMD4537	X3_SLAD_YMD4537	X6_SHAD_YMD4537	X1_SHAD_YMD4537	X3_SHAD_YMD4537	X4_SHAD_YMD4537	X6_SLAD.2PE_YMD4537	X1_SLAD.2PE_YMD4537	X4_SLAD.2PE_YMD4537	X3_SLAD.2PE_YMD4537	X6_SHAD.2PE_YMD4537	X1_SHAD.2PE_YMD4537	X3_SHAD.2PE_YMD4537	X4_SHAD.2PE_YMD4537
L-Glutamic acid	146.04597	0.993203823255199	0.0236142715590795	SLAD_vs_SLAD-2PE	22.1557112018055	22.1512667734229	22.0030534870297	21.9144238026158	22.0037561480156	21.5271748852655	21.3102271317972	21.7012442782384	21.8117923731391	22.0937957635117	22.1848897795123	22.0395202624744	22.329214696826	22.4638502559008	22.4502637215344	22.4828919524607
Glutathione	306.07656	0.993203823255199	-0.0754843463740613	SLAD_vs_SLAD-2PE	21.9523238722647	20.9868072670211	21.5672894955589	21.3897137754208	22.5898779137995	21.8298767375079	22.014041373128	22.16242117641	21.6958610331696	21.0277377717572	21.7498163231791	21.7246566676558	22.9719118438968	22.6789929097877	22.8586361478011	22.9456804609592
(R)-mevalonate	147.06629	0.821186904338199	-0.177665132237117	SLAD_vs_SLAD-2PE	20.2511160923746	20.6351293274768	19.8649736388893	20.328096566337	18.8809373258948	18.9399580086592	18.7348431623435	18.7112506658216	20.2119514241378	20.4512452345499	20.4457502105462	20.6810292847922	19.5397177004277	19.4202320934115	19.5982268387121	19.2982204409953
2'-Deoxyguanosine 5'-monophosphate	346.05593	0.993203823255199	-0.0695847536459553	SLAD_vs_SLAD-2PE	18.9748458388827	19.079925658131	18.620800383752	18.8130354479193	21.0312113158042	20.8108636638927	20.3375577712442	20.9766882530164	18.9871856590617	18.7664712691266	18.97962320513	19.0336662099504	21.04105002128	21.397247470652	21.3003882195363	21.1252652510391
D-Aspartic acid	132.03024	0.821186904338199	-0.194353150788942	SLAD_vs_SLAD-2PE	21.3427180548259	21.5226786697999	21.7856050049897	21.5242278338354	19.7479772967589	19.4162237763346	19.1976154205947	19.2362498973901	21.9575384186833	21.8252251628574	21.3557615014165	21.8141170836494	19.8351661048762	20.0428796188693	19.5390550145562	19.3890190711822
Saccharopine	275.12493	0.993203823255199	-0.00313994386434757	SLAD_vs_SLAD-2PE	19.0683405266375	19.1104531029529	18.8226269203427	18.6618463322529	NA	NA	NA	18.4110653857453	18.6550701511376	18.9141560413769	18.8748669170123	19.2317335481167	18.5905309202389	NA	18.4579647784867	18.399245226436
(S)-2-Aceto-2-hydroxybutanoic acid	145.05074	0.993203823255199	-0.0633173790942649	SLAD_vs_SLAD-2PE	19.1873129189157	19.688601970381	18.8714569634651	19.0061407058107	19.3076454515124	18.5723780237712	19.1246717726965	19.0605929991301	19.1442896262563	19.1895893818282	19.1076545737048	19.5652484931602	19.162451223635	19.5751055110121	19.5029277046769	19.13118418872
L-Histidine	190.03884	0.993203823255199	-0.00194870419457871	SLAD_vs_SLAD-2PE	20.2128316134403	20.6923773895118	20.263302215177	20.2226642034185	19.0375065149993	19.1835482428774	18.671258377881	18.9139699551236	20.8204634350997	19.9662894225293	20.3497204162381	20.2624969644587	20.2515012766048	19.4744323405539	19.047697800678	19.6134525929395
N-Acetyl-L-glutamate 5-semialdehyde	172.06172	0.993203823255199	0.0765235527110519	SLAD_vs_SLAD-2PE	18.8072572041478	19.9349476057482	18.3775211178744	18.389093703185	18.6802495023818	18.5663650230295	18.5783900364479	19.0732000669491	18.8947718498378	18.6736552637544	18.653623193382	18.9806751131371	19.1043038547693	20.1036837157869	19.9844748930357	19.6173562554896
N-Carbamoylsarcosine	167.02305	0.993203823255199	0.0897668249812362	SLAD_vs_SLAD-2PE	18.480634387686	18.3872725547899	18.5439041631448	18.3964094565954	NA	18.3509804407355	18.4221085998753	18.4928459902656	18.4034330847693	NA	18.2370605468707	18.4463713150784	19.3178061983027	19.7137794990895	19.5378478023765	18.9327123523862
Gulonic acid	195.05077	0.993203823255199	-0.114806792929649	SLAD_vs_SLAD-2PE	19.5586357811751	20.0254074017054	19.068040168292	19.7200132736011	18.5701628069141	18.3646807094994	18.545498264178	18.0065819155314	19.4615217557135	19.6018047070013	19.4202868546752	20.3477104791021	18.3393423028389	18.2531269826546	NA	NA
5-Phenyl-1_3-oxazinane-2_4-dione	190.05027	0.821186904338199	0.386952378124239	SLAD_vs_SLAD-2PE	18.518233850917	19.3282311852312	18.492071363749	NA	18.3566151407176	18.2912978380269	18.4476259835063	18.4604903684878	18.4539100732179	NA	18.3508147206082	18.3729544716983	18.478880568684	18.7664798004455	18.7987170792929	NA
D-4-Hydroxy-2-oxoglutarate	196.98594	0.993203823255199	0.0531635252579861	SLAD_vs_SLAD-2PE	18.3530432578484	18.5878355186112	18.2871840049794	18.2356365082071	18.4582080286598	18.3712058899647	NA	18.4891075390432	18.3546237468902	18.2359025697011	18.3477575748693	NA	18.4744630095906	18.2798380958381	18.5561331091373	18.5214360668479
Pantetheine 4'-phosphate	357.08867	0.826029370445252	-0.130022961128244	SLAD_vs_SLAD-2PE	19.7321693917331	19.2297913842966	19.4995993597788	19.4691538865797	18.7949164504868	18.3899462316984	NA	NA	19.5537706367578	19.3617623901972	19.7514464929357	19.7838263470104	NA	18.5682998328494	18.2967305356336	18.5047600984623
Cyclic pyranopterin monophosphate	362.05082	0.993203823255199	-0.0583293762081709	SLAD_vs_SLAD-2PE	NA	18.9015940329227	19.0751671782873	18.8532854000224	18.6644332031182	18.8030557823438	18.5465197937961	18.6234015980101	18.8616752069676	NA	18.9946326633633	19.1487268695261	19.1697019553826	19.4999636946441	18.9044924637452	18.9550379742212
Pyroglutamic acid	128.0355	0.821186904338199	-0.1534289586982	SLAD_vs_SLAD-2PE	18.4153492886364	18.3302690920243	18.3344090554876	18.3179081264232	18.5434952652225	18.1427042078197	18.2454085100743	18.2319450617346	18.27284983161	NA	18.8239609772194	18.4119277391938	18.2867896283043	18.2377392526994	18.3444996930186	18.3603128763147
Quinic acid	191.05594	0.826029370445252	-0.12549224856593	SLAD_vs_SLAD-2PE	19.1462771940706	18.6805532849861	18.7683225711775	19.2534090948775	18.6092891653252	18.397614744091	18.3118212333522	18.2210131260191	18.9318655802214	18.9364445502766	19.1053295807453	19.376891428132	18.5073023401266	18.3708202583901	18.3962317787985	18.3232144184707
Maleic acid	150.97996	0.821186904338199	-0.104641488655687	SLAD_vs_SLAD-2PE	18.3965665832434	18.4966459876589	18.2239443457333	18.3775994291567	18.3335338021489	18.3225658012976	18.3055431048161	18.2294546712253	NA	18.3576304715534	18.4252967919455	18.6520644618124	18.3356285696526	18.3860068597832	18.3942619742249	18.4624296099073
N2-Succinyl-L-ornithine	231.09823	0.481609635775367	-0.297129112777469	SLAD_vs_SLAD-2PE	18.5361172890052	18.7106816994347	18.7629870599184	18.434290748001	NA	NA	18.3764687717386	18.2860876967763	NA	NA	18.8818369648053	18.9344596589293	18.386949548942	18.3492263045974	18.3261285269245	18.3790582394527
L-Fucose-1P	199.03812	0.821186904338199	0.169179541967139	SLAD_vs_SLAD-2PE	18.5835027997807	18.5323813951233	18.6441562705321	18.728005170759	18.4150441118605	NA	18.495018027699	NA	18.6064119012109	18.3725909549492	NA	18.3794927450847	18.2697883637705	18.3349093797945	18.2963069752294	NA
Pantothenic acid	218.10331	0.481609635775367	-0.459025699042979	SLAD_vs_SLAD-2PE	NA	NA	18.3002286928392	18.2411091931986	NA	18.4181021242799	NA	18.4857037130845	NA	18.7148132290887	18.5744289407043	18.8998417563926	18.3208251891097	NA	NA	18.5058017417175
Fagopyritol A1	341.10862	0.194586340435541	-0.70264391120736	SLAD_vs_SLAD-2PE	18.4545535353197	18.2838872469318	18.7094444549826	18.6811525445055	NA	NA	NA	18.371101447963	NA	NA	19.2507517505996	19.2190549626849	NA	18.2673975623933	NA	18.4938432684243
L-Galactose	179.05604	0.821186904338199	-0.166839685181099	SLAD_vs_SLAD-2PE	18.7633039351872	18.766669199118	18.3694161585576	18.5638903644547	18.2660273489165	NA	18.501232445482	18.2851009180828	18.5511194273162	18.7049520908174	18.7884160424625	19.0861508374459	NA	18.3828042985771	18.2338430318154	18.3935220531615
Diketogulonic acid	191.01982	0.993203823255199	0.0285707219994507	SLAD_vs_SLAD-2PE	26.8143844250904	26.2331365406343	26.7103275286834	26.4882439913549	22.7860127697579	22.6467761989102	23.8437267728997	22.8521195418507	26.7302030473832	26.1809787076117	26.6097854703116	26.6108423724587	22.1050778367411	22.0106810744121	22.5406517867635	22.3598840129271
Deoxyguanosine	302.06623	0.821186904338199	-0.274882225965154	SLAD_vs_SLAD-2PE	23.6188949009891	24.3592796209699	23.7448712644734	24.2040447049901	21.2959483503844	22.2056964695615	21.5010821951721	22.3561085035205	24.4794233610968	24.4728204778854	24.0478923387712	24.0264832175298	23.3000153412762	23.8192093493805	23.6532202229432	23.5544024248783
Hydrogen phosphate	132.94637	0.993203823255199	0.0177246662605341	SLAD_vs_SLAD-2PE	22.5293324972854	22.6715658179607	22.6155193940551	22.5510859153319	21.8956534509554	21.5276819370328	21.6600698251814	21.6421740146399	22.6461455269894	22.5394043966831	22.4912069738028	22.6198480621156	22.1633053006363	21.8946719398717	21.940820059758	21.8777215392514
2_6-diaminohexanoic acid	181.07497	0.821186904338199	-0.0944915139825753	SLAD_vs_SLAD-2PE	18.8075400549877	19.0085596589934	18.8994395833542	18.7962192359046	18.4480565146782	18.3982039158746	18.4718784099593	18.3272053341399	19.1198426539742	18.8882801619651	19.0554814530356	18.8261203201953	18.3963061273696	18.4855107814139	18.241535903251	18.4028195734495
Stearic acid	283.26391	0.993203823255199	-0.04823720450824	SLAD_vs_SLAD-2PE	18.4776672383336	NA	18.3046362131359	18.5174627643263	18.3737631910413	18.4208090812786	NA	NA	NA	18.3691312643919	18.5938539551552	NA	18.4448549156437	NA	NA	NA
2-Isopropylmalic acid	175.06127	0.993203823255199	-0.0474220943222328	SLAD_vs_SLAD-2PE	20.673823336196	20.9531383332278	20.5473965719646	20.7741380847131	19.1358219435163	18.6771103176051	18.5615237533192	18.4977053685472	20.3102792675421	21.0086074122728	20.7871217857001	21.0321762378755	20.0087396603704	19.294253698757	19.3012332789925	19.3785975179731
Uridine	243.06233	0.821186904338199	0.106646937599987	SLAD_vs_SLAD-2PE	20.0709673484886	19.9987265851515	19.7922879779325	19.9355514628877	18.5780451297796	18.7734482691988	NA	NA	19.7694773606196	19.6796543006432	20.0600659680095	19.8617479947879	18.495939240655	18.5039735905016	18.351198362365	18.5005824737233
Dambonitol	243.06471	0.821186904338199	-0.228631053327703	SLAD_vs_SLAD-2PE	NA	18.2457669336909	NA	18.3127280545126	18.2847769283823	NA	NA	NA	18.6940974394977	NA	18.2928284058367	18.5367097969539	NA	NA	NA	18.3569392755456
Glycerylphosphorylethanolamine	214.04846	0.481609635775367	-0.387430981359021	SLAD_vs_SLAD-2PE	19.6836860069125	19.2543157046343	19.6422484402518	18.9257062827503	19.1244156351759	19.2073645035893	19.0912006133629	19.3726432186862	19.8267385749177	19.6259094598179	19.8184692750019	19.7845630502474	20.3973171368915	20.6578358293176	20.4489657913943	20.4104527682189
L-Arginine	173.10431	0.993203823255199	0.0819291867574208	SLAD_vs_SLAD-2PE	19.0468234144358	19.0917022938947	19.3058028672039	18.8191104578125	18.9124872789855	18.5083935746806	18.849351076739	18.4042041917021	19.3289219813824	18.6740086970938	19.2313211284112	18.7014704794298	19.6407774656982	18.5327721029033	18.8264713532502	18.6910784606709
Trimethadione	142.05111	0.826029370445252	0.135439183409993	SLAD_vs_SLAD-2PE	18.4604272009731	18.7179293883893	18.6707325389515	18.3172350380202	18.2862348258692	18.2476763545687	18.4632959859025	18.7234801148463	18.525193966464	18.5270389796381	18.2466522603348	18.3256822262573	18.3626543461038	18.6957465657358	18.9503777398523	18.7158898969104
L-Leucine	130.08621	0.982633677751242	-0.0489807054941558	SLAD_vs_SLAD-2PE	18.3361041942551	18.2825020606977	18.3628593943297	18.2283608018527	18.340487872325	18.3391957277666	18.2503338074774	18.3356504608048	NA	18.3422305582476	18.3667153779478	18.3453660186384	18.4718169131955	18.3993254389313	18.3817215544816	18.4155726674297
5-Keto-D-gluconate	229.01211	0.993203823255199	0.0923219453643078	SLAD_vs_SLAD-2PE	NA	18.5183944310986	19.154116990692	18.6336786491576	18.3825257481931	18.4382810078579	NA	18.2912265974151	18.6444251255937	18.5717847129423	18.8692472047867	18.6201752698177	18.9854604688313	18.8577313460364	19.2164801248483	18.9947128503128
L-Threo-3-Phenylserine	180.06651	0.821186904338199	-0.187127825844083	SLAD_vs_SLAD-2PE	18.5632792879518	18.4997265065069	18.5387683652008	18.3572609507842	NA	18.3595428468395	18.4189500121475	18.3289021698995	18.6027211111776	18.6930018119535	18.4786040741107	18.9332194165783	18.4720940425166	18.4287503593535	18.4592042598503	18.3574410870784
L-Homoserine	154.02766	0.993203823255199	-0.0113360651464873	SLAD_vs_SLAD-2PE	19.5968867224731	20.0503671562946	19.8010682663497	19.6040842279888	18.5461313137238	18.4098609230536	18.4223080305279	18.2427363502792	19.7986061698575	19.8452059927314	19.7369778501557	19.7169606209475	18.8011877038159	18.6041857275835	18.5108978184085	18.5721440559689
L-2-(Hydroxymethyl)-1_2_3_4-butanetetrol	187.03789	0.481609635775367	0.613374383492392	SLAD_vs_SLAD-2PE	18.9463370386581	18.3796386598393	19.2913776458551	19.7436627861924	18.8839003491548	18.5731192061968	18.7993866695128	18.6653557907826	18.5373531927061	18.68804440748	18.2613394765325	18.4207815198566	19.0320612650732	19.5945900111838	19.600303026337	19.6313654389516
gamma-Glutamylalanine	253.06061	0.993203823255199	-0.00713378691553856	SLAD_vs_SLAD-2PE	18.3481951603616	18.3693806112017	18.3709149516581	18.3129329658389	18.5597709241075	18.3793294711245	18.5045785987214	18.3477940820132	NA	NA	NA	18.3574897091806	NA	18.3170433388826	18.2308701067356	18.3112985382762
5-Aminopentanoic acid	152.04902	0.993203823255199	-0.0364103693501505	SLAD_vs_SLAD-2PE	18.4585756572087	18.3919322242378	18.4337332381091	18.3437705056379	18.3328706176727	18.4071864196709	18.4681638940162	18.2829811818525	18.2333433824347	18.5579728841125	18.4876690658376	18.4946677702092	NA	18.4107403418707	18.218354952583	18.2953756452407
Ascorbic acid	175.02496	0.821186904338199	0.0980485127274413	SLAD_vs_SLAD-2PE	18.4275062416507	NA	18.3298105515056	18.5009684118554	18.3557296943925	NA	NA	18.4612720089987	18.3673487142494	18.2561612858921	NA	18.3406296666879	18.2857977154043	18.3294269216115	NA	18.3418226751243
Aspartyl-Hydroxyproline	281.05473	0.993203823255199	0.0497331927892226	SLAD_vs_SLAD-2PE	20.1102224778285	19.8798165761379	20.006147656554	20.0881663320603	NA	18.2321496098879	NA	NA	19.8213193368163	19.9326897378467	20.0549713162855	20.0764398804753	18.8868403129995	NA	NA	NA
Cysteinyl-Glutamate	249.05497	0.993203823255199	0.0114168493202911	SLAD_vs_SLAD-2PE	18.5400298015729	NA	NA	18.3971268480902	NA	18.2573282507987	18.3238701784754	18.4866042254299	NA	18.4499624471924	NA	18.4643605038301	NA	18.3657061316971	18.5820419760137	18.4026921057858
4-(2-Aminophenyl)-2_4-dioxobutanoic acid	206.04645	0.821186904338199	0.200725929663459	SLAD_vs_SLAD-2PE	18.3982050445995	19.0894539140546	NA	18.3656413793607	18.3635869929902	18.2893773035092	18.6186807462374	18.5949565207257	NA	18.5413427353514	18.4100087675896	18.2997710460834	18.7300902204122	18.6691455495461	18.7312901272464	18.8222707275429
Citrulline	174.09037	0.821186904338199	-0.290215164539159	SLAD_vs_SLAD-2PE	18.3715087213247	18.1422206199436	18.3518660888459	18.3909141886475	18.5486678788201	18.286690446673	18.3898903668193	NA	NA	NA	NA	18.6043425692296	18.4800533642791	18.2649777766465	18.2703608757018	NA
2-Keto-glutaramic acid	144.03037	0.993203823255199	0.0376730924585615	SLAD_vs_SLAD-2PE	18.4252381477369	18.797580673978	18.4620527231682	18.3588000656786	18.3807432406564	18.5218400433278	18.2693691178203	18.4968237867674	18.5850510574092	18.4518588339641	18.3041858440563	18.5518835052979	18.5993927477791	18.4052773700132	18.4386841710551	18.3142609868361
Coumaric acid	163.04022	0.821186904338199	-0.155565535298702	SLAD_vs_SLAD-2PE	19.4518155508533	19.2995600211097	19.438050938409	18.7670623783865	18.4489458762845	18.6087867957039	18.5120857440552	18.0888954746645	19.3535244199877	19.2739354127959	19.4773251007925	19.4739660963773	18.4876284561192	18.4899519299014	18.5706610729596	18.5376355164817
Prolyl-Hydroxyproline	227.10321	0.821186904338199	-0.149783873981853	SLAD_vs_SLAD-2PE	18.4047992118336	18.3323305085656	18.2900516539667	NA	NA	18.4603190768295	18.444622337189	18.4484126220045	NA	18.3943719625416	NA	18.5899833683327	NA	18.4229219314761	NA	18.4116933197272
Pantetheine	313.09869	0.993203823255199	-0.00230682859266906	SLAD_vs_SLAD-2PE	NA	18.9512975734659	19.5416215633522	18.7735367146662	NA	NA	18.443855436798	18.1743811414248	NA	18.8201400711738	19.0098441510388	19.4433921150498	NA	NA	18.6169237476988	NA
Cytidine monophosphate	322.04451	0.875736808734299	-0.115086012096146	SLAD_vs_SLAD-2PE	NA	NA	18.4882299183791	18.3363430845028	NA	18.5499430670697	18.7339858365848	18.4273703173904	NA	NA	18.5992358127231	18.4555092143511	18.5253629124767	18.5709508250796	18.6187869235224	18.4393320041044
Fructose 1_6-bisphosphate	338.98863	0.993203823255199	0.0125986807513208	SLAD_vs_SLAD-2PE	18.390718560824	NA	NA	18.505739903599	NA	NA	NA	18.5247611412336	NA	NA	NA	18.4356305514601	18.3284072365698	NA	NA	NA
L-beta-aspartyl-L-threonine	233.07824	0.821186904338199	0.197076060898837	SLAD_vs_SLAD-2PE	NA	18.8850930928107	18.548391119816	18.3669163855592	18.3125352993051	18.3429378795215	NA	NA	18.2210936930558	18.499084343557	18.4507522976607	18.4412995530458	NA	18.3557941921346	18.3166245361004	NA
3-(3_5-Dihydroxyphenyl)-2-propenoic acid	179.03545	0.993203823255199	-0.0139510232851165	SLAD_vs_SLAD-2PE	19.0619583005423	18.7344950219978	19.3052149439295	18.7001555722878	18.3143063908981	18.3974379196469	18.2454286697659	18.4334587346696	18.6167729118999	NA	19.6764382091383	18.6000098278851	18.5564775643865	18.3886104438235	18.2888400380216	18.3955202111563
Phosphodimethylethanolamine	168.04341	0.821186904338199	0.119690941678886	SLAD_vs_SLAD-2PE	18.5627910531049	18.4301525233372	18.4795207624851	18.3786015033312	18.2679141860613	18.3443313521912	18.2722679113748	18.5145801617916	18.310021940171	NA	18.2298227944316	18.4893818220544	18.2268058322281	18.1896656822952	18.2721960277637	18.3294343754945
Ciceritol	553.15407	0.993203823255199	0.0342849072272529	SLAD_vs_SLAD-2PE	18.5838264072914	18.6956820781692	NA	18.4377021534622	NA	18.5696861057353	NA	18.5673042870366	NA	NA	NA	18.5381186390803	18.4152959683095	NA	NA	18.7985083243229
Hydantoin-5-propionic acid	171.04151	0.993203823255199	-0.00397080459744714	SLAD_vs_SLAD-2PE	18.3509026251546	NA	18.3924904549318	NA	NA	18.1975174753611	18.4706842189163	18.2959814736774	18.4040422036087	NA	18.3472924856725	NA	18.3594738786676	18.5694455845514	18.4975254043927	18.333076097822
L-2-Amino-3-oxobutanoic acid	152.01186	0.993203823255199	-0.0102703951589262	SLAD_vs_SLAD-2PE	18.4328641438369	18.4015172285687	18.3511564679228	18.4012630269263	18.3718234684511	NA	18.3365033664539	18.3365609896427	18.3902710654109	18.3694557233744	18.4393659801334	18.4287896789717	18.2976830590804	18.4079530499921	18.3528241613991	18.4021675754268
Pyroglutamylglycine	185.05735	0.821186904338199	0.184313420231966	SLAD_vs_SLAD-2PE	18.6948430802737	18.4876684826056	18.4264721646738	18.6973092811188	NA	18.6894861806663	18.3175220875455	18.2056111742487	NA	18.2273405449501	18.50906712649	18.4403718243678	NA	18.3132576035574	NA	18.2696894603227
Ophthalmic acid	288.11968	0.993203823255199	-0.061050902991358	SLAD_vs_SLAD-2PE	NA	18.525714937794	NA	18.349300672206	18.327989601124	18.4510315126405	18.7057301805064	NA	18.4282673811018	NA	NA	18.5688500348809	18.3761468474657	NA	18.3716138459156	18.5862987906876
2-Phenylethyl octanoate	247.17147	0.821186904338199	0.249576367954759	SLAD_vs_SLAD-2PE	18.5813059669881	NA	NA	NA	18.3590152551739	18.3437892349491	18.4114007546056	18.3614348789866	18.3172423819703	18.3462168160964	NA	NA	NA	18.4332773280431	NA	NA
Cysteinyl-Hydroxyproline	269.03769	0.821186904338199	0.208784852151016	SLAD_vs_SLAD-2PE	18.4740198898836	18.9315125912953	18.7775293359138	NA	18.2988403652829	18.4949108329485	18.3628777919317	18.3996081366324	18.7368399871613	NA	18.342182917814	18.4776843556644	18.3266707676731	NA	18.7424446471329	18.4882840285575
gamma-Glutamyl-beta-aminopropiononitrile	234.06511	0.821186904338199	-0.29083038779055	SLAD_vs_SLAD-2PE	NA	18.3108407760197	18.4682595286862	18.3167075715023	18.5020083662125	18.3986370908805	18.443483203902	18.3033254100457	NA	NA	NA	18.65609967986	NA	NA	NA	18.3453713569904
5'-Methylthioadenosine	332.05818	0.993203823255199	0.0595361318461052	SLAD_vs_SLAD-2PE	NA	18.4541419907153	18.43428106016	18.7454562396342	18.4861574541664	NA	18.3456955246298	NA	NA	18.2498214150271	18.4810340704632	18.724415409481	18.4571808337402	NA	18.2224271623302	NA
Serylaspartic acid	219.06305	0.993203823255199	0.0288445726978068	SLAD_vs_SLAD-2PE	NA	18.4869480988342	18.4748801284208	18.5357265252406	NA	18.4789381160913	18.3167089881211	NA	NA	18.4928340956139	18.4951685096931	18.4230184290952	NA	18.5817243588127	NA	NA
Threoninyl-Isoleucine	267.11378	0.993203823255199	-0.025956856723937	SLAD_vs_SLAD-2PE	NA	NA	NA	18.3782034985623	NA	NA	18.3608916328753	18.5802024025894	NA	18.4017841684476	NA	18.4065365421248	NA	NA	18.3695804927728	NA
Glycylprolylhydroxyproline	284.12633	0.993203823255199	0.0489089500571289	SLAD_vs_SLAD-2PE	NA	18.4066409046208	NA	NA	18.3224440623854	NA	NA	NA	NA	18.3013775612687	NA	18.4140863478586	NA	NA	NA	18.5217291487026
D-Glucose	203.05261	0.826029370445252	-0.190366550229506	SLAD_vs_SLAD-2PE	25.9396582569893	25.8038223500814	26.0090212976412	25.6980651435598	23.7347663934384	25.0295918314618	24.2140429251499	24.3984046065799	26.2393430701506	25.9893803005899	26.0090446631088	25.9742652153404	25.0871993334302	24.9115796624339	24.9652038805734	24.7588116615363
Adenosine	268.10407	0.821186904338199	-0.241196633732326	SLAD_vs_SLAD-2PE	25.3030269365407	25.6235154536501	25.5151151793433	25.7201106188072	23.3546439945283	24.4187826291799	24.0010128531811	24.640451269592	25.9640066961079	26.0300097054439	25.6322839904649	25.5002543312539	25.1329820525768	25.6417694703037	25.6672167533665	25.6596835975899
Glycerophosphocholine	280.09196	0.708981717337742	-0.229568022039579	SLAD_vs_SLAD-2PE	22.991668338473	23.2109376278188	23.1386107540258	23.1149840167226	23.0580389125073	22.8885076700737	22.7832897623097	23.2045948084452	23.4841365076456	23.3941197841569	23.2276987170719	23.2685178163241	23.9152483485082	24.055548914819	24.0281361150391	24.1236739801114
L-Leucine_negative	154.0838	0.821186904338199	-0.180563732796745	SLAD_vs_SLAD-2PE	23.6523832544429	24.133448046437	23.7912775056583	23.640109042347	22.6689113826339	22.7333485626685	22.9234045399057	22.6768658906724	24.1871747753692	23.922285573108	23.8344927181799	23.9955197134151	23.3006085728852	23.3089390315821	23.1792014640997	23.1659226276185
L-Phenylalanine	188.06829	0.821186904338199	-0.190112616103974	SLAD_vs_SLAD-2PE	22.986335843901	23.5148832922201	23.3097681422565	23.0885959465803	22.0503879769531	21.7669137496298	21.6221771152652	21.7436099360144	23.6795768000734	23.4081058189693	23.3437578872865	23.2285931830445	22.8118216918029	22.6874341688109	22.5302135416015	22.4012266789907
L-Valine	118.08639	0.993203823255199	-0.12901524255599	SLAD_vs_SLAD-2PE	20.7135313246917	20.3332538201609	20.982435413306	20.0712366633506	20.5700867688424	19.4331101721566	19.9437761193838	19.5090360575646	20.9249476789148	20.2701862377206	21.0999152984226	20.3214689766751	20.9782140889721	20.0680797326513	20.2670675840951	20.3934117878079
L-Acetopine_negative	233.12436	0.993203823255199	-0.0194067613113624	SLAD_vs_SLAD-2PE	20.1467241727557	21.7290832883105	20.4144325169788	19.5863698957996	22.8795656766526	21.4097616884225	21.9704819059	23.3040888706109	20.7557900943413	20.5911457391618	19.8795002290334	20.7278008565535	23.1214660067554	22.5705914462924	23.1203292465486	22.9828534196783
hydroxyvalerylglycine	214.04743	0.821186904338199	-0.201963037200183	SLAD_vs_SLAD-2PE	18.4321343315795	18.579975556368	18.3939285959547	NA	18.3649207747695	18.4614740117404	NA	18.4457722116643	NA	NA	18.4341718687435	18.907113194925	18.4017881788163	18.5224588105925	18.6899601218556	18.5638421864736
Citric acid	230.99023	0.993203823255199	0.00675335764966434	SLAD_vs_SLAD-2PE	21.3851006907148	19.2458529100556	21.0816343112421	20.1957309998146	NA	NA	19.1075847916792	NA	20.2839675612114	20.005628817485	21.1695520587603	20.4221570437718	18.6427038506256	18.2438601272164	18.1639003259702	NA
L-Glutamic acid	186.01645	0.941883397492607	-0.150047388386685	SLAD_vs_SLAD-2PE	19.6689503806112	19.2686786431172	19.8436991828663	19.1031617662361	18.8652657505993	18.2997501667223	19.2693849963752	18.933975026622	19.5528009490187	19.6715398989827	19.6046297613833	19.6557089169928	18.8612723776902	19.0497093693431	19.341151657344	19.3261038447297
L-Tyrosine	204.06297	0.821186904338199	-0.17970027881799	SLAD_vs_SLAD-2PE	21.5539071711637	22.1065924648184	21.8940501191122	21.7523591594403	21.1779568021151	20.7128776010762	20.4339374217457	20.9728085332351	22.2225720379446	22.0642405979358	21.9981609558081	21.7407364381179	22.0528411342817	21.6017566353993	21.480542995397	21.5255323304577
L-Lysine	147.11278	0.993203823255199	-0.0516409742866628	SLAD_vs_SLAD-2PE	22.3237661529338	22.2748839313729	22.4051631190681	22.2535376860086	20.4108880928784	21.1180858862105	21.0332717364848	20.914181902449	22.4266731256807	22.4032516401342	22.4032166079673	22.2307734127479	20.5985630034225	20.6843418151469	20.4637598595638	20.0387141720182
L-Tryptophan	243.05279	0.821186904338199	-0.176688217958805	SLAD_vs_SLAD-2PE	20.8522352286096	21.2048322028634	21.0647831741544	20.9803598631852	18.609333009153	18.6116982858357	18.6910580415116	NA	21.1795891200538	21.3467690759121	21.1443817371511	21.1382234075308	18.816493279414	19.1621128913594	18.9730008134678	18.5977850286888
L-Glutamine	169.05827	0.821186904338199	-0.174161504201795	SLAD_vs_SLAD-2PE	19.9802508170745	20.378327286932	20.2921494475008	20.1647194002808	20.3040999453922	20.447205547307	19.9754413582646	20.0121530075679	20.6243288978236	20.444811876246	20.3173754965704	20.1255766979551	20.4261915917178	21.1907642629602	20.9561333425022	20.7154536567615
Ornithine	133.09705	0.821186904338199	0.311682655631024	SLAD_vs_SLAD-2PE	18.5993330385219	18.470108297884	19.4655914179804	18.3763529488388	19.2443245074892	18.5344469856036	18.511794337626	19.2232357112581	18.5340772150217	18.7298627020771	18.2301648543591	18.170550309243	20.4527827151098	19.4685348880762	19.6036432829336	20.1076847405445
Serylvaline	205.11826	0.993203823255199	0.0627192113716148	SLAD_vs_SLAD-2PE	20.4607574922654	20.7078466015783	20.6377647268397	19.6358061819701	19.8909074489507	19.3024960066908	19.5120099336886	20.3928846478955	20.3871291510688	20.3886188904497	20.0706791187034	20.3448709969452	19.7662570775017	20.1007616498656	20.2167759152667	19.9184542817463
(S)-10_16-Dihydroxyhexadecanoic acid	327.19287	0.993203823255199	-0.1999810216805	SLAD_vs_SLAD-2PE	20.1038149424158	19.854419455776	20.0364221582167	19.0578915280802	19.8621647420858	19.625991475653	18.8231304264585	18.6619740849058	20.7616647499262	18.9859858177098	20.4384465921236	19.666375011451	19.6549271822195	19.3190357314436	18.6204607579604	18.5343042501126
Creatinine	152.02293	0.821186904338199	-0.283035042262263	SLAD_vs_SLAD-2PE	18.623817474675	19.1111669665622	18.3010890126921	18.6027152106203	18.4834913580779	18.3914308420962	18.3446675727318	18.4365149356427	18.9092885520892	18.804901145401	19.2415159921807	18.8152231439278	18.5668313485991	NA	18.5010291595758	18.5643252087298
Saccharopine_negative	277.14083	0.993203823255199	0.0558385808496595	SLAD_vs_SLAD-2PE	19.5688111556461	19.716768448576	19.5308664844753	19.3165002703615	19.8063477911073	19.5346883301253	19.1880612857571	19.0765965021562	19.780584737535	19.111854090851	19.679275566064	19.3378776412102	19.9174582442089	19.8653152858558	19.3266399233624	19.0075463938373
Hypoxanthine	175.00174	0.821186904338199	-0.19850921723561	SLAD_vs_SLAD-2PE	NA	18.8679585937178	18.7559384609998	18.4186437268872	18.8074136041366	18.424249376035	18.4847705111843	18.9591815720677	18.6027482745822	NA	19.0433889300567	18.9919312286727	19.4090994948639	19.6690643547826	19.9657515099096	19.6704622574695
D-Proline	154.02626	0.821186904338199	-0.151838177331463	SLAD_vs_SLAD-2PE	19.2095886721356	19.0036380737846	19.2143236594232	19.008231054855	18.3806644447772	18.2988601093412	18.5891887573288	18.1530324114742	18.890041731295	19.4489227653034	19.1965581497017	19.5076115232241	18.4647198754693	18.2858207048571	18.1938186628596	18.4202236232787
Deoxycytidine	228.09786	0.993203823255199	-0.01171704839048	SLAD_vs_SLAD-2PE	19.6786865882582	20.2644320094187	20.126665694241	19.9217921445395	19.7999037201176	19.3424020135806	19.274227325022	19.7271321653482	20.3005641481294	20.0476686393395	19.6887550308577	20.0014568116928	21.0361541662974	19.8884433819217	20.1587591338023	20.4923317459459
N-Acetyldopamine	196.09667	0.993203823255199	-0.0412469345514666	SLAD_vs_SLAD-2PE	19.3793394711621	20.3510144689764	19.9445579006051	19.5216963115581	19.6226103176979	19.5301578899473	19.3216586450266	19.9062870406303	20.2408682783512	19.9519080142166	19.4065187799228	19.7623008180169	20.5053901744801	19.7555187672838	19.8982263725098	20.0085868451351
5-Butyltetrahydro-2-oxo-3-furancarboxylic acid	209.0784	0.826029370445252	-0.214518277344052	SLAD_vs_SLAD-2PE	19.9891207313273	19.6578848811274	20.0187284122456	19.3179383544399	20.4352022658355	20.2967174607284	19.9649613928172	19.7143370979368	20.3421961912841	19.4643039311518	20.2034553082953	19.8317900577853	20.3585118386185	20.0644838968701	19.7312002540036	19.4970043668194
Argininic acid	198.08542	0.826029370445252	-0.137069319701723	SLAD_vs_SLAD-2PE	18.7601620497568	18.4215745916975	18.8238379553408	18.4830997153179	18.8858354007692	18.4910448862544	18.5442127773561	18.8035169770234	18.9929117268005	18.5720665219613	18.6187961936449	18.8531771485131	19.3517156478287	19.0715530657765	19.3173092190908	18.7872770806022
Ne_Ne dimethyllysine	175.14408	0.826029370445252	-0.15682700477149	SLAD_vs_SLAD-2PE	19.1588058604548	18.4799164212611	19.3073448852444	19.3769747833546	18.5663489998812	NA	18.5286095769677	18.313607237324	19.1106411918717	19.3432468469516	19.2575200255808	19.2389419049968	18.442219107006	18.2781813322459	NA	NA
L-Methionine	150.05819	0.821186904338199	-0.540777166241661	SLAD_vs_SLAD-2PE	18.7140731676601	19.4524094980267	18.1815446843911	18.2166131843758	18.449556004502	18.6262568181179	18.4873820021641	18.2928475949275	19.7460697633248	18.4754028567816	18.1035624574938	20.4027141218201	18.4985904098878	18.6712429637774	18.4608109896977	18.5903750559979
(alpha-keto-dimethyl-delta-N_N-Dimethylguanidynol) valeric acid	202.11857	0.993203823255199	0.0435910506623891	SLAD_vs_SLAD-2PE	18.677182112051	18.3320388098233	18.7826507484193	18.6388906376206	18.4830334294909	NA	NA	18.3526504633618	18.4197702110685	NA	18.6806352628933	18.5918931049865	18.2868911803343	NA	NA	NA
Alanyl-Leucine	225.12112	0.993203823255199	-0.0151301911301935	SLAD_vs_SLAD-2PE	NA	NA	18.610780366229	18.6064237078479	18.4770244031545	18.3625676814535	NA	NA	18.6008234902307	18.4729207342818	18.6129195522876	18.8082651358742	18.5273125992846	18.3785978940728	18.3132622244866	18.3832975341454
Leucyl-Valine_negative	231.17037	0.821186904338199	-0.309511564904724	SLAD_vs_SLAD-2PE	19.35736194266	18.7268995069224	19.4761674929452	18.466736851762	18.4794859224444	NA	NA	18.6320347549285	19.0914323520742	19.4002084535155	19.3823421672586	19.3912290810602	18.6248896544139	18.4173719177235	NA	18.4153241281335
Glycerol	131.0104	0.993203823255199	0.103836244317108	SLAD_vs_SLAD-2PE	18.4605688018495	18.3223666344027	18.4312247408061	18.7810356225794	19.7008414954612	19.9011947821859	19.8553923619518	20.2435388444783	18.2631146171733	18.6389421304591	18.3398203043059	18.3379737704311	19.3425478818179	20.0827141059415	20.4613572320817	20.7572998395325
5-Acetamidovalerate	182.07874	0.993203823255199	0.0268288030101118	SLAD_vs_SLAD-2PE	19.7319111419129	19.5520506919274	19.9919544782465	19.4702768558275	19.8122484912185	19.6813135488106	19.5834841963414	19.5847711828577	20.129732075332	19.3496860850751	19.7456447317799	19.4138150636868	19.7106997758586	19.6346977862411	19.3869029156011	19.4529624817519
Dihydroneopterin phosphate	336.07101	0.95673048705935	-0.124995015744226	SLAD_vs_SLAD-2PE	NA	19.1606229271458	19.1283543201331	19.2163250945872	18.2887116827415	18.3843281812145	NA	18.1989915529301	NA	18.9042825320358	19.3217136576205	19.6542911994425	NA	18.3826360141528	NA	18.4897449547412
Deoxyribose	173.02092	0.826029370445252	-0.112219837505499	SLAD_vs_SLAD-2PE	18.6405212475103	18.8263706384039	18.5717084278577	18.805196657089	18.418817242481	18.4307089369217	18.5719318555256	18.3382520805844	19.1073688483997	18.5771032886213	18.6418893547498	18.9663148291121	18.2913503112785	18.2291450480565	18.3575015493428	18.4027141153463
2_2_4_4_-Tetramethyl-6-(1-oxopropyl)-1_3_5-cyclohexanetrione	261.10961	0.993203823255199	0.00914549963496114	SLAD_vs_SLAD-2PE	19.2040535879573	19.3212591304647	19.2981607023938	18.728240701104	19.5034001293636	19.3497348616817	19.1899669349688	18.52699331621	19.4876223724084	18.6785558830248	19.1197924506643	19.2291614172826	19.3678979013206	18.8044278195184	18.7633425674205	18.9709620376303
Homocitric acid	229.03206	0.821186904338199	0.208786614960111	SLAD_vs_SLAD-2PE	20.5161206804222	19.6065230953385	20.6474725134934	20.5092292594634	NA	18.3469240539992	18.5190578801093	18.2367427653364	20.4210865183426	19.8357006939779	20.2970640063625	19.890347870194	18.3277676560206	18.5770970451765	18.5251295513317	18.4731072291284
Pyroglutamic acid_negative	152.03186	0.993203823255199	-0.08604184014591	SLAD_vs_SLAD-2PE	19.7823720623058	19.5529641980479	19.8665003139123	19.4895871525355	20.0531743720536	19.9222767551428	19.3638933188779	19.7038265963402	19.9312144269505	19.611631748217	19.9186561896392	19.5740887225784	20.0250515680808	19.9362028610684	20.0053498484624	19.7420730373939
L-Kynurenine	231.07477	0.993203823255199	-0.03651232797597	SLAD_vs_SLAD-2PE	18.328159936168	NA	18.3912023335669	18.4178617356506	18.7909009566128	18.4559297058871	NA	18.438876320238	18.3441124185127	18.487061574363	NA	NA	18.2500456399833	18.3588833270392	18.4278860010344	18.3959226757904
2-Keto-6-acetamidocaproate	210.07368	0.826029370445252	0.235531197083581	SLAD_vs_SLAD-2PE	19.7713952289911	21.0593612920323	19.8671364910531	20.4301290348899	19.3470592259628	19.8764326103332	19.3370827625226	19.7457182252823	20.1214533345865	20.3208339800189	19.5054262305109	20.2381837135159	19.9908229491252	20.2008685510756	20.0380808580767	19.8228705421127
D-Ribose	173.04228	0.993203823255199	-0.00356053576855686	SLAD_vs_SLAD-2PE	18.8242052724625	18.8878390922343	18.7358634779329	18.7242501028007	19.5036879147752	19.8564978245269	19.3726438525722	19.7921766178407	18.9851437877688	18.652568500287	18.5864468512566	18.9622409491923	20.3895640093125	20.26191096143	20.1451210850929	20.0525918547809
1-(3-Aminopropyl)-4-aminobutanal	145.13387	0.821186904338199	-0.130581629322347	SLAD_vs_SLAD-2PE	18.6722167045661	NA	18.5755306348208	18.3190679063428	18.3049073365759	18.2997903894512	18.3294577122564	18.4067618674111	18.5783068639886	18.6104109297142	18.9919485017229	18.43074721617	18.3581467265842	18.4079066142826	18.4200024700765	18.2281148376163
Valyl-Isoleucine	253.15118	0.993203823255199	0.0380741102168933	SLAD_vs_SLAD-2PE	18.37439193943	18.4972788278779	18.3904369357169	18.3893620972842	18.6000045545547	18.3223345925244	18.4340122924758	18.3559423150387	18.3933171167762	18.3585774783623	18.3835973715371	18.363681392766	18.508800478488	18.5828654940888	18.6288561375391	NA
Heptyl acetate	181.1193	0.993203823255199	0.0484490183495581	SLAD_vs_SLAD-2PE	19.0805319296634	18.8358379210769	19.5113554388622	18.8885788556458	19.4231567529419	19.54565535202	19.5572309139174	19.0538080764266	19.1890492201934	19.0697989740936	18.8642851526449	18.9993747249181	19.2726251849405	19.5556127616778	19.2752834113562	18.9681091010649
D-Alanine	128.01045	0.993203823255199	-0.00624091502645641	SLAD_vs_SLAD-2PE	18.4016917797116	18.7093575293879	18.3250120619885	18.3622163029088	19.0176525833714	18.7856762741712	18.7107165690646	19.1175915273615	18.3833812389911	18.5427576982672	18.436000941528	18.4611014553163	19.165771828494	19.4244700397027	19.4336013652595	19.3977244018328
Cnidiol C	193.12005	0.821186904338199	-0.333177621767696	SLAD_vs_SLAD-2PE	18.4937694458343	18.6807881993065	19.1656131539381	18.5154028224823	19.3304389388194	18.9766919685081	19.3063793598539	18.8456414422814	19.6050125584509	18.9125364388246	18.8464200452025	18.824315066154	19.4980208781829	19.9048111674853	18.721322536234	18.9190863337826
N-Acetylornithine	197.08971	0.961954872834987	0.150785422579954	SLAD_vs_SLAD-2PE	19.4611907344158	19.7322644097284	19.4361644531138	19.7108366146587	19.7350804816835	18.8560375120882	19.7070285858728	19.2333981031441	19.7477104520928	19.0827261041281	19.5807113717017	19.3261665936743	20.135476705622	19.6505677873345	19.4396889159161	19.5290644486934
3-Dehydroxycarnitine	146.11765	0.993203823255199	-0.0463531290331076	SLAD_vs_SLAD-2PE	19.7683587286832	20.0586583087332	19.922243720131	19.638838141387	18.5682170768349	18.6544213559539	18.6340928701945	18.6032007044474	20.0895765107933	19.8034186120489	19.7590263637627	19.9214899284618	19.2128564516013	18.7198724195014	18.8227381410473	18.8802275707361
Symmetric dimethylarginine	203.1504	0.993203823255199	0.0690469960453157	SLAD_vs_SLAD-2PE	19.6379767851813	19.2730932399222	19.6904803612737	19.7750988539288	18.5467378907703	18.2761484887879	18.7383932946895	18.1965638783772	19.5304691060401	19.4350721380481	19.5541157689496	19.580804243087	18.7505382148849	18.5269939332585	18.2345899538295	18.4836370550748
Arginyl-Threonine	276.16743	0.993203823255199	0.0579441992707501	SLAD_vs_SLAD-2PE	18.5772334139212	18.3867554766437	18.6952465178434	18.374930112058	NA	18.49858084265	NA	NA	18.5071882554536	18.420512871333	18.5522910522022	18.3223965443946	NA	18.3083640264066	18.2298967887311	18.3990904639295
Menthyl ethylene glycol carbonate	267.1567	0.993203823255199	-0.061529819501704	SLAD_vs_SLAD-2PE	19.125074836051	18.5319332881179	18.9477499483357	18.7217996257328	18.9458154959041	18.8468439500416	19.0356994096692	18.518969824501	18.9495971158304	18.5751662049118	19.3566360555624	18.6912775999398	19.1974450019234	19.0134590399824	19.2040654416874	18.7188601001998
Cytidine monophosphate_negative	346.04085	0.993203823255199	-0.080693644264052	SLAD_vs_SLAD-2PE	NA	NA	18.6975266913728	NA	18.9992322287133	NA	NA	18.9906550658353	NA	NA	18.5152194816736	19.0412211896	NA	NA	19.2714247229997	NA
D-Xylose	189.01619	0.993203823255199	-0.0623490987884985	SLAD_vs_SLAD-2PE	18.449039780095	18.4188037559355	18.3912771183328	NA	18.4079485375362	18.51892290912	18.6032141778578	18.3215841130463	18.461717408427	18.4397542770343	18.4353806633069	18.5913715855367	18.5047853206432	18.7995779337723	18.4164487287528	18.5707135453988
L-Asparagine	171.01894	0.821186904338199	-0.182034340869627	SLAD_vs_SLAD-2PE	18.5614683388171	18.6029840351475	18.5755056788548	18.3847894722971	19.1442349335432	18.3156489265259	18.5913954507891	18.5046571625166	18.7728812753153	18.5914471489552	18.4809934579442	19.0075630063804	18.7712258725736	18.741797376285	18.4386371585491	18.3937054224365
Valyl-Proline	215.13905	0.821186904338199	-0.209552412633517	SLAD_vs_SLAD-2PE	19.1114741378553	18.3180556032198	19.3356422934339	18.545997948809	NA	18.5133351309	18.3874085792299	NA	19.114776880275	18.9454248526521	19.2272727419434	18.8619051589816	18.4909658428074	18.4420897815289	NA	18.3681525893553
Prolyl-Alanine	209.08977	0.993203823255199	-0.040720551774406	SLAD_vs_SLAD-2PE	18.6281157593735	19.0407496363793	18.6090886203476	NA	18.2090935295582	NA	NA	18.6272793490444	18.9209107881091	18.954818268213	18.5243866151015	NA	18.5887213167201	18.7629100122033	18.7392542053561	18.6158817338445
gamma-Glutamyl-beta-aminopropiononitrile_negative	200.10334	0.821186904338199	0.317830126413362	SLAD_vs_SLAD-2PE	18.5723425020386	18.6752133605813	18.9646759253835	18.6125285930256	18.4225996640802	18.2990839521879	18.5756008451095	18.3883375042664	NA	18.5936380883128	18.2614801026622	18.3099617155567	18.606855065991	18.8232534011484	19.3886417580364	19.1054635525644
4-Acetamido-2-aminobutanoic acid	161.09254	0.821186904338199	-0.222655336387913	SLAD_vs_SLAD-2PE	18.3754882564688	18.4290581441265	18.5283896594375	18.6419544001125	18.4798315577944	18.9064113020908	18.8808050929811	18.3637345473533	18.7716519425918	18.8234990685617	18.498932958102	18.7714278364413	18.3677255568463	19.0935274048336	19.0665241701719	18.7323401003698
L-Aspartic acid	134.04461	0.993203823255199	-0.0295659827766741	SLAD_vs_SLAD-2PE	18.5778165636847	18.3536281274956	18.5366015967909	18.4118739969082	18.2486213077693	NA	18.3326298855465	18.4866270701916	18.4321629003679	18.5019048395809	18.8912440996924	18.1728723763448	18.3510310366894	18.3432045310311	18.2677591836988	18.2993607989923
L-Serine	144.00608	0.821186904338199	0.150270777922316	SLAD_vs_SLAD-2PE	18.5114605677488	18.8136946941973	18.5460708756533	18.6241133116986	18.3923668396497	18.4838258879323	18.2654197209076	18.2690570342627	NA	18.4717425807299	18.5624721986178	18.3864774738589	18.299676214244	18.3752737367698	18.2764921954492	18.4667071531032
Diaminopimelic acid	213.08583	0.993203823255199	-0.0266636998525911	SLAD_vs_SLAD-2PE	NA	NA	19.0759109039382	18.5266684365787	NA	18.4052683203483	18.3519476000413	NA	18.5436059242163	NA	18.9861133605173	18.9541408255996	20.0913487154976	NA	18.4977203357877	19.8658419073416
Aspartyl-Lysine	262.14016	0.993203823255199	-0.0203053473252481	SLAD_vs_SLAD-2PE	19.1673018957999	19.3892702277723	19.4984507476195	18.936968342246	18.4784909692666	NA	NA	18.5293491975007	19.5389735504296	19.2042551916138	19.1258461541187	19.2041377065767	18.8971084997391	18.6260822358633	18.4464408241117	NA
Tyramine glucuronide	336.10518	0.821186904338199	-0.187020083321247	SLAD_vs_SLAD-2PE	NA	18.5125401972188	18.4472119715861	NA	NA	18.3302037214181	NA	NA	18.463420276439	NA	18.7005611903241	18.836707036408	18.5743738270812	NA	18.7053006270363	18.3285744444526
1_2-Benzoquinone	131.01037	0.993203823255199	0.0324277017394472	SLAD_vs_SLAD-2PE	18.437871954434	NA	18.3346376033577	18.2771302504169	19.3454996966289	19.2459127431442	19.1774780160152	19.1156536093355	18.2834149673733	18.3305909692109	18.2781690434725	18.3776339572636	18.6064303068051	19.2337210676843	19.8267523223425	18.9830819459516
N1-Methyl-4-pyridone-3-carboxamide	175.04713	0.989397616960406	-0.0793795946795619	SLAD_vs_SLAD-2PE	18.6562849328798	18.7084698577913	18.64798490342	18.568861229699	18.8353826879214	18.5658184153554	NA	NA	19.0157320672036	18.4617889054603	18.8119189414368	18.6096793884075	18.6436049876231	18.4948240074992	18.4273113092617	18.5790274029143
3-Methylhistidine	170.09236	0.993203823255199	0.0129314303917241	SLAD_vs_SLAD-2PE	18.8972708061288	19.6389477147398	19.2479996943274	19.1565558651915	18.799415109216	18.9655782655371	18.8829934467558	19.0788264130408	19.3845324532594	19.3377952215616	19.3518361319196	18.81488455208	19.8430419664544	19.1599409106441	19.1503817594199	19.5610951481678
N-Acetylputrescine	131.11766	0.857712203503867	-0.100427396553428	SLAD_vs_SLAD-2PE	18.601961154868	18.3807979985056	18.5445138974962	18.3686210369309	NA	18.5042320477951	18.353301435335	18.3587123876451	18.5414384804689	18.4956834306846	18.8719270420811	18.3885547207797	18.3797188081244	18.4476628785503	18.3444840464091	18.7225699140845
L-Glutamic acid	146.04597	0.0172950079092311	0.420513205389256	SLAD_vs_SHAD	22.1557112018055	22.1512667734229	22.0030534870297	21.9144238026158	22.0037561480156	21.5271748852655	21.3102271317972	21.7012442782384	21.8117923731391	22.0937957635117	22.1848897795123	22.0395202624744	22.329214696826	22.4638502559008	22.4502637215344	22.4828919524607
Glutathione	306.07656	0.0196575407295172	-0.675020697644978	SLAD_vs_SHAD	21.9523238722647	20.9868072670211	21.5672894955589	21.3897137754208	22.5898779137995	21.8298767375079	22.014041373128	22.16242117641	21.6958610331696	21.0277377717572	21.7498163231791	21.7246566676558	22.9719118438968	22.6789929097877	22.8586361478011	22.9456804609592
(R)-mevalonate	147.06629	4.43677105280841e-07	1.45308161558965	SLAD_vs_SHAD	20.2511160923746	20.6351293274768	19.8649736388893	20.328096566337	18.8809373258948	18.9399580086592	18.7348431623435	18.7112506658216	20.2119514241378	20.4512452345499	20.4457502105462	20.6810292847922	19.5397177004277	19.4202320934115	19.5982268387121	19.2982204409953
2'-Deoxyguanosine 5'-monophosphate	346.05593	4.50404819600667e-08	-1.91692841881813	SLAD_vs_SHAD	18.9748458388827	19.079925658131	18.620800383752	18.8130354479193	21.0312113158042	20.8108636638927	20.3375577712442	20.9766882530164	18.9871856590617	18.7664712691266	18.97962320513	19.0336662099504	21.04105002128	21.397247470652	21.3003882195363	21.1252652510391
D-Aspartic acid	132.03024	5.29957813688859e-08	2.14429079309316	SLAD_vs_SHAD	21.3427180548259	21.5226786697999	21.7856050049897	21.5242278338354	19.7479772967589	19.4162237763346	19.1976154205947	19.2362498973901	21.9575384186833	21.8252251628574	21.3557615014165	21.8141170836494	19.8351661048762	20.0428796188693	19.5390550145562	19.3890190711822
Saccharopine	275.12493	0.107030702045286	0.504751334801224	SLAD_vs_SHAD	19.0683405266375	19.1104531029529	18.8226269203427	18.6618463322529	NA	NA	NA	18.4110653857453	18.6550701511376	18.9141560413769	18.8748669170123	19.2317335481167	18.5905309202389	NA	18.4579647784867	18.399245226436
(S)-2-Aceto-2-hydroxybutanoic acid	145.05074	0.552051564119797	0.172056077865562	SLAD_vs_SHAD	19.1873129189157	19.688601970381	18.8714569634651	19.0061407058107	19.3076454515124	18.5723780237712	19.1246717726965	19.0605929991301	19.1442896262563	19.1895893818282	19.1076545737048	19.5652484931602	19.162451223635	19.5751055110121	19.5029277046769	19.13118418872
L-Histidine	190.03884	0.000104370480873912	1.39622308266656	SLAD_vs_SHAD	20.2128316134403	20.6923773895118	20.263302215177	20.2226642034185	19.0375065149993	19.1835482428774	18.671258377881	18.9139699551236	20.8204634350997	19.9662894225293	20.3497204162381	20.2624969644587	20.2515012766048	19.4744323405539	19.047697800678	19.6134525929395
N-Acetyl-L-glutamate 5-semialdehyde	172.06172	0.755922544825401	0.152653750536789	SLAD_vs_SHAD	18.8072572041478	19.9349476057482	18.3775211178744	18.389093703185	18.6802495023818	18.5663650230295	18.5783900364479	19.0732000669491	18.8947718498378	18.6736552637544	18.653623193382	18.9806751131371	19.1043038547693	20.1036837157869	19.9844748930357	19.6173562554896
N-Carbamoylsarcosine	167.02305	0.902228283725926	0.0300767969285687	SLAD_vs_SHAD	18.480634387686	18.3872725547899	18.5439041631448	18.3964094565954	NA	18.3509804407355	18.4221085998753	18.4928459902656	18.4034330847693	NA	18.2370605468707	18.4463713150784	19.3178061983027	19.7137794990895	19.5378478023765	18.9327123523862
Gulonic acid	195.05077	0.000647155811398257	1.22129323216269	SLAD_vs_SHAD	19.5586357811751	20.0254074017054	19.068040168292	19.7200132736011	18.5701628069141	18.3646807094994	18.545498264178	18.0065819155314	19.4615217557135	19.6018047070013	19.4202868546752	20.3477104791021	18.3393423028389	18.2531269826546	NA	NA
5-Phenyl-1_3-oxazinane-2_4-dione	190.05027	0.121045396979563	0.390504800614405	SLAD_vs_SHAD	18.518233850917	19.3282311852312	18.492071363749	NA	18.3566151407176	18.2912978380269	18.4476259835063	18.4604903684878	18.4539100732179	NA	18.3508147206082	18.3729544716983	18.478880568684	18.7664798004455	18.7987170792929	NA
D-4-Hydroxy-2-oxoglutarate	196.98594	0.639760935654578	-0.0735823301443546	SLAD_vs_SHAD	18.3530432578484	18.5878355186112	18.2871840049794	18.2356365082071	18.4582080286598	18.3712058899647	NA	18.4891075390432	18.3546237468902	18.2359025697011	18.3477575748693	NA	18.4744630095906	18.2798380958381	18.5561331091373	18.5214360668479
Pantetheine 4'-phosphate	357.08867	0.000880343823182523	0.890247164504455	SLAD_vs_SHAD	19.7321693917331	19.2297913842966	19.4995993597788	19.4691538865797	18.7949164504868	18.3899462316984	NA	NA	19.5537706367578	19.3617623901972	19.7514464929357	19.7838263470104	NA	18.5682998328494	18.2967305356336	18.5047600984623
Cyclic pyranopterin monophosphate	362.05082	0.145635068482982	0.283996276093774	SLAD_vs_SHAD	NA	18.9015940329227	19.0751671782873	18.8532854000224	18.6644332031182	18.8030557823438	18.5465197937961	18.6234015980101	18.8616752069676	NA	18.9946326633633	19.1487268695261	19.1697019553826	19.4999636946441	18.9044924637452	18.9550379742212
Pyroglutamic acid	128.0355	0.755922544825401	0.0585956294300907	SLAD_vs_SHAD	18.4153492886364	18.3302690920243	18.3344090554876	18.3179081264232	18.5434952652225	18.1427042078197	18.2454085100743	18.2319450617346	18.27284983161	NA	18.8239609772194	18.4119277391938	18.2867896283043	18.2377392526994	18.3444996930186	18.3603128763147
Quinic acid	191.05594	0.00293397362943604	0.577205969081039	SLAD_vs_SHAD	19.1462771940706	18.6805532849861	18.7683225711775	19.2534090948775	18.6092891653252	18.397614744091	18.3118212333522	18.2210131260191	18.9318655802214	18.9364445502766	19.1053295807453	19.376891428132	18.5073023401266	18.3708202583901	18.3962317787985	18.3232144184707
Maleic acid	150.97996	0.552051564119797	0.0759147415761063	SLAD_vs_SHAD	18.3965665832434	18.4966459876589	18.2239443457333	18.3775994291567	18.3335338021489	18.3225658012976	18.3055431048161	18.2294546712253	NA	18.3576304715534	18.4252967919455	18.6520644618124	18.3356285696526	18.3860068597832	18.3942619742249	18.4624296099073
N2-Succinyl-L-ornithine	231.09823	0.0731851247594939	0.279740964832378	SLAD_vs_SHAD	18.5361172890052	18.7106816994347	18.7629870599184	18.434290748001	NA	NA	18.3764687717386	18.2860876967763	NA	NA	18.8818369648053	18.9344596589293	18.386949548942	18.3492263045974	18.3261285269245	18.3790582394527
L-Fucose-1P	199.03812	0.260573819296756	0.166980339269017	SLAD_vs_SHAD	18.5835027997807	18.5323813951233	18.6441562705321	18.728005170759	18.4150441118605	NA	18.495018027699	NA	18.6064119012109	18.3725909549492	NA	18.3794927450847	18.2697883637705	18.3349093797945	18.2963069752294	NA
Pantothenic acid	218.10331	0.402484587474059	-0.181233975663254	SLAD_vs_SHAD	NA	NA	18.3002286928392	18.2411091931986	NA	18.4181021242799	NA	18.4857037130845	NA	18.7148132290887	18.5744289407043	18.8998417563926	18.3208251891097	NA	NA	18.5058017417175
Fagopyritol A1	341.10862	0.590762813513137	0.161157997471921	SLAD_vs_SHAD	18.4545535353197	18.2838872469318	18.7094444549826	18.6811525445055	NA	NA	NA	18.371101447963	NA	NA	19.2507517505996	19.2190549626849	NA	18.2673975623933	NA	18.4938432684243
L-Galactose	179.05604	0.16710630376665	0.265033010168931	SLAD_vs_SHAD	18.7633039351872	18.766669199118	18.3694161585576	18.5638903644547	18.2660273489165	NA	18.501232445482	18.2851009180828	18.5511194273162	18.7049520908174	18.7884160424625	19.0861508374459	NA	18.3828042985771	18.2338430318154	18.3935220531615
Diketogulonic acid	191.01982	8.43801142277004e-09	3.52936430058615	SLAD_vs_SHAD	26.8143844250904	26.2331365406343	26.7103275286834	26.4882439913549	22.7860127697579	22.6467761989102	23.8437267728997	22.8521195418507	26.7302030473832	26.1809787076117	26.6097854703116	26.6108423724587	22.1050778367411	22.0106810744121	22.5406517867635	22.3598840129271
Deoxyguanosine	302.06623	1.44833524899881e-06	2.14206374319602	SLAD_vs_SHAD	23.6188949009891	24.3592796209699	23.7448712644734	24.2040447049901	21.2959483503844	22.2056964695615	21.5010821951721	22.3561085035205	24.4794233610968	24.4728204778854	24.0478923387712	24.0264832175298	23.3000153412762	23.8192093493805	23.6532202229432	23.5544024248783
Hydrogen phosphate	132.94637	5.32366351750618e-07	0.910481099205917	SLAD_vs_SHAD	22.5293324972854	22.6715658179607	22.6155193940551	22.5510859153319	21.8956534509554	21.5276819370328	21.6600698251814	21.6421740146399	22.6461455269894	22.5394043966831	22.4912069738028	22.6198480621156	22.1633053006363	21.8946719398717	21.940820059758	21.8777215392514
2_6-diaminohexanoic acid	181.07497	0.000342157794522248	0.466603589646979	SLAD_vs_SHAD	18.8075400549877	19.0085596589934	18.8994395833542	18.7962192359046	18.4480565146782	18.3982039158746	18.4718784099593	18.3272053341399	19.1198426539742	18.8882801619651	19.0554814530356	18.8261203201953	18.3963061273696	18.4855107814139	18.241535903251	18.4028195734495
Stearic acid	283.26391	0.86873107606876	0.0359692691053191	SLAD_vs_SHAD	18.4776672383336	NA	18.3046362131359	18.5174627643263	18.3737631910413	18.4208090812786	NA	NA	NA	18.3691312643919	18.5938539551552	NA	18.4448549156437	NA	NA	NA
2-Isopropylmalic acid	175.06127	4.43677105280841e-07	2.01908373577844	SLAD_vs_SHAD	20.673823336196	20.9531383332278	20.5473965719646	20.7741380847131	19.1358219435163	18.6771103176051	18.5615237533192	18.4977053685472	20.3102792675421	21.0086074122728	20.7871217857001	21.0321762378755	20.0087396603704	19.294253698757	19.3012332789925	19.3785975179731
Uridine	243.06233	8.92031120524013e-07	1.27363664412584	SLAD_vs_SHAD	20.0709673484886	19.9987265851515	19.7922879779325	19.9355514628877	18.5780451297796	18.7734482691988	NA	NA	19.7694773606196	19.6796543006432	20.0600659680095	19.8617479947879	18.495939240655	18.5039735905016	18.351198362365	18.5005824737233
Dambonitol	243.06471	0.983607652461206	-0.00552943428058228	SLAD_vs_SHAD	NA	18.2457669336909	NA	18.3127280545126	18.2847769283823	NA	NA	NA	18.6940974394977	NA	18.2928284058367	18.5367097969539	NA	NA	NA	18.3569392755456
Glycerylphosphorylethanolamine	214.04846	0.382836170705674	0.177583115933619	SLAD_vs_SHAD	19.6836860069125	19.2543157046343	19.6422484402518	18.9257062827503	19.1244156351759	19.2073645035893	19.0912006133629	19.3726432186862	19.8267385749177	19.6259094598179	19.8184692750019	19.7845630502474	20.3973171368915	20.6578358293176	20.4489657913943	20.4104527682189
L-Arginine	173.10431	0.214128578135889	0.397250727809933	SLAD_vs_SHAD	19.0468234144358	19.0917022938947	19.3058028672039	18.8191104578125	18.9124872789855	18.5083935746806	18.849351076739	18.4042041917021	19.3289219813824	18.6740086970938	19.2313211284112	18.7014704794298	19.6407774656982	18.5327721029033	18.8264713532502	18.6910784606709
Trimethadione	142.05111	0.591994584322014	0.11140922128688	SLAD_vs_SHAD	18.4604272009731	18.7179293883893	18.6707325389515	18.3172350380202	18.2862348258692	18.2476763545687	18.4632959859025	18.7234801148463	18.525193966464	18.5270389796381	18.2466522603348	18.3256822262573	18.3626543461038	18.6957465657358	18.9503777398523	18.7158898969104
L-Leucine	130.08621	0.902228283725926	-0.0139603543096385	SLAD_vs_SHAD	18.3361041942551	18.2825020606977	18.3628593943297	18.2283608018527	18.340487872325	18.3391957277666	18.2503338074774	18.3356504608048	NA	18.3422305582476	18.3667153779478	18.3453660186384	18.4718169131955	18.3993254389313	18.3817215544816	18.4155726674297
5-Keto-D-gluconate	229.01211	0.0646048349651592	0.39805223916067	SLAD_vs_SHAD	NA	18.5183944310986	19.154116990692	18.6336786491576	18.3825257481931	18.4382810078579	NA	18.2912265974151	18.6444251255937	18.5717847129423	18.8692472047867	18.6201752698177	18.9854604688313	18.8577313460364	19.2164801248483	18.9947128503128
L-Threo-3-Phenylserine	180.06651	0.405400755412454	0.120627101315396	SLAD_vs_SHAD	18.5632792879518	18.4997265065069	18.5387683652008	18.3572609507842	NA	18.3595428468395	18.4189500121475	18.3289021698995	18.6027211111776	18.6930018119535	18.4786040741107	18.9332194165783	18.4720940425166	18.4287503593535	18.4592042598503	18.3574410870784
L-Homoserine	154.02766	4.7854819780943e-08	1.3578424388804	SLAD_vs_SHAD	19.5968867224731	20.0503671562946	19.8010682663497	19.6040842279888	18.5461313137238	18.4098609230536	18.4223080305279	18.2427363502792	19.7986061698575	19.8452059927314	19.7369778501557	19.7169606209475	18.8011877038159	18.6041857275835	18.5108978184085	18.5721440559689
L-2-(Hydroxymethyl)-1_2_3_4-butanetetrol	187.03789	0.260573819296756	0.359813528724466	SLAD_vs_SHAD	18.9463370386581	18.3796386598393	19.2913776458551	19.7436627861924	18.8839003491548	18.5731192061968	18.7993866695128	18.6653557907826	18.5373531927061	18.68804440748	18.2613394765325	18.4207815198566	19.0320612650732	19.5945900111838	19.600303026337	19.6313654389516
gamma-Glutamylalanine	253.06061	0.384808270218632	-0.0975123467266172	SLAD_vs_SHAD	18.3481951603616	18.3693806112017	18.3709149516581	18.3129329658389	18.5597709241075	18.3793294711245	18.5045785987214	18.3477940820132	NA	NA	NA	18.3574897091806	NA	18.3170433388826	18.2308701067356	18.3112985382762
5-Aminopentanoic acid	152.04902	0.794535821366951	0.0342023779953209	SLAD_vs_SHAD	18.4585756572087	18.3919322242378	18.4337332381091	18.3437705056379	18.3328706176727	18.4071864196709	18.4681638940162	18.2829811818525	18.2333433824347	18.5579728841125	18.4876690658376	18.4946677702092	NA	18.4107403418707	18.218354952583	18.2953756452407
Ascorbic acid	175.02496	0.958463734567726	0.0109275499749621	SLAD_vs_SHAD	18.4275062416507	NA	18.3298105515056	18.5009684118554	18.3557296943925	NA	NA	18.4612720089987	18.3673487142494	18.2561612858921	NA	18.3406296666879	18.2857977154043	18.3294269216115	NA	18.3418226751243
Aspartyl-Hydroxyproline	281.05473	6.27508390844851e-06	1.78893865075731	SLAD_vs_SHAD	20.1102224778285	19.8798165761379	20.006147656554	20.0881663320603	NA	18.2321496098879	NA	NA	19.8213193368163	19.9326897378467	20.0549713162855	20.0764398804753	18.8868403129995	NA	NA	NA
Cysteinyl-Glutamate	249.05497	0.552051564119797	0.11264410659685	SLAD_vs_SHAD	18.5400298015729	NA	NA	18.3971268480902	NA	18.2573282507987	18.3238701784754	18.4866042254299	NA	18.4499624471924	NA	18.4643605038301	NA	18.3657061316971	18.5820419760137	18.4026921057858
4-(2-Aminophenyl)-2_4-dioxobutanoic acid	206.04645	0.543700583341927	0.151116388472644	SLAD_vs_SHAD	18.3982050445995	19.0894539140546	NA	18.3656413793607	18.3635869929902	18.2893773035092	18.6186807462374	18.5949565207257	NA	18.5413427353514	18.4100087675896	18.2997710460834	18.7300902204122	18.6691455495461	18.7312901272464	18.8222707275429
Citrulline	174.09037	0.563311980926178	-0.0942888260803834	SLAD_vs_SHAD	18.3715087213247	18.1422206199436	18.3518660888459	18.3909141886475	18.5486678788201	18.286690446673	18.3898903668193	NA	NA	NA	NA	18.6043425692296	18.4800533642791	18.2649777766465	18.2703608757018	NA
2-Keto-glutaramic acid	144.03037	0.557402936967454	0.0937238554974691	SLAD_vs_SHAD	18.4252381477369	18.797580673978	18.4620527231682	18.3588000656786	18.3807432406564	18.5218400433278	18.2693691178203	18.4968237867674	18.5850510574092	18.4518588339641	18.3041858440563	18.5518835052979	18.5993927477791	18.4052773700132	18.4386841710551	18.3142609868361
Coumaric acid	163.04022	0.000168230716200141	0.824443749512632	SLAD_vs_SHAD	19.4518155508533	19.2995600211097	19.438050938409	18.7670623783865	18.4489458762845	18.6087867957039	18.5120857440552	18.0888954746645	19.3535244199877	19.2739354127959	19.4773251007925	19.4739660963773	18.4876284561192	18.4899519299014	18.5706610729596	18.5376355164817
Prolyl-Hydroxyproline	227.10321	0.443449693999659	-0.108724220552357	SLAD_vs_SHAD	18.4047992118336	18.3323305085656	18.2900516539667	NA	NA	18.4603190768295	18.444622337189	18.4484126220045	NA	18.3943719625416	NA	18.5899833683327	NA	18.4229219314761	NA	18.4116933197272
Pantetheine	313.09869	0.0565914677688363	0.779700328050044	SLAD_vs_SHAD	NA	18.9512975734659	19.5416215633522	18.7735367146662	NA	NA	18.443855436798	18.1743811414248	NA	18.8201400711738	19.0098441510388	19.4433921150498	NA	NA	18.6169237476988	NA
Cytidine monophosphate	322.04451	0.382836170705674	-0.158146572240685	SLAD_vs_SHAD	NA	NA	18.4882299183791	18.3363430845028	NA	18.5499430670697	18.7339858365848	18.4273703173904	NA	NA	18.5992358127231	18.4555092143511	18.5253629124767	18.5709508250796	18.6187869235224	18.4393320041044
Fructose 1_6-bisphosphate	338.98863	0.798007703928822	-0.0765319090221581	SLAD_vs_SHAD	18.390718560824	NA	NA	18.505739903599	NA	NA	NA	18.5247611412336	NA	NA	NA	18.4356305514601	18.3284072365698	NA	NA	NA
L-beta-aspartyl-L-threonine	233.07824	0.226280059930406	0.272396943315357	SLAD_vs_SHAD	NA	18.8850930928107	18.548391119816	18.3669163855592	18.3125352993051	18.3429378795215	NA	NA	18.2210936930558	18.499084343557	18.4507522976607	18.4412995530458	NA	18.3557941921346	18.3166245361004	NA
3-(3_5-Dihydroxyphenyl)-2-propenoic acid	179.03545	0.0345215558185847	0.602798030944221	SLAD_vs_SHAD	19.0619583005423	18.7344950219978	19.3052149439295	18.7001555722878	18.3143063908981	18.3974379196469	18.2454286697659	18.4334587346696	18.6167729118999	NA	19.6764382091383	18.6000098278851	18.5564775643865	18.3886104438235	18.2888400380216	18.3955202111563
Phosphodimethylethanolamine	168.04341	0.363103445855806	0.112993057709868	SLAD_vs_SHAD	18.5627910531049	18.4301525233372	18.4795207624851	18.3786015033312	18.2679141860613	18.3443313521912	18.2722679113748	18.5145801617916	18.310021940171	NA	18.2298227944316	18.4893818220544	18.2268058322281	18.1896656822952	18.2721960277637	18.3294343754945
Ciceritol	553.15407	0.983607652461206	0.00390834992163391	SLAD_vs_SHAD	18.5838264072914	18.6956820781692	NA	18.4377021534622	NA	18.5696861057353	NA	18.5673042870366	NA	NA	NA	18.5381186390803	18.4152959683095	NA	NA	18.7985083243229
Hydantoin-5-propionic acid	171.04151	0.794535821366951	0.0503021507249137	SLAD_vs_SHAD	18.3509026251546	NA	18.3924904549318	NA	NA	18.1975174753611	18.4706842189163	18.2959814736774	18.4040422036087	NA	18.3472924856725	NA	18.3594738786676	18.5694455845514	18.4975254043927	18.333076097822
L-2-Amino-3-oxobutanoic acid	152.01186	0.639760935654578	0.0484042752977594	SLAD_vs_SHAD	18.4328641438369	18.4015172285687	18.3511564679228	18.4012630269263	18.3718234684511	NA	18.3365033664539	18.3365609896427	18.3902710654109	18.3694557233744	18.4393659801334	18.4287896789717	18.2976830590804	18.4079530499921	18.3528241613991	18.4021675754268
Pyroglutamylglycine	185.05735	0.37796118556843	0.172366771347807	SLAD_vs_SHAD	18.6948430802737	18.4876684826056	18.4264721646738	18.6973092811188	NA	18.6894861806663	18.3175220875455	18.2056111742487	NA	18.2273405449501	18.50906712649	18.4403718243678	NA	18.3132576035574	NA	18.2696894603227
Ophthalmic acid	288.11968	0.794535821366951	-0.0574092930903092	SLAD_vs_SHAD	NA	18.525714937794	NA	18.349300672206	18.327989601124	18.4510315126405	18.7057301805064	NA	18.4282673811018	NA	NA	18.5688500348809	18.3761468474657	NA	18.3716138459156	18.5862987906876
2-Phenylethyl octanoate	247.17147	0.281581571520346	0.212395936059288	SLAD_vs_SHAD	18.5813059669881	NA	NA	NA	18.3590152551739	18.3437892349491	18.4114007546056	18.3614348789866	18.3172423819703	18.3462168160964	NA	NA	NA	18.4332773280431	NA	NA
Cysteinyl-Hydroxyproline	269.03769	0.0828018633741996	0.338627990665362	SLAD_vs_SHAD	18.4740198898836	18.9315125912953	18.7775293359138	NA	18.2988403652829	18.4949108329485	18.3628777919317	18.3996081366324	18.7368399871613	NA	18.342182917814	18.4776843556644	18.3266707676731	NA	18.7424446471329	18.4882840285575
gamma-Glutamyl-beta-aminopropiononitrile	234.06511	0.776807594684608	-0.0465942256907645	SLAD_vs_SHAD	NA	18.3108407760197	18.4682595286862	18.3167075715023	18.5020083662125	18.3986370908805	18.443483203902	18.3033254100457	NA	NA	NA	18.65609967986	NA	NA	NA	18.3453713569904
5'-Methylthioadenosine	332.05818	0.623727830355271	0.128699940771764	SLAD_vs_SHAD	NA	18.4541419907153	18.43428106016	18.7454562396342	18.4861574541664	NA	18.3456955246298	NA	NA	18.2498214150271	18.4810340704632	18.724415409481	18.4571808337402	NA	18.2224271623302	NA
Serylaspartic acid	219.06305	0.552051564119797	0.10136136539235	SLAD_vs_SHAD	NA	18.4869480988342	18.4748801284208	18.5357265252406	NA	18.4789381160913	18.3167089881211	NA	NA	18.4928340956139	18.4951685096931	18.4230184290952	NA	18.5817243588127	NA	NA
Threoninyl-Isoleucine	267.11378	0.776807594684608	-0.092343519170047	SLAD_vs_SHAD	NA	NA	NA	18.3782034985623	NA	NA	18.3608916328753	18.5802024025894	NA	18.4017841684476	NA	18.4065365421248	NA	NA	18.3695804927728	NA
Glycylprolylhydroxyproline	284.12633	0.80541209266133	0.0841968422354142	SLAD_vs_SHAD	NA	18.4066409046208	NA	NA	18.3224440623854	NA	NA	NA	NA	18.3013775612687	NA	18.4140863478586	NA	NA	NA	18.5217291487026
D-Glucose	203.05261	8.00908469659659e-06	1.51844032291041	SLAD_vs_SHAD	25.9396582569893	25.8038223500814	26.0090212976412	25.6980651435598	23.7347663934384	25.0295918314618	24.2140429251499	24.3984046065799	26.2393430701506	25.9893803005899	26.0090446631088	25.9742652153404	25.0871993334302	24.9115796624339	24.9652038805734	24.7588116615363
Adenosine	268.10407	9.49440718816708e-05	1.43671936046502	SLAD_vs_SHAD	25.3030269365407	25.6235154536501	25.5151151793433	25.7201106188072	23.3546439945283	24.4187826291799	24.0010128531811	24.640451269592	25.9640066961079	26.0300097054439	25.6322839904649	25.5002543312539	25.1329820525768	25.6417694703037	25.6672167533665	25.6596835975899
Glycerophosphocholine	280.09196	0.363103445855806	0.130442395926082	SLAD_vs_SHAD	22.991668338473	23.2109376278188	23.1386107540258	23.1149840167226	23.0580389125073	22.8885076700737	22.7832897623097	23.2045948084452	23.4841365076456	23.3941197841569	23.2276987170719	23.2685178163241	23.9152483485082	24.055548914819	24.0281361150391	24.1236739801114
L-Leucine_negative	154.0838	1.06545660113177e-06	1.05367186825118	SLAD_vs_SHAD	23.6523832544429	24.133448046437	23.7912775056583	23.640109042347	22.6689113826339	22.7333485626685	22.9234045399057	22.6768658906724	24.1871747753692	23.922285573108	23.8344927181799	23.9955197134151	23.3006085728852	23.3089390315821	23.1792014640997	23.1659226276185
L-Phenylalanine	188.06829	4.43677105280841e-07	1.42912361177384	SLAD_vs_SHAD	22.986335843901	23.5148832922201	23.3097681422565	23.0885959465803	22.0503879769531	21.7669137496298	21.6221771152652	21.7436099360144	23.6795768000734	23.4081058189693	23.3437578872865	23.2285931830445	22.8118216918029	22.6874341688109	22.5302135416015	22.4012266789907
L-Valine	118.08639	0.093130642069209	0.661112025890457	SLAD_vs_SHAD	20.7135313246917	20.3332538201609	20.982435413306	20.0712366633506	20.5700867688424	19.4331101721566	19.9437761193838	19.5090360575646	20.9249476789148	20.2701862377206	21.0999152984226	20.3214689766751	20.9782140889721	20.0680797326513	20.2670675840951	20.3934117878079
L-Acetopine_negative	233.12436	0.00197688682296768	-1.92182206693539	SLAD_vs_SHAD	20.1467241727557	21.7290832883105	20.4144325169788	19.5863698957996	22.8795656766526	21.4097616884225	21.9704819059	23.3040888706109	20.7557900943413	20.5911457391618	19.8795002290334	20.7278008565535	23.1214660067554	22.5705914462924	23.1203292465486	22.9828534196783
hydroxyvalerylglycine	214.04743	0.812748783806371	0.0446238285760288	SLAD_vs_SHAD	18.4321343315795	18.579975556368	18.3939285959547	NA	18.3649207747695	18.4614740117404	NA	18.4457722116643	NA	NA	18.4341718687435	18.907113194925	18.4017881788163	18.5224588105925	18.6899601218556	18.5638421864736
Citric acid	230.99023	0.152475254459598	1.36949493627758	SLAD_vs_SHAD	21.3851006907148	19.2458529100556	21.0816343112421	20.1957309998146	NA	NA	19.1075847916792	NA	20.2839675612114	20.005628817485	21.1695520587603	20.4221570437718	18.6427038506256	18.2438601272164	18.1639003259702	NA
L-Glutamic acid	186.01645	0.0188067332295972	0.629028508127977	SLAD_vs_SHAD	19.6689503806112	19.2686786431172	19.8436991828663	19.1031617662361	18.8652657505993	18.2997501667223	19.2693849963752	18.933975026622	19.5528009490187	19.6715398989827	19.6046297613833	19.6557089169928	18.8612723776902	19.0497093693431	19.341151657344	19.3261038447297
L-Tyrosine	204.06297	0.000198160974749575	1.00233213909058	SLAD_vs_SHAD	21.5539071711637	22.1065924648184	21.8940501191122	21.7523591594403	21.1779568021151	20.7128776010762	20.4339374217457	20.9728085332351	22.2225720379446	22.0642405979358	21.9981609558081	21.7407364381179	22.0528411342817	21.6017566353993	21.480542995397	21.5255323304577
L-Lysine	147.11278	8.92031120524013e-07	1.4452308178402	SLAD_vs_SHAD	22.3237661529338	22.2748839313729	22.4051631190681	22.2535376860086	20.4108880928784	21.1180858862105	21.0332717364848	20.914181902449	22.4266731256807	22.4032516401342	22.4032166079673	22.2307734127479	20.5985630034225	20.6843418151469	20.4637598595638	20.0387141720182
L-Tryptophan	243.05279	1.79753621553025e-09	2.38818950503638	SLAD_vs_SHAD	20.8522352286096	21.2048322028634	21.0647831741544	20.9803598631852	18.609333009153	18.6116982858357	18.6910580415116	NA	21.1795891200538	21.3467690759121	21.1443817371511	21.1382234075308	18.816493279414	19.1621128913594	18.9730008134678	18.5977850286888
L-Glutamine	169.05827	0.958184341399096	0.0191367733140702	SLAD_vs_SHAD	19.9802508170745	20.378327286932	20.2921494475008	20.1647194002808	20.3040999453922	20.447205547307	19.9754413582646	20.0121530075679	20.6243288978236	20.444811876246	20.3173754965704	20.1255766979551	20.4261915917178	21.1907642629602	20.9561333425022	20.7154536567615
Ornithine	133.09705	0.736049790162907	-0.150603959687988	SLAD_vs_SHAD	18.5993330385219	18.470108297884	19.4655914179804	18.3763529488388	19.2443245074892	18.5344469856036	18.511794337626	19.2232357112581	18.5340772150217	18.7298627020771	18.2301648543591	18.170550309243	20.4527827151098	19.4685348880762	19.6036432829336	20.1076847405445
Serylvaline	205.11826	0.0790185982432114	0.58596924135697	SLAD_vs_SHAD	20.4607574922654	20.7078466015783	20.6377647268397	19.6358061819701	19.8909074489507	19.3024960066908	19.5120099336886	20.3928846478955	20.3871291510688	20.3886188904497	20.0706791187034	20.3448709969452	19.7662570775017	20.1007616498656	20.2167759152667	19.9184542817463
(S)-10_16-Dihydroxyhexadecanoic acid	327.19287	0.371247601569155	0.519821838846386	SLAD_vs_SHAD	20.1038149424158	19.854419455776	20.0364221582167	19.0578915280802	19.8621647420858	19.625991475653	18.8231304264585	18.6619740849058	20.7616647499262	18.9859858177098	20.4384465921236	19.666375011451	19.6549271822195	19.3190357314436	18.6204607579604	18.5343042501126
Creatinine	152.02293	0.229851707664132	0.245670989000274	SLAD_vs_SHAD	18.623817474675	19.1111669665622	18.3010890126921	18.6027152106203	18.4834913580779	18.3914308420962	18.3446675727318	18.4365149356427	18.9092885520892	18.804901145401	19.2415159921807	18.8152231439278	18.5668313485991	NA	18.5010291595758	18.5643252087298
Saccharopine_negative	277.14083	0.702877167944841	0.131813112478234	SLAD_vs_SHAD	19.5688111556461	19.716768448576	19.5308664844753	19.3165002703615	19.8063477911073	19.5346883301253	19.1880612857571	19.0765965021562	19.780584737535	19.111854090851	19.679275566064	19.3378776412102	19.9174582442089	19.8653152858558	19.3266399233624	19.0075463938373
Hypoxanthine	175.00174	0.978969166940489	0.0119431613456875	SLAD_vs_SHAD	NA	18.8679585937178	18.7559384609998	18.4186437268872	18.8074136041366	18.424249376035	18.4847705111843	18.9591815720677	18.6027482745822	NA	19.0433889300567	18.9919312286727	19.4090994948639	19.6690643547826	19.9657515099096	19.6704622574695
D-Proline	154.02626	0.00019882404064984	0.753508934319228	SLAD_vs_SHAD	19.2095886721356	19.0036380737846	19.2143236594232	19.008231054855	18.3806644447772	18.2988601093412	18.5891887573288	18.1530324114742	18.890041731295	19.4489227653034	19.1965581497017	19.5076115232241	18.4647198754693	18.2858207048571	18.1938186628596	18.4202236232787
Deoxycytidine	228.09786	0.13357258778173	0.461977803097263	SLAD_vs_SHAD	19.6786865882582	20.2644320094187	20.126665694241	19.9217921445395	19.7999037201176	19.3424020135806	19.274227325022	19.7271321653482	20.3005641481294	20.0476686393395	19.6887550308577	20.0014568116928	21.0361541662974	19.8884433819217	20.1587591338023	20.4923317459459
N-Acetyldopamine	196.09667	0.552051564119797	0.20397356474993	SLAD_vs_SHAD	19.3793394711621	20.3510144689764	19.9445579006051	19.5216963115581	19.6226103176979	19.5301578899473	19.3216586450266	19.9062870406303	20.2408682783512	19.9519080142166	19.4065187799228	19.7623008180169	20.5053901744801	19.7555187672838	19.8982263725098	20.0085868451351
5-Butyltetrahydro-2-oxo-3-furancarboxylic acid	209.0784	0.281581571520346	-0.356886459544448	SLAD_vs_SHAD	19.9891207313273	19.6578848811274	20.0187284122456	19.3179383544399	20.4352022658355	20.2967174607284	19.9649613928172	19.7143370979368	20.3421961912841	19.4643039311518	20.2034553082953	19.8317900577853	20.3585118386185	20.0644838968701	19.7312002540036	19.4970043668194
Argininic acid	198.08542	0.794535821366951	-0.0589839323225512	SLAD_vs_SHAD	18.7601620497568	18.4215745916975	18.8238379553408	18.4830997153179	18.8858354007692	18.4910448862544	18.5442127773561	18.8035169770234	18.9929117268005	18.5720665219613	18.6187961936449	18.8531771485131	19.3517156478287	19.0715530657765	19.3173092190908	18.7872770806022
Ne_Ne dimethyllysine	175.14408	0.0196575407295172	0.611238549521122	SLAD_vs_SHAD	19.1588058604548	18.4799164212611	19.3073448852444	19.3769747833546	18.5663489998812	NA	18.5286095769677	18.313607237324	19.1106411918717	19.3432468469516	19.2575200255808	19.2389419049968	18.442219107006	18.2781813322459	NA	NA
L-Methionine	150.05819	0.792831556564551	0.177149528685558	SLAD_vs_SHAD	18.7140731676601	19.4524094980267	18.1815446843911	18.2166131843758	18.449556004502	18.6262568181179	18.4873820021641	18.2928475949275	19.7460697633248	18.4754028567816	18.1035624574938	20.4027141218201	18.4985904098878	18.6712429637774	18.4608109896977	18.5903750559979
(alpha-keto-dimethyl-delta-N_N-Dimethylguanidynol) valeric acid	202.11857	0.379985501543008	0.189848630552202	SLAD_vs_SHAD	18.677182112051	18.3320388098233	18.7826507484193	18.6388906376206	18.4830334294909	NA	NA	18.3526504633618	18.4197702110685	NA	18.6806352628933	18.5918931049865	18.2868911803343	NA	NA	NA
Alanyl-Leucine	225.12112	0.313235604953308	0.188805994734405	SLAD_vs_SHAD	NA	NA	18.610780366229	18.6064237078479	18.4770244031545	18.3625676814535	NA	NA	18.6008234902307	18.4729207342818	18.6129195522876	18.8082651358742	18.5273125992846	18.3785978940728	18.3132622244866	18.3832975341454
Leucyl-Valine_negative	231.17037	0.195806290242142	0.45103110988595	SLAD_vs_SHAD	19.35736194266	18.7268995069224	19.4761674929452	18.466736851762	18.4794859224444	NA	NA	18.6320347549285	19.0914323520742	19.4002084535155	19.3823421672586	19.3912290810602	18.6248896544139	18.4173719177235	NA	18.4153241281335
Glycerol	131.0104	0.000104370480873912	-1.42644292110985	SLAD_vs_SHAD	18.4605688018495	18.3223666344027	18.4312247408061	18.7810356225794	19.7008414954612	19.9011947821859	19.8553923619518	20.2435388444783	18.2631146171733	18.6389421304591	18.3398203043059	18.3379737704311	19.3425478818179	20.0827141059415	20.4613572320817	20.7572998395325
5-Acetamidovalerate	182.07874	0.952151814863876	0.0210939371715071	SLAD_vs_SHAD	19.7319111419129	19.5520506919274	19.9919544782465	19.4702768558275	19.8122484912185	19.6813135488106	19.5834841963414	19.5847711828577	20.129732075332	19.3496860850751	19.7456447317799	19.4138150636868	19.7106997758586	19.6346977862411	19.3869029156011	19.4529624817519
Dihydroneopterin phosphate	336.07101	0.0013542100687674	0.877756974993325	SLAD_vs_SHAD	NA	19.1606229271458	19.1283543201331	19.2163250945872	18.2887116827415	18.3843281812145	NA	18.1989915529301	NA	18.9042825320358	19.3217136576205	19.6542911994425	NA	18.3826360141528	NA	18.4897449547412
Deoxyribose	173.02092	0.0828018633741996	0.271021713837044	SLAD_vs_SHAD	18.6405212475103	18.8263706384039	18.5717084278577	18.805196657089	18.418817242481	18.4307089369217	18.5719318555256	18.3382520805844	19.1073688483997	18.5771032886213	18.6418893547498	18.9663148291121	18.2913503112785	18.2291450480565	18.3575015493428	18.4027141153463
2_2_4_4_-Tetramethyl-6-(1-oxopropyl)-1_3_5-cyclohexanetrione	261.10961	0.983607652461206	-0.00459528007607091	SLAD_vs_SHAD	19.2040535879573	19.3212591304647	19.2981607023938	18.728240701104	19.5034001293636	19.3497348616817	19.1899669349688	18.52699331621	19.4876223724084	18.6785558830248	19.1197924506643	19.2291614172826	19.3678979013206	18.8044278195184	18.7633425674205	18.9709620376303
Homocitric acid	229.03206	2.92257090047318e-06	1.95226148736436	SLAD_vs_SHAD	20.5161206804222	19.6065230953385	20.6474725134934	20.5092292594634	NA	18.3469240539992	18.5190578801093	18.2367427653364	20.4210865183426	19.8357006939779	20.2970640063625	19.890347870194	18.3277676560206	18.5770970451765	18.5251295513317	18.4731072291284
Pyroglutamic acid_negative	152.03186	0.702877167944841	-0.0879368289032314	SLAD_vs_SHAD	19.7823720623058	19.5529641980479	19.8665003139123	19.4895871525355	20.0531743720536	19.9222767551428	19.3638933188779	19.7038265963402	19.9312144269505	19.611631748217	19.9186561896392	19.5740887225784	20.0250515680808	19.9362028610684	20.0053498484624	19.7420730373939
L-Kynurenine	231.07477	0.260573819296756	-0.182827659117414	SLAD_vs_SHAD	18.328159936168	NA	18.3912023335669	18.4178617356506	18.7909009566128	18.4559297058871	NA	18.438876320238	18.3441124185127	18.487061574363	NA	NA	18.2500456399833	18.3588833270392	18.4278860010344	18.3959226757904
2-Keto-6-acetamidocaproate	210.07368	0.0415620202008586	0.705432305716364	SLAD_vs_SHAD	19.7713952289911	21.0593612920323	19.8671364910531	20.4301290348899	19.3470592259628	19.8764326103332	19.3370827625226	19.7457182252823	20.1214533345865	20.3208339800189	19.5054262305109	20.2381837135159	19.9908229491252	20.2008685510756	20.0380808580767	19.8228705421127
D-Ribose	173.04228	4.21424957574247e-05	-0.838212066071144	SLAD_vs_SHAD	18.8242052724625	18.8878390922343	18.7358634779329	18.7242501028007	19.5036879147752	19.8564978245269	19.3726438525722	19.7921766178407	18.9851437877688	18.652568500287	18.5864468512566	18.9622409491923	20.3895640093125	20.26191096143	20.1451210850929	20.0525918547809
1-(3-Aminopropyl)-4-aminobutanal	145.13387	0.281581571520346	0.187042422152928	SLAD_vs_SHAD	18.6722167045661	NA	18.5755306348208	18.3190679063428	18.3049073365759	18.2997903894512	18.3294577122564	18.4067618674111	18.5783068639886	18.6104109297142	18.9919485017229	18.43074721617	18.3581467265842	18.4079066142826	18.4200024700765	18.2281148376163
Valyl-Isoleucine	253.15118	0.902228283725926	-0.0152059885711431	SLAD_vs_SHAD	18.37439193943	18.4972788278779	18.3904369357169	18.3893620972842	18.6000045545547	18.3223345925244	18.4340122924758	18.3559423150387	18.3933171167762	18.3585774783623	18.3835973715371	18.363681392766	18.508800478488	18.5828654940888	18.6288561375391	NA
Heptyl acetate	181.1193	0.164651872844034	-0.315886737514429	SLAD_vs_SHAD	19.0805319296634	18.8358379210769	19.5113554388622	18.8885788556458	19.4231567529419	19.54565535202	19.5572309139174	19.0538080764266	19.1890492201934	19.0697989740936	18.8642851526449	18.9993747249181	19.2726251849405	19.5556127616778	19.2752834113562	18.9681091010649
D-Alanine	128.01045	0.00298548960110364	-0.458339819992961	SLAD_vs_SHAD	18.4016917797116	18.7093575293879	18.3250120619885	18.3622163029088	19.0176525833714	18.7856762741712	18.7107165690646	19.1175915273615	18.3833812389911	18.5427576982672	18.436000941528	18.4611014553163	19.165771828494	19.4244700397027	19.4336013652595	19.3977244018328
Cnidiol C	193.12005	0.260573819296756	-0.400894521975374	SLAD_vs_SHAD	18.4937694458343	18.6807881993065	19.1656131539381	18.5154028224823	19.3304389388194	18.9766919685081	19.3063793598539	18.8456414422814	19.6050125584509	18.9125364388246	18.8464200452025	18.824315066154	19.4980208781829	19.9048111674853	18.721322536234	18.9190863337826
N-Acetylornithine	197.08971	0.525887295458266	0.202227882282042	SLAD_vs_SHAD	19.4611907344158	19.7322644097284	19.4361644531138	19.7108366146587	19.7350804816835	18.8560375120882	19.7070285858728	19.2333981031441	19.7477104520928	19.0827261041281	19.5807113717017	19.3261665936743	20.135476705622	19.6505677873345	19.4396889159161	19.5290644486934
3-Dehydroxycarnitine	146.11765	4.09027586528184e-07	1.23204172287591	SLAD_vs_SHAD	19.7683587286832	20.0586583087332	19.922243720131	19.638838141387	18.5682170768349	18.6544213559539	18.6340928701945	18.6032007044474	20.0895765107933	19.8034186120489	19.7590263637627	19.9214899284618	19.2128564516013	18.7198724195014	18.8227381410473	18.8802275707361
Symmetric dimethylarginine	203.1504	3.7837482412332e-06	1.15470142192028	SLAD_vs_SHAD	19.6379767851813	19.2730932399222	19.6904803612737	19.7750988539288	18.5467378907703	18.2761484887879	18.7383932946895	18.1965638783772	19.5304691060401	19.4350721380481	19.5541157689496	19.580804243087	18.7505382148849	18.5269939332585	18.2345899538295	18.4836370550748
Arginyl-Threonine	276.16743	0.978969166940489	0.00996053746659342	SLAD_vs_SHAD	18.5772334139212	18.3867554766437	18.6952465178434	18.374930112058	NA	18.49858084265	NA	NA	18.5071882554536	18.420512871333	18.5522910522022	18.3223965443946	NA	18.3083640264066	18.2298967887311	18.3990904639295
Menthyl ethylene glycol carbonate	267.1567	0.983607652461206	-0.00519274546961768	SLAD_vs_SHAD	19.125074836051	18.5319332881179	18.9477499483357	18.7217996257328	18.9458154959041	18.8468439500416	19.0356994096692	18.518969824501	18.9495971158304	18.5751662049118	19.3566360555624	18.6912775999398	19.1974450019234	19.0134590399824	19.2040654416874	18.7188601001998
Cytidine monophosphate_negative	346.04085	0.49546241997554	-0.297416955901518	SLAD_vs_SHAD	NA	NA	18.6975266913728	NA	18.9992322287133	NA	NA	18.9906550658353	NA	NA	18.5152194816736	19.0412211896	NA	NA	19.2714247229997	NA
D-Xylose	189.01619	0.794535821366951	-0.0432105496023354	SLAD_vs_SHAD	18.449039780095	18.4188037559355	18.3912771183328	NA	18.4079485375362	18.51892290912	18.6032141778578	18.3215841130463	18.461717408427	18.4397542770343	18.4353806633069	18.5913715855367	18.5047853206432	18.7995779337723	18.4164487287528	18.5707135453988
L-Asparagine	171.01894	0.668728242201237	-0.107797237064545	SLAD_vs_SHAD	18.5614683388171	18.6029840351475	18.5755056788548	18.3847894722971	19.1442349335432	18.3156489265259	18.5913954507891	18.5046571625166	18.7728812753153	18.5914471489552	18.4809934579442	19.0075630063804	18.7712258725736	18.741797376285	18.4386371585491	18.3937054224365
Valyl-Proline	215.13905	0.260573819296756	0.377420640764552	SLAD_vs_SHAD	19.1114741378553	18.3180556032198	19.3356422934339	18.545997948809	NA	18.5133351309	18.3874085792299	NA	19.114776880275	18.9454248526521	19.2272727419434	18.8619051589816	18.4909658428074	18.4420897815289	NA	18.3681525893553
Prolyl-Alanine	209.08977	0.196936404649826	0.341131566065538	SLAD_vs_SHAD	18.6281157593735	19.0407496363793	18.6090886203476	NA	18.2090935295582	NA	NA	18.6272793490444	18.9209107881091	18.954818268213	18.5243866151015	NA	18.5887213167201	18.7629100122033	18.7392542053561	18.6158817338445
gamma-Glutamyl-beta-aminopropiononitrile_negative	200.10334	0.187839636456743	0.28478460384628	SLAD_vs_SHAD	18.5723425020386	18.6752133605813	18.9646759253835	18.6125285930256	18.4225996640802	18.2990839521879	18.5756008451095	18.3883375042664	NA	18.5936380883128	18.2614801026622	18.3099617155567	18.606855065991	18.8232534011484	19.3886417580364	19.1054635525644
4-Acetamido-2-aminobutanoic acid	161.09254	0.512068717867933	-0.163973010018594	SLAD_vs_SHAD	18.3754882564688	18.4290581441265	18.5283896594375	18.6419544001125	18.4798315577944	18.9064113020908	18.8808050929811	18.3637345473533	18.7716519425918	18.8234990685617	18.498932958102	18.7714278364413	18.3677255568463	19.0935274048336	19.0665241701719	18.7323401003698
L-Aspartic acid	134.04461	0.565165304597284	0.114020650050694	SLAD_vs_SHAD	18.5778165636847	18.3536281274956	18.5366015967909	18.4118739969082	18.2486213077693	NA	18.3326298855465	18.4866270701916	18.4321629003679	18.5019048395809	18.8912440996924	18.1728723763448	18.3510310366894	18.3432045310311	18.2677591836988	18.2993607989923
L-Serine	144.00608	0.0275162017631597	0.271167491636422	SLAD_vs_SHAD	18.5114605677488	18.8136946941973	18.5460708756533	18.6241133116986	18.3923668396497	18.4838258879323	18.2654197209076	18.2690570342627	NA	18.4717425807299	18.5624721986178	18.3864774738589	18.299676214244	18.3752737367698	18.2764921954492	18.4667071531032
Diaminopimelic acid	213.08583	0.552051564119797	0.422681710063667	SLAD_vs_SHAD	NA	NA	19.0759109039382	18.5266684365787	NA	18.4052683203483	18.3519476000413	NA	18.5436059242163	NA	18.9861133605173	18.9541408255996	20.0913487154976	NA	18.4977203357877	19.8658419073416
Aspartyl-Lysine	262.14016	0.00400329338178424	0.744077719975845	SLAD_vs_SHAD	19.1673018957999	19.3892702277723	19.4984507476195	18.936968342246	18.4784909692666	NA	NA	18.5293491975007	19.5389735504296	19.2042551916138	19.1258461541187	19.2041377065767	18.8971084997391	18.6260822358633	18.4464408241117	NA
Tyramine glucuronide	336.10518	0.654494317548093	0.149672362984361	SLAD_vs_SHAD	NA	18.5125401972188	18.4472119715861	NA	NA	18.3302037214181	NA	NA	18.463420276439	NA	18.7005611903241	18.836707036408	18.5743738270812	NA	18.7053006270363	18.3285744444526
1_2-Benzoquinone	131.01037	0.00249805929257003	-0.871256080211396	SLAD_vs_SHAD	18.437871954434	NA	18.3346376033577	18.2771302504169	19.3454996966289	19.2459127431442	19.1774780160152	19.1156536093355	18.2834149673733	18.3305909692109	18.2781690434725	18.3776339572636	18.6064303068051	19.2337210676843	19.8267523223425	18.9830819459516
N1-Methyl-4-pyridone-3-carboxamide	175.04713	0.794535821366951	-0.055200320690858	SLAD_vs_SHAD	18.6562849328798	18.7084698577913	18.64798490342	18.568861229699	18.8353826879214	18.5658184153554	NA	NA	19.0157320672036	18.4617889054603	18.8119189414368	18.6096793884075	18.6436049876231	18.4948240074992	18.4273113092617	18.5790274029143
3-Methylhistidine	170.09236	0.244536898583209	0.303490211459419	SLAD_vs_SHAD	18.8972708061288	19.6389477147398	19.2479996943274	19.1565558651915	18.799415109216	18.9655782655371	18.8829934467558	19.0788264130408	19.3845324532594	19.3377952215616	19.3518361319196	18.81488455208	19.8430419664544	19.1599409106441	19.1503817594199	19.5610951481678
N-Acetylputrescine	131.11766	0.736049790162907	0.0685582316917461	SLAD_vs_SHAD	18.601961154868	18.3807979985056	18.5445138974962	18.3686210369309	NA	18.5042320477951	18.353301435335	18.3587123876451	18.5414384804689	18.4956834306846	18.8719270420811	18.3885547207797	18.3797188081244	18.4476628785503	18.3444840464091	18.7225699140845
L-Glutamic acid	146.04597	0.0182566824653008	-0.399055612021105	SLAD-2PE_vs_SHAD-2PE	22.1557112018055	22.1512667734229	22.0030534870297	21.9144238026158	22.0037561480156	21.5271748852655	21.3102271317972	21.7012442782384	21.8117923731391	22.0937957635117	22.1848897795123	22.0395202624744	22.329214696826	22.4638502559008	22.4502637215344	22.4828919524607
Glutathione	306.07656	8.553307419767e-05	-1.31428739167077	SLAD-2PE_vs_SHAD-2PE	21.9523238722647	20.9868072670211	21.5672894955589	21.3897137754208	22.5898779137995	21.8298767375079	22.014041373128	22.16242117641	21.6958610331696	21.0277377717572	21.7498163231791	21.7246566676558	22.9719118438968	22.6789929097877	22.8586361478011	22.9456804609592
(R)-mevalonate	147.06629	3.35555489812112e-05	0.983394770119887	SLAD-2PE_vs_SHAD-2PE	20.2511160923746	20.6351293274768	19.8649736388893	20.328096566337	18.8809373258948	18.9399580086592	18.7348431623435	18.7112506658216	20.2119514241378	20.4512452345499	20.4457502105462	20.6810292847922	19.5397177004277	19.4202320934115	19.5982268387121	19.2982204409953
2'-Deoxyguanosine 5'-monophosphate	346.05593	4.01856260493625e-09	-2.27425115480965	SLAD-2PE_vs_SHAD-2PE	18.9748458388827	19.079925658131	18.620800383752	18.8130354479193	21.0312113158042	20.8108636638927	20.3375577712442	20.9766882530164	18.9871856590617	18.7664712691266	18.97962320513	19.0336662099504	21.04105002128	21.397247470652	21.3003882195363	21.1252652510391
D-Aspartic acid	132.03024	8.93395338814874e-08	2.0366305892807	SLAD-2PE_vs_SHAD-2PE	21.3427180548259	21.5226786697999	21.7856050049897	21.5242278338354	19.7479772967589	19.4162237763346	19.1976154205947	19.2362498973901	21.9575384186833	21.8252251628574	21.3557615014165	21.8141170836494	19.8351661048762	20.0428796188693	19.5390550145562	19.3890190711822
Saccharopine	275.12493	0.0339488969043387	0.436376356023679	SLAD-2PE_vs_SHAD-2PE	19.0683405266375	19.1104531029529	18.8226269203427	18.6618463322529	NA	NA	NA	18.4110653857453	18.6550701511376	18.9141560413769	18.8748669170123	19.2317335481167	18.5905309202389	NA	18.4579647784867	18.399245226436
(S)-2-Aceto-2-hydroxybutanoic acid	145.05074	0.71591578276131	-0.0912216382736482	SLAD-2PE_vs_SHAD-2PE	19.1873129189157	19.688601970381	18.8714569634651	19.0061407058107	19.3076454515124	18.5723780237712	19.1246717726965	19.0605929991301	19.1442896262563	19.1895893818282	19.1076545737048	19.5652484931602	19.162451223635	19.5751055110121	19.5029277046769	19.13118418872
L-Histidine	190.03884	0.0131354661844244	0.75297155688741	SLAD-2PE_vs_SHAD-2PE	20.2128316134403	20.6923773895118	20.263302215177	20.2226642034185	19.0375065149993	19.1835482428774	18.671258377881	18.9139699551236	20.8204634350997	19.9662894225293	20.3497204162381	20.2624969644587	20.2515012766048	19.4744323405539	19.047697800678	19.6134525929395
N-Acetyl-L-glutamate 5-semialdehyde	172.06172	0.0211477080645178	-0.901773324742589	SLAD-2PE_vs_SHAD-2PE	18.8072572041478	19.9349476057482	18.3775211178744	18.389093703185	18.6802495023818	18.5663650230295	18.5783900364479	19.0732000669491	18.8947718498378	18.6736552637544	18.653623193382	18.9806751131371	19.1043038547693	20.1036837157869	19.9844748930357	19.6173562554896
N-Carbamoylsarcosine	167.02305	6.25714931897769e-05	-1.01324814746587	SLAD-2PE_vs_SHAD-2PE	18.480634387686	18.3872725547899	18.5439041631448	18.3964094565954	NA	18.3509804407355	18.4221085998753	18.4928459902656	18.4034330847693	NA	18.2370605468707	18.4463713150784	19.3178061983027	19.7137794990895	19.5378478023765	18.9327123523862
Gulonic acid	195.05077	0.000920629491257884	1.41159630637627	SLAD-2PE_vs_SHAD-2PE	19.5586357811751	20.0254074017054	19.068040168292	19.7200132736011	18.5701628069141	18.3646807094994	18.545498264178	18.0065819155314	19.4615217557135	19.6018047070013	19.4202868546752	20.3477104791021	18.3393423028389	18.2531269826546	NA	NA
5-Phenyl-1_3-oxazinane-2_4-dione	190.05027	0.260018377287773	-0.288799394299321	SLAD-2PE_vs_SHAD-2PE	18.518233850917	19.3282311852312	18.492071363749	NA	18.3566151407176	18.2912978380269	18.4476259835063	18.4604903684878	18.4539100732179	NA	18.3508147206082	18.3729544716983	18.478880568684	18.7664798004455	18.7987170792929	NA
D-4-Hydroxy-2-oxoglutarate	196.98594	0.286613942035721	-0.145206273199932	SLAD-2PE_vs_SHAD-2PE	18.3530432578484	18.5878355186112	18.2871840049794	18.2356365082071	18.4582080286598	18.3712058899647	NA	18.4891075390432	18.3546237468902	18.2359025697011	18.3477575748693	NA	18.4744630095906	18.2798380958381	18.5561331091373	18.5214360668479
Pantetheine 4'-phosphate	357.08867	3.64352519923036e-05	1.1561046444102	SLAD-2PE_vs_SHAD-2PE	19.7321693917331	19.2297913842966	19.4995993597788	19.4691538865797	18.7949164504868	18.3899462316984	NA	NA	19.5537706367578	19.3617623901972	19.7514464929357	19.7838263470104	NA	18.5682998328494	18.2967305356336	18.5047600984623
Cyclic pyranopterin monophosphate	362.05082	0.508185745390095	-0.130620775379292	SLAD-2PE_vs_SHAD-2PE	NA	18.9015940329227	19.0751671782873	18.8532854000224	18.6644332031182	18.8030557823438	18.5465197937961	18.6234015980101	18.8616752069676	NA	18.9946326633633	19.1487268695261	19.1697019553826	19.4999636946441	18.9044924637452	18.9550379742212
Pyroglutamic acid	128.0355	0.242240667044151	0.195577486756797	SLAD-2PE_vs_SHAD-2PE	18.4153492886364	18.3302690920243	18.3344090554876	18.3179081264232	18.5434952652225	18.1427042078197	18.2454085100743	18.2319450617346	18.27284983161	NA	18.8239609772194	18.4119277391938	18.2867896283043	18.2377392526994	18.3444996930186	18.3603128763147
Quinic acid	191.05594	0.000600486656151389	0.688240585897383	SLAD-2PE_vs_SHAD-2PE	19.1462771940706	18.6805532849861	18.7683225711775	19.2534090948775	18.6092891653252	18.397614744091	18.3118212333522	18.2210131260191	18.9318655802214	18.9364445502766	19.1053295807453	19.376891428132	18.5073023401266	18.3708202583901	18.3962317787985	18.3232144184707
Maleic acid	150.97996	0.515796118913074	0.083748821711751	SLAD-2PE_vs_SHAD-2PE	18.3965665832434	18.4966459876589	18.2239443457333	18.3775994291567	18.3335338021489	18.3225658012976	18.3055431048161	18.2294546712253	NA	18.3576304715534	18.4252967919455	18.6520644618124	18.3356285696526	18.3860068597832	18.3942619742249	18.4624296099073
N2-Succinyl-L-ornithine	231.09823	0.0013340297396131	0.547807656888143	SLAD-2PE_vs_SHAD-2PE	18.5361172890052	18.7106816994347	18.7629870599184	18.434290748001	NA	NA	18.3764687717386	18.2860876967763	NA	NA	18.8818369648053	18.9344596589293	18.386949548942	18.3492263045974	18.3261285269245	18.3790582394527
L-Fucose-1P	199.03812	0.25121361067178	0.152496960816837	SLAD-2PE_vs_SHAD-2PE	18.5835027997807	18.5323813951233	18.6441562705321	18.728005170759	18.4150441118605	NA	18.495018027699	NA	18.6064119012109	18.3725909549492	NA	18.3794927450847	18.2697883637705	18.3349093797945	18.2963069752294	NA
Pantothenic acid	218.10331	0.0884985167340084	0.31638117664831	SLAD-2PE_vs_SHAD-2PE	NA	NA	18.3002286928392	18.2411091931986	NA	18.4181021242799	NA	18.4857037130845	NA	18.7148132290887	18.5744289407043	18.8998417563926	18.3208251891097	NA	NA	18.5058017417175
Fagopyritol A1	341.10862	0.00353053999658892	0.854282941233457	SLAD-2PE_vs_SHAD-2PE	18.4545535353197	18.2838872469318	18.7094444549826	18.6811525445055	NA	NA	NA	18.371101447963	NA	NA	19.2507517505996	19.2190549626849	NA	18.2673975623933	NA	18.4938432684243
L-Galactose	179.05604	0.0154895426382531	0.44593647165917	SLAD-2PE_vs_SHAD-2PE	18.7633039351872	18.766669199118	18.3694161585576	18.5638903644547	18.2660273489165	NA	18.501232445482	18.2851009180828	18.5511194273162	18.7049520908174	18.7884160424625	19.0861508374459	NA	18.3828042985771	18.2338430318154	18.3935220531615
Diketogulonic acid	191.01982	5.44734180592165e-10	4.27887872173036	SLAD-2PE_vs_SHAD-2PE	26.8143844250904	26.2331365406343	26.7103275286834	26.4882439913549	22.7860127697579	22.6467761989102	23.8437267728997	22.8521195418507	26.7302030473832	26.1809787076117	26.6097854703116	26.6108423724587	22.1050778367411	22.0106810744121	22.5406517867635	22.3598840129271
Deoxyguanosine	302.06623	0.0298065954122909	0.674943014201205	SLAD-2PE_vs_SHAD-2PE	23.6188949009891	24.3592796209699	23.7448712644734	24.2040447049901	21.2959483503844	22.2056964695615	21.5010821951721	22.3561085035205	24.4794233610968	24.4728204778854	24.0478923387712	24.0264832175298	23.3000153412762	23.8192093493805	23.6532202229432	23.5544024248783
Hydrogen phosphate	132.94637	4.6004312553086e-05	0.605021530018384	SLAD-2PE_vs_SHAD-2PE	22.5293324972854	22.6715658179607	22.6155193940551	22.5510859153319	21.8956534509554	21.5276819370328	21.6600698251814	21.6421740146399	22.6461455269894	22.5394043966831	22.4912069738028	22.6198480621156	22.1633053006363	21.8946719398717	21.940820059758	21.8777215392514
2_6-diaminohexanoic acid	181.07497	3.6823898774546e-05	0.590888050921574	SLAD-2PE_vs_SHAD-2PE	18.8075400549877	19.0085596589934	18.8994395833542	18.7962192359046	18.4480565146782	18.3982039158746	18.4718784099593	18.3272053341399	19.1198426539742	18.8882801619651	19.0554814530356	18.8261203201953	18.3963061273696	18.4855107814139	18.241535903251	18.4028195734495
Stearic acid	283.26391	0.880761706263195	0.036637694129837	SLAD-2PE_vs_SHAD-2PE	18.4776672383336	NA	18.3046362131359	18.5174627643263	18.3737631910413	18.4208090812786	NA	NA	NA	18.3691312643919	18.5938539551552	NA	18.4448549156437	NA	NA	NA
2-Isopropylmalic acid	175.06127	4.94373260596479e-05	1.28884013682437	SLAD-2PE_vs_SHAD-2PE	20.673823336196	20.9531383332278	20.5473965719646	20.7741380847131	19.1358219435163	18.6771103176051	18.5615237533192	18.4977053685472	20.3102792675421	21.0086074122728	20.7871217857001	21.0321762378755	20.0087396603704	19.294253698757	19.3012332789925	19.3785975179731
Uridine	243.06233	6.96428989659964e-08	1.37981298920387	SLAD-2PE_vs_SHAD-2PE	20.0709673484886	19.9987265851515	19.7922879779325	19.9355514628877	18.5780451297796	18.7734482691988	NA	NA	19.7694773606196	19.6796543006432	20.0600659680095	19.8617479947879	18.495939240655	18.5039735905016	18.351198362365	18.5005824737233
Dambonitol	243.06471	0.585479897587264	0.150939271883839	SLAD-2PE_vs_SHAD-2PE	NA	18.2457669336909	NA	18.3127280545126	18.2847769283823	NA	NA	NA	18.6940974394977	NA	18.2928284058367	18.5367097969539	NA	NA	NA	18.3569392755456
Glycerylphosphorylethanolamine	214.04846	0.000569443464275436	-0.714722791459405	SLAD-2PE_vs_SHAD-2PE	19.6836860069125	19.2543157046343	19.6422484402518	18.9257062827503	19.1244156351759	19.2073645035893	19.0912006133629	19.3726432186862	19.8267385749177	19.6259094598179	19.8184692750019	19.7845630502474	20.3973171368915	20.6578358293176	20.4489657913943	20.4104527682189
L-Arginine	173.10431	0.844660558196339	0.0611557259486943	SLAD-2PE_vs_SHAD-2PE	19.0468234144358	19.0917022938947	19.3058028672039	18.8191104578125	18.9124872789855	18.5083935746806	18.849351076739	18.4042041917021	19.3289219813824	18.6740086970938	19.2313211284112	18.7014704794298	19.6407774656982	18.5327721029033	18.8264713532502	18.6910784606709
Trimethadione	142.05111	0.132013284068925	-0.275025278977026	SLAD-2PE_vs_SHAD-2PE	18.4604272009731	18.7179293883893	18.6707325389515	18.3172350380202	18.2862348258692	18.2476763545687	18.4632959859025	18.7234801148463	18.525193966464	18.5270389796381	18.2466522603348	18.3256822262573	18.3626543461038	18.6957465657358	18.9503777398523	18.7158898969104
L-Leucine	130.08621	0.508185745390095	-0.0656718252315507	SLAD-2PE_vs_SHAD-2PE	18.3361041942551	18.2825020606977	18.3628593943297	18.2283608018527	18.340487872325	18.3391957277666	18.2503338074774	18.3356504608048	NA	18.3422305582476	18.3667153779478	18.3453660186384	18.4718169131955	18.3993254389313	18.3817215544816	18.4155726674297
5-Keto-D-gluconate	229.01211	0.0543569492055841	-0.337188119222105	SLAD-2PE_vs_SHAD-2PE	NA	18.5183944310986	19.154116990692	18.6336786491576	18.3825257481931	18.4382810078579	NA	18.2912265974151	18.6444251255937	18.5717847129423	18.8692472047867	18.6201752698177	18.9854604688313	18.8577313460364	19.2164801248483	18.9947128503128
L-Threo-3-Phenylserine	180.06651	0.0450349145704035	0.247514166255314	SLAD-2PE_vs_SHAD-2PE	18.5632792879518	18.4997265065069	18.5387683652008	18.3572609507842	NA	18.3595428468395	18.4189500121475	18.3289021698995	18.6027211111776	18.6930018119535	18.4786040741107	18.9332194165783	18.4720940425166	18.4287503593535	18.4592042598503	18.3574410870784
L-Homoserine	154.02766	2.27704806573376e-07	1.15233383197884	SLAD-2PE_vs_SHAD-2PE	19.5968867224731	20.0503671562946	19.8010682663497	19.6040842279888	18.5461313137238	18.4098609230536	18.4223080305279	18.2427363502792	19.7986061698575	19.8452059927314	19.7369778501557	19.7169606209475	18.8011877038159	18.6041857275835	18.5108978184085	18.5721440559689
L-2-(Hydroxymethyl)-1_2_3_4-butanetetrol	187.03789	0.00178874463348564	-0.9877002862426	SLAD-2PE_vs_SHAD-2PE	18.9463370386581	18.3796386598393	19.2913776458551	19.7436627861924	18.8839003491548	18.5731192061968	18.7993866695128	18.6653557907826	18.5373531927061	18.68804440748	18.2613394765325	18.4207815198566	19.0320612650732	19.5945900111838	19.600303026337	19.6313654389516
gamma-Glutamylalanine	253.06061	0.666933192627825	0.0710857145491381	SLAD-2PE_vs_SHAD-2PE	18.3481951603616	18.3693806112017	18.3709149516581	18.3129329658389	18.5597709241075	18.3793294711245	18.5045785987214	18.3477940820132	NA	NA	NA	18.3574897091806	NA	18.3170433388826	18.2308701067356	18.3112985382762
5-Aminopentanoic acid	152.04902	0.269095801929107	0.135256295750384	SLAD-2PE_vs_SHAD-2PE	18.4585756572087	18.3919322242378	18.4337332381091	18.3437705056379	18.3328706176727	18.4071864196709	18.4681638940162	18.2829811818525	18.2333433824347	18.5579728841125	18.4876690658376	18.4946677702092	NA	18.4107403418707	18.218354952583	18.2953756452407
Ascorbic acid	175.02496	0.986872481121053	0.00236411822974603	SLAD-2PE_vs_SHAD-2PE	18.4275062416507	NA	18.3298105515056	18.5009684118554	18.3557296943925	NA	NA	18.4612720089987	18.3673487142494	18.2561612858921	NA	18.3406296666879	18.2857977154043	18.3294269216115	NA	18.3418226751243
Aspartyl-Hydroxyproline	281.05473	0.000239340257385433	1.08451475485645	SLAD-2PE_vs_SHAD-2PE	20.1102224778285	19.8798165761379	20.006147656554	20.0881663320603	NA	18.2321496098879	NA	NA	19.8213193368163	19.9326897378467	20.0549713162855	20.0764398804753	18.8868403129995	NA	NA	NA
Cysteinyl-Glutamate	249.05497	0.969274171292667	0.00701473767901106	SLAD-2PE_vs_SHAD-2PE	18.5400298015729	NA	NA	18.3971268480902	NA	18.2573282507987	18.3238701784754	18.4866042254299	NA	18.4499624471924	NA	18.4643605038301	NA	18.3657061316971	18.5820419760137	18.4026921057858
4-(2-Aminophenyl)-2_4-dioxobutanoic acid	206.04645	0.125964819321183	-0.321158306512068	SLAD-2PE_vs_SHAD-2PE	18.3982050445995	19.0894539140546	NA	18.3656413793607	18.3635869929902	18.2893773035092	18.6186807462374	18.5949565207257	NA	18.5413427353514	18.4100087675896	18.2997710460834	18.7300902204122	18.6691455495461	18.7312901272464	18.8222707275429
Citrulline	174.09037	0.241172572719165	0.265878563687096	SLAD-2PE_vs_SHAD-2PE	18.3715087213247	18.1422206199436	18.3518660888459	18.3909141886475	18.5486678788201	18.286690446673	18.3898903668193	NA	NA	NA	NA	18.6043425692296	18.4800533642791	18.2649777766465	18.2703608757018	NA
2-Keto-glutaramic acid	144.03037	0.814816301872893	0.0338409912610089	SLAD-2PE_vs_SHAD-2PE	18.4252381477369	18.797580673978	18.4620527231682	18.3588000656786	18.3807432406564	18.5218400433278	18.2693691178203	18.4968237867674	18.5850510574092	18.4518588339641	18.3041858440563	18.5518835052979	18.5993927477791	18.4052773700132	18.4386841710551	18.3142609868361
Coumaric acid	163.04022	8.59325435528573e-05	0.873218513622859	SLAD-2PE_vs_SHAD-2PE	19.4518155508533	19.2995600211097	19.438050938409	18.7670623783865	18.4489458762845	18.6087867957039	18.5120857440552	18.0888954746645	19.3535244199877	19.2739354127959	19.4773251007925	19.4739660963773	18.4876284561192	18.4899519299014	18.5706610729596	18.5376355164817
Prolyl-Hydroxyproline	227.10321	0.625340867842776	0.0748700398355133	SLAD-2PE_vs_SHAD-2PE	18.4047992118336	18.3323305085656	18.2900516539667	NA	NA	18.4603190768295	18.444622337189	18.4484126220045	NA	18.3943719625416	NA	18.5899833683327	NA	18.4229219314761	NA	18.4116933197272
Pantetheine	313.09869	0.308914439761806	0.474201698055342	SLAD-2PE_vs_SHAD-2PE	NA	18.9512975734659	19.5416215633522	18.7735367146662	NA	NA	18.443855436798	18.1743811414248	NA	18.8201400711738	19.0098441510388	19.4433921150498	NA	NA	18.6169237476988	NA
Cytidine monophosphate	322.04451	0.945747724341167	-0.0112356527586606	SLAD-2PE_vs_SHAD-2PE	NA	NA	18.4882299183791	18.3363430845028	NA	18.5499430670697	18.7339858365848	18.4273703173904	NA	NA	18.5992358127231	18.4555092143511	18.5253629124767	18.5709508250796	18.6187869235224	18.4393320041044
Fructose 1_6-bisphosphate	338.98863	0.722327072531703	0.107223314890302	SLAD-2PE_vs_SHAD-2PE	18.390718560824	NA	NA	18.505739903599	NA	NA	NA	18.5247611412336	NA	NA	NA	18.4356305514601	18.3284072365698	NA	NA	NA
L-beta-aspartyl-L-threonine	233.07824	0.722327072531703	0.0668481077122856	SLAD-2PE_vs_SHAD-2PE	NA	18.8850930928107	18.548391119816	18.3669163855592	18.3125352993051	18.3429378795215	NA	NA	18.2210936930558	18.499084343557	18.4507522976607	18.4412995530458	NA	18.3557941921346	18.3166245361004	NA
3-(3_5-Dihydroxyphenyl)-2-propenoic acid	179.03545	0.0549853194688903	0.557044918627476	SLAD-2PE_vs_SHAD-2PE	19.0619583005423	18.7344950219978	19.3052149439295	18.7001555722878	18.3143063908981	18.3974379196469	18.2454286697659	18.4334587346696	18.6167729118999	NA	19.6764382091383	18.6000098278851	18.5564775643865	18.3886104438235	18.2888400380216	18.3955202111563
Phosphodimethylethanolamine	168.04341	0.502017950775726	0.0885500394403174	SLAD-2PE_vs_SHAD-2PE	18.5627910531049	18.4301525233372	18.4795207624851	18.3786015033312	18.2679141860613	18.3443313521912	18.2722679113748	18.5145801617916	18.310021940171	NA	18.2298227944316	18.4893818220544	18.2268058322281	18.1896656822952	18.2721960277637	18.3294343754945
Ciceritol	553.15407	0.814664863508268	-0.0687835072359029	SLAD-2PE_vs_SHAD-2PE	18.5838264072914	18.6956820781692	NA	18.4377021534622	NA	18.5696861057353	NA	18.5673042870366	NA	NA	NA	18.5381186390803	18.4152959683095	NA	NA	18.7985083243229
Hydantoin-5-propionic acid	171.04151	0.666933192627825	-0.0642128967177804	SLAD-2PE_vs_SHAD-2PE	18.3509026251546	NA	18.3924904549318	NA	NA	18.1975174753611	18.4706842189163	18.2959814736774	18.4040422036087	NA	18.3472924856725	NA	18.3594738786676	18.5694455845514	18.4975254043927	18.333076097822
L-2-Amino-3-oxobutanoic acid	152.01186	0.611534300836037	0.0418136504979856	SLAD-2PE_vs_SHAD-2PE	18.4328641438369	18.4015172285687	18.3511564679228	18.4012630269263	18.3718234684511	NA	18.3365033664539	18.3365609896427	18.3902710654109	18.3694557233744	18.4393659801334	18.4287896789717	18.2976830590804	18.4079530499921	18.3528241613991	18.4021675754268
Pyroglutamylglycine	185.05735	0.625340867842776	0.100786299995971	SLAD-2PE_vs_SHAD-2PE	18.6948430802737	18.4876684826056	18.4264721646738	18.6973092811188	NA	18.6894861806663	18.3175220875455	18.2056111742487	NA	18.2273405449501	18.50906712649	18.4403718243678	NA	18.3132576035574	NA	18.2696894603227
Ophthalmic acid	288.11968	0.785319513288276	0.0538722133016947	SLAD-2PE_vs_SHAD-2PE	NA	18.525714937794	NA	18.349300672206	18.327989601124	18.4510315126405	18.7057301805064	NA	18.4282673811018	NA	NA	18.5688500348809	18.3761468474657	NA	18.3716138459156	18.5862987906876
2-Phenylethyl octanoate	247.17147	0.604269055918702	-0.101547729009724	SLAD-2PE_vs_SHAD-2PE	18.5813059669881	NA	NA	NA	18.3590152551739	18.3437892349491	18.4114007546056	18.3614348789866	18.3172423819703	18.3462168160964	NA	NA	NA	18.4332773280431	NA	NA
Cysteinyl-Hydroxyproline	269.03769	0.998768838697683	-0.000230727574628276	SLAD-2PE_vs_SHAD-2PE	18.4740198898836	18.9315125912953	18.7775293359138	NA	18.2988403652829	18.4949108329485	18.3628777919317	18.3996081366324	18.7368399871613	NA	18.342182917814	18.4776843556644	18.3266707676731	NA	18.7424446471329	18.4882840285575
gamma-Glutamyl-beta-aminopropiononitrile	234.06511	0.228211536119123	0.310728322869526	SLAD-2PE_vs_SHAD-2PE	NA	18.3108407760197	18.4682595286862	18.3167075715023	18.5020083662125	18.3986370908805	18.443483203902	18.3033254100457	NA	NA	NA	18.65609967986	NA	NA	NA	18.3453713569904
5'-Methylthioadenosine	332.05818	0.539689466257121	0.145286300288582	SLAD-2PE_vs_SHAD-2PE	NA	18.4541419907153	18.43428106016	18.7454562396342	18.4861574541664	NA	18.3456955246298	NA	NA	18.2498214150271	18.4810340704632	18.724415409481	18.4571808337402	NA	18.2224271623302	NA
Serylaspartic acid	219.06305	0.55792116066748	-0.111384014011932	SLAD-2PE_vs_SHAD-2PE	NA	18.4869480988342	18.4748801284208	18.5357265252406	NA	18.4789381160913	18.3167089881211	NA	NA	18.4928340956139	18.4951685096931	18.4230184290952	NA	18.5817243588127	NA	NA
Threoninyl-Isoleucine	267.11378	0.892694077400372	0.0345798625134357	SLAD-2PE_vs_SHAD-2PE	NA	NA	NA	18.3782034985623	NA	NA	18.3608916328753	18.5802024025894	NA	18.4017841684476	NA	18.4065365421248	NA	NA	18.3695804927728	NA
Glycylprolylhydroxyproline	284.12633	0.55792116066748	-0.163997194138943	SLAD-2PE_vs_SHAD-2PE	NA	18.4066409046208	NA	NA	18.3224440623854	NA	NA	NA	NA	18.3013775612687	NA	18.4140863478586	NA	NA	NA	18.5217291487026
D-Glucose	203.05261	0.000176226254206014	1.12230967780395	SLAD-2PE_vs_SHAD-2PE	25.9396582569893	25.8038223500814	26.0090212976412	25.6980651435598	23.7347663934384	25.0295918314618	24.2140429251499	24.3984046065799	26.2393430701506	25.9893803005899	26.0090446631088	25.9742652153404	25.0871993334302	24.9115796624339	24.9652038805734	24.7588116615363
Adenosine	268.10407	0.415375524045368	0.256225712358411	SLAD-2PE_vs_SHAD-2PE	25.3030269365407	25.6235154536501	25.5151151793433	25.7201106188072	23.3546439945283	24.4187826291799	24.0010128531811	24.640451269592	25.9640066961079	26.0300097054439	25.6322839904649	25.5002543312539	25.1329820525768	25.6417694703037	25.6672167533665	25.6596835975899
Glycerophosphocholine	280.09196	3.35555489812112e-05	-0.687033633319793	SLAD-2PE_vs_SHAD-2PE	22.991668338473	23.2109376278188	23.1386107540258	23.1149840167226	23.0580389125073	22.8885076700737	22.7832897623097	23.2045948084452	23.4841365076456	23.3941197841569	23.2276987170719	23.2685178163241	23.9152483485082	24.055548914819	24.0281361150391	24.1236739801114
L-Leucine_negative	154.0838	4.84862816378033e-05	0.746200270971677	SLAD-2PE_vs_SHAD-2PE	23.6523832544429	24.133448046437	23.7912775056583	23.640109042347	22.6689113826339	22.7333485626685	22.9234045399057	22.6768658906724	24.1871747753692	23.922285573108	23.8344927181799	23.9955197134151	23.3006085728852	23.3089390315821	23.1792014640997	23.1659226276185
L-Phenylalanine	188.06829	0.000149260710951158	0.807334402041953	SLAD-2PE_vs_SHAD-2PE	22.986335843901	23.5148832922201	23.3097681422565	23.0885959465803	22.0503879769531	21.7669137496298	21.6221771152652	21.7436099360144	23.6795768000734	23.4081058189693	23.3437578872865	23.2285931830445	22.8118216918029	22.6874341688109	22.5302135416015	22.4012266789907
L-Valine	118.08639	0.55792116066748	0.22743624955169	SLAD-2PE_vs_SHAD-2PE	20.7135313246917	20.3332538201609	20.982435413306	20.0712366633506	20.5700867688424	19.4331101721566	19.9437761193838	19.5090360575646	20.9249476789148	20.2701862377206	21.0999152984226	20.3214689766751	20.9782140889721	20.0680797326513	20.2670675840951	20.3934117878079
L-Acetopine_negative	233.12436	0.000198376541339923	-2.46025080004621	SLAD-2PE_vs_SHAD-2PE	20.1467241727557	21.7290832883105	20.4144325169788	19.5863698957996	22.8795656766526	21.4097616884225	21.9704819059	23.3040888706109	20.7557900943413	20.5911457391618	19.8795002290334	20.7278008565535	23.1214660067554	22.5705914462924	23.1203292465486	22.9828534196783
hydroxyvalerylglycine	214.04743	0.520194070149152	0.126130207399729	SLAD-2PE_vs_SHAD-2PE	18.4321343315795	18.579975556368	18.3939285959547	NA	18.3649207747695	18.4614740117404	NA	18.4457722116643	NA	NA	18.4341718687435	18.907113194925	18.4017881788163	18.5224588105925	18.6899601218556	18.5638421864736
Citric acid	230.99023	0.00218687785285142	2.12017160236968	SLAD-2PE_vs_SHAD-2PE	21.3851006907148	19.2458529100556	21.0816343112421	20.1957309998146	NA	NA	19.1075847916792	NA	20.2839675612114	20.005628817485	21.1695520587603	20.4221570437718	18.6427038506256	18.2438601272164	18.1639003259702	NA
L-Glutamic acid	186.01645	0.0570118749274495	0.476610569317618	SLAD-2PE_vs_SHAD-2PE	19.6689503806112	19.2686786431172	19.8436991828663	19.1031617662361	18.8652657505993	18.2997501667223	19.2693849963752	18.933975026622	19.5528009490187	19.6715398989827	19.6046297613833	19.6557089169928	18.8612723776902	19.0497093693431	19.341151657344	19.3261038447297
L-Tyrosine	204.06297	0.135155715100511	0.341259233567669	SLAD-2PE_vs_SHAD-2PE	21.5539071711637	22.1065924648184	21.8940501191122	21.7523591594403	21.1779568021151	20.7128776010762	20.4339374217457	20.9728085332351	22.2225720379446	22.0642405979358	21.9981609558081	21.7407364381179	22.0528411342817	21.6017566353993	21.480542995397	21.5255323304577
L-Lysine	147.11278	5.522263267097e-08	1.91963398409468	SLAD-2PE_vs_SHAD-2PE	22.3237661529338	22.2748839313729	22.4051631190681	22.2535376860086	20.4108880928784	21.1180858862105	21.0332717364848	20.914181902449	22.4266731256807	22.4032516401342	22.4032166079673	22.2307734127479	20.5985630034225	20.6843418151469	20.4637598595638	20.0387141720182
L-Tryptophan	243.05279	5.44734180592165e-10	2.31489283192946	SLAD-2PE_vs_SHAD-2PE	20.8522352286096	21.2048322028634	21.0647831741544	20.9803598631852	18.609333009153	18.6116982858357	18.6910580415116	NA	21.1795891200538	21.3467690759121	21.1443817371511	21.1382234075308	18.816493279414	19.1621128913594	18.9730008134678	18.5977850286888
L-Glutamine	169.05827	0.039278815870037	-0.444112471336624	SLAD-2PE_vs_SHAD-2PE	19.9802508170745	20.378327286932	20.2921494475008	20.1647194002808	20.3040999453922	20.447205547307	19.9754413582646	20.0121530075679	20.6243288978236	20.444811876246	20.3173754965704	20.1255766979551	20.4261915917178	21.1907642629602	20.9561333425022	20.7154536567615
Ornithine	133.09705	0.000271657678874805	-1.49199763649077	SLAD-2PE_vs_SHAD-2PE	18.5993330385219	18.470108297884	19.4655914179804	18.3763529488388	19.2443245074892	18.5344469856036	18.511794337626	19.2232357112581	18.5340772150217	18.7298627020771	18.2301648543591	18.170550309243	20.4527827151098	19.4685348880762	19.6036432829336	20.1076847405445
Serylvaline	205.11826	0.358430519012707	0.297262308196697	SLAD-2PE_vs_SHAD-2PE	20.4607574922654	20.7078466015783	20.6377647268397	19.6358061819701	19.8909074489507	19.3024960066908	19.5120099336886	20.3928846478955	20.3871291510688	20.3886188904497	20.0706791187034	20.3448709969452	19.7662570775017	20.1007616498656	20.2167759152667	19.9184542817463
(S)-10_16-Dihydroxyhexadecanoic acid	327.19287	0.0686958127401115	0.930936062368637	SLAD-2PE_vs_SHAD-2PE	20.1038149424158	19.854419455776	20.0364221582167	19.0578915280802	19.8621647420858	19.625991475653	18.8231304264585	18.6619740849058	20.7616647499262	18.9859858177098	20.4384465921236	19.666375011451	19.6549271822195	19.3190357314436	18.6204607579604	18.5343042501126
Creatinine	152.02293	0.05055519919647	0.398670302764767	SLAD-2PE_vs_SHAD-2PE	18.623817474675	19.1111669665622	18.3010890126921	18.6027152106203	18.4834913580779	18.3914308420962	18.3446675727318	18.4365149356427	18.9092885520892	18.804901145401	19.2415159921807	18.8152231439278	18.5668313485991	NA	18.5010291595758	18.5643252087298
Saccharopine_negative	277.14083	0.863737204010333	-0.0518419529010323	SLAD-2PE_vs_SHAD-2PE	19.5688111556461	19.716768448576	19.5308664844753	19.3165002703615	19.8063477911073	19.5346883301253	19.1880612857571	19.0765965021562	19.780584737535	19.111854090851	19.679275566064	19.3378776412102	19.9174582442089	19.8653152858558	19.3266399233624	19.0075463938373
Hypoxanthine	175.00174	0.00178874463348564	-0.799238259819173	SLAD-2PE_vs_SHAD-2PE	NA	18.8679585937178	18.7559384609998	18.4186437268872	18.8074136041366	18.424249376035	18.4847705111843	18.9591815720677	18.6027482745822	NA	19.0433889300567	18.9919312286727	19.4090994948639	19.6690643547826	19.9657515099096	19.6704622574695
D-Proline	154.02626	3.35555489812112e-05	0.919637825764859	SLAD-2PE_vs_SHAD-2PE	19.2095886721356	19.0036380737846	19.2143236594232	19.008231054855	18.3806644447772	18.2988601093412	18.5891887573288	18.1530324114742	18.890041731295	19.4489227653034	19.1965581497017	19.5076115232241	18.4647198754693	18.2858207048571	18.1938186628596	18.4202236232787
Deoxycytidine	228.09786	0.195145810356449	-0.384310949486981	SLAD-2PE_vs_SHAD-2PE	19.6786865882582	20.2644320094187	20.126665694241	19.9217921445395	19.7999037201176	19.3424020135806	19.274227325022	19.7271321653482	20.3005641481294	20.0476686393395	19.6887550308577	20.0014568116928	21.0361541662974	19.8884433819217	20.1587591338023	20.4923317459459
N-Acetyldopamine	196.09667	0.531244520388076	-0.201531567225324	SLAD-2PE_vs_SHAD-2PE	19.3793394711621	20.3510144689764	19.9445579006051	19.5216963115581	19.6226103176979	19.5301578899473	19.3216586450266	19.9062870406303	20.2408682783512	19.9519080142166	19.4065187799228	19.7623008180169	20.5053901744801	19.7555187672838	19.8982263725098	20.0085868451351
5-Butyltetrahydro-2-oxo-3-furancarboxylic acid	209.0784	0.880761706263195	0.0476362830511903	SLAD-2PE_vs_SHAD-2PE	19.9891207313273	19.6578848811274	20.0187284122456	19.3179383544399	20.4352022658355	20.2967174607284	19.9649613928172	19.7143370979368	20.3421961912841	19.4643039311518	20.2034553082953	19.8317900577853	20.3585118386185	20.0644838968701	19.7312002540036	19.4970043668194
Argininic acid	198.08542	0.0528550863455666	-0.372725855594616	SLAD-2PE_vs_SHAD-2PE	18.7601620497568	18.4215745916975	18.8238379553408	18.4830997153179	18.8858354007692	18.4910448862544	18.5442127773561	18.8035169770234	18.9929117268005	18.5720665219613	18.6187961936449	18.8531771485131	19.3517156478287	19.0715530657765	19.3173092190908	18.7872770806022
Ne_Ne dimethyllysine	175.14408	0.00360583617923064	0.877387272724302	SLAD-2PE_vs_SHAD-2PE	19.1588058604548	18.4799164212611	19.3073448852444	19.3769747833546	18.5663489998812	NA	18.5286095769677	18.313607237324	19.1106411918717	19.3432468469516	19.2575200255808	19.2389419049968	18.442219107006	18.2781813322459	NA	NA
L-Methionine	150.05819	0.24304357371359	0.626682445014868	SLAD-2PE_vs_SHAD-2PE	18.7140731676601	19.4524094980267	18.1815446843911	18.2166131843758	18.449556004502	18.6262568181179	18.4873820021641	18.2928475949275	19.7460697633248	18.4754028567816	18.1035624574938	20.4027141218201	18.4985904098878	18.6712429637774	18.4608109896977	18.5903750559979
(alpha-keto-dimethyl-delta-N_N-Dimethylguanidynol) valeric acid	202.11857	0.29561135087914	0.277208345981862	SLAD-2PE_vs_SHAD-2PE	18.677182112051	18.3320388098233	18.7826507484193	18.6388906376206	18.4830334294909	NA	NA	18.3526504633618	18.4197702110685	NA	18.6806352628933	18.5918931049865	18.2868911803343	NA	NA	NA
Alanyl-Leucine	225.12112	0.0674580313382656	0.223114665171256	SLAD-2PE_vs_SHAD-2PE	NA	NA	18.610780366229	18.6064237078479	18.4770244031545	18.3625676814535	NA	NA	18.6008234902307	18.4729207342818	18.6129195522876	18.8082651358742	18.5273125992846	18.3785978940728	18.3132622244866	18.3832975341454
Leucyl-Valine_negative	231.17037	0.00618476051789347	0.83044111338684	SLAD-2PE_vs_SHAD-2PE	19.35736194266	18.7268995069224	19.4761674929452	18.466736851762	18.4794859224444	NA	NA	18.6320347549285	19.0914323520742	19.4002084535155	19.3823421672586	19.3912290810602	18.6248896544139	18.4173719177235	NA	18.4153241281335
Glycerol	131.0104	1.56369259813573e-05	-1.76601705925107	SLAD-2PE_vs_SHAD-2PE	18.4605688018495	18.3223666344027	18.4312247408061	18.7810356225794	19.7008414954612	19.9011947821859	19.8553923619518	20.2435388444783	18.2631146171733	18.6389421304591	18.3398203043059	18.3379737704311	19.3425478818179	20.0827141059415	20.4613572320817	20.7572998395325
5-Acetamidovalerate	182.07874	0.592466940756867	0.113403749105274	SLAD-2PE_vs_SHAD-2PE	19.7319111419129	19.5520506919274	19.9919544782465	19.4702768558275	19.8122484912185	19.6813135488106	19.5834841963414	19.5847711828577	20.129732075332	19.3496860850751	19.7456447317799	19.4138150636868	19.7106997758586	19.6346977862411	19.3869029156011	19.4529624817519
Dihydroneopterin phosphate	336.07101	0.00275792050880241	0.857238645252608	SLAD-2PE_vs_SHAD-2PE	NA	19.1606229271458	19.1283543201331	19.2163250945872	18.2887116827415	18.3843281812145	NA	18.1989915529301	NA	18.9042825320358	19.3217136576205	19.6542911994425	NA	18.3826360141528	NA	18.4897449547412
Deoxyribose	173.02092	0.00162342949192926	0.502991324214712	SLAD-2PE_vs_SHAD-2PE	18.6405212475103	18.8263706384039	18.5717084278577	18.805196657089	18.418817242481	18.4307089369217	18.5719318555256	18.3382520805844	19.1073688483997	18.5771032886213	18.6418893547498	18.9663148291121	18.2913503112785	18.2291450480565	18.3575015493428	18.4027141153463
2_2_4_4_-Tetramethyl-6-(1-oxopropyl)-1_3_5-cyclohexanetrione	261.10961	0.604269055918702	0.152125449372541	SLAD-2PE_vs_SHAD-2PE	19.2040535879573	19.3212591304647	19.2981607023938	18.728240701104	19.5034001293636	19.3497348616817	19.1899669349688	18.52699331621	19.4876223724084	18.6785558830248	19.1197924506643	19.2291614172826	19.3678979013206	18.8044278195184	18.7633425674205	18.9709620376303
Homocitric acid	229.03206	1.30502333079454e-05	1.63527440180498	SLAD-2PE_vs_SHAD-2PE	20.5161206804222	19.6065230953385	20.6474725134934	20.5092292594634	NA	18.3469240539992	18.5190578801093	18.2367427653364	20.4210865183426	19.8357006939779	20.2970640063625	19.890347870194	18.3277676560206	18.5770970451765	18.5251295513317	18.4731072291284
Pyroglutamic acid_negative	152.03186	0.396982099894024	-0.16827155690509	SLAD-2PE_vs_SHAD-2PE	19.7823720623058	19.5529641980479	19.8665003139123	19.4895871525355	20.0531743720536	19.9222767551428	19.3638933188779	19.7038265963402	19.9312144269505	19.611631748217	19.9186561896392	19.5740887225784	20.0250515680808	19.9362028610684	20.0053498484624	19.7420730373939
L-Kynurenine	231.07477	0.71591578276131	0.0574025854759803	SLAD-2PE_vs_SHAD-2PE	18.328159936168	NA	18.3912023335669	18.4178617356506	18.7909009566128	18.4559297058871	NA	18.438876320238	18.3441124185127	18.487061574363	NA	NA	18.2500456399833	18.3588833270392	18.4278860010344	18.3959226757904
2-Keto-6-acetamidocaproate	210.07368	0.923364357501711	0.0333135895604926	SLAD-2PE_vs_SHAD-2PE	19.7713952289911	21.0593612920323	19.8671364910531	20.4301290348899	19.3470592259628	19.8764326103332	19.3370827625226	19.7457182252823	20.1214533345865	20.3208339800189	19.5054262305109	20.2381837135159	19.9908229491252	20.2008685510756	20.0380808580767	19.8228705421127
D-Ribose	173.04228	1.45278803953293e-07	-1.4156969555279	SLAD-2PE_vs_SHAD-2PE	18.8242052724625	18.8878390922343	18.7358634779329	18.7242501028007	19.5036879147752	19.8564978245269	19.3726438525722	19.7921766178407	18.9851437877688	18.652568500287	18.5864468512566	18.9622409491923	20.3895640093125	20.26191096143	20.1451210850929	20.0525918547809
1-(3-Aminopropyl)-4-aminobutanal	145.13387	0.0471840700012517	0.299310715759006	SLAD-2PE_vs_SHAD-2PE	18.6722167045661	NA	18.5755306348208	18.3190679063428	18.3049073365759	18.2997903894512	18.3294577122564	18.4067618674111	18.5783068639886	18.6104109297142	18.9919485017229	18.43074721617	18.3581467265842	18.4079066142826	18.4200024700765	18.2281148376163
Valyl-Isoleucine	253.15118	0.0596160357334496	-0.198714030178277	SLAD-2PE_vs_SHAD-2PE	18.37439193943	18.4972788278779	18.3904369357169	18.3893620972842	18.6000045545547	18.3223345925244	18.4340122924758	18.3559423150387	18.3933171167762	18.3585774783623	18.3835973715371	18.363681392766	18.508800478488	18.5828654940888	18.6288561375391	NA
Heptyl acetate	181.1193	0.269095801929107	-0.237280596797348	SLAD-2PE_vs_SHAD-2PE	19.0805319296634	18.8358379210769	19.5113554388622	18.8885788556458	19.4231567529419	19.54565535202	19.5572309139174	19.0538080764266	19.1890492201934	19.0697989740936	18.8642851526449	18.9993747249181	19.2726251849405	19.5556127616778	19.2752834113562	18.9681091010649
D-Alanine	128.01045	7.21625035214371e-06	-0.899581575296565	SLAD-2PE_vs_SHAD-2PE	18.4016917797116	18.7093575293879	18.3250120619885	18.3622163029088	19.0176525833714	18.7856762741712	18.7107165690646	19.1175915273615	18.3833812389911	18.5427576982672	18.436000941528	18.4611014553163	19.165771828494	19.4244700397027	19.4336013652595	19.3977244018328
Cnidiol C	193.12005	0.539689466257121	-0.213739201763222	SLAD-2PE_vs_SHAD-2PE	18.4937694458343	18.6807881993065	19.1656131539381	18.5154028224823	19.3304389388194	18.9766919685081	19.3063793598539	18.8456414422814	19.6050125584509	18.9125364388246	18.8464200452025	18.824315066154	19.4980208781829	19.9048111674853	18.721322536234	18.9190863337826
N-Acetylornithine	197.08971	0.358430519012707	-0.25437083399229	SLAD-2PE_vs_SHAD-2PE	19.4611907344158	19.7322644097284	19.4361644531138	19.7108366146587	19.7350804816835	18.8560375120882	19.7070285858728	19.2333981031441	19.7477104520928	19.0827261041281	19.5807113717017	19.3261665936743	20.135476705622	19.6505677873345	19.4396889159161	19.5290644486934
3-Dehydroxycarnitine	146.11765	5.13455600813816e-06	0.984454208045154	SLAD-2PE_vs_SHAD-2PE	19.7683587286832	20.0586583087332	19.922243720131	19.638838141387	18.5682170768349	18.6544213559539	18.6340928701945	18.6032007044474	20.0895765107933	19.8034186120489	19.7590263637627	19.9214899284618	19.2128564516013	18.7198724195014	18.8227381410473	18.8802275707361
Symmetric dimethylarginine	203.1504	1.99527663006179e-05	1.02617552476926	SLAD-2PE_vs_SHAD-2PE	19.6379767851813	19.2730932399222	19.6904803612737	19.7750988539288	18.5467378907703	18.2761484887879	18.7383932946895	18.1965638783772	19.5304691060401	19.4350721380481	19.5541157689496	19.580804243087	18.7505382148849	18.5269939332585	18.2345899538295	18.4836370550748
Arginyl-Threonine	276.16743	0.344786849086873	0.138146754490098	SLAD-2PE_vs_SHAD-2PE	18.5772334139212	18.3867554766437	18.6952465178434	18.374930112058	NA	18.49858084265	NA	NA	18.5071882554536	18.420512871333	18.5522910522022	18.3223965443946	NA	18.3083640264066	18.2298967887311	18.3990904639295
Menthyl ethylene glycol carbonate	267.1567	0.559135097928259	-0.140288151887177	SLAD-2PE_vs_SHAD-2PE	19.125074836051	18.5319332881179	18.9477499483357	18.7217996257328	18.9458154959041	18.8468439500416	19.0356994096692	18.518969824501	18.9495971158304	18.5751662049118	19.3566360555624	18.6912775999398	19.1974450019234	19.0134590399824	19.2040654416874	18.7188601001998
Cytidine monophosphate_negative	346.04085	0.228211536119123	-0.493204387362869	SLAD-2PE_vs_SHAD-2PE	NA	NA	18.6975266913728	NA	18.9992322287133	NA	NA	18.9906550658353	NA	NA	18.5152194816736	19.0412211896	NA	NA	19.2714247229997	NA
D-Xylose	189.01619	0.500245073167929	-0.0908253985654923	SLAD-2PE_vs_SHAD-2PE	18.449039780095	18.4188037559355	18.3912771183328	NA	18.4079485375362	18.51892290912	18.6032141778578	18.3215841130463	18.461717408427	18.4397542770343	18.4353806633069	18.5913715855367	18.5047853206432	18.7995779337723	18.4164487287528	18.5707135453988
L-Asparagine	171.01894	0.559135097928259	0.12687976468775	SLAD-2PE_vs_SHAD-2PE	18.5614683388171	18.6029840351475	18.5755056788548	18.3847894722971	19.1442349335432	18.3156489265259	18.5913954507891	18.5046571625166	18.7728812753153	18.5914471489552	18.4809934579442	19.0075630063804	18.7712258725736	18.741797376285	18.4386371585491	18.3937054224365
Valyl-Proline	215.13905	0.0332137675682162	0.603608837232485	SLAD-2PE_vs_SHAD-2PE	19.1114741378553	18.3180556032198	19.3356422934339	18.545997948809	NA	18.5133351309	18.3874085792299	NA	19.114776880275	18.9454248526521	19.2272727419434	18.8619051589816	18.4909658428074	18.4420897815289	NA	18.3681525893553
Prolyl-Alanine	209.08977	0.55792116066748	0.123346740110215	SLAD-2PE_vs_SHAD-2PE	18.6281157593735	19.0407496363793	18.6090886203476	NA	18.2090935295582	NA	NA	18.6272793490444	18.9209107881091	18.954818268213	18.5243866151015	NA	18.5887213167201	18.7629100122033	18.7392542053561	18.6158817338445
gamma-Glutamyl-beta-aminopropiononitrile_negative	200.10334	0.00790695734326547	-0.592693475591155	SLAD-2PE_vs_SHAD-2PE	18.5723425020386	18.6752133605813	18.9646759253835	18.6125285930256	18.4225996640802	18.2990839521879	18.5756008451095	18.3883375042664	NA	18.5936380883128	18.2614801026622	18.3099617155567	18.606855065991	18.8232534011484	19.3886417580364	19.1054635525644
4-Acetamido-2-aminobutanoic acid	161.09254	0.639584027589225	-0.0986513566311835	SLAD-2PE_vs_SHAD-2PE	18.3754882564688	18.4290581441265	18.5283896594375	18.6419544001125	18.4798315577944	18.9064113020908	18.8808050929811	18.3637345473533	18.7716519425918	18.8234990685617	18.498932958102	18.7714278364413	18.3677255568463	19.0935274048336	19.0665241701719	18.7323401003698
L-Aspartic acid	134.04461	0.267865212689937	0.184207166393605	SLAD-2PE_vs_SHAD-2PE	18.5778165636847	18.3536281274956	18.5366015967909	18.4118739969082	18.2486213077693	NA	18.3326298855465	18.4866270701916	18.4321629003679	18.5019048395809	18.8912440996924	18.1728723763448	18.3510310366894	18.3432045310311	18.2677591836988	18.2993607989923
L-Serine	144.00608	0.358430519012707	0.119026759510653	SLAD-2PE_vs_SHAD-2PE	18.5114605677488	18.8136946941973	18.5460708756533	18.6241133116986	18.3923668396497	18.4838258879323	18.2654197209076	18.2690570342627	NA	18.4717425807299	18.5624721986178	18.3864774738589	18.299676214244	18.3752737367698	18.2764921954492	18.4667071531032
Diaminopimelic acid	213.08583	0.217847012347391	-0.657016949431242	SLAD-2PE_vs_SHAD-2PE	NA	NA	19.0759109039382	18.5266684365787	NA	18.4052683203483	18.3519476000413	NA	18.5436059242163	NA	18.9861133605173	18.9541408255996	20.0913487154976	NA	18.4977203357877	19.8658419073416
Aspartyl-Lysine	262.14016	0.00545848274638287	0.611759297446675	SLAD-2PE_vs_SHAD-2PE	19.1673018957999	19.3892702277723	19.4984507476195	18.936968342246	18.4784909692666	NA	NA	18.5293491975007	19.5389735504296	19.2042551916138	19.1258461541187	19.2041377065767	18.8971084997391	18.6260822358633	18.4464408241117	NA
Tyramine glucuronide	336.10518	0.523956722960217	0.130813201533694	SLAD-2PE_vs_SHAD-2PE	NA	18.5125401972188	18.4472119715861	NA	NA	18.3302037214181	NA	NA	18.463420276439	NA	18.7005611903241	18.836707036408	18.5743738270812	NA	18.7053006270363	18.3285744444526
1_2-Benzoquinone	131.01037	0.00152477755210137	-0.845044176365775	SLAD-2PE_vs_SHAD-2PE	18.437871954434	NA	18.3346376033577	18.2771302504169	19.3454996966289	19.2459127431442	19.1774780160152	19.1156536093355	18.2834149673733	18.3305909692109	18.2781690434725	18.3776339572636	18.6064303068051	19.2337210676843	19.8267523223425	18.9830819459516
N1-Methyl-4-pyridone-3-carboxamide	175.04713	0.228211536119123	0.18858789880251	SLAD-2PE_vs_SHAD-2PE	18.6562849328798	18.7084698577913	18.64798490342	18.568861229699	18.8353826879214	18.5658184153554	NA	NA	19.0157320672036	18.4617889054603	18.8119189414368	18.6096793884075	18.6436049876231	18.4948240074992	18.4273113092617	18.5790274029143
3-Methylhistidine	170.09236	0.410551515960522	-0.206352856466406	SLAD-2PE_vs_SHAD-2PE	18.8972708061288	19.6389477147398	19.2479996943274	19.1565558651915	18.799415109216	18.9655782655371	18.8829934467558	19.0788264130408	19.3845324532594	19.3377952215616	19.3518361319196	18.81488455208	19.8430419664544	19.1599409106441	19.1503817594199	19.5610951481678
N-Acetylputrescine	131.11766	0.531615115390542	0.100792006711529	SLAD-2PE_vs_SHAD-2PE	18.601961154868	18.3807979985056	18.5445138974962	18.3686210369309	NA	18.5042320477951	18.353301435335	18.3587123876451	18.5414384804689	18.4956834306846	18.8719270420811	18.3885547207797	18.3797188081244	18.4476628785503	18.3444840464091	18.7225699140845
L-Glutamic acid	146.04597	0.0201962133816242	0.396898933830176	SLAD-2PE_vs_SHAD	22.1557112018055	22.1512667734229	22.0030534870297	21.9144238026158	22.0037561480156	21.5271748852655	21.3102271317972	21.7012442782384	21.8117923731391	22.0937957635117	22.1848897795123	22.0395202624744	22.329214696826	22.4638502559008	22.4502637215344	22.4828919524607
Glutathione	306.07656	0.0331521273750807	-0.599536351270917	SLAD-2PE_vs_SHAD	21.9523238722647	20.9868072670211	21.5672894955589	21.3897137754208	22.5898779137995	21.8298767375079	22.014041373128	22.16242117641	21.6958610331696	21.0277377717572	21.7498163231791	21.7246566676558	22.9719118438968	22.6789929097877	22.8586361478011	22.9456804609592
(R)-mevalonate	147.06629	1.16873535942754e-07	1.63074674782677	SLAD-2PE_vs_SHAD	20.2511160923746	20.6351293274768	19.8649736388893	20.328096566337	18.8809373258948	18.9399580086592	18.7348431623435	18.7112506658216	20.2119514241378	20.4512452345499	20.4457502105462	20.6810292847922	19.5397177004277	19.4202320934115	19.5982268387121	19.2982204409953
2'-Deoxyguanosine 5'-monophosphate	346.05593	4.52447488547384e-08	-1.84734366517218	SLAD-2PE_vs_SHAD	18.9748458388827	19.079925658131	18.620800383752	18.8130354479193	21.0312113158042	20.8108636638927	20.3375577712442	20.9766882530164	18.9871856590617	18.7664712691266	18.97962320513	19.0336662099504	21.04105002128	21.397247470652	21.3003882195363	21.1252652510391
D-Aspartic acid	132.03024	2.66194268732258e-08	2.3386439438821	SLAD-2PE_vs_SHAD	21.3427180548259	21.5226786697999	21.7856050049897	21.5242278338354	19.7479772967589	19.4162237763346	19.1976154205947	19.2362498973901	21.9575384186833	21.8252251628574	21.3557615014165	21.8141170836494	19.8351661048762	20.0428796188693	19.5390550145562	19.3890190711822
Saccharopine	275.12493	0.0929367175626874	0.507891278665571	SLAD-2PE_vs_SHAD	19.0683405266375	19.1104531029529	18.8226269203427	18.6618463322529	NA	NA	NA	18.4110653857453	18.6550701511376	18.9141560413769	18.8748669170123	19.2317335481167	18.5905309202389	NA	18.4579647784867	18.399245226436
(S)-2-Aceto-2-hydroxybutanoic acid	145.05074	0.403643280930588	0.235373456959827	SLAD-2PE_vs_SHAD	19.1873129189157	19.688601970381	18.8714569634651	19.0061407058107	19.3076454515124	18.5723780237712	19.1246717726965	19.0605929991301	19.1442896262563	19.1895893818282	19.1076545737048	19.5652484931602	19.162451223635	19.5751055110121	19.5029277046769	19.13118418872
L-Histidine	190.03884	8.69699704453222e-05	1.39817178686114	SLAD-2PE_vs_SHAD	20.2128316134403	20.6923773895118	20.263302215177	20.2226642034185	19.0375065149993	19.1835482428774	18.671258377881	18.9139699551236	20.8204634350997	19.9662894225293	20.3497204162381	20.2624969644587	20.2515012766048	19.4744323405539	19.047697800678	19.6134525929395
N-Acetyl-L-glutamate 5-semialdehyde	172.06172	0.898409885663557	0.0761301978257372	SLAD-2PE_vs_SHAD	18.8072572041478	19.9349476057482	18.3775211178744	18.389093703185	18.6802495023818	18.5663650230295	18.5783900364479	19.0732000669491	18.8947718498378	18.6736552637544	18.653623193382	18.9806751131371	19.1043038547693	20.1036837157869	19.9844748930357	19.6173562554896
N-Carbamoylsarcosine	167.02305	0.860223603803847	-0.0596900280526675	SLAD-2PE_vs_SHAD	18.480634387686	18.3872725547899	18.5439041631448	18.3964094565954	NA	18.3509804407355	18.4221085998753	18.4928459902656	18.4034330847693	NA	18.2370605468707	18.4463713150784	19.3178061983027	19.7137794990895	19.5378478023765	18.9327123523862
Gulonic acid	195.05077	0.000268222776667555	1.33610002509234	SLAD-2PE_vs_SHAD	19.5586357811751	20.0254074017054	19.068040168292	19.7200132736011	18.5701628069141	18.3646807094994	18.545498264178	18.0065819155314	19.4615217557135	19.6018047070013	19.4202868546752	20.3477104791021	18.3393423028389	18.2531269826546	NA	NA
5-Phenyl-1_3-oxazinane-2_4-dione	190.05027	0.989649654273628	0.00355242249016641	SLAD-2PE_vs_SHAD	18.518233850917	19.3282311852312	18.492071363749	NA	18.3566151407176	18.2912978380269	18.4476259835063	18.4604903684878	18.4539100732179	NA	18.3508147206082	18.3729544716983	18.478880568684	18.7664798004455	18.7987170792929	NA
D-4-Hydroxy-2-oxoglutarate	196.98594	0.429696755588359	-0.126745855402341	SLAD-2PE_vs_SHAD	18.3530432578484	18.5878355186112	18.2871840049794	18.2356365082071	18.4582080286598	18.3712058899647	NA	18.4891075390432	18.3546237468902	18.2359025697011	18.3477575748693	NA	18.4744630095906	18.2798380958381	18.5561331091373	18.5214360668479
Pantetheine 4'-phosphate	357.08867	0.000267225112051189	1.0202701256327	SLAD-2PE_vs_SHAD	19.7321693917331	19.2297913842966	19.4995993597788	19.4691538865797	18.7949164504868	18.3899462316984	NA	NA	19.5537706367578	19.3617623901972	19.7514464929357	19.7838263470104	NA	18.5682998328494	18.2967305356336	18.5047600984623
Cyclic pyranopterin monophosphate	362.05082	0.0656552197800293	0.342325652301945	SLAD-2PE_vs_SHAD	NA	18.9015940329227	19.0751671782873	18.8532854000224	18.6644332031182	18.8030557823438	18.5465197937961	18.6234015980101	18.8616752069676	NA	18.9946326633633	19.1487268695261	19.1697019553826	19.4999636946441	18.9044924637452	18.9550379742212
Pyroglutamic acid	128.0355	0.209784746747248	0.212024588128291	SLAD-2PE_vs_SHAD	18.4153492886364	18.3302690920243	18.3344090554876	18.3179081264232	18.5434952652225	18.1427042078197	18.2454085100743	18.2319450617346	18.27284983161	NA	18.8239609772194	18.4119277391938	18.2867896283043	18.2377392526994	18.3444996930186	18.3603128763147
Quinic acid	191.05594	0.0005053854071147	0.702698217646969	SLAD-2PE_vs_SHAD	19.1462771940706	18.6805532849861	18.7683225711775	19.2534090948775	18.6092891653252	18.397614744091	18.3118212333522	18.2210131260191	18.9318655802214	18.9364445502766	19.1053295807453	19.376891428132	18.5073023401266	18.3708202583901	18.3962317787985	18.3232144184707
Maleic acid	150.97996	0.136918527803138	0.180556230231794	SLAD-2PE_vs_SHAD	18.3965665832434	18.4966459876589	18.2239443457333	18.3775994291567	18.3335338021489	18.3225658012976	18.3055431048161	18.2294546712253	NA	18.3576304715534	18.4252967919455	18.6520644618124	18.3356285696526	18.3860068597832	18.3942619742249	18.4624296099073
N2-Succinyl-L-ornithine	231.09823	0.00274334463534559	0.576870077609847	SLAD-2PE_vs_SHAD	18.5361172890052	18.7106816994347	18.7629870599184	18.434290748001	NA	NA	18.3764687717386	18.2860876967763	NA	NA	18.8818369648053	18.9344596589293	18.386949548942	18.3492263045974	18.3261285269245	18.3790582394527
L-Fucose-1P	199.03812	0.989649654273628	-0.00219920269812235	SLAD-2PE_vs_SHAD	18.5835027997807	18.5323813951233	18.6441562705321	18.728005170759	18.4150441118605	NA	18.495018027699	NA	18.6064119012109	18.3725909549492	NA	18.3794927450847	18.2697883637705	18.3349093797945	18.2963069752294	NA
Pantothenic acid	218.10331	0.142673432386697	0.277791723379725	SLAD-2PE_vs_SHAD	NA	NA	18.3002286928392	18.2411091931986	NA	18.4181021242799	NA	18.4857037130845	NA	18.7148132290887	18.5744289407043	18.8998417563926	18.3208251891097	NA	NA	18.5058017417175
Fagopyritol A1	341.10862	0.0108924466440535	0.863801908679282	SLAD-2PE_vs_SHAD	18.4545535353197	18.2838872469318	18.7094444549826	18.6811525445055	NA	NA	NA	18.371101447963	NA	NA	19.2507517505996	19.2190549626849	NA	18.2673975623933	NA	18.4938432684243
L-Galactose	179.05604	0.0201962133816242	0.43187269535003	SLAD-2PE_vs_SHAD	18.7633039351872	18.766669199118	18.3694161585576	18.5638903644547	18.2660273489165	NA	18.501232445482	18.2851009180828	18.5511194273162	18.7049520908174	18.7884160424625	19.0861508374459	NA	18.3828042985771	18.2338430318154	18.3935220531615
Diketogulonic acid	191.01982	9.46194803232764e-09	3.5007935785867	SLAD-2PE_vs_SHAD	26.8143844250904	26.2331365406343	26.7103275286834	26.4882439913549	22.7860127697579	22.6467761989102	23.8437267728997	22.8521195418507	26.7302030473832	26.1809787076117	26.6097854703116	26.6108423724587	22.1050778367411	22.0106810744121	22.5406517867635	22.3598840129271
Deoxyguanosine	302.06623	3.82868285450827e-07	2.41694596916118	SLAD-2PE_vs_SHAD	23.6188949009891	24.3592796209699	23.7448712644734	24.2040447049901	21.2959483503844	22.2056964695615	21.5010821951721	22.3561085035205	24.4794233610968	24.4728204778854	24.0478923387712	24.0264832175298	23.3000153412762	23.8192093493805	23.6532202229432	23.5544024248783
Hydrogen phosphate	132.94637	5.31301237168961e-07	0.892756432945383	SLAD-2PE_vs_SHAD	22.5293324972854	22.6715658179607	22.6155193940551	22.5510859153319	21.8956534509554	21.5276819370328	21.6600698251814	21.6421740146399	22.6461455269894	22.5394043966831	22.4912069738028	22.6198480621156	22.1633053006363	21.8946719398717	21.940820059758	21.8777215392514
2_6-diaminohexanoic acid	181.07497	4.8131658946714e-05	0.561095103629555	SLAD-2PE_vs_SHAD	18.8075400549877	19.0085596589934	18.8994395833542	18.7962192359046	18.4480565146782	18.3982039158746	18.4718784099593	18.3272053341399	19.1198426539742	18.8882801619651	19.0554814530356	18.8261203201953	18.3963061273696	18.4855107814139	18.241535903251	18.4028195734495
Stearic acid	283.26391	0.778282284701738	0.084206473613559	SLAD-2PE_vs_SHAD	18.4776672383336	NA	18.3046362131359	18.5174627643263	18.3737631910413	18.4208090812786	NA	NA	NA	18.3691312643919	18.5938539551552	NA	18.4448549156437	NA	NA	NA
2-Isopropylmalic acid	175.06127	2.93536464676275e-07	2.06650583010067	SLAD-2PE_vs_SHAD	20.673823336196	20.9531383332278	20.5473965719646	20.7741380847131	19.1358219435163	18.6771103176051	18.5615237533192	18.4977053685472	20.3102792675421	21.0086074122728	20.7871217857001	21.0321762378755	20.0087396603704	19.294253698757	19.3012332789925	19.3785975179731
Uridine	243.06233	2.13280552194058e-06	1.16698970652585	SLAD-2PE_vs_SHAD	20.0709673484886	19.9987265851515	19.7922879779325	19.9355514628877	18.5780451297796	18.7734482691988	NA	NA	19.7694773606196	19.6796543006432	20.0600659680095	19.8617479947879	18.495939240655	18.5039735905016	18.351198362365	18.5005824737233
Dambonitol	243.06471	0.467499091432564	0.223101619047121	SLAD-2PE_vs_SHAD	NA	18.2457669336909	NA	18.3127280545126	18.2847769283823	NA	NA	NA	18.6940974394977	NA	18.2928284058367	18.5367097969539	NA	NA	NA	18.3569392755456
Glycerylphosphorylethanolamine	214.04846	0.0038738073622841	0.565014097292639	SLAD-2PE_vs_SHAD	19.6836860069125	19.2543157046343	19.6422484402518	18.9257062827503	19.1244156351759	19.2073645035893	19.0912006133629	19.3726432186862	19.8267385749177	19.6259094598179	19.8184692750019	19.7845630502474	20.3973171368915	20.6578358293176	20.4489657913943	20.4104527682189
L-Arginine	173.10431	0.323548054240558	0.315321541052512	SLAD-2PE_vs_SHAD	19.0468234144358	19.0917022938947	19.3058028672039	18.8191104578125	18.9124872789855	18.5083935746806	18.849351076739	18.4042041917021	19.3289219813824	18.6740086970938	19.2313211284112	18.7014704794298	19.6407774656982	18.5327721029033	18.8264713532502	18.6910784606709
Trimethadione	142.05111	0.927958329597149	-0.0240299621231124	SLAD-2PE_vs_SHAD	18.4604272009731	18.7179293883893	18.6707325389515	18.3172350380202	18.2862348258692	18.2476763545687	18.4632959859025	18.7234801148463	18.525193966464	18.5270389796381	18.2466522603348	18.3256822262573	18.3626543461038	18.6957465657358	18.9503777398523	18.7158898969104
L-Leucine	130.08621	0.806093368131472	0.0350203511845173	SLAD-2PE_vs_SHAD	18.3361041942551	18.2825020606977	18.3628593943297	18.2283608018527	18.340487872325	18.3391957277666	18.2503338074774	18.3356504608048	NA	18.3422305582476	18.3667153779478	18.3453660186384	18.4718169131955	18.3993254389313	18.3817215544816	18.4155726674297
5-Keto-D-gluconate	229.01211	0.115401350429501	0.305730293796362	SLAD-2PE_vs_SHAD	NA	18.5183944310986	19.154116990692	18.6336786491576	18.3825257481931	18.4382810078579	NA	18.2912265974151	18.6444251255937	18.5717847129423	18.8692472047867	18.6201752698177	18.9854604688313	18.8577313460364	19.2164801248483	18.9947128503128
L-Threo-3-Phenylserine	180.06651	0.0232952592850907	0.307754927159479	SLAD-2PE_vs_SHAD	18.5632792879518	18.4997265065069	18.5387683652008	18.3572609507842	NA	18.3595428468395	18.4189500121475	18.3289021698995	18.6027211111776	18.6930018119535	18.4786040741107	18.9332194165783	18.4720940425166	18.4287503593535	18.4592042598503	18.3574410870784
L-Homoserine	154.02766	4.26204793017306e-08	1.36917850402689	SLAD-2PE_vs_SHAD	19.5968867224731	20.0503671562946	19.8010682663497	19.6040842279888	18.5461313137238	18.4098609230536	18.4223080305279	18.2427363502792	19.7986061698575	19.8452059927314	19.7369778501557	19.7169606209475	18.8011877038159	18.6041857275835	18.5108978184085	18.5721440559689
L-2-(Hydroxymethyl)-1_2_3_4-butanetetrol	187.03789	0.444120207467263	-0.253560854767926	SLAD-2PE_vs_SHAD	18.9463370386581	18.3796386598393	19.2913776458551	19.7436627861924	18.8839003491548	18.5731192061968	18.7993866695128	18.6653557907826	18.5373531927061	18.68804440748	18.2613394765325	18.4207815198566	19.0320612650732	19.5945900111838	19.600303026337	19.6313654389516
gamma-Glutamylalanine	253.06061	0.665834715782311	-0.0903785598110787	SLAD-2PE_vs_SHAD	18.3481951603616	18.3693806112017	18.3709149516581	18.3129329658389	18.5597709241075	18.3793294711245	18.5045785987214	18.3477940820132	NA	NA	NA	18.3574897091806	NA	18.3170433388826	18.2308701067356	18.3112985382762
5-Aminopentanoic acid	152.04902	0.602108144797303	0.0706127473454714	SLAD-2PE_vs_SHAD	18.4585756572087	18.3919322242378	18.4337332381091	18.3437705056379	18.3328706176727	18.4071864196709	18.4681638940162	18.2829811818525	18.2333433824347	18.5579728841125	18.4876690658376	18.4946677702092	NA	18.4107403418707	18.218354952583	18.2953756452407
Ascorbic acid	175.02496	0.591055247178368	-0.0871209627524792	SLAD-2PE_vs_SHAD	18.4275062416507	NA	18.3298105515056	18.5009684118554	18.3557296943925	NA	NA	18.4612720089987	18.3673487142494	18.2561612858921	NA	18.3406296666879	18.2857977154043	18.3294269216115	NA	18.3418226751243
Aspartyl-Hydroxyproline	281.05473	7.99292304206541e-06	1.73920545796809	SLAD-2PE_vs_SHAD	20.1102224778285	19.8798165761379	20.006147656554	20.0881663320603	NA	18.2321496098879	NA	NA	19.8213193368163	19.9326897378467	20.0549713162855	20.0764398804753	18.8868403129995	NA	NA	NA
Cysteinyl-Glutamate	249.05497	0.602108144797303	0.101227257276559	SLAD-2PE_vs_SHAD	18.5400298015729	NA	NA	18.3971268480902	NA	18.2573282507987	18.3238701784754	18.4866042254299	NA	18.4499624471924	NA	18.4643605038301	NA	18.3657061316971	18.5820419760137	18.4026921057858
4-(2-Aminophenyl)-2_4-dioxobutanoic acid	206.04645	0.872396717217715	-0.0496095411908151	SLAD-2PE_vs_SHAD	18.3982050445995	19.0894539140546	NA	18.3656413793607	18.3635869929902	18.2893773035092	18.6186807462374	18.5949565207257	NA	18.5413427353514	18.4100087675896	18.2997710460834	18.7300902204122	18.6691455495461	18.7312901272464	18.8222707275429
Citrulline	174.09037	0.425704740035731	0.195926338458776	SLAD-2PE_vs_SHAD	18.3715087213247	18.1422206199436	18.3518660888459	18.3909141886475	18.5486678788201	18.286690446673	18.3898903668193	NA	NA	NA	NA	18.6043425692296	18.4800533642791	18.2649777766465	18.2703608757018	NA
2-Keto-glutaramic acid	144.03037	0.803462641240347	0.0560507630389075	SLAD-2PE_vs_SHAD	18.4252381477369	18.797580673978	18.4620527231682	18.3588000656786	18.3807432406564	18.5218400433278	18.2693691178203	18.4968237867674	18.5850510574092	18.4518588339641	18.3041858440563	18.5518835052979	18.5993927477791	18.4052773700132	18.4386841710551	18.3142609868361
Coumaric acid	163.04022	2.75609666661509e-05	0.980009284811334	SLAD-2PE_vs_SHAD	19.4518155508533	19.2995600211097	19.438050938409	18.7670623783865	18.4489458762845	18.6087867957039	18.5120857440552	18.0888954746645	19.3535244199877	19.2739354127959	19.4773251007925	19.4739660963773	18.4876284561192	18.4899519299014	18.5706610729596	18.5376355164817
Prolyl-Hydroxyproline	227.10321	0.860223603803847	0.041059653429496	SLAD-2PE_vs_SHAD	18.4047992118336	18.3323305085656	18.2900516539667	NA	NA	18.4603190768295	18.444622337189	18.4484126220045	NA	18.3943719625416	NA	18.5899833683327	NA	18.4229219314761	NA	18.4116933197272
Pantetheine	313.09869	0.0459860506165957	0.782007156642713	SLAD-2PE_vs_SHAD	NA	18.9512975734659	19.5416215633522	18.7735367146662	NA	NA	18.443855436798	18.1743811414248	NA	18.8201400711738	19.0098441510388	19.4433921150498	NA	NA	18.6169237476988	NA
Cytidine monophosphate	322.04451	0.860223603803847	-0.0430605601445393	SLAD-2PE_vs_SHAD	NA	NA	18.4882299183791	18.3363430845028	NA	18.5499430670697	18.7339858365848	18.4273703173904	NA	NA	18.5992358127231	18.4555092143511	18.5253629124767	18.5709508250796	18.6187869235224	18.4393320041044
Fructose 1_6-bisphosphate	338.98863	0.860223603803847	-0.0891305897734789	SLAD-2PE_vs_SHAD	18.390718560824	NA	NA	18.505739903599	NA	NA	NA	18.5247611412336	NA	NA	NA	18.4356305514601	18.3284072365698	NA	NA	NA
L-beta-aspartyl-L-threonine	233.07824	0.805304913081624	0.0753208824165199	SLAD-2PE_vs_SHAD	NA	18.8850930928107	18.548391119816	18.3669163855592	18.3125352993051	18.3429378795215	NA	NA	18.2210936930558	18.499084343557	18.4507522976607	18.4412995530458	NA	18.3557941921346	18.3166245361004	NA
3-(3_5-Dihydroxyphenyl)-2-propenoic acid	179.03545	0.0375667556809913	0.616749054229338	SLAD-2PE_vs_SHAD	19.0619583005423	18.7344950219978	19.3052149439295	18.7001555722878	18.3143063908981	18.3974379196469	18.2454286697659	18.4334587346696	18.6167729118999	NA	19.6764382091383	18.6000098278851	18.5564775643865	18.3886104438235	18.2888400380216	18.3955202111563
Phosphodimethylethanolamine	168.04341	0.986437700120419	-0.00669788396901794	SLAD-2PE_vs_SHAD	18.5627910531049	18.4301525233372	18.4795207624851	18.3786015033312	18.2679141860613	18.3443313521912	18.2722679113748	18.5145801617916	18.310021940171	NA	18.2298227944316	18.4893818220544	18.2268058322281	18.1896656822952	18.2721960277637	18.3294343754945
Ciceritol	553.15407	0.943227673516879	-0.0303765573056189	SLAD-2PE_vs_SHAD	18.5838264072914	18.6956820781692	NA	18.4377021534622	NA	18.5696861057353	NA	18.5673042870366	NA	NA	NA	18.5381186390803	18.4152959683095	NA	NA	18.7985083243229
Hydantoin-5-propionic acid	171.04151	0.841204056437242	0.0542729553223609	SLAD-2PE_vs_SHAD	18.3509026251546	NA	18.3924904549318	NA	NA	18.1975174753611	18.4706842189163	18.2959814736774	18.4040422036087	NA	18.3472924856725	NA	18.3594738786676	18.5694455845514	18.4975254043927	18.333076097822
L-2-Amino-3-oxobutanoic acid	152.01186	0.583697812391158	0.0586746704566856	SLAD-2PE_vs_SHAD	18.4328641438369	18.4015172285687	18.3511564679228	18.4012630269263	18.3718234684511	NA	18.3365033664539	18.3365609896427	18.3902710654109	18.3694557233744	18.4393659801334	18.4287896789717	18.2976830590804	18.4079530499921	18.3528241613991	18.4021675754268
Pyroglutamylglycine	185.05735	0.985132308216932	-0.0119466488841589	SLAD-2PE_vs_SHAD	18.6948430802737	18.4876684826056	18.4264721646738	18.6973092811188	NA	18.6894861806663	18.3175220875455	18.2056111742487	NA	18.2273405449501	18.50906712649	18.4403718243678	NA	18.3132576035574	NA	18.2696894603227
Ophthalmic acid	288.11968	0.989649654273628	0.00364160990104878	SLAD-2PE_vs_SHAD	NA	18.525714937794	NA	18.349300672206	18.327989601124	18.4510315126405	18.7057301805064	NA	18.4282673811018	NA	NA	18.5688500348809	18.3761468474657	NA	18.3716138459156	18.5862987906876
2-Phenylethyl octanoate	247.17147	0.860223603803847	-0.0371804318954716	SLAD-2PE_vs_SHAD	18.5813059669881	NA	NA	NA	18.3590152551739	18.3437892349491	18.4114007546056	18.3614348789866	18.3172423819703	18.3462168160964	NA	NA	NA	18.4332773280431	NA	NA
Cysteinyl-Hydroxyproline	269.03769	0.540728330255111	0.129843138514346	SLAD-2PE_vs_SHAD	18.4740198898836	18.9315125912953	18.7775293359138	NA	18.2988403652829	18.4949108329485	18.3628777919317	18.3996081366324	18.7368399871613	NA	18.342182917814	18.4776843556644	18.3266707676731	NA	18.7424446471329	18.4882840285575
gamma-Glutamyl-beta-aminopropiononitrile	234.06511	0.231926209517993	0.244236162099785	SLAD-2PE_vs_SHAD	NA	18.3108407760197	18.4682595286862	18.3167075715023	18.5020083662125	18.3986370908805	18.443483203902	18.3033254100457	NA	NA	NA	18.65609967986	NA	NA	NA	18.3453713569904
5'-Methylthioadenosine	332.05818	0.860223603803847	0.0691638089256585	SLAD-2PE_vs_SHAD	NA	18.4541419907153	18.43428106016	18.7454562396342	18.4861574541664	NA	18.3456955246298	NA	NA	18.2498214150271	18.4810340704632	18.724415409481	18.4571808337402	NA	18.2224271623302	NA
Serylaspartic acid	219.06305	0.716039023999412	0.0725167926945431	SLAD-2PE_vs_SHAD	NA	18.4869480988342	18.4748801284208	18.5357265252406	NA	18.4789381160913	18.3167089881211	NA	NA	18.4928340956139	18.4951685096931	18.4230184290952	NA	18.5817243588127	NA	NA
Threoninyl-Isoleucine	267.11378	0.85972374951239	-0.06638666244611	SLAD-2PE_vs_SHAD	NA	NA	NA	18.3782034985623	NA	NA	18.3608916328753	18.5802024025894	NA	18.4017841684476	NA	18.4065365421248	NA	NA	18.3695804927728	NA
Glycylprolylhydroxyproline	284.12633	0.927958329597149	0.0352878921782853	SLAD-2PE_vs_SHAD	NA	18.4066409046208	NA	NA	18.3224440623854	NA	NA	NA	NA	18.3013775612687	NA	18.4140863478586	NA	NA	NA	18.5217291487026
D-Glucose	203.05261	2.21221433754441e-06	1.70880687313991	SLAD-2PE_vs_SHAD	25.9396582569893	25.8038223500814	26.0090212976412	25.6980651435598	23.7347663934384	25.0295918314618	24.2140429251499	24.3984046065799	26.2393430701506	25.9893803005899	26.0090446631088	25.9742652153404	25.0871993334302	24.9115796624339	24.9652038805734	24.7588116615363
Adenosine	268.10407	1.67836705375545e-05	1.67791599419735	SLAD-2PE_vs_SHAD	25.3030269365407	25.6235154536501	25.5151151793433	25.7201106188072	23.3546439945283	24.4187826291799	24.0010128531811	24.640451269592	25.9640066961079	26.0300097054439	25.6322839904649	25.5002543312539	25.1329820525768	25.6417694703037	25.6672167533665	25.6596835975899
Glycerophosphocholine	280.09196	0.00714617080317025	0.360010417965661	SLAD-2PE_vs_SHAD	22.991668338473	23.2109376278188	23.1386107540258	23.1149840167226	23.0580389125073	22.8885076700737	22.7832897623097	23.2045948084452	23.4841365076456	23.3941197841569	23.2276987170719	23.2685178163241	23.9152483485082	24.055548914819	24.0281361150391	24.1236739801114
L-Leucine_negative	154.0838	1.88044264969877e-07	1.23423560104792	SLAD-2PE_vs_SHAD	23.6523832544429	24.133448046437	23.7912775056583	23.640109042347	22.6689113826339	22.7333485626685	22.9234045399057	22.6768658906724	24.1871747753692	23.922285573108	23.8344927181799	23.9955197134151	23.3006085728852	23.3089390315821	23.1792014640997	23.1659226276185
L-Phenylalanine	188.06829	1.05892468173247e-07	1.61923622787781	SLAD-2PE_vs_SHAD	22.986335843901	23.5148832922201	23.3097681422565	23.0885959465803	22.0503879769531	21.7669137496298	21.6221771152652	21.7436099360144	23.6795768000734	23.4081058189693	23.3437578872865	23.2285931830445	22.8118216918029	22.6874341688109	22.5302135416015	22.4012266789907
L-Valine	118.08639	0.0375667556809913	0.790127268446447	SLAD-2PE_vs_SHAD	20.7135313246917	20.3332538201609	20.982435413306	20.0712366633506	20.5700867688424	19.4331101721566	19.9437761193838	19.5090360575646	20.9249476789148	20.2701862377206	21.0999152984226	20.3214689766751	20.9782140889721	20.0680797326513	20.2670675840951	20.3934117878079
L-Acetopine_negative	233.12436	0.00202799129250979	-1.90241530562403	SLAD-2PE_vs_SHAD	20.1467241727557	21.7290832883105	20.4144325169788	19.5863698957996	22.8795656766526	21.4097616884225	21.9704819059	23.3040888706109	20.7557900943413	20.5911457391618	19.8795002290334	20.7278008565535	23.1214660067554	22.5705914462924	23.1203292465486	22.9828534196783
hydroxyvalerylglycine	214.04743	0.215566393234334	0.246586865776212	SLAD-2PE_vs_SHAD	18.4321343315795	18.579975556368	18.3939285959547	NA	18.3649207747695	18.4614740117404	NA	18.4457722116643	NA	NA	18.4341718687435	18.907113194925	18.4017881788163	18.5224588105925	18.6899601218556	18.5638421864736
Citric acid	230.99023	0.136918527803138	1.36274157862791	SLAD-2PE_vs_SHAD	21.3851006907148	19.2458529100556	21.0816343112421	20.1957309998146	NA	NA	19.1075847916792	NA	20.2839675612114	20.005628817485	21.1695520587603	20.4221570437718	18.6427038506256	18.2438601272164	18.1639003259702	NA
L-Glutamic acid	186.01645	0.00381020221575528	0.779075896514662	SLAD-2PE_vs_SHAD	19.6689503806112	19.2686786431172	19.8436991828663	19.1031617662361	18.8652657505993	18.2997501667223	19.2693849963752	18.933975026622	19.5528009490187	19.6715398989827	19.6046297613833	19.6557089169928	18.8612723776902	19.0497093693431	19.341151657344	19.3261038447297
L-Tyrosine	204.06297	3.4856314025032e-05	1.18203241790857	SLAD-2PE_vs_SHAD	21.5539071711637	22.1065924648184	21.8940501191122	21.7523591594403	21.1779568021151	20.7128776010762	20.4339374217457	20.9728085332351	22.2225720379446	22.0642405979358	21.9981609558081	21.7407364381179	22.0528411342817	21.6017566353993	21.480542995397	21.5255323304577
L-Lysine	147.11278	5.31301237168961e-07	1.49687179212687	SLAD-2PE_vs_SHAD	22.3237661529338	22.2748839313729	22.4051631190681	22.2535376860086	20.4108880928784	21.1180858862105	21.0332717364848	20.914181902449	22.4266731256807	22.4032516401342	22.4032166079673	22.2307734127479	20.5985630034225	20.6843418151469	20.4637598595638	20.0387141720182
L-Tryptophan	243.05279	6.77928159219538e-10	2.56487772299518	SLAD-2PE_vs_SHAD	20.8522352286096	21.2048322028634	21.0647831741544	20.9803598631852	18.609333009153	18.6116982858357	18.6910580415116	NA	21.1795891200538	21.3467690759121	21.1443817371511	21.1382234075308	18.816493279414	19.1621128913594	18.9730008134678	18.5977850286888
L-Glutamine	169.05827	0.425704740035731	0.193298277515865	SLAD-2PE_vs_SHAD	19.9802508170745	20.378327286932	20.2921494475008	20.1647194002808	20.3040999453922	20.447205547307	19.9754413582646	20.0121530075679	20.6243288978236	20.444811876246	20.3173754965704	20.1255766979551	20.4261915917178	21.1907642629602	20.9561333425022	20.7154536567615
Ornithine	133.09705	0.210221140487859	-0.462286615319012	SLAD-2PE_vs_SHAD	18.5993330385219	18.470108297884	19.4655914179804	18.3763529488388	19.2443245074892	18.5344469856036	18.511794337626	19.2232357112581	18.5340772150217	18.7298627020771	18.2301648543591	18.170550309243	20.4527827151098	19.4685348880762	19.6036432829336	20.1076847405445
Serylvaline	205.11826	0.105623437985959	0.523250029985356	SLAD-2PE_vs_SHAD	20.4607574922654	20.7078466015783	20.6377647268397	19.6358061819701	19.8909074489507	19.3024960066908	19.5120099336886	20.3928846478955	20.3871291510688	20.3886188904497	20.0706791187034	20.3448709969452	19.7662570775017	20.1007616498656	20.2167759152667	19.9184542817463
(S)-10_16-Dihydroxyhexadecanoic acid	327.19287	0.181901800735973	0.719802860526887	SLAD-2PE_vs_SHAD	20.1038149424158	19.854419455776	20.0364221582167	19.0578915280802	19.8621647420858	19.625991475653	18.8231304264585	18.6619740849058	20.7616647499262	18.9859858177098	20.4384465921236	19.666375011451	19.6549271822195	19.3190357314436	18.6204607579604	18.5343042501126
Creatinine	152.02293	0.00745958023110193	0.528706031262537	SLAD-2PE_vs_SHAD	18.623817474675	19.1111669665622	18.3010890126921	18.6027152106203	18.4834913580779	18.3914308420962	18.3446675727318	18.4365149356427	18.9092885520892	18.804901145401	19.2415159921807	18.8152231439278	18.5668313485991	NA	18.5010291595758	18.5643252087298
Saccharopine_negative	277.14083	0.860223603803847	0.0759745316285745	SLAD-2PE_vs_SHAD	19.5688111556461	19.716768448576	19.5308664844753	19.3165002703615	19.8063477911073	19.5346883301253	19.1880612857571	19.0765965021562	19.780584737535	19.111854090851	19.679275566064	19.3378776412102	19.9174582442089	19.8653152858558	19.3266399233624	19.0075463938373
Hypoxanthine	175.00174	0.42453179104794	0.210452378581298	SLAD-2PE_vs_SHAD	NA	18.8679585937178	18.7559384609998	18.4186437268872	18.8074136041366	18.424249376035	18.4847705111843	18.9591815720677	18.6027482745822	NA	19.0433889300567	18.9919312286727	19.4090994948639	19.6690643547826	19.9657515099096	19.6704622574695
D-Proline	154.02626	3.04485978435893e-05	0.905347111650691	SLAD-2PE_vs_SHAD	19.2095886721356	19.0036380737846	19.2143236594232	19.008231054855	18.3806644447772	18.2988601093412	18.5891887573288	18.1530324114742	18.890041731295	19.4489227653034	19.1965581497017	19.5076115232241	18.4647198754693	18.2858207048571	18.1938186628596	18.4202236232787
Deoxycytidine	228.09786	0.107955439037884	0.473694851487743	SLAD-2PE_vs_SHAD	19.6786865882582	20.2644320094187	20.126665694241	19.9217921445395	19.7999037201176	19.3424020135806	19.274227325022	19.7271321653482	20.3005641481294	20.0476686393395	19.6887550308577	20.0014568116928	21.0361541662974	19.8884433819217	20.1587591338023	20.4923317459459
N-Acetyldopamine	196.09667	0.467499091432564	0.245220499301396	SLAD-2PE_vs_SHAD	19.3793394711621	20.3510144689764	19.9445579006051	19.5216963115581	19.6226103176979	19.5301578899473	19.3216586450266	19.9062870406303	20.2408682783512	19.9519080142166	19.4065187799228	19.7623008180169	20.5053901744801	19.7555187672838	19.8982263725098	20.0085868451351
5-Butyltetrahydro-2-oxo-3-furancarboxylic acid	209.0784	0.755548382519757	-0.142368182200396	SLAD-2PE_vs_SHAD	19.9891207313273	19.6578848811274	20.0187284122456	19.3179383544399	20.4352022658355	20.2967174607284	19.9649613928172	19.7143370979368	20.3421961912841	19.4643039311518	20.2034553082953	19.8317900577853	20.3585118386185	20.0644838968701	19.7312002540036	19.4970043668194
Argininic acid	198.08542	0.803462641240347	0.078085387379172	SLAD-2PE_vs_SHAD	18.7601620497568	18.4215745916975	18.8238379553408	18.4830997153179	18.8858354007692	18.4910448862544	18.5442127773561	18.8035169770234	18.9929117268005	18.5720665219613	18.6187961936449	18.8531771485131	19.3517156478287	19.0715530657765	19.3173092190908	18.7872770806022
Ne_Ne dimethyllysine	175.14408	0.00411296220225522	0.768065554292612	SLAD-2PE_vs_SHAD	19.1588058604548	18.4799164212611	19.3073448852444	19.3769747833546	18.5663489998812	NA	18.5286095769677	18.313607237324	19.1106411918717	19.3432468469516	19.2575200255808	19.2389419049968	18.442219107006	18.2781813322459	NA	NA
L-Methionine	150.05819	0.185387366182885	0.717926694927218	SLAD-2PE_vs_SHAD	18.7140731676601	19.4524094980267	18.1815446843911	18.2166131843758	18.449556004502	18.6262568181179	18.4873820021641	18.2928475949275	19.7460697633248	18.4754028567816	18.1035624574938	20.4027141218201	18.4985904098878	18.6712429637774	18.4608109896977	18.5903750559979
(alpha-keto-dimethyl-delta-N_N-Dimethylguanidynol) valeric acid	202.11857	0.540728330255111	0.146257579889813	SLAD-2PE_vs_SHAD	18.677182112051	18.3320388098233	18.7826507484193	18.6388906376206	18.4830334294909	NA	NA	18.3526504633618	18.4197702110685	NA	18.6806352628933	18.5918931049865	18.2868911803343	NA	NA	NA
Alanyl-Leucine	225.12112	0.185613745886853	0.203936185864599	SLAD-2PE_vs_SHAD	NA	NA	18.610780366229	18.6064237078479	18.4770244031545	18.3625676814535	NA	NA	18.6008234902307	18.4729207342818	18.6129195522876	18.8082651358742	18.5273125992846	18.3785978940728	18.3132622244866	18.3832975341454
Leucyl-Valine_negative	231.17037	0.0232952592850907	0.760542674790674	SLAD-2PE_vs_SHAD	19.35736194266	18.7268995069224	19.4761674929452	18.466736851762	18.4794859224444	NA	NA	18.6320347549285	19.0914323520742	19.4002084535155	19.3823421672586	19.3912290810602	18.6248896544139	18.4173719177235	NA	18.4153241281335
Glycerol	131.0104	4.21002050646913e-05	-1.53027916542696	SLAD-2PE_vs_SHAD	18.4605688018495	18.3223666344027	18.4312247408061	18.7810356225794	19.7008414954612	19.9011947821859	19.8553923619518	20.2435388444783	18.2631146171733	18.6389421304591	18.3398203043059	18.3379737704311	19.3425478818179	20.0827141059415	20.4613572320817	20.7572998395325
5-Acetamidovalerate	182.07874	0.989649654273628	-0.00573486583860472	SLAD-2PE_vs_SHAD	19.7319111419129	19.5520506919274	19.9919544782465	19.4702768558275	19.8122484912185	19.6813135488106	19.5834841963414	19.5847711828577	20.129732075332	19.3496860850751	19.7456447317799	19.4138150636868	19.7106997758586	19.6346977862411	19.3869029156011	19.4529624817519
Dihydroneopterin phosphate	336.07101	0.000471109491475846	1.00275199073755	SLAD-2PE_vs_SHAD	NA	19.1606229271458	19.1283543201331	19.2163250945872	18.2887116827415	18.3843281812145	NA	18.1989915529301	NA	18.9042825320358	19.3217136576205	19.6542911994425	NA	18.3826360141528	NA	18.4897449547412
Deoxyribose	173.02092	0.0119532664841557	0.383241551342543	SLAD-2PE_vs_SHAD	18.6405212475103	18.8263706384039	18.5717084278577	18.805196657089	18.418817242481	18.4307089369217	18.5719318555256	18.3382520805844	19.1073688483997	18.5771032886213	18.6418893547498	18.9663148291121	18.2913503112785	18.2291450480565	18.3575015493428	18.4027141153463
2_2_4_4_-Tetramethyl-6-(1-oxopropyl)-1_3_5-cyclohexanetrione	261.10961	0.98816287646899	-0.013740779711032	SLAD-2PE_vs_SHAD	19.2040535879573	19.3212591304647	19.2981607023938	18.728240701104	19.5034001293636	19.3497348616817	19.1899669349688	18.52699331621	19.4876223724084	18.6785558830248	19.1197924506643	19.2291614172826	19.3678979013206	18.8044278195184	18.7633425674205	18.9709620376303
Homocitric acid	229.03206	9.27955227729185e-06	1.74347487240425	SLAD-2PE_vs_SHAD	20.5161206804222	19.6065230953385	20.6474725134934	20.5092292594634	NA	18.3469240539992	18.5190578801093	18.2367427653364	20.4210865183426	19.8357006939779	20.2970640063625	19.890347870194	18.3277676560206	18.5770970451765	18.5251295513317	18.4731072291284
Pyroglutamic acid_negative	152.03186	0.989649654273628	-0.00189498875732141	SLAD-2PE_vs_SHAD	19.7823720623058	19.5529641980479	19.8665003139123	19.4895871525355	20.0531743720536	19.9222767551428	19.3638933188779	19.7038265963402	19.9312144269505	19.611631748217	19.9186561896392	19.5740887225784	20.0250515680808	19.9362028610684	20.0053498484624	19.7420730373939
L-Kynurenine	231.07477	0.429696755588359	-0.146315331141444	SLAD-2PE_vs_SHAD	18.328159936168	NA	18.3912023335669	18.4178617356506	18.7909009566128	18.4559297058871	NA	18.438876320238	18.3441124185127	18.487061574363	NA	NA	18.2500456399833	18.3588833270392	18.4278860010344	18.3959226757904
2-Keto-6-acetamidocaproate	210.07368	0.167570315116747	0.469901108632783	SLAD-2PE_vs_SHAD	19.7713952289911	21.0593612920323	19.8671364910531	20.4301290348899	19.3470592259628	19.8764326103332	19.3370827625226	19.7457182252823	20.1214533345865	20.3208339800189	19.5054262305109	20.2381837135159	19.9908229491252	20.2008685510756	20.0380808580767	19.8228705421127
D-Ribose	173.04228	3.65703315519242e-05	-0.834651530302587	SLAD-2PE_vs_SHAD	18.8242052724625	18.8878390922343	18.7358634779329	18.7242501028007	19.5036879147752	19.8564978245269	19.3726438525722	19.7921766178407	18.9851437877688	18.652568500287	18.5864468512566	18.9622409491923	20.3895640093125	20.26191096143	20.1451210850929	20.0525918547809
1-(3-Aminopropyl)-4-aminobutanal	145.13387	0.0375667556809913	0.317624051475274	SLAD-2PE_vs_SHAD	18.6722167045661	NA	18.5755306348208	18.3190679063428	18.3049073365759	18.2997903894512	18.3294577122564	18.4067618674111	18.5783068639886	18.6104109297142	18.9919485017229	18.43074721617	18.3581467265842	18.4079066142826	18.4200024700765	18.2281148376163
Valyl-Isoleucine	253.15118	0.680605773396458	-0.0532800987880364	SLAD-2PE_vs_SHAD	18.37439193943	18.4972788278779	18.3904369357169	18.3893620972842	18.6000045545547	18.3223345925244	18.4340122924758	18.3559423150387	18.3933171167762	18.3585774783623	18.3835973715371	18.363681392766	18.508800478488	18.5828654940888	18.6288561375391	NA
Heptyl acetate	181.1193	0.0929170957157655	-0.364335755863987	SLAD-2PE_vs_SHAD	19.0805319296634	18.8358379210769	19.5113554388622	18.8885788556458	19.4231567529419	19.54565535202	19.5572309139174	19.0538080764266	19.1890492201934	19.0697989740936	18.8642851526449	18.9993747249181	19.2726251849405	19.5556127616778	19.2752834113562	18.9681091010649
D-Alanine	128.01045	0.00316237204794936	-0.452098904966505	SLAD-2PE_vs_SHAD	18.4016917797116	18.7093575293879	18.3250120619885	18.3622163029088	19.0176525833714	18.7856762741712	18.7107165690646	19.1175915273615	18.3833812389911	18.5427576982672	18.436000941528	18.4611014553163	19.165771828494	19.4244700397027	19.4336013652595	19.3977244018328
Cnidiol C	193.12005	0.897568080635815	-0.0677169002076781	SLAD-2PE_vs_SHAD	18.4937694458343	18.6807881993065	19.1656131539381	18.5154028224823	19.3304389388194	18.9766919685081	19.3063793598539	18.8456414422814	19.6050125584509	18.9125364388246	18.8464200452025	18.824315066154	19.4980208781829	19.9048111674853	18.721322536234	18.9190863337826
N-Acetylornithine	197.08971	0.898409885663557	0.0514424597020877	SLAD-2PE_vs_SHAD	19.4611907344158	19.7322644097284	19.4361644531138	19.7108366146587	19.7350804816835	18.8560375120882	19.7070285858728	19.2333981031441	19.7477104520928	19.0827261041281	19.5807113717017	19.3261665936743	20.135476705622	19.6505677873345	19.4396889159161	19.5290644486934
3-Dehydroxycarnitine	146.11765	1.86291209644708e-07	1.27839485190901	SLAD-2PE_vs_SHAD	19.7683587286832	20.0586583087332	19.922243720131	19.638838141387	18.5682170768349	18.6544213559539	18.6340928701945	18.6032007044474	20.0895765107933	19.8034186120489	19.7590263637627	19.9214899284618	19.2128564516013	18.7198724195014	18.8227381410473	18.8802275707361
Symmetric dimethylarginine	203.1504	7.99292304206541e-06	1.08565442587496	SLAD-2PE_vs_SHAD	19.6379767851813	19.2730932399222	19.6904803612737	19.7750988539288	18.5467378907703	18.2761484887879	18.7383932946895	18.1965638783772	19.5304691060401	19.4350721380481	19.5541157689496	19.580804243087	18.7505382148849	18.5269939332585	18.2345899538295	18.4836370550748
Arginyl-Threonine	276.16743	0.872396717217715	-0.0479836618041567	SLAD-2PE_vs_SHAD	18.5772334139212	18.3867554766437	18.6952465178434	18.374930112058	NA	18.49858084265	NA	NA	18.5071882554536	18.420512871333	18.5522910522022	18.3223965443946	NA	18.3083640264066	18.2298967887311	18.3990904639295
Menthyl ethylene glycol carbonate	267.1567	0.872396717217715	0.0563370740320863	SLAD-2PE_vs_SHAD	19.125074836051	18.5319332881179	18.9477499483357	18.7217996257328	18.9458154959041	18.8468439500416	19.0356994096692	18.518969824501	18.9495971158304	18.5751662049118	19.3566360555624	18.6912775999398	19.1974450019234	19.0134590399824	19.2040654416874	18.7188601001998
Cytidine monophosphate_negative	346.04085	0.540728330255111	-0.216723311637466	SLAD-2PE_vs_SHAD	NA	NA	18.6975266913728	NA	18.9992322287133	NA	NA	18.9906550658353	NA	NA	18.5152194816736	19.0412211896	NA	NA	19.2714247229997	NA
D-Xylose	189.01619	0.925234845328436	0.0191385491861631	SLAD-2PE_vs_SHAD	18.449039780095	18.4188037559355	18.3912771183328	NA	18.4079485375362	18.51892290912	18.6032141778578	18.3215841130463	18.461717408427	18.4397542770343	18.4353806633069	18.5913715855367	18.5047853206432	18.7995779337723	18.4164487287528	18.5707135453988
L-Asparagine	171.01894	0.840586730308463	0.074237103805082	SLAD-2PE_vs_SHAD	18.5614683388171	18.6029840351475	18.5755056788548	18.3847894722971	19.1442349335432	18.3156489265259	18.5913954507891	18.5046571625166	18.7728812753153	18.5914471489552	18.4809934579442	19.0075630063804	18.7712258725736	18.741797376285	18.4386371585491	18.3937054224365
Valyl-Proline	215.13905	0.0678038545251497	0.586973053398069	SLAD-2PE_vs_SHAD	19.1114741378553	18.3180556032198	19.3356422934339	18.545997948809	NA	18.5133351309	18.3874085792299	NA	19.114776880275	18.9454248526521	19.2272727419434	18.8619051589816	18.4909658428074	18.4420897815289	NA	18.3681525893553
Prolyl-Alanine	209.08977	0.13157061796158	0.381852117839944	SLAD-2PE_vs_SHAD	18.6281157593735	19.0407496363793	18.6090886203476	NA	18.2090935295582	NA	NA	18.6272793490444	18.9209107881091	18.954818268213	18.5243866151015	NA	18.5887213167201	18.7629100122033	18.7392542053561	18.6158817338445
gamma-Glutamyl-beta-aminopropiononitrile_negative	200.10334	0.925234845328436	-0.0330455225670825	SLAD-2PE_vs_SHAD	18.5723425020386	18.6752133605813	18.9646759253835	18.6125285930256	18.4225996640802	18.2990839521879	18.5756008451095	18.3883375042664	NA	18.5936380883128	18.2614801026622	18.3099617155567	18.606855065991	18.8232534011484	19.3886417580364	19.1054635525644
4-Acetamido-2-aminobutanoic acid	161.09254	0.860223603803847	0.0586823263693184	SLAD-2PE_vs_SHAD	18.3754882564688	18.4290581441265	18.5283896594375	18.6419544001125	18.4798315577944	18.9064113020908	18.8808050929811	18.3637345473533	18.7716519425918	18.8234990685617	18.498932958102	18.7714278364413	18.3677255568463	19.0935274048336	19.0665241701719	18.7323401003698
L-Aspartic acid	134.04461	0.467499091432564	0.143586632827368	SLAD-2PE_vs_SHAD	18.5778165636847	18.3536281274956	18.5366015967909	18.4118739969082	18.2486213077693	NA	18.3326298855465	18.4866270701916	18.4321629003679	18.5019048395809	18.8912440996924	18.1728723763448	18.3510310366894	18.3432045310311	18.2677591836988	18.2993607989923
L-Serine	144.00608	0.39721121199316	0.120896713714107	SLAD-2PE_vs_SHAD	18.5114605677488	18.8136946941973	18.5460708756533	18.6241133116986	18.3923668396497	18.4838258879323	18.2654197209076	18.2690570342627	NA	18.4717425807299	18.5624721986178	18.3864774738589	18.299676214244	18.3752737367698	18.2764921954492	18.4667071531032
Diaminopimelic acid	213.08583	0.476558939738539	0.449345409916258	SLAD-2PE_vs_SHAD	NA	NA	19.0759109039382	18.5266684365787	NA	18.4052683203483	18.3519476000413	NA	18.5436059242163	NA	18.9861133605173	18.9541408255996	20.0913487154976	NA	18.4977203357877	19.8658419073416
Aspartyl-Lysine	262.14016	0.00316237204794936	0.764383067301093	SLAD-2PE_vs_SHAD	19.1673018957999	19.3892702277723	19.4984507476195	18.936968342246	18.4784909692666	NA	NA	18.5293491975007	19.5389735504296	19.2042551916138	19.1258461541187	19.2041377065767	18.8971084997391	18.6260822358633	18.4464408241117	NA
Tyramine glucuronide	336.10518	0.238171165096866	0.336692446305609	SLAD-2PE_vs_SHAD	NA	18.5125401972188	18.4472119715861	NA	NA	18.3302037214181	NA	NA	18.463420276439	NA	18.7005611903241	18.836707036408	18.5743738270812	NA	18.7053006270363	18.3285744444526
1_2-Benzoquinone	131.01037	0.000915522627183491	-0.903683781950843	SLAD-2PE_vs_SHAD	18.437871954434	NA	18.3346376033577	18.2771302504169	19.3454996966289	19.2459127431442	19.1774780160152	19.1156536093355	18.2834149673733	18.3305909692109	18.2781690434725	18.3776339572636	18.6064303068051	19.2337210676843	19.8267523223425	18.9830819459516
N1-Methyl-4-pyridone-3-carboxamide	175.04713	0.927958329597149	0.0241792739887039	SLAD-2PE_vs_SHAD	18.6562849328798	18.7084698577913	18.64798490342	18.568861229699	18.8353826879214	18.5658184153554	NA	NA	19.0157320672036	18.4617889054603	18.8119189414368	18.6096793884075	18.6436049876231	18.4948240074992	18.4273113092617	18.5790274029143
3-Methylhistidine	170.09236	0.238171165096866	0.290558781067695	SLAD-2PE_vs_SHAD	18.8972708061288	19.6389477147398	19.2479996943274	19.1565558651915	18.799415109216	18.9655782655371	18.8829934467558	19.0788264130408	19.3845324532594	19.3377952215616	19.3518361319196	18.81488455208	19.8430419664544	19.1599409106441	19.1503817594199	19.5610951481678
N-Acetylputrescine	131.11766	0.344410286329119	0.168985628245174	SLAD-2PE_vs_SHAD	18.601961154868	18.3807979985056	18.5445138974962	18.3686210369309	NA	18.5042320477951	18.353301435335	18.3587123876451	18.5414384804689	18.4956834306846	18.8719270420811	18.3885547207797	18.3797188081244	18.4476628785503	18.3444840464091	18.7225699140845
L-Glutamic acid	146.04597	0.000426594093204472	-0.795954545851281	SHAD_vs_SHAD-2PE	22.1557112018055	22.1512667734229	22.0030534870297	21.9144238026158	22.0037561480156	21.5271748852655	21.3102271317972	21.7012442782384	21.8117923731391	22.0937957635117	22.1848897795123	22.0395202624744	22.329214696826	22.4638502559008	22.4502637215344	22.4828919524607
Glutathione	306.07656	0.0230062269013474	-0.71475104039985	SHAD_vs_SHAD-2PE	21.9523238722647	20.9868072670211	21.5672894955589	21.3897137754208	22.5898779137995	21.8298767375079	22.014041373128	22.16242117641	21.6958610331696	21.0277377717572	21.7498163231791	21.7246566676558	22.9719118438968	22.6789929097877	22.8586361478011	22.9456804609592
(R)-mevalonate	147.06629	0.00399492211533119	-0.647351977706883	SHAD_vs_SHAD-2PE	20.2511160923746	20.6351293274768	19.8649736388893	20.328096566337	18.8809373258948	18.9399580086592	18.7348431623435	18.7112506658216	20.2119514241378	20.4512452345499	20.4457502105462	20.6810292847922	19.5397177004277	19.4202320934115	19.5982268387121	19.2982204409953
2'-Deoxyguanosine 5'-monophosphate	346.05593	0.0453181301017587	-0.426907489637479	SHAD_vs_SHAD-2PE	18.9748458388827	19.079925658131	18.620800383752	18.8130354479193	21.0312113158042	20.8108636638927	20.3375577712442	20.9766882530164	18.9871856590617	18.7664712691266	18.97962320513	19.0336662099504	21.04105002128	21.397247470652	21.3003882195363	21.1252652510391
D-Aspartic acid	132.03024	0.279729430577631	-0.302013354601399	SHAD_vs_SHAD-2PE	21.3427180548259	21.5226786697999	21.7856050049897	21.5242278338354	19.7479772967589	19.4162237763346	19.1976154205947	19.2362498973901	21.9575384186833	21.8252251628574	21.3557615014165	21.8141170836494	19.8351661048762	20.0428796188693	19.5390550145562	19.3890190711822
Saccharopine	275.12493	0.895928879505422	-0.0715149226418923	SHAD_vs_SHAD-2PE	19.0683405266375	19.1104531029529	18.8226269203427	18.6618463322529	NA	NA	NA	18.4110653857453	18.6550701511376	18.9141560413769	18.8748669170123	19.2317335481167	18.5905309202389	NA	18.4579647784867	18.399245226436
(S)-2-Aceto-2-hydroxybutanoic acid	145.05074	0.29293703219283	-0.326595095233476	SHAD_vs_SHAD-2PE	19.1873129189157	19.688601970381	18.8714569634651	19.0061407058107	19.3076454515124	18.5723780237712	19.1246717726965	19.0605929991301	19.1442896262563	19.1895893818282	19.1076545737048	19.5652484931602	19.162451223635	19.5751055110121	19.5029277046769	19.13118418872
L-Histidine	190.03884	0.0522680623876184	-0.645200229973732	SHAD_vs_SHAD-2PE	20.2128316134403	20.6923773895118	20.263302215177	20.2226642034185	19.0375065149993	19.1835482428774	18.671258377881	18.9139699551236	20.8204634350997	19.9662894225293	20.3497204162381	20.2624969644587	20.2515012766048	19.4744323405539	19.047697800678	19.6134525929395
N-Acetyl-L-glutamate 5-semialdehyde	172.06172	0.0259405895192331	-0.977903522568326	SHAD_vs_SHAD-2PE	18.8072572041478	19.9349476057482	18.3775211178744	18.389093703185	18.6802495023818	18.5663650230295	18.5783900364479	19.0732000669491	18.8947718498378	18.6736552637544	18.653623193382	18.9806751131371	19.1043038547693	20.1036837157869	19.9844748930357	19.6173562554896
N-Carbamoylsarcosine	167.02305	0.000429601470075302	-0.953558119413199	SHAD_vs_SHAD-2PE	18.480634387686	18.3872725547899	18.5439041631448	18.3964094565954	NA	18.3509804407355	18.4221085998753	18.4928459902656	18.4034330847693	NA	18.2370605468707	18.4463713150784	19.3178061983027	19.7137794990895	19.5378478023765	18.9327123523862
Gulonic acid	195.05077	0.895928879505422	0.0754962812839395	SHAD_vs_SHAD-2PE	19.5586357811751	20.0254074017054	19.068040168292	19.7200132736011	18.5701628069141	18.3646807094994	18.545498264178	18.0065819155314	19.4615217557135	19.6018047070013	19.4202868546752	20.3477104791021	18.3393423028389	18.2531269826546	NA	NA
5-Phenyl-1_3-oxazinane-2_4-dione	190.05027	0.334274673867882	-0.292351816789488	SHAD_vs_SHAD-2PE	18.518233850917	19.3282311852312	18.492071363749	NA	18.3566151407176	18.2912978380269	18.4476259835063	18.4604903684878	18.4539100732179	NA	18.3508147206082	18.3729544716983	18.478880568684	18.7664798004455	18.7987170792929	NA
D-4-Hydroxy-2-oxoglutarate	196.98594	0.92690992921007	-0.0184604177975913	SHAD_vs_SHAD-2PE	18.3530432578484	18.5878355186112	18.2871840049794	18.2356365082071	18.4582080286598	18.3712058899647	NA	18.4891075390432	18.3546237468902	18.2359025697011	18.3477575748693	NA	18.4744630095906	18.2798380958381	18.5561331091373	18.5214360668479
Pantetheine 4'-phosphate	357.08867	0.707046433861967	0.135834518777497	SHAD_vs_SHAD-2PE	19.7321693917331	19.2297913842966	19.4995993597788	19.4691538865797	18.7949164504868	18.3899462316984	NA	NA	19.5537706367578	19.3617623901972	19.7514464929357	19.7838263470104	NA	18.5682998328494	18.2967305356336	18.5047600984623
Cyclic pyranopterin monophosphate	362.05082	0.0157912620798285	-0.472946427681237	SHAD_vs_SHAD-2PE	NA	18.9015940329227	19.0751671782873	18.8532854000224	18.6644332031182	18.8030557823438	18.5465197937961	18.6234015980101	18.8616752069676	NA	18.9946326633633	19.1487268695261	19.1697019553826	19.4999636946441	18.9044924637452	18.9550379742212
Pyroglutamic acid	128.0355	0.936156566445962	-0.0164471013714937	SHAD_vs_SHAD-2PE	18.4153492886364	18.3302690920243	18.3344090554876	18.3179081264232	18.5434952652225	18.1427042078197	18.2454085100743	18.2319450617346	18.27284983161	NA	18.8239609772194	18.4119277391938	18.2867896283043	18.2377392526994	18.3444996930186	18.3603128763147
Quinic acid	191.05594	0.95182437015745	-0.0144576317495861	SHAD_vs_SHAD-2PE	19.1462771940706	18.6805532849861	18.7683225711775	19.2534090948775	18.6092891653252	18.397614744091	18.3118212333522	18.2210131260191	18.9318655802214	18.9364445502766	19.1053295807453	19.376891428132	18.5073023401266	18.3708202583901	18.3962317787985	18.3232144184707
Maleic acid	150.97996	0.577886608508958	-0.0968074085200428	SHAD_vs_SHAD-2PE	18.3965665832434	18.4966459876589	18.2239443457333	18.3775994291567	18.3335338021489	18.3225658012976	18.3055431048161	18.2294546712253	NA	18.3576304715534	18.4252967919455	18.6520644618124	18.3356285696526	18.3860068597832	18.3942619742249	18.4624296099073
N2-Succinyl-L-ornithine	231.09823	0.895928879505422	-0.0290624207217043	SHAD_vs_SHAD-2PE	18.5361172890052	18.7106816994347	18.7629870599184	18.434290748001	NA	NA	18.3764687717386	18.2860876967763	NA	NA	18.8818369648053	18.9344596589293	18.386949548942	18.3492263045974	18.3261285269245	18.3790582394527
L-Fucose-1P	199.03812	0.448444553044271	0.154696163514959	SHAD_vs_SHAD-2PE	18.5835027997807	18.5323813951233	18.6441562705321	18.728005170759	18.4150441118605	NA	18.495018027699	NA	18.6064119012109	18.3725909549492	NA	18.3794927450847	18.2697883637705	18.3349093797945	18.2963069752294	NA
Pantothenic acid	218.10331	0.895928879505422	0.0385894532685853	SHAD_vs_SHAD-2PE	NA	NA	18.3002286928392	18.2411091931986	NA	18.4181021242799	NA	18.4857037130845	NA	18.7148132290887	18.5744289407043	18.8998417563926	18.3208251891097	NA	NA	18.5058017417175
Fagopyritol A1	341.10862	0.972393405405391	-0.0095189674458247	SHAD_vs_SHAD-2PE	18.4545535353197	18.2838872469318	18.7094444549826	18.6811525445055	NA	NA	NA	18.371101447963	NA	NA	19.2507517505996	19.2190549626849	NA	18.2673975623933	NA	18.4938432684243
L-Galactose	179.05604	0.95182437015745	0.0140637763091398	SHAD_vs_SHAD-2PE	18.7633039351872	18.766669199118	18.3694161585576	18.5638903644547	18.2660273489165	NA	18.501232445482	18.2851009180828	18.5511194273162	18.7049520908174	18.7884160424625	19.0861508374459	NA	18.3828042985771	18.2338430318154	18.3935220531615
Diketogulonic acid	191.01982	0.0230062269013474	0.778085143143663	SHAD_vs_SHAD-2PE	26.8143844250904	26.2331365406343	26.7103275286834	26.4882439913549	22.7860127697579	22.6467761989102	23.8437267728997	22.8521195418507	26.7302030473832	26.1809787076117	26.6097854703116	26.6108423724587	22.1050778367411	22.0106810744121	22.5406517867635	22.3598840129271
Deoxyguanosine	302.06623	8.78661026287526e-05	-1.74200295495997	SHAD_vs_SHAD-2PE	23.6188949009891	24.3592796209699	23.7448712644734	24.2040447049901	21.2959483503844	22.2056964695615	21.5010821951721	22.3561085035205	24.4794233610968	24.4728204778854	24.0478923387712	24.0264832175298	23.3000153412762	23.8192093493805	23.6532202229432	23.5544024248783
Hydrogen phosphate	132.94637	0.0316197261870747	-0.287734902926999	SHAD_vs_SHAD-2PE	22.5293324972854	22.6715658179607	22.6155193940551	22.5510859153319	21.8956534509554	21.5276819370328	21.6600698251814	21.6421740146399	22.6461455269894	22.5394043966831	22.4912069738028	22.6198480621156	22.1633053006363	21.8946719398717	21.940820059758	21.8777215392514
2_6-diaminohexanoic acid	181.07497	0.895928879505422	0.0297929472920195	SHAD_vs_SHAD-2PE	18.8075400549877	19.0085596589934	18.8994395833542	18.7962192359046	18.4480565146782	18.3982039158746	18.4718784099593	18.3272053341399	19.1198426539742	18.8882801619651	19.0554814530356	18.8261203201953	18.3963061273696	18.4855107814139	18.241535903251	18.4028195734495
Stearic acid	283.26391	0.895928879505422	-0.0475687794837221	SHAD_vs_SHAD-2PE	18.4776672383336	NA	18.3046362131359	18.5174627643263	18.3737631910413	18.4208090812786	NA	NA	NA	18.3691312643919	18.5938539551552	NA	18.4448549156437	NA	NA	NA
2-Isopropylmalic acid	175.06127	0.00997611396369729	-0.777665693276298	SHAD_vs_SHAD-2PE	20.673823336196	20.9531383332278	20.5473965719646	20.7741380847131	19.1358219435163	18.6771103176051	18.5615237533192	18.4977053685472	20.3102792675421	21.0086074122728	20.7871217857001	21.0321762378755	20.0087396603704	19.294253698757	19.3012332789925	19.3785975179731
Uridine	243.06233	0.291110579655216	0.212823282678013	SHAD_vs_SHAD-2PE	20.0709673484886	19.9987265851515	19.7922879779325	19.9355514628877	18.5780451297796	18.7734482691988	NA	NA	19.7694773606196	19.6796543006432	20.0600659680095	19.8617479947879	18.495939240655	18.5039735905016	18.351198362365	18.5005824737233
Dambonitol	243.06471	0.895928879505422	-0.0721623471632817	SHAD_vs_SHAD-2PE	NA	18.2457669336909	NA	18.3127280545126	18.2847769283823	NA	NA	NA	18.6940974394977	NA	18.2928284058367	18.5367097969539	NA	NA	NA	18.3569392755456
Glycerylphosphorylethanolamine	214.04846	1.02986025870139e-05	-1.27973688875204	SHAD_vs_SHAD-2PE	19.6836860069125	19.2543157046343	19.6422484402518	18.9257062827503	19.1244156351759	19.2073645035893	19.0912006133629	19.3726432186862	19.8267385749177	19.6259094598179	19.8184692750019	19.7845630502474	20.3973171368915	20.6578358293176	20.4489657913943	20.4104527682189
L-Arginine	173.10431	0.577886608508958	-0.254165815103818	SHAD_vs_SHAD-2PE	19.0468234144358	19.0917022938947	19.3058028672039	18.8191104578125	18.9124872789855	18.5083935746806	18.849351076739	18.4042041917021	19.3289219813824	18.6740086970938	19.2313211284112	18.7014704794298	19.6407774656982	18.5327721029033	18.8264713532502	18.6910784606709
Trimethadione	142.05111	0.279729430577631	-0.250995316853913	SHAD_vs_SHAD-2PE	18.4604272009731	18.7179293883893	18.6707325389515	18.3172350380202	18.2862348258692	18.2476763545687	18.4632959859025	18.7234801148463	18.525193966464	18.5270389796381	18.2466522603348	18.3256822262573	18.3626543461038	18.6957465657358	18.9503777398523	18.7158898969104
L-Leucine	130.08621	0.360893571587694	-0.100692176416068	SHAD_vs_SHAD-2PE	18.3361041942551	18.2825020606977	18.3628593943297	18.2283608018527	18.340487872325	18.3391957277666	18.2503338074774	18.3356504608048	NA	18.3422305582476	18.3667153779478	18.3453660186384	18.4718169131955	18.3993254389313	18.3817215544816	18.4155726674297
5-Keto-D-gluconate	229.01211	0.00565795296613155	-0.642918413018467	SHAD_vs_SHAD-2PE	NA	18.5183944310986	19.154116990692	18.6336786491576	18.3825257481931	18.4382810078579	NA	18.2912265974151	18.6444251255937	18.5717847129423	18.8692472047867	18.6201752698177	18.9854604688313	18.8577313460364	19.2164801248483	18.9947128503128
L-Threo-3-Phenylserine	180.06651	0.799531753297945	-0.0602407609041649	SHAD_vs_SHAD-2PE	18.5632792879518	18.4997265065069	18.5387683652008	18.3572609507842	NA	18.3595428468395	18.4189500121475	18.3289021698995	18.6027211111776	18.6930018119535	18.4786040741107	18.9332194165783	18.4720940425166	18.4287503593535	18.4592042598503	18.3574410870784
L-Homoserine	154.02766	0.215617117641605	-0.216844672048051	SHAD_vs_SHAD-2PE	19.5968867224731	20.0503671562946	19.8010682663497	19.6040842279888	18.5461313137238	18.4098609230536	18.4223080305279	18.2427363502792	19.7986061698575	19.8452059927314	19.7369778501557	19.7169606209475	18.8011877038159	18.6041857275835	18.5108978184085	18.5721440559689
L-2-(Hydroxymethyl)-1_2_3_4-butanetetrol	187.03789	0.0276926394307915	-0.734139431474674	SHAD_vs_SHAD-2PE	18.9463370386581	18.3796386598393	19.2913776458551	19.7436627861924	18.8839003491548	18.5731192061968	18.7993866695128	18.6653557907826	18.5373531927061	18.68804440748	18.2613394765325	18.4207815198566	19.0320612650732	19.5945900111838	19.600303026337	19.6313654389516
gamma-Glutamylalanine	253.06061	0.254048132135004	0.161464274360217	SHAD_vs_SHAD-2PE	18.3481951603616	18.3693806112017	18.3709149516581	18.3129329658389	18.5597709241075	18.3793294711245	18.5045785987214	18.3477940820132	NA	NA	NA	18.3574897091806	NA	18.3170433388826	18.2308701067356	18.3112985382762
5-Aminopentanoic acid	152.04902	0.731885365239018	0.0646435484049128	SHAD_vs_SHAD-2PE	18.4585756572087	18.3919322242378	18.4337332381091	18.3437705056379	18.3328706176727	18.4071864196709	18.4681638940162	18.2829811818525	18.2333433824347	18.5579728841125	18.4876690658376	18.4946677702092	NA	18.4107403418707	18.218354952583	18.2953756452407
Ascorbic acid	175.02496	0.700641049496584	0.0894850809822252	SHAD_vs_SHAD-2PE	18.4275062416507	NA	18.3298105515056	18.5009684118554	18.3557296943925	NA	NA	18.4612720089987	18.3673487142494	18.2561612858921	NA	18.3406296666879	18.2857977154043	18.3294269216115	NA	18.3418226751243
Aspartyl-Hydroxyproline	281.05473	0.0373061233421462	-0.65469070311164	SHAD_vs_SHAD-2PE	20.1102224778285	19.8798165761379	20.006147656554	20.0881663320603	NA	18.2321496098879	NA	NA	19.8213193368163	19.9326897378467	20.0549713162855	20.0764398804753	18.8868403129995	NA	NA	NA
Cysteinyl-Glutamate	249.05497	0.700641049496584	-0.0942125195975478	SHAD_vs_SHAD-2PE	18.5400298015729	NA	NA	18.3971268480902	NA	18.2573282507987	18.3238701784754	18.4866042254299	NA	18.4499624471924	NA	18.4643605038301	NA	18.3657061316971	18.5820419760137	18.4026921057858
4-(2-Aminophenyl)-2_4-dioxobutanoic acid	206.04645	0.270147400338217	-0.271548765321253	SHAD_vs_SHAD-2PE	18.3982050445995	19.0894539140546	NA	18.3656413793607	18.3635869929902	18.2893773035092	18.6186807462374	18.5949565207257	NA	18.5413427353514	18.4100087675896	18.2997710460834	18.7300902204122	18.6691455495461	18.7312901272464	18.8222707275429
Citrulline	174.09037	0.799531753297945	0.0699522252283202	SHAD_vs_SHAD-2PE	18.3715087213247	18.1422206199436	18.3518660888459	18.3909141886475	18.5486678788201	18.286690446673	18.3898903668193	NA	NA	NA	NA	18.6043425692296	18.4800533642791	18.2649777766465	18.2703608757018	NA
2-Keto-glutaramic acid	144.03037	0.912028517452337	-0.0222097717778986	SHAD_vs_SHAD-2PE	18.4252381477369	18.797580673978	18.4620527231682	18.3588000656786	18.3807432406564	18.5218400433278	18.2693691178203	18.4968237867674	18.5850510574092	18.4518588339641	18.3041858440563	18.5518835052979	18.5993927477791	18.4052773700132	18.4386841710551	18.3142609868361
Coumaric acid	163.04022	0.707046433861967	-0.106790771188475	SHAD_vs_SHAD-2PE	19.4518155508533	19.2995600211097	19.438050938409	18.7670623783865	18.4489458762845	18.6087867957039	18.5120857440552	18.0888954746645	19.3535244199877	19.2739354127959	19.4773251007925	19.4739660963773	18.4876284561192	18.4899519299014	18.5706610729596	18.5376355164817
Prolyl-Hydroxyproline	227.10321	0.895928879505422	0.0338103864060173	SHAD_vs_SHAD-2PE	18.4047992118336	18.3323305085656	18.2900516539667	NA	NA	18.4603190768295	18.444622337189	18.4484126220045	NA	18.3943719625416	NA	18.5899833683327	NA	18.4229219314761	NA	18.4116933197272
Pantetheine	313.09869	0.700641049496584	-0.307805458587371	SHAD_vs_SHAD-2PE	NA	18.9512975734659	19.5416215633522	18.7735367146662	NA	NA	18.443855436798	18.1743811414248	NA	18.8201400711738	19.0098441510388	19.4433921150498	NA	NA	18.6169237476988	NA
Cytidine monophosphate	322.04451	0.895928879505422	0.0318249073858787	SHAD_vs_SHAD-2PE	NA	NA	18.4882299183791	18.3363430845028	NA	18.5499430670697	18.7339858365848	18.4273703173904	NA	NA	18.5992358127231	18.4555092143511	18.5253629124767	18.5709508250796	18.6187869235224	18.4393320041044
Fructose 1_6-bisphosphate	338.98863	0.700641049496584	0.196353904663781	SHAD_vs_SHAD-2PE	18.390718560824	NA	NA	18.505739903599	NA	NA	NA	18.5247611412336	NA	NA	NA	18.4356305514601	18.3284072365698	NA	NA	NA
L-beta-aspartyl-L-threonine	233.07824	0.972393405405391	-0.00847277470423435	SHAD_vs_SHAD-2PE	NA	18.8850930928107	18.548391119816	18.3669163855592	18.3125352993051	18.3429378795215	NA	NA	18.2210936930558	18.499084343557	18.4507522976607	18.4412995530458	NA	18.3557941921346	18.3166245361004	NA
3-(3_5-Dihydroxyphenyl)-2-propenoic acid	179.03545	0.895928879505422	-0.0597041356018622	SHAD_vs_SHAD-2PE	19.0619583005423	18.7344950219978	19.3052149439295	18.7001555722878	18.3143063908981	18.3974379196469	18.2454286697659	18.4334587346696	18.6167729118999	NA	19.6764382091383	18.6000098278851	18.5564775643865	18.3886104438235	18.2888400380216	18.3955202111563
Phosphodimethylethanolamine	168.04341	0.577886608508958	0.0952479234093353	SHAD_vs_SHAD-2PE	18.5627910531049	18.4301525233372	18.4795207624851	18.3786015033312	18.2679141860613	18.3443313521912	18.2722679113748	18.5145801617916	18.310021940171	NA	18.2298227944316	18.4893818220544	18.2268058322281	18.1896656822952	18.2721960277637	18.3294343754945
Ciceritol	553.15407	0.907083714318111	-0.0384069499302839	SHAD_vs_SHAD-2PE	18.5838264072914	18.6956820781692	NA	18.4377021534622	NA	18.5696861057353	NA	18.5673042870366	NA	NA	NA	18.5381186390803	18.4152959683095	NA	NA	18.7985083243229
Hydantoin-5-propionic acid	171.04151	0.577886608508958	-0.118485852040141	SHAD_vs_SHAD-2PE	18.3509026251546	NA	18.3924904549318	NA	NA	18.1975174753611	18.4706842189163	18.2959814736774	18.4040422036087	NA	18.3472924856725	NA	18.3594738786676	18.5694455845514	18.4975254043927	18.333076097822
L-2-Amino-3-oxobutanoic acid	152.01186	0.89923733407278	-0.0168610199587	SHAD_vs_SHAD-2PE	18.4328641438369	18.4015172285687	18.3511564679228	18.4012630269263	18.3718234684511	NA	18.3365033664539	18.3365609896427	18.3902710654109	18.3694557233744	18.4393659801334	18.4287896789717	18.2976830590804	18.4079530499921	18.3528241613991	18.4021675754268
Pyroglutamylglycine	185.05735	0.731885365239018	0.112732948880129	SHAD_vs_SHAD-2PE	18.6948430802737	18.4876684826056	18.4264721646738	18.6973092811188	NA	18.6894861806663	18.3175220875455	18.2056111742487	NA	18.2273405449501	18.50906712649	18.4403718243678	NA	18.3132576035574	NA	18.2696894603227
Ophthalmic acid	288.11968	0.895928879505422	0.0502306034006459	SHAD_vs_SHAD-2PE	NA	18.525714937794	NA	18.349300672206	18.327989601124	18.4510315126405	18.7057301805064	NA	18.4282673811018	NA	NA	18.5688500348809	18.3761468474657	NA	18.3716138459156	18.5862987906876
2-Phenylethyl octanoate	247.17147	0.844496609537255	-0.0643672971142522	SHAD_vs_SHAD-2PE	18.5813059669881	NA	NA	NA	18.3590152551739	18.3437892349491	18.4114007546056	18.3614348789866	18.3172423819703	18.3462168160964	NA	NA	NA	18.4332773280431	NA	NA
Cysteinyl-Hydroxyproline	269.03769	0.657745008715363	-0.130073866088974	SHAD_vs_SHAD-2PE	18.4740198898836	18.9315125912953	18.7775293359138	NA	18.2988403652829	18.4949108329485	18.3628777919317	18.3996081366324	18.7368399871613	NA	18.342182917814	18.4776843556644	18.3266707676731	NA	18.7424446471329	18.4882840285575
gamma-Glutamyl-beta-aminopropiononitrile	234.06511	0.856920358004974	0.0664921607697408	SHAD_vs_SHAD-2PE	NA	18.3108407760197	18.4682595286862	18.3167075715023	18.5020083662125	18.3986370908805	18.443483203902	18.3033254100457	NA	NA	NA	18.65609967986	NA	NA	NA	18.3453713569904
5'-Methylthioadenosine	332.05818	0.886314343147096	0.0761224913629235	SHAD_vs_SHAD-2PE	NA	18.4541419907153	18.43428106016	18.7454562396342	18.4861574541664	NA	18.3456955246298	NA	NA	18.2498214150271	18.4810340704632	18.724415409481	18.4571808337402	NA	18.2224271623302	NA
Serylaspartic acid	219.06305	0.569809046518134	-0.183900806706475	SHAD_vs_SHAD-2PE	NA	18.4869480988342	18.4748801284208	18.5357265252406	NA	18.4789381160913	18.3167089881211	NA	NA	18.4928340956139	18.4951685096931	18.4230184290952	NA	18.5817243588127	NA	NA
Threoninyl-Isoleucine	267.11378	0.834665544478263	0.100966524959546	SHAD_vs_SHAD-2PE	NA	NA	NA	18.3782034985623	NA	NA	18.3608916328753	18.5802024025894	NA	18.4017841684476	NA	18.4065365421248	NA	NA	18.3695804927728	NA
Glycylprolylhydroxyproline	284.12633	0.700641049496584	-0.199285086317229	SHAD_vs_SHAD-2PE	NA	18.4066409046208	NA	NA	18.3224440623854	NA	NA	NA	NA	18.3013775612687	NA	18.4140863478586	NA	NA	NA	18.5217291487026
D-Glucose	203.05261	0.0393188313229244	-0.586497195335962	SHAD_vs_SHAD-2PE	25.9396582569893	25.8038223500814	26.0090212976412	25.6980651435598	23.7347663934384	25.0295918314618	24.2140429251499	24.3984046065799	26.2393430701506	25.9893803005899	26.0090446631088	25.9742652153404	25.0871993334302	24.9115796624339	24.9652038805734	24.7588116615363
Adenosine	268.10407	0.000426594093204472	-1.42169028183893	SHAD_vs_SHAD-2PE	25.3030269365407	25.6235154536501	25.5151151793433	25.7201106188072	23.3546439945283	24.4187826291799	24.0010128531811	24.640451269592	25.9640066961079	26.0300097054439	25.6322839904649	25.5002543312539	25.1329820525768	25.6417694703037	25.6672167533665	25.6596835975899
Glycerophosphocholine	280.09196	2.29997425287988e-06	-1.04704405128545	SHAD_vs_SHAD-2PE	22.991668338473	23.2109376278188	23.1386107540258	23.1149840167226	23.0580389125073	22.8885076700737	22.7832897623097	23.2045948084452	23.4841365076456	23.3941197841569	23.2276987170719	23.2685178163241	23.9152483485082	24.055548914819	24.0281361150391	24.1236739801114
L-Leucine_negative	154.0838	0.00565795296613155	-0.488035330076247	SHAD_vs_SHAD-2PE	23.6523832544429	24.133448046437	23.7912775056583	23.640109042347	22.6689113826339	22.7333485626685	22.9234045399057	22.6768658906724	24.1871747753692	23.922285573108	23.8344927181799	23.9955197134151	23.3006085728852	23.3089390315821	23.1792014640997	23.1659226276185
L-Phenylalanine	188.06829	0.000459647263800063	-0.811901825835861	SHAD_vs_SHAD-2PE	22.986335843901	23.5148832922201	23.3097681422565	23.0885959465803	22.0503879769531	21.7669137496298	21.6221771152652	21.7436099360144	23.6795768000734	23.4081058189693	23.3437578872865	23.2285931830445	22.8118216918029	22.6874341688109	22.5302135416015	22.4012266789907
L-Valine	118.08639	0.233828203356823	-0.562691018894757	SHAD_vs_SHAD-2PE	20.7135313246917	20.3332538201609	20.982435413306	20.0712366633506	20.5700867688424	19.4331101721566	19.9437761193838	19.5090360575646	20.9249476789148	20.2701862377206	21.0999152984226	20.3214689766751	20.9782140889721	20.0680797326513	20.2670675840951	20.3934117878079
L-Acetopine_negative	233.12436	0.52492977016531	-0.557835494422179	SHAD_vs_SHAD-2PE	20.1467241727557	21.7290832883105	20.4144325169788	19.5863698957996	22.8795656766526	21.4097616884225	21.9704819059	23.3040888706109	20.7557900943413	20.5911457391618	19.8795002290334	20.7278008565535	23.1214660067554	22.5705914462924	23.1203292465486	22.9828534196783
hydroxyvalerylglycine	214.04743	0.642076408599886	-0.120456658376483	SHAD_vs_SHAD-2PE	18.4321343315795	18.579975556368	18.3939285959547	NA	18.3649207747695	18.4614740117404	NA	18.4457722116643	NA	NA	18.4341718687435	18.907113194925	18.4017881788163	18.5224588105925	18.6899601218556	18.5638421864736
Citric acid	230.99023	0.592538567131466	0.757430023741772	SHAD_vs_SHAD-2PE	21.3851006907148	19.2458529100556	21.0816343112421	20.1957309998146	NA	NA	19.1075847916792	NA	20.2839675612114	20.005628817485	21.1695520587603	20.4221570437718	18.6427038506256	18.2438601272164	18.1639003259702	NA
L-Glutamic acid	186.01645	0.360893571587694	-0.302465327197044	SHAD_vs_SHAD-2PE	19.6689503806112	19.2686786431172	19.8436991828663	19.1031617662361	18.8652657505993	18.2997501667223	19.2693849963752	18.933975026622	19.5528009490187	19.6715398989827	19.6046297613833	19.6557089169928	18.8612723776902	19.0497093693431	19.341151657344	19.3261038447297
L-Tyrosine	204.06297	0.00308736521920844	-0.840773184340897	SHAD_vs_SHAD-2PE	21.5539071711637	22.1065924648184	21.8940501191122	21.7523591594403	21.1779568021151	20.7128776010762	20.4339374217457	20.9728085332351	22.2225720379446	22.0642405979358	21.9981609558081	21.7407364381179	22.0528411342817	21.6017566353993	21.480542995397	21.5255323304577
L-Lysine	147.11278	0.0551962773661041	0.422762191967813	SHAD_vs_SHAD-2PE	22.3237661529338	22.2748839313729	22.4051631190681	22.2535376860086	20.4108880928784	21.1180858862105	21.0332717364848	20.914181902449	22.4266731256807	22.4032516401342	22.4032166079673	22.2307734127479	20.5985630034225	20.6843418151469	20.4637598595638	20.0387141720182
L-Tryptophan	243.05279	0.223998005127251	-0.249984891065719	SHAD_vs_SHAD-2PE	20.8522352286096	21.2048322028634	21.0647831741544	20.9803598631852	18.609333009153	18.6116982858357	18.6910580415116	NA	21.1795891200538	21.3467690759121	21.1443817371511	21.1382234075308	18.816493279414	19.1621128913594	18.9730008134678	18.5977850286888
L-Glutamine	169.05827	0.0105823024896237	-0.637410748852488	SHAD_vs_SHAD-2PE	19.9802508170745	20.378327286932	20.2921494475008	20.1647194002808	20.3040999453922	20.447205547307	19.9754413582646	20.0121530075679	20.6243288978236	20.444811876246	20.3173754965704	20.1255766979551	20.4261915917178	21.1907642629602	20.9561333425022	20.7154536567615
Ornithine	133.09705	0.0126153765720099	-1.02971102117176	SHAD_vs_SHAD-2PE	18.5993330385219	18.470108297884	19.4655914179804	18.3763529488388	19.2443245074892	18.5344469856036	18.511794337626	19.2232357112581	18.5340772150217	18.7298627020771	18.2301648543591	18.170550309243	20.4527827151098	19.4685348880762	19.6036432829336	20.1076847405445
Serylvaline	205.11826	0.657745008715363	-0.225987721788659	SHAD_vs_SHAD-2PE	20.4607574922654	20.7078466015783	20.6377647268397	19.6358061819701	19.8909074489507	19.3024960066908	19.5120099336886	20.3928846478955	20.3871291510688	20.3886188904497	20.0706791187034	20.3448709969452	19.7662570775017	20.1007616498656	20.2167759152667	19.9184542817463
(S)-10_16-Dihydroxyhexadecanoic acid	327.19287	0.830721135435092	0.211133201841751	SHAD_vs_SHAD-2PE	20.1038149424158	19.854419455776	20.0364221582167	19.0578915280802	19.8621647420858	19.625991475653	18.8231304264585	18.6619740849058	20.7616647499262	18.9859858177098	20.4384465921236	19.666375011451	19.6549271822195	19.3190357314436	18.6204607579604	18.5343042501126
Creatinine	152.02293	0.700641049496584	-0.13003572849777	SHAD_vs_SHAD-2PE	18.623817474675	19.1111669665622	18.3010890126921	18.6027152106203	18.4834913580779	18.3914308420962	18.3446675727318	18.4365149356427	18.9092885520892	18.804901145401	19.2415159921807	18.8152231439278	18.5668313485991	NA	18.5010291595758	18.5643252087298
Saccharopine_negative	277.14083	0.799531753297945	-0.127816484529607	SHAD_vs_SHAD-2PE	19.5688111556461	19.716768448576	19.5308664844753	19.3165002703615	19.8063477911073	19.5346883301253	19.1880612857571	19.0765965021562	19.780584737535	19.111854090851	19.679275566064	19.3378776412102	19.9174582442089	19.8653152858558	19.3266399233624	19.0075463938373
Hypoxanthine	175.00174	0.000459647263800063	-1.00969063840047	SHAD_vs_SHAD-2PE	NA	18.8679585937178	18.7559384609998	18.4186437268872	18.8074136041366	18.424249376035	18.4847705111843	18.9591815720677	18.6027482745822	NA	19.0433889300567	18.9919312286727	19.4090994948639	19.6690643547826	19.9657515099096	19.6704622574695
D-Proline	154.02626	0.95182437015745	0.0142907141141677	SHAD_vs_SHAD-2PE	19.2095886721356	19.0036380737846	19.2143236594232	19.008231054855	18.3806644447772	18.2988601093412	18.5891887573288	18.1530324114742	18.890041731295	19.4489227653034	19.1965581497017	19.5076115232241	18.4647198754693	18.2858207048571	18.1938186628596	18.4202236232787
Deoxycytidine	228.09786	0.0105823024896237	-0.858005800974723	SHAD_vs_SHAD-2PE	19.6786865882582	20.2644320094187	20.126665694241	19.9217921445395	19.7999037201176	19.3424020135806	19.274227325022	19.7271321653482	20.3005641481294	20.0476686393395	19.6887550308577	20.0014568116928	21.0361541662974	19.8884433819217	20.1587591338023	20.4923317459459
N-Acetyldopamine	196.09667	0.235396355548817	-0.44675206652672	SHAD_vs_SHAD-2PE	19.3793394711621	20.3510144689764	19.9445579006051	19.5216963115581	19.6226103176979	19.5301578899473	19.3216586450266	19.9062870406303	20.2408682783512	19.9519080142166	19.4065187799228	19.7623008180169	20.5053901744801	19.7555187672838	19.8982263725098	20.0085868451351
5-Butyltetrahydro-2-oxo-3-furancarboxylic acid	209.0784	0.703400967592762	0.190004465251587	SHAD_vs_SHAD-2PE	19.9891207313273	19.6578848811274	20.0187284122456	19.3179383544399	20.4352022658355	20.2967174607284	19.9649613928172	19.7143370979368	20.3421961912841	19.4643039311518	20.2034553082953	19.8317900577853	20.3585118386185	20.0644838968701	19.7312002540036	19.4970043668194
Argininic acid	198.08542	0.0373061233421462	-0.450811242973788	SHAD_vs_SHAD-2PE	18.7601620497568	18.4215745916975	18.8238379553408	18.4830997153179	18.8858354007692	18.4910448862544	18.5442127773561	18.8035169770234	18.9929117268005	18.5720665219613	18.6187961936449	18.8531771485131	19.3517156478287	19.0715530657765	19.3173092190908	18.7872770806022
Ne_Ne dimethyllysine	175.14408	0.837644876417778	0.109321718431691	SHAD_vs_SHAD-2PE	19.1588058604548	18.4799164212611	19.3073448852444	19.3769747833546	18.5663489998812	NA	18.5286095769677	18.313607237324	19.1106411918717	19.3432468469516	19.2575200255808	19.2389419049968	18.442219107006	18.2781813322459	NA	NA
L-Methionine	150.05819	0.907083714318111	-0.09124424991235	SHAD_vs_SHAD-2PE	18.7140731676601	19.4524094980267	18.1815446843911	18.2166131843758	18.449556004502	18.6262568181179	18.4873820021641	18.2928475949275	19.7460697633248	18.4754028567816	18.1035624574938	20.4027141218201	18.4985904098878	18.6712429637774	18.4608109896977	18.5903750559979
(alpha-keto-dimethyl-delta-N_N-Dimethylguanidynol) valeric acid	202.11857	0.78877518534873	0.130950766092049	SHAD_vs_SHAD-2PE	18.677182112051	18.3320388098233	18.7826507484193	18.6388906376206	18.4830334294909	NA	NA	18.3526504633618	18.4197702110685	NA	18.6806352628933	18.5918931049865	18.2868911803343	NA	NA	NA
Alanyl-Leucine	225.12112	0.928313508783379	0.0191784793066567	SHAD_vs_SHAD-2PE	NA	NA	18.610780366229	18.6064237078479	18.4770244031545	18.3625676814535	NA	NA	18.6008234902307	18.4729207342818	18.6129195522876	18.8082651358742	18.5273125992846	18.3785978940728	18.3132622244866	18.3832975341454
Leucyl-Valine_negative	231.17037	0.895928879505422	0.0698984385961658	SHAD_vs_SHAD-2PE	19.35736194266	18.7268995069224	19.4761674929452	18.466736851762	18.4794859224444	NA	NA	18.6320347549285	19.0914323520742	19.4002084535155	19.3823421672586	19.3912290810602	18.6248896544139	18.4173719177235	NA	18.4153241281335
Glycerol	131.0104	0.635171683636436	-0.235737893824105	SHAD_vs_SHAD-2PE	18.4605688018495	18.3223666344027	18.4312247408061	18.7810356225794	19.7008414954612	19.9011947821859	19.8553923619518	20.2435388444783	18.2631146171733	18.6389421304591	18.3398203043059	18.3379737704311	19.3425478818179	20.0827141059415	20.4613572320817	20.7572998395325
5-Acetamidovalerate	182.07874	0.707046433861967	0.119138614943878	SHAD_vs_SHAD-2PE	19.7319111419129	19.5520506919274	19.9919544782465	19.4702768558275	19.8122484912185	19.6813135488106	19.5834841963414	19.5847711828577	20.129732075332	19.3496860850751	19.7456447317799	19.4138150636868	19.7106997758586	19.6346977862411	19.3869029156011	19.4529624817519
Dihydroneopterin phosphate	336.07101	0.707046433861967	-0.145513345484943	SHAD_vs_SHAD-2PE	NA	19.1606229271458	19.1283543201331	19.2163250945872	18.2887116827415	18.3843281812145	NA	18.1989915529301	NA	18.9042825320358	19.3217136576205	19.6542911994425	NA	18.3826360141528	NA	18.4897449547412
Deoxyribose	173.02092	0.608924390820797	0.119749772872169	SHAD_vs_SHAD-2PE	18.6405212475103	18.8263706384039	18.5717084278577	18.805196657089	18.418817242481	18.4307089369217	18.5719318555256	18.3382520805844	19.1073688483997	18.5771032886213	18.6418893547498	18.9663148291121	18.2913503112785	18.2291450480565	18.3575015493428	18.4027141153463
2_2_4_4_-Tetramethyl-6-(1-oxopropyl)-1_3_5-cyclohexanetrione	261.10961	0.707046433861967	0.165866229083573	SHAD_vs_SHAD-2PE	19.2040535879573	19.3212591304647	19.2981607023938	18.728240701104	19.5034001293636	19.3497348616817	19.1899669349688	18.52699331621	19.4876223724084	18.6785558830248	19.1197924506643	19.2291614172826	19.3678979013206	18.8044278195184	18.7633425674205	18.9709620376303
Homocitric acid	229.03206	0.837644876417778	-0.108200470599275	SHAD_vs_SHAD-2PE	20.5161206804222	19.6065230953385	20.6474725134934	20.5092292594634	NA	18.3469240539992	18.5190578801093	18.2367427653364	20.4210865183426	19.8357006939779	20.2970640063625	19.890347870194	18.3277676560206	18.5770970451765	18.5251295513317	18.4731072291284
Pyroglutamic acid_negative	152.03186	0.577886608508958	-0.166376568147768	SHAD_vs_SHAD-2PE	19.7823720623058	19.5529641980479	19.8665003139123	19.4895871525355	20.0531743720536	19.9222767551428	19.3638933188779	19.7038265963402	19.9312144269505	19.611631748217	19.9186561896392	19.5740887225784	20.0250515680808	19.9362028610684	20.0053498484624	19.7420730373939
L-Kynurenine	231.07477	0.254048132135004	0.203717916617425	SHAD_vs_SHAD-2PE	18.328159936168	NA	18.3912023335669	18.4178617356506	18.7909009566128	18.4559297058871	NA	18.438876320238	18.3441124185127	18.487061574363	NA	NA	18.2500456399833	18.3588833270392	18.4278860010344	18.3959226757904
2-Keto-6-acetamidocaproate	210.07368	0.291355828895108	-0.43658751907229	SHAD_vs_SHAD-2PE	19.7713952289911	21.0593612920323	19.8671364910531	20.4301290348899	19.3470592259628	19.8764326103332	19.3370827625226	19.7457182252823	20.1214533345865	20.3208339800189	19.5054262305109	20.2381837135159	19.9908229491252	20.2008685510756	20.0380808580767	19.8228705421127
D-Ribose	173.04228	0.0037408118602397	-0.581045425225312	SHAD_vs_SHAD-2PE	18.8242052724625	18.8878390922343	18.7358634779329	18.7242501028007	19.5036879147752	19.8564978245269	19.3726438525722	19.7921766178407	18.9851437877688	18.652568500287	18.5864468512566	18.9622409491923	20.3895640093125	20.26191096143	20.1451210850929	20.0525918547809
1-(3-Aminopropyl)-4-aminobutanal	145.13387	0.929699203384225	-0.0183133357162681	SHAD_vs_SHAD-2PE	18.6722167045661	NA	18.5755306348208	18.3190679063428	18.3049073365759	18.2997903894512	18.3294577122564	18.4067618674111	18.5783068639886	18.6104109297142	18.9919485017229	18.43074721617	18.3581467265842	18.4079066142826	18.4200024700765	18.2281148376163
Valyl-Isoleucine	253.15118	0.279729430577631	-0.14543393139024	SHAD_vs_SHAD-2PE	18.37439193943	18.4972788278779	18.3904369357169	18.3893620972842	18.6000045545547	18.3223345925244	18.4340122924758	18.3559423150387	18.3933171167762	18.3585774783623	18.3835973715371	18.363681392766	18.508800478488	18.5828654940888	18.6288561375391	NA
Heptyl acetate	181.1193	0.707046433861967	0.127055159066639	SHAD_vs_SHAD-2PE	19.0805319296634	18.8358379210769	19.5113554388622	18.8885788556458	19.4231567529419	19.54565535202	19.5572309139174	19.0538080764266	19.1890492201934	19.0697989740936	18.8642851526449	18.9993747249181	19.2726251849405	19.5556127616778	19.2752834113562	18.9681091010649
D-Alanine	128.01045	0.0086181293402012	-0.447482670330061	SHAD_vs_SHAD-2PE	18.4016917797116	18.7093575293879	18.3250120619885	18.3622163029088	19.0176525833714	18.7856762741712	18.7107165690646	19.1175915273615	18.3833812389911	18.5427576982672	18.436000941528	18.4611014553163	19.165771828494	19.4244700397027	19.4336013652595	19.3977244018328
Cnidiol C	193.12005	0.80187384855426	-0.146022301555544	SHAD_vs_SHAD-2PE	18.4937694458343	18.6807881993065	19.1656131539381	18.5154028224823	19.3304389388194	18.9766919685081	19.3063793598539	18.8456414422814	19.6050125584509	18.9125364388246	18.8464200452025	18.824315066154	19.4980208781829	19.9048111674853	18.721322536234	18.9190863337826
N-Acetylornithine	197.08971	0.400806962634014	-0.305813293694378	SHAD_vs_SHAD-2PE	19.4611907344158	19.7322644097284	19.4361644531138	19.7108366146587	19.7350804816835	18.8560375120882	19.7070285858728	19.2333981031441	19.7477104520928	19.0827261041281	19.5807113717017	19.3261665936743	20.135476705622	19.6505677873345	19.4396889159161	19.5290644486934
3-Dehydroxycarnitine	146.11765	0.0876336750390781	-0.293940643863859	SHAD_vs_SHAD-2PE	19.7683587286832	20.0586583087332	19.922243720131	19.638838141387	18.5682170768349	18.6544213559539	18.6340928701945	18.6032007044474	20.0895765107933	19.8034186120489	19.7590263637627	19.9214899284618	19.2128564516013	18.7198724195014	18.8227381410473	18.8802275707361
Symmetric dimethylarginine	203.1504	0.876009193459347	-0.0594789011056989	SHAD_vs_SHAD-2PE	19.6379767851813	19.2730932399222	19.6904803612737	19.7750988539288	18.5467378907703	18.2761484887879	18.7383932946895	18.1965638783772	19.5304691060401	19.4350721380481	19.5541157689496	19.580804243087	18.7505382148849	18.5269939332585	18.2345899538295	18.4836370550748
Arginyl-Threonine	276.16743	0.577886608508958	0.186130416294255	SHAD_vs_SHAD-2PE	18.5772334139212	18.3867554766437	18.6952465178434	18.374930112058	NA	18.49858084265	NA	NA	18.5071882554536	18.420512871333	18.5522910522022	18.3223965443946	NA	18.3083640264066	18.2298967887311	18.3990904639295
Menthyl ethylene glycol carbonate	267.1567	0.592538567131466	-0.196625225919263	SHAD_vs_SHAD-2PE	19.125074836051	18.5319332881179	18.9477499483357	18.7217996257328	18.9458154959041	18.8468439500416	19.0356994096692	18.518969824501	18.9495971158304	18.5751662049118	19.3566360555624	18.6912775999398	19.1974450019234	19.0134590399824	19.2040654416874	18.7188601001998
Cytidine monophosphate_negative	346.04085	0.642076408599886	-0.276481075725403	SHAD_vs_SHAD-2PE	NA	NA	18.6975266913728	NA	18.9992322287133	NA	NA	18.9906550658353	NA	NA	18.5152194816736	19.0412211896	NA	NA	19.2714247229997	NA
D-Xylose	189.01619	0.577886608508958	-0.109963947751655	SHAD_vs_SHAD-2PE	18.449039780095	18.4188037559355	18.3912771183328	NA	18.4079485375362	18.51892290912	18.6032141778578	18.3215841130463	18.461717408427	18.4397542770343	18.4353806633069	18.5913715855367	18.5047853206432	18.7995779337723	18.4164487287528	18.5707135453988
L-Asparagine	171.01894	0.895928879505422	0.0526426608826682	SHAD_vs_SHAD-2PE	18.5614683388171	18.6029840351475	18.5755056788548	18.3847894722971	19.1442349335432	18.3156489265259	18.5913954507891	18.5046571625166	18.7728812753153	18.5914471489552	18.4809934579442	19.0075630063804	18.7712258725736	18.741797376285	18.4386371585491	18.3937054224365
Valyl-Proline	215.13905	0.968953449540554	0.0166357838344169	SHAD_vs_SHAD-2PE	19.1114741378553	18.3180556032198	19.3356422934339	18.545997948809	NA	18.5133351309	18.3874085792299	NA	19.114776880275	18.9454248526521	19.2272727419434	18.8619051589816	18.4909658428074	18.4420897815289	NA	18.3681525893553
Prolyl-Alanine	209.08977	0.40945646630551	-0.25850537772973	SHAD_vs_SHAD-2PE	18.6281157593735	19.0407496363793	18.6090886203476	NA	18.2090935295582	NA	NA	18.6272793490444	18.9209107881091	18.954818268213	18.5243866151015	NA	18.5887213167201	18.7629100122033	18.7392542053561	18.6158817338445
gamma-Glutamyl-beta-aminopropiononitrile_negative	200.10334	0.0157912620798285	-0.559647953024072	SHAD_vs_SHAD-2PE	18.5723425020386	18.6752133605813	18.9646759253835	18.6125285930256	18.4225996640802	18.2990839521879	18.5756008451095	18.3883375042664	NA	18.5936380883128	18.2614801026622	18.3099617155567	18.606855065991	18.8232534011484	19.3886417580364	19.1054635525644
4-Acetamido-2-aminobutanoic acid	161.09254	0.642076408599886	-0.157333683000502	SHAD_vs_SHAD-2PE	18.3754882564688	18.4290581441265	18.5283896594375	18.6419544001125	18.4798315577944	18.9064113020908	18.8808050929811	18.3637345473533	18.7716519425918	18.8234990685617	18.498932958102	18.7714278364413	18.3677255568463	19.0935274048336	19.0665241701719	18.7323401003698
L-Aspartic acid	134.04461	0.895928879505422	0.0406205335662371	SHAD_vs_SHAD-2PE	18.5778165636847	18.3536281274956	18.5366015967909	18.4118739969082	18.2486213077693	NA	18.3326298855465	18.4866270701916	18.4321629003679	18.5019048395809	18.8912440996924	18.1728723763448	18.3510310366894	18.3432045310311	18.2677591836988	18.2993607989923
L-Serine	144.00608	0.983344971047591	-0.00186995420345326	SHAD_vs_SHAD-2PE	18.5114605677488	18.8136946941973	18.5460708756533	18.6241133116986	18.3923668396497	18.4838258879323	18.2654197209076	18.2690570342627	NA	18.4717425807299	18.5624721986178	18.3864774738589	18.299676214244	18.3752737367698	18.2764921954492	18.4667071531032
Diaminopimelic acid	213.08583	0.102526055639906	-1.1063623593475	SHAD_vs_SHAD-2PE	NA	NA	19.0759109039382	18.5266684365787	NA	18.4052683203483	18.3519476000413	NA	18.5436059242163	NA	18.9861133605173	18.9541408255996	20.0913487154976	NA	18.4977203357877	19.8658419073416
Aspartyl-Lysine	262.14016	0.700641049496584	-0.152623769854419	SHAD_vs_SHAD-2PE	19.1673018957999	19.3892702277723	19.4984507476195	18.936968342246	18.4784909692666	NA	NA	18.5293491975007	19.5389735504296	19.2042551916138	19.1258461541187	19.2041377065767	18.8971084997391	18.6260822358633	18.4464408241117	NA
Tyramine glucuronide	336.10518	0.642076408599886	-0.205879244771914	SHAD_vs_SHAD-2PE	NA	18.5125401972188	18.4472119715861	NA	NA	18.3302037214181	NA	NA	18.463420276439	NA	18.7005611903241	18.836707036408	18.5743738270812	NA	18.7053006270363	18.3285744444526
1_2-Benzoquinone	131.01037	0.895928879505422	0.0586396055850678	SHAD_vs_SHAD-2PE	18.437871954434	NA	18.3346376033577	18.2771302504169	19.3454996966289	19.2459127431442	19.1774780160152	19.1156536093355	18.2834149673733	18.3305909692109	18.2781690434725	18.3776339572636	18.6064303068051	19.2337210676843	19.8267523223425	18.9830819459516
N1-Methyl-4-pyridone-3-carboxamide	175.04713	0.577886608508958	0.164408624813806	SHAD_vs_SHAD-2PE	18.6562849328798	18.7084698577913	18.64798490342	18.568861229699	18.8353826879214	18.5658184153554	NA	NA	19.0157320672036	18.4617889054603	18.8119189414368	18.6096793884075	18.6436049876231	18.4948240074992	18.4273113092617	18.5790274029143
3-Methylhistidine	170.09236	0.0622633344537648	-0.496911637534101	SHAD_vs_SHAD-2PE	18.8972708061288	19.6389477147398	19.2479996943274	19.1565558651915	18.799415109216	18.9655782655371	18.8829934467558	19.0788264130408	19.3845324532594	19.3377952215616	19.3518361319196	18.81488455208	19.8430419664544	19.1599409106441	19.1503817594199	19.5610951481678
N-Acetylputrescine	131.11766	0.824035405065377	-0.0681936215336449	SHAD_vs_SHAD-2PE	18.601961154868	18.3807979985056	18.5445138974962	18.3686210369309	NA	18.5042320477951	18.353301435335	18.3587123876451	18.5414384804689	18.4956834306846	18.8719270420811	18.3885547207797	18.3797188081244	18.4476628785503	18.3444840464091	18.7225699140845
