# Supplementary material for: Quorum sensing in Saccharomyces cerevisiae brewing strains: effects of 2-phenylethanol on proteomic, lipidomic, and metabolomic profile
Source: FEMS Yeast Res. 2025 Jul 7;25:foaf036. doi: 10.1093/femsyr/foaf036 (PMC12254953; doi:10.1093/femsyr/foaf036)
Supplement: foaf036_Supplemental_Files [file foaf036_supplemental_files.zip › Supplementary_Table_07_YMD4544_Metabolomics.csv]

Name	MZ	adj.P.Val	logFC	Comparison	X1_SLAD_YMD4544	X2_SLAD_YMD4544	X3_SLAD_YMD4544	X4_SLAD_YMD4544	X1_SHAD_YMD4544	X2_SHAD_YMD4544	X3_SHAD_YMD4544	X4_SHAD_YMD4544	X1_SLAD.2PE_YMD4544	X2_SLAD.2PE_YMD4544	X3_SLAD.2PE_YMD4544	X4_SLAD.2PE_YMD4544	X1_SHAD.2PE_YMD4544	X2_SHAD.2PE_YMD4544	X3_SHAD.2PE_YMD4544	X4_SHAD.2PE_YMD4544
L-Glutamic acid	146.04597	2.72580428471545e-09	1.3842982999663	SLAD_vs_SLAD-2PE	23.022103998225	22.976349988681	23.0476120357642	22.9940057049427	24.1501562689328	23.9985194335873	24.1873284031575	24.1063447816602	21.5954796062779	21.699912545804	21.6344624184318	21.5730239572341	23.9021932846017	23.7035122402867	23.9185356620248	24.0606150832456
Glutathione	306.07656	1.38664013659873e-06	1.09293166093256	SLAD_vs_SLAD-2PE	22.1553915898069	21.9600352590842	21.8106877726683	22.2164732449951	24.295901488488	24.3104923961075	24.6413785040579	24.4689415257959	21.061374195929	20.7144749952649	21.1556109423624	20.839401089268	24.1442880677243	24.1133933145997	24.2206358143093	24.3270364118943
(R)-mevalonate	147.06629	3.95650273345236e-07	1.13974814671283	SLAD_vs_SLAD-2PE	22.4277985154197	22.6033632469593	22.5698457043016	22.3446157163278	24.212851741642	24.0730824856039	24.4054028614405	24.2579738912422	21.1498693354051	21.312192802391	21.6108622730011	21.3137061853598	23.8316345851963	23.6891522074134	23.688762522306	23.8316040380007
2'-Deoxyguanosine 5'-monophosphate	346.05593	1.93092316058672e-06	1.62164911555872	SLAD_vs_SLAD-2PE	22.0906735185706	22.1586378236653	22.1130252286624	22.0034153776621	22.7182417776506	23.1907352563291	23.063605461329	22.9576054260594	20.2098829541676	20.770016812035	20.9179633840204	19.9812923361026	22.9798410840762	23.143624413479	23.1304985099236	22.3892158838291
D-Aspartic acid	132.03024	9.82126601735834e-07	1.39862037024798	SLAD_vs_SLAD-2PE	21.3713305024034	21.9501868239083	22.0733167306476	21.7519688038374	21.0296382191778	20.8922640152958	21.0278709805945	20.7060328620831	20.1363665009569	20.2123019789631	20.5268614346187	20.676791465266	21.1284792132899	20.8044076595594	20.9133255121437	21.0572357521685
Saccharopine	275.12493	4.29346830090022e-06	1.31755034975195	SLAD_vs_SLAD-2PE	21.285719471169	21.1679010030822	20.7885443971486	20.9615747172132	23.3522815826247	22.7593153191156	22.9723206325259	23.229310504235	19.6512425243375	19.6642803136993	20.1818306172338	19.4361847343345	22.8329189190843	22.4801035614549	22.5879955674112	22.9832262536609
(S)-2-Aceto-2-hydroxybutanoic acid	145.05074	0.000994740064661059	0.554836457374556	SLAD_vs_SLAD-2PE	20.5054301301129	20.6492241300526	20.4542914363513	20.0887081553309	22.4874136365458	22.2914981540226	22.4265609930282	22.1429455066841	19.7937364657085	19.9843967724866	19.7373071168727	19.9628676672818	22.3582506440274	22.1756143964333	22.1424878015313	22.173373229106
L-Histidine	190.03884	0.000283470570382854	0.737144361366013	SLAD_vs_SLAD-2PE	20.9411966421776	20.93057475188	20.8439040550763	20.8009241322907	21.5757950705797	21.399905409487	21.7768208721563	21.7213993035536	20.3353085003988	20.3289310938452	19.6082776176291	20.2955049240874	21.5917354681738	21.4192706770265	21.5171287050678	21.6024788499512
N-Acetyl-L-glutamate 5-semialdehyde	172.06172	0.000421464268417289	1.09955413674454	SLAD_vs_SLAD-2PE	21.2034627102287	21.3210654228291	20.9673763120816	20.183140140361	22.3667061044944	21.8512621518114	22.4181337038188	22.3345278024741	19.4843972823734	20.1756861917028	19.9426901734432	19.6740543910029	22.2668939366051	21.7416526253029	21.8025362453213	22.2726103440936
N-Carbamoylsarcosine	167.02305	1.11680964355712e-05	1.58883017738592	SLAD_vs_SLAD-2PE	22.0771039150042	21.7202417675993	21.7386996358844	20.8628015136079	21.8996054967468	21.3936032594263	21.7829471537766	21.9847227771424	19.8060689423038	20.6050577423072	19.8319577182868	19.8004417196543	21.6076371339556	21.5649309122874	21.7460940754052	21.9653123815292
Gulonic acid	195.05077	1.87573054282527e-05	1.38535366821633	SLAD_vs_SLAD-2PE	21.3997751273368	21.2204028703459	21.3568526944677	20.6627027764477	19.4418196957851	20.119862614038	19.3487506592536	19.6629956406838	19.4704211176837	20.1342256942503	19.8764025388551	19.6172694449436	19.2179291166004	19.9351453762021	19.8370003395494	19.3893589099481
5-Phenyl-1_3-oxazinane-2_4-dione	190.05027	0.956290750687801	-0.0195867175191289	SLAD_vs_SLAD-2PE	18.50955749167	18.5611561316089	18.4388572542058	NA	21.9044064009832	21.1293826004239	21.733206021316	21.7563805686341	18.4461518333009	18.452483762481	18.6696954342601	NA	21.6451985952065	21.1271195404959	21.0215335715669	21.5908989052116
D-4-Hydroxy-2-oxoglutarate	196.98594	0.7142460521511	-0.0546185694553358	SLAD_vs_SLAD-2PE	18.4068257847717	18.3195641677131	18.2544711066563	18.3325033108197	20.7692083998058	20.9505663616754	20.7055912173475	20.8159336252556	NA	18.3509630318615	18.5673810622225	18.2305348917527	20.5757129248166	20.6417570645015	20.5087807632065	20.6601643919926
Pantetheine 4'-phosphate	357.08867	0.0192726387052262	0.607241454079777	SLAD_vs_SLAD-2PE	19.3426247833528	18.5674522967518	18.9153511294635	19.6322173076402	21.2515311213703	20.8093914758842	21.3147033662031	21.44554135304	18.9417353941411	18.3273542158911	18.4634693302289	18.2961207606279	21.0473277731803	20.7221741645667	20.9968318892499	20.8837759058489
Cyclic pyranopterin monophosphate	362.05082	0.00060012435068767	0.756576224049521	SLAD_vs_SLAD-2PE	19.6306695327665	19.0182901600327	19.1348836128406	19.3168614113699	19.7750784563635	20.0279269254138	20.1084954098675	20.05170276452	18.7294815684856	18.59795555782	18.4837806308231	18.2631820636829	19.9253874286488	20.2487957565898	20.1473021114337	19.566099902859
Pyroglutamic acid	128.0355	0.344118389949206	0.201863790774475	SLAD_vs_SLAD-2PE	18.8840498359569	18.6691060472877	NA	18.2938449263307	19.6459232757726	19.3275114255127	19.7362091946912	19.1264415584815	18.4108692922952	18.3623858428631	18.3439886177666	18.5379688300778	19.3656909248772	19.2535980567547	19.3882296826774	19.5339799287756
Quinic acid	191.05594	0.0043497940581313	0.608110220018879	SLAD_vs_SLAD-2PE	19.4514943295313	19.2981568755633	18.9674705296048	19.6560147445022	19.12901703085	18.6930759858478	18.8793364834002	19.256026427017	19.0577658141745	18.3872638124588	18.729868191535	18.7657977809578	19.096845048749	19.3072591151028	19.1217306508144	19.172020325484
Maleic acid	150.97996	0.351307612521769	0.216437532034774	SLAD_vs_SLAD-2PE	19.0019870853352	18.4378358261314	18.3563500507656	18.5330713418153	19.2205145959298	18.6910355659692	19.03971090908	19.3261095886209	18.5478860977411	18.3928949189398	18.3440186576146	18.1786945016128	19.1818990764488	18.7178949917251	18.8714611640457	19.3675695585377
N2-Succinyl-L-ornithine	231.09823	0.00119572697027736	0.64116271920004	SLAD_vs_SLAD-2PE	19.5016099836876	19.4053947990977	19.0858312262662	19.5412927507702	20.2695863421014	19.7006245672031	19.9931685416801	19.8022881651714	19.0636095932328	18.7131463265368	18.4389072576378	18.7538147056142	19.7833431042289	19.6323081274932	19.7099741775575	19.7657031555012
L-Fucose-1P	199.03812	0.252386622644727	0.178501137470761	SLAD_vs_SLAD-2PE	18.5722684639664	18.4502350146385	18.4829838384172	18.7599572784391	19.2676622750799	19.6335493616384	19.8582602208	19.642180694671	18.5052600868999	18.3412958354778	18.3846846041851	18.3201995190155	19.2364356527307	19.2476654077514	19.2035949752971	19.2593937513914
Pantothenic acid	218.10331	1.3936462169154e-05	0.97409698957533	SLAD_vs_SLAD-2PE	19.9007804737322	19.4345654861947	19.2333047730113	19.5050435017719	18.3622752949023	18.4265295247228	18.4572006298035	NA	18.7941874593917	18.5850258896239	18.3894340272089	18.4086589001842	18.3601398765117	NA	18.4168823052924	18.3520998329834
Fagopyritol A1	341.10862	2.11437104889387e-05	1.44013676902659	SLAD_vs_SLAD-2PE	20.0362136156797	19.7114687306622	19.2443589125414	20.327296268225	18.3632823597842	NA	18.7573658550615	18.6018860950717	NA	18.2729206553307	18.5764267627852	18.3197454201356	18.3040438619013	NA	18.2949451628661	18.5349088713709
L-Galactose	179.05604	0.0194079979841359	0.603264605269771	SLAD_vs_SLAD-2PE	19.0508927140456	18.6741616584581	18.7187254932745	19.5358816074496	19.0201933149521	19.3815531970158	19.6773078611151	19.781473206806	18.7447498195946	18.1621557861866	18.4443247486559	18.2153726977117	19.07372026846	18.7121264293795	18.895292470078	18.5133523640869
Diketogulonic acid	191.01982	0.000283470570382854	1.1405588826139	SLAD_vs_SLAD-2PE	26.5068837835605	26.3840248791932	26.1782299689542	26.6863069486876	22.0142899071697	23.2068467243203	22.2634702763245	21.9301259792133	25.5122194972732	25.0504694630429	25.3029019949325	25.3276190946914	21.6164676331829	21.7240522453476	21.2908753895302	21.1228490770929
Deoxyguanosine	302.06623	0.361918280125537	0.780413380703351	SLAD_vs_SLAD-2PE	19.9035058777085	20.5452311223594	20.6613884964548	21.9998413991591	18.7240512560972	19.667414597471	19.6871757663063	18.9739323323657	NA	19.5149896381436	18.9046778548691	21.5715675366386	18.6962676430806	19.9325518409981	19.0425517968269	18.7632527698994
Hydrogen phosphate	132.94637	0.000131360440970954	0.51880405141582	SLAD_vs_SLAD-2PE	23.4147872578504	23.4027681157036	23.2418581597073	23.0987817870354	23.3668091144739	23.2597508731671	23.3178173499216	23.3506664566554	22.7573144459608	22.8005363740611	22.7105710746432	22.8145572199684	23.1292490268922	23.0951026897671	23.1092193930165	23.2055961541842
2_6-diaminohexanoic acid	181.07497	0.282214194801288	0.160497879827208	SLAD_vs_SLAD-2PE	19.5754695672404	19.4705247833507	19.2943498778071	19.1141099825104	18.3303659170449	NA	18.5074451272299	18.3572356268943	19.1773603713784	19.2916456262336	19.1569861243972	19.1864705695904	18.3132010085201	18.3745030906366	18.5439817500467	18.5222947288422
Stearic acid	283.26391	0.265960962715321	0.208622827945607	SLAD_vs_SLAD-2PE	18.8530668876301	18.649846141049	NA	18.6414836677038	18.5746136055151	18.494899287049	18.6568447870558	18.8081848435284	18.6560799003723	18.4850017994444	18.3774465127294	NA	18.8631619979179	19.0101941541813	18.688514975809	18.5594089995979
2-Isopropylmalic acid	175.06127	5.55097875550794e-06	1.49446654084511	SLAD_vs_SLAD-2PE	22.0981599189769	22.3613764244696	22.3265963830661	22.0590131757581	23.396514188025	23.8115240523804	23.0709981353736	23.0059450597396	20.3172336185082	20.6541683685175	21.2603605568097	20.6355171950548	22.8828877582956	22.5325605035806	22.5863056663416	23.1473501515635
Uridine	243.06233	1.57663283774896e-05	0.888910671142913	SLAD_vs_SLAD-2PE	20.6482986203836	20.8160429716927	20.8390642265664	20.5069969063244	18.4868985367658	18.5809640464795	18.5608381578217	18.8585316260867	19.520811624554	19.9502848979159	20.106655437759	19.6770080801667	18.7238149147751	18.5410920136092	18.754688602933	18.6618501352096
Dambonitol	243.06471	0.581185999924176	0.148919752279536	SLAD_vs_SLAD-2PE	18.472823510743	NA	18.5662381861233	NA	18.1619981962068	18.5197442506828	18.7976782770307	18.7541253315648	18.3324737077681	NA	18.3896352953381	18.3897242853546	18.3043528270034	18.5675185818432	18.8052244957073	18.7568155597114
Glycerylphosphorylethanolamine	214.04846	9.82126601735834e-07	1.26716973244323	SLAD_vs_SLAD-2PE	20.4308571285058	20.0773846270847	20.1536287898197	20.4190386940685	22.6317811976774	22.2995935006691	22.5955472454568	22.6473148175806	19.2981806494268	19.1268431648636	18.6318151679797	18.9553913274356	22.4977551572784	22.3490747271838	22.3991373751594	22.563654914292
L-Arginine	173.10431	0.0815517140817883	0.269469159369315	SLAD_vs_SLAD-2PE	19.0801736870209	19.2845465203296	19.4852427076808	19.47795019615	19.6124320157723	19.6458332209606	19.6902111044131	19.6997531510711	19.0301223325047	19.01584759011	18.9693799708293	19.23468658026	19.3924955718149	19.6326112754786	19.7041774869783	19.9013270530718
Trimethadione	142.05111	0.261645606472709	0.22974166099273	SLAD_vs_SLAD-2PE	19.2303102081691	19.1063784760296	19.1385715893249	18.9772998844038	23.0012518161648	22.6042074999684	23.1708472692909	22.8529285932892	19.0606531728295	18.9693617759948	18.4366555159759	19.0669230491563	22.7137869755214	22.3280442584256	22.3009179513737	22.6136276762273
L-Leucine	130.08621	0.688157180227149	0.0750438007739973	SLAD_vs_SLAD-2PE	18.2749598115666	18.3624393651825	18.3079401615106	18.7031539017322	18.4055504970988	18.3743497281946	18.9061126773648	18.5045054163788	18.4612835944785	18.280048586494	18.3399055048139	18.2670803511096	18.4044133546314	18.4837625007273	18.7462198851111	18.431545792365
5-Keto-D-gluconate	229.01211	0.130786888879509	0.307759893253241	SLAD_vs_SLAD-2PE	18.7154356900342	18.8245997239848	18.5291496645939	19.2589165738181	22.1044519736605	22.3343930872012	22.2350972167573	22.3230341177767	NA	18.3378294210017	18.8137176691208	18.421249469441	21.837323068127	21.8468811951847	21.8110086871401	22.0097996408722
L-Threo-3-Phenylserine	180.06651	0.00776906475370415	0.512101095462857	SLAD_vs_SLAD-2PE	19.183179606057	18.6310566407037	18.7751909340338	19.0761186734587	19.2085983749483	18.6121057335579	18.9709479678803	19.0794873047147	18.643463832418	18.2277575663231	18.4367895789143	18.3091304947464	18.9496032122187	18.9071363276902	19.1729419044389	18.9059250790291
L-Homoserine	154.02766	1.78206823753645e-05	1.06591822523823	SLAD_vs_SLAD-2PE	20.5043653190764	20.554451992987	20.5803730876951	19.9009357122043	21.3243014237655	20.9694441419159	21.1704493929514	21.3792830319181	19.1303328602594	19.5888387006062	19.1338697015633	19.4234119485809	20.941300563423	20.8929302818408	20.9153282778167	21.2920105425587
L-2-(Hydroxymethyl)-1_2_3_4-butanetetrol	187.03789	0.000120445775575617	0.699771307044834	SLAD_vs_SLAD-2PE	19.7802604270711	19.2312164567947	19.3435618713141	19.3409631753865	20.3636722822932	20.3275058325767	20.5924200634118	20.4939321371404	18.8539677273035	18.4995885537525	18.788799058017	18.7545613633142	20.4826404165977	20.3740863518977	20.3650364775716	20.5890782902987
gamma-Glutamylalanine	253.06061	0.763275648243728	-0.0870501761240874	SLAD_vs_SLAD-2PE	18.4585572643124	NA	18.4278723353641	NA	19.4927833646315	18.896885489385	18.9373024616525	19.3682766571009	NA	NA	18.4786788630772	18.5818510888475	18.8473474309326	19.0671673127377	18.6706124887507	19.0919256592094
5-Aminopentanoic acid	152.04902	0.839332230341868	0.0274175505198571	SLAD_vs_SLAD-2PE	18.4356871425746	18.3912594075138	18.3194539697493	18.4587344234347	21.3221581453855	21.1690415951867	21.5189991693619	21.2834153842282	18.457372557147	18.3576486418827	18.3402224952912	18.3402210468721	20.9697287174844	21.0400696470642	21.0875512228123	21.0619240655421
Ascorbic acid	175.02496	0.7142460521511	0.0620041656444741	SLAD_vs_SLAD-2PE	18.4027924185276	18.4137608187099	NA	18.5314608596458	18.9413443927189	18.9775255941439	19.1965830137505	19.0057719999671	18.3815298454218	NA	18.4297530493279	18.3507187052001	18.8944014646537	18.8884928106534	18.560214850116	18.9520948528401
Aspartyl-Hydroxyproline	281.05473	5.48442683799797e-05	0.797699008821702	SLAD_vs_SLAD-2PE	19.9599230962415	20.133310879644	20.1481513898395	20.1653445961552	18.6074967057163	NA	18.3144066075368	18.1130613887342	19.2245911533605	19.27567335059	19.4225040978599	19.293165324783	18.1392770505444	NA	NA	NA
Cysteinyl-Glutamate	249.05497	0.293017345541206	-0.268994378447758	SLAD_vs_SLAD-2PE	18.3292433865391	18.3415358732765	NA	18.2659723817728	20.0849331715436	19.8418718336523	20.5102425959545	20.0116743636187	18.5171017608688	19.0214676209731	NA	18.2051653950899	19.6765716433299	19.4767388229118	19.5578009221036	19.7229073394364
4-(2-Aminophenyl)-2_4-dioxobutanoic acid	206.04645	0.688157180227149	0.0887875927076358	SLAD_vs_SLAD-2PE	18.3457702030294	18.4385442036937	18.325581770434	18.6515814964616	20.5540836579493	20.0318231304983	20.4382091494912	20.6058953009972	18.4871592705102	18.3311525813551	18.2704569181334	18.3175585327895	20.5612028204683	20.138134454657	19.8919362616398	20.4939772950982
Citrulline	174.09037	0.688157180227149	-0.0769366096009243	SLAD_vs_SLAD-2PE	NA	18.3766195065706	18.3187656879969	18.3946029785542	18.6181579581239	18.9678558642412	19.0938789607839	18.7418051230006	18.472471353222	NA	18.3668886990544	18.4814379496481	18.4306802091534	18.5488768991005	18.7039090572457	18.6893421509702
Galactopinitol A	391.10101	0.699886767696495	0.109693323171101	SLAD_vs_SLAD-2PE	18.3697432683643	18.3570386051843	NA	18.5871136112202	21.2098260470863	20.9249409168858	20.4649234976272	20.7277805527815	NA	18.3292598422498	NA	18.3272838345872	21.0781444275963	20.7124433279665	20.9433624493716	20.5056662630964
2-Keto-glutaramic acid	144.03037	0.402416103849884	0.189494425698424	SLAD_vs_SLAD-2PE	18.5252229283948	NA	18.5544291994619	18.4355488526678	20.0948442564254	19.2931862211623	20.1446262317094	19.9855746056527	18.3225700022861	18.2907161664476	18.2977840213561	18.3512200811491	19.6285835912186	19.4865847175361	19.4883791613986	19.8137584280419
Coumaric acid	163.04022	0.189767665575419	0.247572234803794	SLAD_vs_SLAD-2PE	19.2636184814421	18.9968851036141	18.7533019134778	18.532489405722	18.5428119144074	18.7665788989174	18.2981694997876	18.5870546738437	18.6952040295021	18.6652579093848	18.4346425181442	18.7609015080097	18.5359768378558	18.4111639273857	18.6018490536962	18.5793398334251
(2R)-1-O-beta-D-Galactopyranosylglycerol	289.06948	0.699886767696495	-0.0931820642014678	SLAD_vs_SLAD-2PE	NA	NA	18.4299427376042	NA	18.3647875455422	NA	18.4665357435292	18.3468965806124	18.4742824762371	NA	18.5886777576353	18.5064141715447	18.5878483058176	NA	NA	18.4945767437915
Prolyl-Hydroxyproline	227.10321	0.0532131539311875	0.470167587526664	SLAD_vs_SLAD-2PE	19.4654874248001	19.2778666501601	18.663733475828	18.9787070920444	20.4323868678741	19.6323994236577	20.1492925268304	20.477357364706	18.8400116327103	18.4146231477054	18.6816574225795	18.5688320897308	20.3888874176354	20.141667648549	19.9129618391369	20.0847158126785
Pantetheine	313.09869	5.55097875550794e-06	1.23593578588759	SLAD_vs_SLAD-2PE	20.3285982869043	20.0871661664333	20.0867465782834	20.0840018086551	18.5692024909927	NA	18.3756319895576	NA	19.0896047635114	19.0320862228339	18.5086365481954	19.012442162185	18.3361171100974	NA	18.6963050955968	NA
Cytidine monophosphate	322.04451	0.688157180227149	0.1311863574714	SLAD_vs_SLAD-2PE	18.5344015974541	18.3506037791027	18.4408522299791	18.9849613210816	20.0261132449748	20.2145081386192	20.234607241263	20.1645264939988	18.7499975515314	18.094224082204	NA	18.4953334895635	20.2879978187025	20.405770467746	20.3209472418424	19.3255699446832
Fructose 1_6-bisphosphate	338.98863	0.470960250892562	0.619053478826096	SLAD_vs_SLAD-2PE	19.0297983153585	NA	18.5588386287526	19.4250536587567	20.4947693066596	18.9097510219367	21.147846758747	21.0931489760219	NA	NA	18.4973047934087	18.2737153175176	20.0323551645529	19.13344679659	20.2909349122663	19.9759478324263
L-beta-aspartyl-L-threonine	233.07824	0.0405500432587867	0.478726110187448	SLAD_vs_SLAD-2PE	18.9837404259606	18.8685467472476	18.6514482612322	19.3399831307168	20.1135780684738	19.7308513327118	19.4469006515628	20.0176108518624	NA	18.5524061963452	18.5295023667191	18.3647020302413	19.9735533557839	19.7285347517111	19.3872026347304	19.7071507972513
3-(3_5-Dihydroxyphenyl)-2-propenoic acid	179.03545	0.214756267141695	0.201838108000636	SLAD_vs_SLAD-2PE	18.5178307529529	18.3798199188666	18.6245979703676	18.893583611707	18.2038424239355	18.5108042891218	18.4280239082307	18.3946775091999	18.5750180078277	18.2916233821156	18.2508132653991	18.4910251665491	18.4790503998351	18.3224133990093	NA	18.358551577546
Phosphodimethylethanolamine	168.04341	0.688157180227149	0.111224958265225	SLAD_vs_SLAD-2PE	18.5058789566359	18.3437893127916	18.5247228486279	18.4000669591063	19.4984110820235	19.1508473773626	19.8410851150043	19.8777796052255	NA	18.3092604160587	NA	18.3555187059917	19.3208631075606	18.9969578509052	19.1629690821801	19.5512501027755
Ciceritol	553.15407	0.892933505761312	0.0699009155358006	SLAD_vs_SLAD-2PE	NA	NA	NA	18.5006628160847	20.4647583143753	20.1215515041006	19.7211865543352	19.9959267720665	NA	NA	18.4307619005489	NA	20.3032411638851	20.295956185608	20.0772048340189	19.8914692879431
Hydantoin-5-propionic acid	171.04151	0.973016761174052	-0.0151420128307542	SLAD_vs_SLAD-2PE	NA	18.3396442290653	NA	NA	19.8603645743652	19.3739763018039	19.4176123952372	19.5134402650959	18.3398025387349	18.3088463827894	18.4157098041639	NA	19.7743570278145	19.6636310461278	19.1779726474637	19.258433592918
L-2-Amino-3-oxobutanoic acid	152.01186	0.688157180227149	0.083346987364159	SLAD_vs_SLAD-2PE	18.4490649951496	18.2549421161386	18.2953781559716	18.7309576526894	18.3526904828243	18.3527983584082	18.6710172435919	19.0498971877684	18.492199662122	18.1786648275316	18.4681248290804	18.2579656517585	18.360573490412	18.3741389952125	18.3611811426314	18.5044744869779
Pyroglutamylglycine	185.05735	0.839332230341868	0.0506600134547952	SLAD_vs_SLAD-2PE	18.7192485644037	18.3062482899638	NA	18.3381161614222	19.2443179109125	18.9991427338808	18.6752933834173	19.4259519063242	18.4566111520479	18.309635814138	NA	18.4453860092395	19.1638228483345	19.1271954885042	18.9933996629529	18.8795018035847
Phytosphingosine	352.26253	0.385248167473153	0.308176143436878	SLAD_vs_SLAD-2PE	NA	18.6598226015295	NA	NA	18.4983761853763	18.7200912218373	18.6191858686566	18.3645309428386	NA	18.4992019551134	NA	18.204090961072	18.6416064137287	18.9795704309265	19.1575137490417	18.5999674374943
Ophthalmic acid	288.11968	0.397304666966668	0.161939588619212	SLAD_vs_SLAD-2PE	18.5295266249043	18.3831178313517	18.6059411469358	18.5638731166881	19.1024284241027	18.4045157917597	19.1873036320361	19.0209919062146	18.4299002141106	18.3410251933395	18.3050269423815	18.3587480155715	18.7122425957527	18.7741657134118	NA	18.8077569655988
2-Phenylethyl octanoate	247.17147	0.964982834549469	-0.0104248522692707	SLAD_vs_SLAD-2PE	18.3850473960883	18.4161187965073	NA	NA	NA	18.3964448934849	18.5090348688293	18.3021804639876	18.4053755160956	NA	18.4444299914126	18.383218338193	18.3601827165625	18.6012954727351	18.5308731858962	18.4120084051893
Cysteinyl-Hydroxyproline	269.03769	0.740589115388309	0.0724045965946374	SLAD_vs_SLAD-2PE	18.787716778635	18.4870959697326	NA	18.4171942796488	18.7203796631242	18.4971225913289	18.6981311808626	18.8215457570856	18.4979988628895	18.5790253423962	18.3977690329466	NA	NA	18.6850967174011	18.2483827655546	18.8852241778505
gamma-Glutamyl-beta-aminopropiononitrile	234.06511	0.990184996475405	0.00390237341219901	SLAD_vs_SLAD-2PE	18.4454270342399	18.7664246639229	18.3600848569649	NA	NA	18.5478648546762	18.5259375831407	18.6859474081207	18.520076478297	NA	NA	NA	18.4805553903367	NA	18.4649004181358	18.4652740088218
5'-Methylthioadenosine	332.05818	0.7142460521511	0.0936439475974211	SLAD_vs_SLAD-2PE	18.4805123704411	18.501040389727	NA	NA	18.5881396290042	18.7615479747702	19.1385782669379	19.0668920407121	NA	18.4371587290963	18.357106135877	NA	18.5774717053923	18.39405291937	NA	18.6267603146235
Serylaspartic acid	219.06305	0.892933505761312	0.0305805969104505	SLAD_vs_SLAD-2PE	NA	18.4912303875594	18.3629559210311	18.7125000725363	18.7376901970585	NA	18.6908037877818	18.2899010271056	18.7222170444338	18.3707681169912	18.2865666489382	18.5870409768309	18.3194370267366	NA	18.3583895092614	18.5603816438884
Threoninyl-Isoleucine	267.11378	0.644665588302437	0.160978523098478	SLAD_vs_SLAD-2PE	18.8956103118134	18.3249550269425	18.5096400179841	18.8244903099827	18.5176319833979	18.8963280348973	18.4848338651101	18.5110909588348	NA	18.4776953935822	NA	NA	18.6663566769923	18.2891506610392	18.6140909125549	18.7399973167668
Glycylprolylhydroxyproline	284.12633	0.600426782068195	0.0940619245564136	SLAD_vs_SLAD-2PE	18.4367781119046	18.5061354924004	18.5734102828288	18.5033038162118	18.8263629176676	18.4513922919212	18.6939949262294	18.525277725568	18.3991573096891	18.3096777021951	NA	18.5236999919558	NA	18.3479779514594	18.7552155370319	18.4359174699256
D-Glucose	203.05261	0.547113473743418	0.394128918601485	SLAD_vs_SLAD-2PE	25.5995694847183	25.6211003277668	25.7189560448091	25.5531443176407	21.444473927883	22.8496214934908	21.348444913845	21.4106834602644	25.1771005403477	25.3421122444101	25.2931387810246	25.1039029347466	22.3423010761436	23.9207547547083	22.1620272503205	21.1307306698644
Adenosine	268.10407	0.307406752044965	0.740611167958772	SLAD_vs_SLAD-2PE	20.3530180907608	21.772726286776	22.1566910606253	22.6597852507743	19.41581766328	20.6675475142977	20.1170510020893	19.6838250463825	21.2136326588278	20.3062248786304	20.340107385102	22.1198110945411	19.4974647851895	20.5202591243341	19.8244010303208	18.9700791539484
Glycerophosphocholine	280.09196	1.76871083155936e-06	1.30898778656794	SLAD_vs_SLAD-2PE	23.9870504647792	24.4038703468229	24.5874028635367	24.067901150678	25.5114204771751	25.2317938743197	25.1814417260115	25.5228917591544	22.7653381546914	23.2563302859526	22.6470646228687	23.1415406160323	25.4098005573909	25.2225951804965	25.3852022415645	25.4438125897412
L-Leucine_negative	154.0838	1.27988420419076e-05	0.829201534725474	SLAD_vs_SLAD-2PE	24.5317630851815	24.5427059096125	24.6948188674095	24.2858623633701	25.0624350874862	24.7989240104454	25.0442496309852	25.1298401845023	23.5721788374042	23.8942268294177	23.5467669037771	23.7251715160727	24.9923923631901	24.8915395390921	25.0568940121454	25.2248352858944
L-Phenylalanine	188.06829	1.38664013659873e-06	1.13908398485396	SLAD_vs_SLAD-2PE	23.6773313127664	23.784143865461	23.9478413401903	23.5045057823277	24.1958801842687	23.8454386219129	23.9700764005328	24.2149166646432	22.4166718971622	22.8780414456493	22.4808247184689	22.5819483000491	24.0399037961084	23.9227166928513	24.0454298079912	24.2629273927069
L-Valine	118.08639	0.00728655004074382	0.708338636981782	SLAD_vs_SLAD-2PE	20.404274420389	19.9906067632264	19.9959071303025	20.6224377210109	21.2456217796565	22.0227022075214	21.7075699125352	21.6203096409258	20.0422052994641	19.3570460191315	19.0602609199102	19.7203592484959	21.1673395701625	21.3996873382809	21.1143827229527	21.1070976642602
L-Acetopine_negative	233.12436	0.536218303414759	-0.236116419540711	SLAD_vs_SLAD-2PE	19.2665032587194	20.7349788942458	19.5382530303108	19.4160887351256	23.4090486644135	23.2261134908032	23.3449225224336	23.3252890293094	19.4851052364243	20.4372821851245	20.2644073223971	19.7134948526186	23.1912044656813	22.8671860501223	22.5419229732465	22.9610417955896
hydroxyvalerylglycine	214.04743	5.2016394451806e-05	0.842950510708818	SLAD_vs_SLAD-2PE	19.7982068233936	19.6869968973102	19.5453318605253	19.9686158373882	21.7168943341136	21.3878272996368	21.9290295441625	21.6487773826091	19.0917597226387	18.6825021229029	18.9329866166829	18.9201009135576	20.6664592814008	20.8513381323298	21.006894712423	21.1553056875609
Citric acid	230.99023	0.224252687017542	0.556671840412353	SLAD_vs_SLAD-2PE	19.8288538930576	19.3430043344028	19.0494832063033	20.6289076306773	18.3993022855557	18.5201292638469	18.4032492916617	NA	19.9354374832223	18.5864234767744	18.8849777760426	19.2167229667523	NA	NA	18.698813674527	18.5027209738215
L-Glutamic acid	186.01645	0.000279191653545069	1.0399579183455	SLAD_vs_SLAD-2PE	20.4073985353254	19.8579931740541	19.9213358226101	20.8954897295755	20.2745551133664	20.2247000198865	20.0912367981959	20.1022496311056	19.6658945053128	18.7603399540264	19.3363241923975	19.1598269364463	19.9351238832795	19.6972053574138	19.957175474922	19.8003758630149
L-Tyrosine	204.06297	3.87324369305089e-06	1.0018359896104	SLAD_vs_SLAD-2PE	22.0291327222593	22.204179737911	22.4042266081353	21.9616677385165	22.574642318076	22.3811580303449	22.3636077390401	22.5673004395476	20.9739203739671	21.4533523642566	20.983541944439	21.1810481657177	22.4434343284157	22.3736970989665	22.4712455970142	22.6655974547204
L-Lysine	147.11278	0.130786888879509	0.23891746751999	SLAD_vs_SLAD-2PE	22.9796465880358	22.8745458440202	22.8407420305875	23.0686104955202	20.4087876182372	20.8734694282741	20.9097864926846	20.9621095468431	22.7638073181648	22.7547684009826	22.7010153958986	22.5882839730377	20.6150154275883	20.8124375627722	20.7942204421834	20.9309874608048
L-Tryptophan	243.05279	3.95650273345236e-07	1.50248063263247	SLAD_vs_SLAD-2PE	21.7413234998831	21.9908644426702	22.2375045608566	21.7024455030194	21.3205917003733	20.9579237269686	21.191893166999	21.3098108744604	20.1116163185094	20.6708895566583	20.4748647015359	20.4048448991957	21.0183079359965	20.7773765570946	21.1471998508762	21.2961762051026
L-Glutamine	169.05827	2.59602663087922e-06	0.855965593931749	SLAD_vs_SLAD-2PE	20.6441781668061	20.4284385739772	20.7184689740437	20.4679614666152	20.9962115719664	20.7491344631929	20.840017336695	20.7878807589302	19.6777949380309	19.9396198180516	19.615113335771	19.6026567138616	20.9291086917987	20.9275938900096	20.9068063084696	20.9977754920449
Ornithine	133.09705	0.0161520521355949	0.331942270315366	SLAD_vs_SLAD-2PE	18.9471319707262	18.5998474498892	18.6833570682996	18.628570658415	19.702468239307	19.9085272916934	19.5032559753311	19.7020850913499	18.4038314590015	18.4441755869378	18.4122906806492	18.2708403394801	19.7704564593142	19.8075053739933	19.8037044906955	19.7146160058394
Serylvaline	205.11826	0.499309860108083	-0.155526947086095	SLAD_vs_SLAD-2PE	20.13443408719	20.5195676383135	19.5693501812633	20.1936277875823	19.8023720209905	19.8131717761951	19.7530873544822	19.7941556084913	20.4336592899528	20.1001341802958	20.2926788708972	20.2126151415476	19.7758113093542	19.6282008700458	19.1520089683512	19.394287459648
(S)-10_16-Dihydroxyhexadecanoic acid	327.19287	0.146484803029467	0.30194740917662	SLAD_vs_SLAD-2PE	19.3124359854025	19.0407752389779	18.9039425171927	19.5037092489243	18.425172517134	18.6213531267337	18.9326241621985	18.6138997959192	19.1648250946551	18.9813453440994	18.7651445205634	18.641758394473	18.7826921211573	18.6369886382879	18.4822259691793	19.028639447521
Creatinine	152.02293	0.00814186681506828	0.372369796774827	SLAD_vs_SLAD-2PE	19.0878206425583	18.9947615161245	18.7674294473048	18.7641141823601	18.590908942383	18.6826217701416	18.4704000206732	18.4813482175973	18.6482910335535	18.4566756859955	18.3484975870023	18.6711822946971	18.5536434666758	18.4875374883854	18.4750187498008	18.3956361633536
Saccharopine_negative	277.14083	0.211620417529751	-0.212823189837149	SLAD_vs_SLAD-2PE	18.5052912017507	18.320883267357	18.4735216917458	18.8569272947878	18.7069398874512	18.7689894551645	18.6946427772086	18.4325008279061	18.9002409934623	18.7885241520283	18.770982435469	18.5481686340302	18.8722182453358	19.0099331034296	18.6481210423541	18.7939588880667
Hypoxanthine	175.00174	0.466227586369561	0.162936083758478	SLAD_vs_SLAD-2PE	18.4190341811026	18.2158759598068	18.7029525303717	18.767392595256	21.4290944492306	21.0928477319677	21.9746624968499	21.4936572040317	18.4266771861586	18.2311443978872	18.4404709973784	18.355218350079	21.2816021881632	21.0711493690369	21.4419430530952	21.2229166595183
D-Proline	154.02626	4.51807891145771e-05	0.795312953103124	SLAD_vs_SLAD-2PE	19.6207943383102	19.6330799619064	19.566681790508	19.9023655699968	18.8957994917777	18.8556770161822	19.0335744065722	18.9339848072521	18.9725888661582	19.0911332165929	18.7952709392399	18.6826768263178	19.0774157838759	18.7416083110717	19.3196353715439	19.1973463968641
Deoxycytidine	228.09786	0.0192726387052262	0.489367506591854	SLAD_vs_SLAD-2PE	19.8492091687478	19.8306036216887	20.2007316491071	19.4327957991618	20.338306783745	20.6942355737308	20.1780775548682	20.1321559546744	19.0395118934027	19.4802318535109	19.3550573239163	19.481069141508	20.0756972616025	20.4090181530735	20.4370907779963	20.4228449207235
N-Acetyldopamine	196.09667	0.536218303414759	-0.173530279931924	SLAD_vs_SLAD-2PE	19.1623896203309	19.6039585650898	19.5373031188681	18.7420376197195	19.6534351724502	19.5854005456776	19.3564181335827	19.6059826816473	19.2588698344314	19.7767347782267	18.9324899050419	19.771715526036	19.3643492549948	19.8546917067252	19.6983310587889	19.4050265596709
5-Butyltetrahydro-2-oxo-3-furancarboxylic acid	209.0784	0.441430258860772	-0.160699671498495	SLAD_vs_SLAD-2PE	19.1994715469904	18.8645506942416	18.9594463142899	19.1261310507283	18.9324724206824	19.541925207518	19.0963887413	19.1660071719226	19.3200931636324	19.4284926889893	19.0869366725503	18.9568757670722	19.3773782112173	19.2203344589854	18.8331937999777	19.0506177118453
Argininic acid	198.08542	0.0877113968378981	0.267531640724648	SLAD_vs_SLAD-2PE	19.1937904531788	18.8588086640562	18.7914984095288	19.1960244955929	19.6801030252015	19.673143136966	19.5192542680213	19.4909587539397	18.9007862891004	18.775846877387	18.794692757341	18.4986695356296	19.3484831580225	19.5443079045395	19.466071639706	19.6385041124646
Ne_Ne dimethyllysine	175.14408	0.00146790906876552	0.550345020017954	SLAD_vs_SLAD-2PE	20.102726932292	20.1034231317808	19.7825428628599	20.2099537234545	18.4480571194453	18.7551992386949	18.731944718823	18.8586678474886	19.5151693185144	19.5151230953085	19.764913660056	19.2020604964365	18.60133160704	18.5631114179773	18.6209367809747	18.5935906320452
L-Methionine	150.05819	0.00793133870588733	0.60976171031103	SLAD_vs_SLAD-2PE	19.270549917609	18.938644929067	19.0858519880596	19.8179126998232	19.0287316232876	19.0694105849485	18.8064964052454	18.6082328136625	18.9692952461669	18.8433176645479	18.5221176413762	18.3391821412237	18.4939933049079	18.648585372148	18.6572806702187	18.7784366216172
Marimastat	332.21778	1.11680964355712e-05	0.805176635062288	SLAD_vs_SLAD-2PE	20.1323626038698	19.9583872148739	19.7862613509383	20.0878527276347	19.1450814241089	18.7839561133227	18.8839602107281	18.7556541161967	19.3689525663149	19.2192661550119	19.0732087236478	19.0827299120929	18.868879787628	18.848326457094	18.8562125781305	19.0082552890273
(alpha-keto-dimethyl-delta-N_N-Dimethylguanidynol) valeric acid	202.11857	0.0231187359818402	0.5008341059713	SLAD_vs_SLAD-2PE	19.1512934478618	18.950143367473	18.8386214497945	19.6233371627844	18.3202059031428	18.52762230312	18.2477667955542	18.3638177773563	NA	18.7500973822885	18.7089747481824	18.4609721225505	18.2919009467679	18.6589239834726	18.2489038058683	NA
Alanyl-Leucine	225.12112	0.00799288431930726	0.508148250563327	SLAD_vs_SLAD-2PE	19.6108228614912	19.1575549747109	19.1135679562084	18.9337714213777	20.2455411379051	19.7852205339364	20.052627577491	20.3734699870478	18.6911524405194	18.7246396837289	18.8460314682495	18.5213006190371	20.1888709204925	19.9045124577333	19.9678385975584	20.0561907969765
Leucyl-Valine_negative	231.17037	0.00233913604549655	0.782456582356108	SLAD_vs_SLAD-2PE	20.3110195088385	19.7025994552057	19.1758752332919	19.7416472557558	20.654326953757	20.3450681325426	20.1525493701524	20.4173299749886	19.3762241318759	18.7541728845093	18.8225612180627	18.8483568892196	20.1414392282548	20.2790630689251	20.0087554997356	19.9654142421705
Glycerol	131.0104	0.0703435390204448	-0.296212050918488	SLAD_vs_SLAD-2PE	18.3891394729288	18.4331429718842	18.3105600065849	18.3533859809914	18.8957822935828	18.9974880096149	19.297537388405	19.2602842060652	18.5871490691726	18.5478911940825	18.878239264088	18.6577971087201	18.5401313975543	18.6381595477422	18.796718305585	19.0686696187065
5-Acetamidovalerate	182.07874	0.0602299116879282	-0.2171387377789	SLAD_vs_SLAD-2PE	19.0883422718385	19.0767870626722	19.0265044281362	19.0075456213878	20.4667802917568	20.4861465282378	20.5732664879244	20.3759884593249	19.2320091965529	19.1448889217855	19.4039603245723	19.2868758922395	20.0239255618546	20.0599160125453	20.0275048556614	20.1042684466005
Dihydroneopterin phosphate	336.07101	0.000978768077297515	0.644049800397688	SLAD_vs_SLAD-2PE	19.7794317104261	19.4859484785059	19.4053954495162	19.8706040644499	18.4613885206275	18.4533151716435	18.4249305347078	18.5697539477735	19.0898862589712	18.6831840251034	19.3727215192527	18.8193886979801	18.2964222846629	18.5904409843838	18.5101835317497	18.3818193697738
Deoxyribose	173.02092	0.130306672045924	0.358553748545059	SLAD_vs_SLAD-2PE	19.8513418507395	20.1755676828671	20.273716658783	20.1012979025134	19.6790316185171	19.6898899951484	20.2914930113842	20.0489106791711	19.433056865729	19.7744015280585	20.1153293013628	19.6449214055725	18.961816377899	18.9019254908643	19.4367823143012	19.5528612386117
2_2_4_4_-Tetramethyl-6-(1-oxopropyl)-1_3_5-cyclohexanetrione	261.10961	0.897397853662846	-0.0269861953424417	SLAD_vs_SLAD-2PE	18.8519172270461	18.7886489978626	18.6238262426406	18.7834464742226	18.8825188550453	18.6285658400675	18.8930542363521	18.5718362138416	18.9711662198953	18.4584224852888	18.6551496700711	19.0710453478865	18.2689534819186	18.7026068944094	18.7371673793844	18.7209713995358
Pyroglutamic acid_negative	152.03186	0.00266650959268484	0.509344758772155	SLAD_vs_SLAD-2PE	19.6124958232604	19.4688219032106	19.3315639508836	19.511396338145	19.7986606481727	20.100223455692	19.7673101819473	19.6885069188672	19.0975279448977	18.6997550358162	18.9906981249512	19.0989178747458	19.5509204010913	19.7527501213121	19.7855437972349	19.3818622397713
L-Kynurenine	231.07477	0.214756267141695	0.267336520105264	SLAD_vs_SLAD-2PE	18.5069639827193	NA	NA	18.8152231978166	NA	18.3572686978917	18.4100146602366	NA	18.3871730392416	NA	18.4003411010837	NA	18.2750227381215	18.48115866013	18.33959398861	18.3259445721255
2-Keto-6-acetamidocaproate	210.07368	0.454519035399561	0.283767717888992	SLAD_vs_SLAD-2PE	19.9080113865536	20.7483386288844	20.6419999373824	19.3030851901795	20.2686396280151	19.5528079856944	19.9471731630697	19.7620454392641	19.2760521796503	20.0886253532098	19.8882860121037	20.2134007264801	20.096638993891	20.0683295231198	20.0997012034804	20.0087114641929
D-Ribose	173.04228	0.600426782068195	0.116763048245872	SLAD_vs_SLAD-2PE	18.6585604866213	18.7787760489792	18.7142746321889	18.3889815221391	18.7799550481653	19.4198641885335	18.7998645008861	19.0177418874742	18.3630452645878	18.83848763564	18.4236591741795	18.4483484225378	19.0285020183183	19.4738603701997	18.9406029687128	19.1594593686195
1-(3-Aminopropyl)-4-aminobutanal	145.13387	0.00209954790418334	0.448313222077044	SLAD_vs_SLAD-2PE	19.2016067901491	18.7017569304549	18.8130507941768	18.8547336030647	18.2998546296898	18.3782339943454	18.3281276200529	18.2438358246978	18.5921907973589	18.3996614657592	18.3877379841679	18.3983049822512	18.3432498139887	18.3311565997933	18.4787110091713	18.314298661762
Valyl-Isoleucine	253.15118	0.425780396705113	0.192837513537643	SLAD_vs_SLAD-2PE	19.01795554365	18.7851571736515	18.6073505011028	18.3293971502932	19.5890553924294	19.4140722763993	19.6464026868964	20.0592012086389	18.5266833514934	NA	18.3503231692309	18.5993762151858	19.9270387827094	19.8158729139809	19.4292336726323	19.7441510638634
Heptyl acetate	181.1193	0.148392761990895	-0.300641878460809	SLAD_vs_SLAD-2PE	18.5035936549249	18.2766015937126	18.2402371129293	18.7394774862443	18.6012776080945	18.4528841412343	18.26309045738	18.5243977764946	19.0779697920661	18.5119232447358	18.4233539925542	18.9492303322981	18.3550886360104	18.4947168083369	18.7532605117707	18.8262703916761
D-Alanine	128.01045	0.233615885464604	0.207344502220948	SLAD_vs_SLAD-2PE	18.5262542625716	18.8714161534127	18.5048032939669	NA	20.4531864252962	20.6065997310413	20.5680049605992	20.5293184021274	18.451132779224	18.3062981017574	18.2956069525624	18.6542157708406	20.4682675727225	20.2602828421377	20.5705294484746	20.2132144793225
Cnidiol C	193.12005	0.808917526718849	0.0486552938654334	SLAD_vs_SLAD-2PE	18.4445963120772	NA	18.4480273601067	18.3548099101712	18.4459427684337	18.6682437512844	18.4661577763646	NA	18.3311595732205	18.3038859863166	18.4400803536577	18.3934976878169	18.9263665025174	18.2878538064848	18.3692158518669	18.344704707744
N-Acetylornithine	197.08971	0.536218303414759	0.116764274976564	SLAD_vs_SLAD-2PE	18.816845590518	18.845386086825	18.9179482143338	18.8245463101839	20.1940627513279	19.5770299398825	19.9298499398313	19.8904871097883	18.673770670803	18.8360394406088	18.8635773354951	18.5642816550475	20.2327294385322	19.9220554862155	19.8481895663937	19.6726941768129
3-Dehydroxycarnitine	146.11765	0.320919467639607	0.215117351982563	SLAD_vs_SLAD-2PE	19.7282789800103	19.6919677286701	20.0187788991138	19.5461222606736	19.1798105919528	19.0397514793275	18.3298529100466	18.9226987804681	19.3414126044211	19.6198700506209	19.5338473276267	19.6295484778689	18.9898528221327	19.3088571068002	19.3907610733238	19.1527133114971
Symmetric dimethylarginine	203.1504	0.000471995915160867	0.745909140482269	SLAD_vs_SLAD-2PE	19.7256316169242	19.6703472407821	19.4076947675731	19.930666894922	19.6397854426942	19.4370002184593	19.7707239101713	19.5197803814879	NA	19.1805546926905	18.6869001065591	18.9455731694548	19.343461085998	19.421210948429	19.4985734666576	19.765168633471
Arginyl-Threonine	276.16743	0.0695328785001484	0.436947240503432	SLAD_vs_SLAD-2PE	19.2421837753829	NA	18.6733542201536	19.2666740740859	18.4421133206642	NA	NA	18.4660026148365	18.8328948724595	18.4482609661361	18.6512514641815	18.5627531613724	18.6257716561734	18.5570937166313	19.2007856636625	NA
Menthyl ethylene glycol carbonate	267.1567	0.990184996475405	-0.0017910965443555	SLAD_vs_SLAD-2PE	18.603590300917	18.84494715706	18.5375120923709	18.6964707219057	18.6376232948643	18.6595279543461	18.5510313142017	18.50890363322	18.7758154129945	18.4500423350809	18.5189117043714	18.9449152059842	18.719074609666	18.471813084749	NA	18.5813610461757
Cytidine monophosphate_negative	346.04085	0.646027297203482	0.241213044569456	SLAD_vs_SLAD-2PE	18.8727564834198	18.5002804673896	NA	18.7446404192731	20.012464524734	20.6807298745827	19.7806403776818	20.1541794421285	NA	18.468573207004	NA	18.4607856172454	20.2789810039691	20.4597930194728	20.0830333057717	18.9666365582067
D-Xylose	189.01619	0.338632392228531	0.176956851154362	SLAD_vs_SLAD-2PE	18.5201860928862	NA	18.5817471665578	18.4513136629106	18.282475640036	18.5165911547261	18.6998900604324	18.4547359119905	18.3619044622427	18.3661053828435	18.2943665238054	NA	18.8624194643258	18.6823288976231	18.5164659416661	18.4314553973067
L-Asparagine	171.01894	3.94719661270508e-06	1.50592814111901	SLAD_vs_SLAD-2PE	20.8156162538839	20.2782852175097	20.464207290948	20.1929676974689	19.5311863331521	19.2292066905164	19.4897008782496	19.4241582982555	19.0324399231636	19.5827239068898	18.5039777526704	18.6082223126106	19.4340884702673	19.1642946692551	19.4538921951394	19.5916974301231
Valyl-Proline	215.13905	0.0274146284645082	0.496127836318475	SLAD_vs_SLAD-2PE	19.0842872207171	18.8027621799066	18.5915014749943	19.1632916887864	18.4674926782014	18.5881745557326	18.3745061960078	NA	NA	18.2716441457409	NA	18.5570214638244	NA	18.5228064853655	18.2737864163259	18.2984733183014
Prolyl-Alanine	209.08977	0.480218630827662	-0.133978785792905	SLAD_vs_SLAD-2PE	NA	18.4689879252963	18.4476533434444	18.3579625353617	19.1576813786436	18.7174396552446	19.0808635291095	18.8455766463913	18.4676640875483	18.7966247837567	18.5583127092931	18.4127853013768	18.6600311097404	18.8231805609374	18.9342265974339	19.0818382504614
gamma-Glutamyl-beta-aminopropiononitrile_negative	200.10334	0.00437169164444058	0.526908423319611	SLAD_vs_SLAD-2PE	20.0371884195887	19.3228896464023	19.8181554797214	19.5145666326139	20.6698929588016	20.566993119321	20.7534133415353	20.8586671067081	19.1292541080933	18.9754901612825	19.4090608059427	19.0713614097294	20.7579914786585	20.714668073301	20.6133356129433	20.5807630629749
4-Acetamido-2-aminobutanoic acid	161.09254	0.4621384682741	0.107539053362739	SLAD_vs_SLAD-2PE	18.5895639594899	18.6754521070943	18.7951978361885	18.6716603688568	18.6357776543676	18.5653379119416	18.4649107411626	18.3820671018357	18.5508554452556	18.4456422703836	18.5571420099907	18.7480783325486	18.4657592929713	18.6808765307401	18.6801330926264	18.4089195143786
L-Aspartic acid	134.04461	0.902542344493617	0.0187883390438692	SLAD_vs_SLAD-2PE	18.2612740492361	18.3593266095925	18.3945394806299	18.5370110505961	18.3769304302928	18.4364301090901	18.3291361616186	NA	18.3428421369741	18.2787076636007	18.4861985748346	NA	18.185766991878	18.2922306994494	18.4159088860694	18.2761501029987
L-Serine	144.00608	0.124023388680276	0.260292664498056	SLAD_vs_SLAD-2PE	18.8984270422437	18.6206397852874	18.7259300548274	18.7092466072532	18.9249141652725	18.9202990264851	18.4011552966624	18.9713489908039	18.5307958843536	18.2471779556356	18.5113228158563	18.623776175774	18.6626384824054	18.8810217291169	18.8705983223359	18.7739239263863
Guanosine	306.08003	0.489485105335173	0.176797389685106	SLAD_vs_SLAD-2PE	18.5138424107714	18.4702631421862	18.4494251775355	18.4038258011081	NA	NA	NA	18.506393411965	NA	18.2825417432152	NA	NA	NA	NA	18.4265488529327	NA
Diaminopimelic acid	213.08583	0.644665588302437	0.107923818166668	SLAD_vs_SLAD-2PE	18.5517597856101	18.5776616125255	18.551757600549	18.5859869575364	20.0971182645717	19.9532172514276	20.3423265106144	20.1032052489909	18.5844395421333	18.4400403628341	18.2838624350241	18.5271283435628	19.9457127931317	20.0485057822624	19.0839054914669	19.7873924845423
Aspartyl-Lysine	262.14016	0.735080478915665	-0.0735856926898251	SLAD_vs_SLAD-2PE	19.5141412047929	20.022806815116	19.2613178934816	19.3419839877122	19.1137547612677	18.6965088869557	18.5817956369135	18.5776943532834	19.5874129814615	19.6361591153159	19.5934538548625	19.6175667202221	18.7903788003508	18.900903655916	18.5538061042678	18.4202986052407
Tyramine glucuronide	336.10518	0.19880860786775	0.316936087239625	SLAD_vs_SLAD-2PE	18.7986985485621	18.7383621788564	18.4561957153919	18.7799896769037	18.8817766589688	18.7676528914326	18.7282279887454	18.6963636532711	NA	18.3763754426889	NA	NA	NA	19.0306805430907	18.7306440880926	18.8095581154877
1_2-Benzoquinone	131.01037	0.892933505761312	-0.0231951005566096	SLAD_vs_SLAD-2PE	18.4277920306192	18.3759084850857	18.2655800200205	18.4227924969967	18.4233296864689	18.7632106975874	18.4420358857059	18.5263650095841	18.4178915772185	18.3736023550901	18.4070663529161	18.3862931497239	18.555780627406	18.8176196753707	18.8653990106715	19.1092449025374
N1-Methyl-4-pyridone-3-carboxamide	175.04713	0.990184996475405	0.00180337536316699	SLAD_vs_SLAD-2PE	18.3852481220666	18.2763925665751	18.8149383058596	18.5958739897746	NA	18.4449627222066	18.5327822482742	NA	18.3099279329943	18.5477460690118	18.7960016862313	18.4115637945857	18.3817981757487	18.3476747967727	18.5273717817102	18.8133650947267
3-Methylhistidine	170.09236	0.0763647235269774	0.272331536786417	SLAD_vs_SLAD-2PE	19.0591038603578	19.4406743268044	19.5138438758772	19.338281539192	19.8131343475289	19.5381912839127	19.7379404374364	19.6495666516808	18.9355921588939	19.3349269688068	18.9610729896757	19.0309853377093	19.7794684092826	19.9010729796071	19.7596044313502	19.9132426898023
N-Acetylputrescine	131.11766	0.016795888471676	0.416612393283089	SLAD_vs_SLAD-2PE	18.8585221772892	18.6714092751147	18.7119347403375	19.3536494010124	18.4694085277899	18.3456527191993	18.3194847144396	18.4664686179316	18.7178647643159	18.3613961919661	18.5029121074684	18.3468929568709	18.408842228593	18.411827269706	18.5782287895944	18.435773997691
N-Acetylglutamic acid	212.05389	0.581185999924176	-0.166645319614187	SLAD_vs_SLAD-2PE	NA	NA	18.4275456809627	18.3448819083271	18.3060577617919	18.6176449353031	NA	NA	NA	18.5528591142591	NA	NA	18.3792031744001	NA	18.5207271663059	18.4540635928001
L-Glutamic acid	146.04597	5.41368628092979e-09	-1.10056928993124	SLAD_vs_SHAD	23.022103998225	22.976349988681	23.0476120357642	22.9940057049427	24.1501562689328	23.9985194335873	24.1873284031575	24.1063447816602	21.5954796062779	21.699912545804	21.6344624184318	21.5730239572341	23.9021932846017	23.7035122402867	23.9185356620248	24.0606150832456
Glutathione	306.07656	5.70772752650393e-12	-2.39353151197367	SLAD_vs_SHAD	22.1553915898069	21.9600352590842	21.8106877726683	22.2164732449951	24.295901488488	24.3104923961075	24.6413785040579	24.4689415257959	21.061374195929	20.7144749952649	21.1556109423624	20.839401089268	24.1442880677243	24.1133933145997	24.2206358143093	24.3270364118943
(R)-mevalonate	147.06629	8.03735726941602e-11	-1.75092194923007	SLAD_vs_SHAD	22.4277985154197	22.6033632469593	22.5698457043016	22.3446157163278	24.212851741642	24.0730824856039	24.4054028614405	24.2579738912422	21.1498693354051	21.312192802391	21.6108622730011	21.3137061853598	23.8316345851963	23.6891522074134	23.688762522306	23.8316040380007
2'-Deoxyguanosine 5'-monophosphate	346.05593	0.00044415130526083	-0.891108993201904	SLAD_vs_SHAD	22.0906735185706	22.1586378236653	22.1130252286624	22.0034153776621	22.7182417776506	23.1907352563291	23.063605461329	22.9576054260594	20.2098829541676	20.770016812035	20.9179633840204	19.9812923361026	22.9798410840762	23.143624413479	23.1304985099236	22.3892158838291
D-Aspartic acid	132.03024	5.5858400714673e-05	0.872749195911382	SLAD_vs_SHAD	21.3713305024034	21.9501868239083	22.0733167306476	21.7519688038374	21.0296382191778	20.8922640152958	21.0278709805945	20.7060328620831	20.1363665009569	20.2123019789631	20.5268614346187	20.676791465266	21.1284792132899	20.8044076595594	20.9133255121437	21.0572357521685
Saccharopine	275.12493	4.21833430277133e-09	-2.02737211247206	SLAD_vs_SHAD	21.285719471169	21.1679010030822	20.7885443971486	20.9615747172132	23.3522815826247	22.7593153191156	22.9723206325259	23.229310504235	19.6512425243375	19.6642803136993	20.1818306172338	19.4361847343345	22.8329189190843	22.4801035614549	22.5879955674112	22.9832262536609
(S)-2-Aceto-2-hydroxybutanoic acid	145.05074	8.03735726941602e-11	-1.91269110960821	SLAD_vs_SHAD	20.5054301301129	20.6492241300526	20.4542914363513	20.0887081553309	22.4874136365458	22.2914981540226	22.4265609930282	22.1429455066841	19.7937364657085	19.9843967724866	19.7373071168727	19.9628676672818	22.3582506440274	22.1756143964333	22.1424878015313	22.173373229106
L-Histidine	190.03884	0.000142186639673281	-0.739330268588013	SLAD_vs_SHAD	20.9411966421776	20.93057475188	20.8439040550763	20.8009241322907	21.5757950705797	21.399905409487	21.7768208721563	21.7213993035536	20.3353085003988	20.3289310938452	19.6082776176291	20.2955049240874	21.5917354681738	21.4192706770265	21.5171287050678	21.6024788499512
N-Acetyl-L-glutamate 5-semialdehyde	172.06172	3.46287462309872e-05	-1.32389629427455	SLAD_vs_SHAD	21.2034627102287	21.3210654228291	20.9673763120816	20.183140140361	22.3667061044944	21.8512621518114	22.4181337038188	22.3345278024741	19.4843972823734	20.1756861917028	19.9426901734432	19.6740543910029	22.2668939366051	21.7416526253029	21.8025362453213	22.2726103440936
N-Carbamoylsarcosine	167.02305	0.559220036975155	-0.165507963749064	SLAD_vs_SHAD	22.0771039150042	21.7202417675993	21.7386996358844	20.8628015136079	21.8996054967468	21.3936032594263	21.7829471537766	21.9847227771424	19.8060689423038	20.6050577423072	19.8319577182868	19.8004417196543	21.6076371339556	21.5649309122874	21.7460940754052	21.9653123815292
Gulonic acid	195.05077	3.25382456763281e-06	1.51657621470937	SLAD_vs_SHAD	21.3997751273368	21.2204028703459	21.3568526944677	20.6627027764477	19.4418196957851	20.119862614038	19.3487506592536	19.6629956406838	19.4704211176837	20.1342256942503	19.8764025388551	19.6172694449436	19.2179291166004	19.9351453762021	19.8370003395494	19.3893589099481
5-Phenyl-1_3-oxazinane-2_4-dione	190.05027	1.22907410249094e-10	-3.12765360534443	SLAD_vs_SHAD	18.50955749167	18.5611561316089	18.4388572542058	NA	21.9044064009832	21.1293826004239	21.733206021316	21.7563805686341	18.4461518333009	18.452483762481	18.6696954342601	NA	21.6451985952065	21.1271195404959	21.0215335715669	21.5908989052116
D-4-Hydroxy-2-oxoglutarate	196.98594	4.501888893756e-13	-2.48198380853084	SLAD_vs_SHAD	18.4068257847717	18.3195641677131	18.2544711066563	18.3325033108197	20.7692083998058	20.9505663616754	20.7055912173475	20.8159336252556	NA	18.3509630318615	18.5673810622225	18.2305348917527	20.5757129248166	20.6417570645015	20.5087807632065	20.6601643919926
Pantetheine 4'-phosphate	357.08867	2.88429432827145e-08	-2.09088044982236	SLAD_vs_SHAD	19.3426247833528	18.5674522967518	18.9153511294635	19.6322173076402	21.2515311213703	20.8093914758842	21.3147033662031	21.44554135304	18.9417353941411	18.3273542158911	18.4634693302289	18.2961207606279	21.0473277731803	20.7221741645667	20.9968318892499	20.8837759058489
Cyclic pyranopterin monophosphate	362.05082	0.000529020688755424	-0.715624709788781	SLAD_vs_SHAD	19.6306695327665	19.0182901600327	19.1348836128406	19.3168614113699	19.7750784563635	20.0279269254138	20.1084954098675	20.05170276452	18.7294815684856	18.59795555782	18.4837806308231	18.2631820636829	19.9253874286488	20.2487957565898	20.1473021114337	19.566099902859
Pyroglutamic acid	128.0355	0.000118280835433704	-0.843354427089384	SLAD_vs_SHAD	18.8840498359569	18.6691060472877	NA	18.2938449263307	19.6459232757726	19.3275114255127	19.7362091946912	19.1264415584815	18.4108692922952	18.3623858428631	18.3439886177666	18.5379688300778	19.3656909248772	19.2535980567547	19.3882296826774	19.5339799287756
Quinic acid	191.05594	0.055530181014722	0.35392013802166	SLAD_vs_SHAD	19.4514943295313	19.2981568755633	18.9674705296048	19.6560147445022	19.12901703085	18.6930759858478	18.8793364834002	19.256026427017	19.0577658141745	18.3872638124588	18.729868191535	18.7657977809578	19.096845048749	19.3072591151028	19.1217306508144	19.172020325484
Maleic acid	150.97996	0.0167215711648566	-0.487031588888129	SLAD_vs_SHAD	19.0019870853352	18.4378358261314	18.3563500507656	18.5330713418153	19.2205145959298	18.6910355659692	19.03971090908	19.3261095886209	18.5478860977411	18.3928949189398	18.3440186576146	18.1786945016128	19.1818990764488	18.7178949917251	18.8714611640457	19.3675695585377
N2-Succinyl-L-ornithine	231.09823	0.002203508911557	-0.557884714083556	SLAD_vs_SHAD	19.5016099836876	19.4053947990977	19.0858312262662	19.5412927507702	20.2695863421014	19.7006245672031	19.9931685416801	19.8022881651714	19.0636095932328	18.7131463265368	18.4389072576378	18.7538147056142	19.7833431042289	19.6323081274932	19.7099741775575	19.7657031555012
L-Fucose-1P	199.03812	2.50804703154684e-07	-1.034051989182	SLAD_vs_SHAD	18.5722684639664	18.4502350146385	18.4829838384172	18.7599572784391	19.2676622750799	19.6335493616384	19.8582602208	19.642180694671	18.5052600868999	18.3412958354778	18.3846846041851	18.3201995190155	19.2364356527307	19.2476654077514	19.2035949752971	19.2593937513914
Pantothenic acid	218.10331	3.75255073462038e-06	1.10308840886799	SLAD_vs_SHAD	19.9007804737322	19.4345654861947	19.2333047730113	19.5050435017719	18.3622752949023	18.4265295247228	18.4572006298035	NA	18.7941874593917	18.5850258896239	18.3894340272089	18.4086589001842	18.3601398765117	NA	18.4168823052924	18.3520998329834
Fagopyritol A1	341.10862	4.70885746854265e-05	1.25565627847124	SLAD_vs_SHAD	20.0362136156797	19.7114687306622	19.2443589125414	20.327296268225	18.3632823597842	NA	18.7573658550615	18.6018860950717	NA	18.2729206553307	18.5764267627852	18.3197454201356	18.3040438619013	NA	18.2949451628661	18.5349088713709
L-Galactose	179.05604	0.0427813798263035	-0.470216526665261	SLAD_vs_SHAD	19.0508927140456	18.6741616584581	18.7187254932745	19.5358816074496	19.0201933149521	19.3815531970158	19.6773078611151	19.781473206806	18.7447498195946	18.1621557861866	18.4443247486559	18.2153726977117	19.07372026846	18.7121264293795	18.895292470078	18.5133523640869
Diketogulonic acid	191.01982	7.77082398538608e-12	4.08517817334194	SLAD_vs_SHAD	26.5068837835605	26.3840248791932	26.1782299689542	26.6863069486876	22.0142899071697	23.2068467243203	22.2634702763245	21.9301259792133	25.5122194972732	25.0504694630429	25.3029019949325	25.3276190946914	21.6164676331829	21.7240522453476	21.2908753895302	21.1228490770929
Deoxyguanosine	302.06623	0.0307230958890901	1.51434823586044	SLAD_vs_SHAD	19.9035058777085	20.5452311223594	20.6613884964548	21.9998413991591	18.7240512560972	19.667414597471	19.6871757663063	18.9739323323657	NA	19.5149896381436	18.9046778548691	21.5715675366386	18.6962676430806	19.9325518409981	19.0425517968269	18.7632527698994
Hydrogen phosphate	132.94637	0.784600754016042	-0.0342121184802764	SLAD_vs_SHAD	23.4147872578504	23.4027681157036	23.2418581597073	23.0987817870354	23.3668091144739	23.2597508731671	23.3178173499216	23.3506664566554	22.7573144459608	22.8005363740611	22.7105710746432	22.8145572199684	23.1292490268922	23.0951026897671	23.1092193930165	23.2055961541842
2_6-diaminohexanoic acid	181.07497	1.29671130802794e-06	0.965264662337436	SLAD_vs_SHAD	19.5754695672404	19.4705247833507	19.2943498778071	19.1141099825104	18.3303659170449	NA	18.5074451272299	18.3572356268943	19.1773603713784	19.2916456262336	19.1569861243972	19.1864705695904	18.3132010085201	18.3745030906366	18.5439817500467	18.5222947288422
Stearic acid	283.26391	0.62163967318905	0.0811632680072201	SLAD_vs_SHAD	18.8530668876301	18.649846141049	NA	18.6414836677038	18.5746136055151	18.494899287049	18.6568447870558	18.8081848435284	18.6560799003723	18.4850017994444	18.3774465127294	NA	18.8631619979179	19.0101941541813	18.688514975809	18.5594089995979
2-Isopropylmalic acid	175.06127	7.1727637651531e-05	-1.10995888331197	SLAD_vs_SHAD	22.0981599189769	22.3613764244696	22.3265963830661	22.0590131757581	23.396514188025	23.8115240523804	23.0709981353736	23.0059450597396	20.3172336185082	20.6541683685175	21.2603605568097	20.6355171950548	22.8828877582956	22.5325605035806	22.5863056663416	23.1473501515635
Uridine	243.06233	6.3902210065765e-11	2.08079258945336	SLAD_vs_SHAD	20.6482986203836	20.8160429716927	20.8390642265664	20.5069969063244	18.4868985367658	18.5809640464795	18.5608381578217	18.8585316260867	19.520811624554	19.9502848979159	20.106655437759	19.6770080801667	18.7238149147751	18.5410920136092	18.754688602933	18.6618501352096
Dambonitol	243.06471	0.863254642046225	-0.0388556654381205	SLAD_vs_SHAD	18.472823510743	NA	18.5662381861233	NA	18.1619981962068	18.5197442506828	18.7976782770307	18.7541253315648	18.3324737077681	NA	18.3896352953381	18.3897242853546	18.3043528270034	18.5675185818432	18.8052244957073	18.7568155597114
Glycerylphosphorylethanolamine	214.04846	3.99253105824432e-11	-2.27333188047632	SLAD_vs_SHAD	20.4308571285058	20.0773846270847	20.1536287898197	20.4190386940685	22.6317811976774	22.2995935006691	22.5955472454568	22.6473148175806	19.2981806494268	19.1268431648636	18.6318151679797	18.9553913274356	22.4977551572784	22.3490747271838	22.3991373751594	22.563654914292
L-Arginine	173.10431	0.0200192922935247	-0.330079095258917	SLAD_vs_SHAD	19.0801736870209	19.2845465203296	19.4852427076808	19.47795019615	19.6124320157723	19.6458332209606	19.6902111044131	19.6997531510711	19.0301223325047	19.01584759011	18.9693799708293	19.23468658026	19.3924955718149	19.6326112754786	19.7041774869783	19.9013270530718
Trimethadione	142.05111	1.6456606079962e-13	-3.79416875519647	SLAD_vs_SHAD	19.2303102081691	19.1063784760296	19.1385715893249	18.9772998844038	23.0012518161648	22.6042074999684	23.1708472692909	22.8529285932892	19.0606531728295	18.9693617759948	18.4366555159759	19.0669230491563	22.7137869755214	22.3280442584256	22.3009179513737	22.6136276762273
L-Leucine	130.08621	0.402428671648518	-0.135506269761283	SLAD_vs_SHAD	18.2749598115666	18.3624393651825	18.3079401615106	18.7031539017322	18.4055504970988	18.3743497281946	18.9061126773648	18.5045054163788	18.4612835944785	18.280048586494	18.3399055048139	18.2670803511096	18.4044133546314	18.4837625007273	18.7462198851111	18.431545792365
5-Keto-D-gluconate	229.01211	6.88800000585408e-13	-3.41721868574115	SLAD_vs_SHAD	18.7154356900342	18.8245997239848	18.5291496645939	19.2589165738181	22.1044519736605	22.3343930872012	22.2350972167573	22.3230341177767	NA	18.3378294210017	18.8137176691208	18.421249469441	21.837323068127	21.8468811951847	21.8110086871401	22.0097996408722
L-Threo-3-Phenylserine	180.06651	0.79201454622529	-0.0513983817120334	SLAD_vs_SHAD	19.183179606057	18.6310566407037	18.7751909340338	19.0761186734587	19.2085983749483	18.6121057335579	18.9709479678803	19.0794873047147	18.643463832418	18.2277575663231	18.4367895789143	18.3091304947464	18.9496032122187	18.9071363276902	19.1729419044389	18.9059250790291
L-Homoserine	154.02766	0.000142186639673281	-0.82583796964704	SLAD_vs_SHAD	20.5043653190764	20.554451992987	20.5803730876951	19.9009357122043	21.3243014237655	20.9694441419159	21.1704493929514	21.3792830319181	19.1303328602594	19.5888387006062	19.1338697015633	19.4234119485809	20.941300563423	20.8929302818408	20.9153282778167	21.2920105425587
L-2-(Hydroxymethyl)-1_2_3_4-butanetetrol	187.03789	7.66752750529088e-07	-1.02038209621391	SLAD_vs_SHAD	19.7802604270711	19.2312164567947	19.3435618713141	19.3409631753865	20.3636722822932	20.3275058325767	20.5924200634118	20.4939321371404	18.8539677273035	18.4995885537525	18.788799058017	18.7545613633142	20.4826404165977	20.3740863518977	20.3650364775716	20.5890782902987
gamma-Glutamylalanine	253.06061	0.00244627495114351	-0.730597193354214	SLAD_vs_SHAD	18.4585572643124	NA	18.4278723353641	NA	19.4927833646315	18.896885489385	18.9373024616525	19.3682766571009	NA	NA	18.4786788630772	18.5818510888475	18.8473474309326	19.0671673127377	18.6706124887507	19.0919256592094
5-Aminopentanoic acid	152.04902	6.35014084819203e-15	-2.92211983772247	SLAD_vs_SHAD	18.4356871425746	18.3912594075138	18.3194539697493	18.4587344234347	21.3221581453855	21.1690415951867	21.5189991693619	21.2834153842282	18.457372557147	18.3576486418827	18.3402224952912	18.3402210468721	20.9697287174844	21.0400696470642	21.0875512228123	21.0619240655421
Ascorbic acid	175.02496	0.000290934663432839	-0.580968217850668	SLAD_vs_SHAD	18.4027924185276	18.4137608187099	NA	18.5314608596458	18.9413443927189	18.9775255941439	19.1965830137505	19.0057719999671	18.3815298454218	NA	18.4297530493279	18.3507187052001	18.8944014646537	18.8884928106534	18.560214850116	18.9520948528401
Aspartyl-Hydroxyproline	281.05473	1.1914429339649e-08	1.75669425647427	SLAD_vs_SHAD	19.9599230962415	20.133310879644	20.1481513898395	20.1653445961552	18.6074967057163	NA	18.3144066075368	18.1130613887342	19.2245911533605	19.27567335059	19.4225040978599	19.293165324783	18.1392770505444	NA	NA	NA
Cysteinyl-Glutamate	249.05497	1.10083749892679e-07	-1.79992994399614	SLAD_vs_SHAD	18.3292433865391	18.3415358732765	NA	18.2659723817728	20.0849331715436	19.8418718336523	20.5102425959545	20.0116743636187	18.5171017608688	19.0214676209731	NA	18.2051653950899	19.6765716433299	19.4767388229118	19.5578009221036	19.7229073394364
4-(2-Aminophenyl)-2_4-dioxobutanoic acid	206.04645	1.13856113429096e-09	-1.96713339132933	SLAD_vs_SHAD	18.3457702030294	18.4385442036937	18.325581770434	18.6515814964616	20.5540836579493	20.0318231304983	20.4382091494912	20.6058953009972	18.4871592705102	18.3311525813551	18.2704569181334	18.3175585327895	20.5612028204683	20.138134454657	19.8919362616398	20.4939772950982
Citrulline	174.09037	0.00219028028427302	-0.492095085496793	SLAD_vs_SHAD	NA	18.3766195065706	18.3187656879969	18.3946029785542	18.6181579581239	18.9678558642412	19.0938789607839	18.7418051230006	18.472471353222	NA	18.3668886990544	18.4814379496481	18.4306802091534	18.5488768991005	18.7039090572457	18.6893421509702
Galactopinitol A	391.10101	4.01836329912854e-09	-2.39390259200558	SLAD_vs_SHAD	18.3697432683643	18.3570386051843	NA	18.5871136112202	21.2098260470863	20.9249409168858	20.4649234976272	20.7277805527815	NA	18.3292598422498	NA	18.3272838345872	21.0781444275963	20.7124433279665	20.9433624493716	20.5056662630964
2-Keto-glutaramic acid	144.03037	8.1298053965978e-07	-1.37449083522928	SLAD_vs_SHAD	18.5252229283948	NA	18.5544291994619	18.4355488526678	20.0948442564254	19.2931862211623	20.1446262317094	19.9855746056527	18.3225700022861	18.2907161664476	18.2977840213561	18.3512200811491	19.6285835912186	19.4865847175361	19.4883791613986	19.8137584280419
Coumaric acid	163.04022	0.0402559117552109	0.33791997932498	SLAD_vs_SHAD	19.2636184814421	18.9968851036141	18.7533019134778	18.532489405722	18.5428119144074	18.7665788989174	18.2981694997876	18.5870546738437	18.6952040295021	18.6652579093848	18.4346425181442	18.7609015080097	18.5359768378558	18.4111639273857	18.6018490536962	18.5793398334251
(2R)-1-O-beta-D-Galactopyranosylglycerol	289.06948	0.863254642046225	0.0372027810429572	SLAD_vs_SHAD	NA	NA	18.4299427376042	NA	18.3647875455422	NA	18.4665357435292	18.3468965806124	18.4742824762371	NA	18.5886777576353	18.5064141715447	18.5878483058176	NA	NA	18.4945767437915
Prolyl-Hydroxyproline	227.10321	5.4265648980682e-05	-1.0764103850589	SLAD_vs_SHAD	19.4654874248001	19.2778666501601	18.663733475828	18.9787070920444	20.4323868678741	19.6323994236577	20.1492925268304	20.477357364706	18.8400116327103	18.4146231477054	18.6816574225795	18.5688320897308	20.3888874176354	20.141667648549	19.9129618391369	20.0847158126785
Pantetheine	313.09869	7.70200917156001e-07	1.67421096979387	SLAD_vs_SHAD	20.3285982869043	20.0871661664333	20.0867465782834	20.0840018086551	18.5692024909927	NA	18.3756319895576	NA	19.0896047635114	19.0320862228339	18.5086365481954	19.012442162185	18.3361171100974	NA	18.6963050955968	NA
Cytidine monophosphate	322.04451	3.06931458247097e-06	-1.58223404780955	SLAD_vs_SHAD	18.5344015974541	18.3506037791027	18.4408522299791	18.9849613210816	20.0261132449748	20.2145081386192	20.234607241263	20.1645264939988	18.7499975515314	18.094224082204	NA	18.4953334895635	20.2879978187025	20.405770467746	20.3209472418424	19.3255699446832
Fructose 1_6-bisphosphate	338.98863	0.0282113371669236	-1.40681548155204	SLAD_vs_SHAD	19.0297983153585	NA	18.5588386287526	19.4250536587567	20.4947693066596	18.9097510219367	21.147846758747	21.0931489760219	NA	NA	18.4973047934087	18.2737153175176	20.0323551645529	19.13344679659	20.2909349122663	19.9759478324263
L-beta-aspartyl-L-threonine	233.07824	0.000168232766502256	-0.866305584863415	SLAD_vs_SHAD	18.9837404259606	18.8685467472476	18.6514482612322	19.3399831307168	20.1135780684738	19.7308513327118	19.4469006515628	20.0176108518624	NA	18.5524061963452	18.5295023667191	18.3647020302413	19.9735533557839	19.7285347517111	19.3872026347304	19.7071507972513
3-(3_5-Dihydroxyphenyl)-2-propenoic acid	179.03545	0.119808195443357	0.219621030851567	SLAD_vs_SHAD	18.5178307529529	18.3798199188666	18.6245979703676	18.893583611707	18.2038424239355	18.5108042891218	18.4280239082307	18.3946775091999	18.5750180078277	18.2916233821156	18.2508132653991	18.4910251665491	18.4790503998351	18.3224133990093	NA	18.358551577546
Phosphodimethylethanolamine	168.04341	4.86471674588083e-06	-1.14841627561353	SLAD_vs_SHAD	18.5058789566359	18.3437893127916	18.5247228486279	18.4000669591063	19.4984110820235	19.1508473773626	19.8410851150043	19.8777796052255	NA	18.3092604160587	NA	18.3555187059917	19.3208631075606	18.9969578509052	19.1629690821801	19.5512501027755
Ciceritol	553.15407	0.000123976917951989	-1.57519297013465	SLAD_vs_SHAD	NA	NA	NA	18.5006628160847	20.4647583143753	20.1215515041006	19.7211865543352	19.9959267720665	NA	NA	18.4307619005489	NA	20.3032411638851	20.295956185608	20.0772048340189	19.8914692879431
Hydantoin-5-propionic acid	171.04151	0.000389681661954034	-1.20170415506023	SLAD_vs_SHAD	NA	18.3396442290653	NA	NA	19.8603645743652	19.3739763018039	19.4176123952372	19.5134402650959	18.3398025387349	18.3088463827894	18.4157098041639	NA	19.7743570278145	19.6636310461278	19.1779726474637	19.258433592918
L-2-Amino-3-oxobutanoic acid	152.01186	0.326075620530647	-0.174015088160878	SLAD_vs_SHAD	18.4490649951496	18.2549421161386	18.2953781559716	18.7309576526894	18.3526904828243	18.3527983584082	18.6710172435919	19.0498971877684	18.492199662122	18.1786648275316	18.4681248290804	18.2579656517585	18.360573490412	18.3741389952125	18.3611811426314	18.5044744869779
Pyroglutamylglycine	185.05735	0.00231139257675077	-0.631638811703791	SLAD_vs_SHAD	18.7192485644037	18.3062482899638	NA	18.3381161614222	19.2443179109125	18.9991427338808	18.6752933834173	19.4259519063242	18.4566111520479	18.309635814138	NA	18.4453860092395	19.1638228483345	19.1271954885042	18.9933996629529	18.8795018035847
Phytosphingosine	352.26253	0.723079889867548	0.109276546852346	SLAD_vs_SHAD	NA	18.6598226015295	NA	NA	18.4983761853763	18.7200912218373	18.6191858686566	18.3645309428386	NA	18.4992019551134	NA	18.204090961072	18.6416064137287	18.9795704309265	19.1575137490417	18.5999674374943
Ophthalmic acid	288.11968	0.0146007794378292	-0.408195258558266	SLAD_vs_SHAD	18.5295266249043	18.3831178313517	18.6059411469358	18.5638731166881	19.1024284241027	18.4045157917597	19.1873036320361	19.0209919062146	18.4299002141106	18.3410251933395	18.3050269423815	18.3587480155715	18.7122425957527	18.7741657134118	NA	18.8077569655988
2-Phenylethyl octanoate	247.17147	0.988081953506612	-0.00197031246949564	SLAD_vs_SHAD	18.3850473960883	18.4161187965073	NA	NA	NA	18.3964448934849	18.5090348688293	18.3021804639876	18.4053755160956	NA	18.4444299914126	18.383218338193	18.3601827165625	18.6012954727351	18.5308731858962	18.4120084051893
Cysteinyl-Hydroxyproline	269.03769	0.530196347556464	-0.120292455428224	SLAD_vs_SHAD	18.787716778635	18.4870959697326	NA	18.4171942796488	18.7203796631242	18.4971225913289	18.6981311808626	18.8215457570856	18.4979988628895	18.5790253423962	18.3977690329466	NA	NA	18.6850967174011	18.2483827655546	18.8852241778505
gamma-Glutamyl-beta-aminopropiononitrile	234.06511	0.72572401922857	-0.0626044302699533	SLAD_vs_SHAD	18.4454270342399	18.7664246639229	18.3600848569649	NA	NA	18.5478648546762	18.5259375831407	18.6859474081207	18.520076478297	NA	NA	NA	18.4805553903367	NA	18.4649004181358	18.4652740088218
5'-Methylthioadenosine	332.05818	0.0423429839302318	-0.398013097772051	SLAD_vs_SHAD	18.4805123704411	18.501040389727	NA	NA	18.5881396290042	18.7615479747702	19.1385782669379	19.0668920407121	NA	18.4371587290963	18.357106135877	NA	18.5774717053923	18.39405291937	NA	18.6267603146235
Serylaspartic acid	219.06305	0.81187846864427	-0.0505695436063363	SLAD_vs_SHAD	NA	18.4912303875594	18.3629559210311	18.7125000725363	18.7376901970585	NA	18.6908037877818	18.2899010271056	18.7222170444338	18.3707681169912	18.2865666489382	18.5870409768309	18.3194370267366	NA	18.3583895092614	18.5603816438884
Threoninyl-Isoleucine	267.11378	0.862046800722542	0.0362027061206653	SLAD_vs_SHAD	18.8956103118134	18.3249550269425	18.5096400179841	18.8244903099827	18.5176319833979	18.8963280348973	18.4848338651101	18.5110909588348	NA	18.4776953935822	NA	NA	18.6663566769923	18.2891506610392	18.6140909125549	18.7399973167668
Glycylprolylhydroxyproline	284.12633	0.405090014681713	-0.119350039510159	SLAD_vs_SHAD	18.4367781119046	18.5061354924004	18.5734102828288	18.5033038162118	18.8263629176676	18.4513922919212	18.6939949262294	18.525277725568	18.3991573096891	18.3096777021951	NA	18.5236999919558	NA	18.3479779514594	18.7552155370319	18.4359174699256
D-Glucose	203.05261	3.9863815129384e-06	3.85988659486289	SLAD_vs_SHAD	25.5995694847183	25.6211003277668	25.7189560448091	25.5531443176407	21.444473927883	22.8496214934908	21.348444913845	21.4106834602644	25.1771005403477	25.3421122444101	25.2931387810246	25.1039029347466	22.3423010761436	23.9207547547083	22.1620272503205	21.1307306698644
Adenosine	268.10407	0.00866200790979191	1.76449486572171	SLAD_vs_SHAD	20.3530180907608	21.772726286776	22.1566910606253	22.6597852507743	19.41581766328	20.6675475142977	20.1170510020893	19.6838250463825	21.2136326588278	20.3062248786304	20.340107385102	22.1198110945411	19.4974647851895	20.5202591243341	19.8244010303208	18.9700791539484
Glycerophosphocholine	280.09196	3.9863815129384e-06	-1.10033075271098	SLAD_vs_SHAD	23.9870504647792	24.4038703468229	24.5874028635367	24.067901150678	25.5114204771751	25.2317938743197	25.1814417260115	25.5228917591544	22.7653381546914	23.2563302859526	22.6470646228687	23.1415406160323	25.4098005573909	25.2225951804965	25.3852022415645	25.4438125897412
L-Leucine_negative	154.0838	0.00115143615870579	-0.495074671961422	SLAD_vs_SHAD	24.5317630851815	24.5427059096125	24.6948188674095	24.2858623633701	25.0624350874862	24.7989240104454	25.0442496309852	25.1298401845023	23.5721788374042	23.8942268294177	23.5467669037771	23.7251715160727	24.9923923631901	24.8915395390921	25.0568940121454	25.2248352858944
L-Phenylalanine	188.06829	0.0314211887537725	-0.328122392653086	SLAD_vs_SHAD	23.6773313127664	23.784143865461	23.9478413401903	23.5045057823277	24.1958801842687	23.8454386219129	23.9700764005328	24.2149166646432	22.4166718971622	22.8780414456493	22.4808247184689	22.5819483000491	24.0399037961084	23.9227166928513	24.0454298079912	24.2629273927069
L-Valine	118.08639	5.29328611683142e-06	-1.39574437642753	SLAD_vs_SHAD	20.404274420389	19.9906067632264	19.9959071303025	20.6224377210109	21.2456217796565	22.0227022075214	21.7075699125352	21.6203096409258	20.0422052994641	19.3570460191315	19.0602609199102	19.7203592484959	21.1673395701625	21.3996873382809	21.1143827229527	21.1070976642602
L-Acetopine_negative	233.12436	3.12196611740041e-09	-3.58738744713951	SLAD_vs_SHAD	19.2665032587194	20.7349788942458	19.5382530303108	19.4160887351256	23.4090486644135	23.2261134908032	23.3449225224336	23.3252890293094	19.4851052364243	20.4372821851245	20.2644073223971	19.7134948526186	23.1912044656813	22.8671860501223	22.5419229732465	22.9610417955896
hydroxyvalerylglycine	214.04743	4.3387161920413e-10	-1.92084428547618	SLAD_vs_SHAD	19.7982068233936	19.6869968973102	19.5453318605253	19.9686158373882	21.7168943341136	21.3878272996368	21.9290295441625	21.6487773826091	19.0917597226387	18.6825021229029	18.9329866166829	18.9201009135576	20.6664592814008	20.8513381323298	21.006894712423	21.1553056875609
Citric acid	230.99023	0.00766575444275045	1.27166865242219	SLAD_vs_SHAD	19.8288538930576	19.3430043344028	19.0494832063033	20.6289076306773	18.3993022855557	18.5201292638469	18.4032492916617	NA	19.9354374832223	18.5864234767744	18.8849777760426	19.2167229667523	NA	NA	18.698813674527	18.5027209738215
L-Glutamic acid	186.01645	0.713451964645724	0.0973689247526899	SLAD_vs_SHAD	20.4073985353254	19.8579931740541	19.9213358226101	20.8954897295755	20.2745551133664	20.2247000198865	20.0912367981959	20.1022496311056	19.6658945053128	18.7603399540264	19.3363241923975	19.1598269364463	19.9351238832795	19.6972053574138	19.957175474922	19.8003758630149
L-Tyrosine	204.06297	0.0307230958890901	-0.321875430046664	SLAD_vs_SHAD	22.0291327222593	22.204179737911	22.4042266081353	21.9616677385165	22.574642318076	22.3811580303449	22.3636077390401	22.5673004395476	20.9739203739671	21.4533523642566	20.983541944439	21.1810481657177	22.4434343284157	22.3736970989665	22.4712455970142	22.6655974547204
L-Lysine	147.11278	1.3054201393257e-11	2.15234796803117	SLAD_vs_SHAD	22.9796465880358	22.8745458440202	22.8407420305875	23.0686104955202	20.4087876182372	20.8734694282741	20.9097864926846	20.9621095468431	22.7638073181648	22.7547684009826	22.7010153958986	22.5882839730377	20.6150154275883	20.8124375627722	20.7942204421834	20.9309874608048
L-Tryptophan	243.05279	0.000290934663432839	0.72297963440699	SLAD_vs_SHAD	21.7413234998831	21.9908644426702	22.2375045608566	21.7024455030194	21.3205917003733	20.9579237269686	21.191893166999	21.3098108744604	20.1116163185094	20.6708895566583	20.4748647015359	20.4048448991957	21.0183079359965	20.7773765570946	21.1471998508762	21.2961762051026
L-Glutamine	169.05827	0.0244759922550727	-0.278549237335611	SLAD_vs_SHAD	20.6441781668061	20.4284385739772	20.7184689740437	20.4679614666152	20.9962115719664	20.7491344631929	20.840017336695	20.7878807589302	19.6777949380309	19.9396198180516	19.615113335771	19.6026567138616	20.9291086917987	20.9275938900096	20.9068063084696	20.9977754920449
Ornithine	133.09705	1.3051881476089e-07	-0.989357362587846	SLAD_vs_SHAD	18.9471319707262	18.5998474498892	18.6833570682996	18.628570658415	19.702468239307	19.9085272916934	19.5032559753311	19.7020850913499	18.4038314590015	18.4441755869378	18.4122906806492	18.2708403394801	19.7704564593142	19.8075053739933	19.8037044906955	19.7146160058394
Serylvaline	205.11826	0.100432033540521	0.313548233547486	SLAD_vs_SHAD	20.13443408719	20.5195676383135	19.5693501812633	20.1936277875823	19.8023720209905	19.8131717761951	19.7530873544822	19.7941556084913	20.4336592899528	20.1001341802958	20.2926788708972	20.2126151415476	19.7758113093542	19.6282008700458	19.1520089683512	19.394287459648
(S)-10_16-Dihydroxyhexadecanoic acid	327.19287	0.00532771562114648	0.541953347128015	SLAD_vs_SHAD	19.3124359854025	19.0407752389779	18.9039425171927	19.5037092489243	18.425172517134	18.6213531267337	18.9326241621985	18.6138997959192	19.1648250946551	18.9813453440994	18.7651445205634	18.641758394473	18.7826921211573	18.6369886382879	18.4822259691793	19.028639447521
Creatinine	152.02293	0.00817506692684372	0.347211709388176	SLAD_vs_SHAD	19.0878206425583	18.9947615161245	18.7674294473048	18.7641141823601	18.590908942383	18.6826217701416	18.4704000206732	18.4813482175973	18.6482910335535	18.4566756859955	18.3484975870023	18.6711822946971	18.5536434666758	18.4875374883854	18.4750187498008	18.3956361633536
Saccharopine_negative	277.14083	0.476362930584079	-0.111612373022297	SLAD_vs_SHAD	18.5052912017507	18.320883267357	18.4735216917458	18.8569272947878	18.7069398874512	18.7689894551645	18.6946427772086	18.4325008279061	18.9002409934623	18.7885241520283	18.770982435469	18.5481686340302	18.8722182453358	19.0099331034296	18.6481210423541	18.7939588880667
Hypoxanthine	175.00174	7.77082398538608e-12	-2.97125165388571	SLAD_vs_SHAD	18.4190341811026	18.2158759598068	18.7029525303717	18.767392595256	21.4290944492306	21.0928477319677	21.9746624968499	21.4936572040317	18.4266771861586	18.2311443978872	18.4404709973784	18.355218350079	21.2816021881632	21.0711493690369	21.4419430530952	21.2229166595183
D-Proline	154.02626	4.56205745921044e-05	0.750971484734304	SLAD_vs_SHAD	19.6207943383102	19.6330799619064	19.566681790508	19.9023655699968	18.8957994917777	18.8556770161822	19.0335744065722	18.9339848072521	18.9725888661582	19.0911332165929	18.7952709392399	18.6826768263178	19.0774157838759	18.7416083110717	19.3196353715439	19.1973463968641
Deoxycytidine	228.09786	0.00949899073053654	-0.507358907078267	SLAD_vs_SHAD	19.8492091687478	19.8306036216887	20.2007316491071	19.4327957991618	20.338306783745	20.6942355737308	20.1780775548682	20.1321559546744	19.0395118934027	19.4802318535109	19.3550573239163	19.481069141508	20.0756972616025	20.4090181530735	20.4370907779963	20.4228449207235
N-Acetyldopamine	196.09667	0.215163219360416	-0.288886902337389	SLAD_vs_SHAD	19.1623896203309	19.6039585650898	19.5373031188681	18.7420376197195	19.6534351724502	19.5854005456776	19.3564181335827	19.6059826816473	19.2588698344314	19.7767347782267	18.9324899050419	19.771715526036	19.3643492549948	19.8546917067252	19.6983310587889	19.4050265596709
5-Butyltetrahydro-2-oxo-3-furancarboxylic acid	209.0784	0.418728905268392	-0.146798483793226	SLAD_vs_SHAD	19.1994715469904	18.8645506942416	18.9594463142899	19.1261310507283	18.9324724206824	19.541925207518	19.0963887413	19.1660071719226	19.3200931636324	19.4284926889893	19.0869366725503	18.9568757670722	19.3773782112173	19.2203344589854	18.8331937999777	19.0506177118453
Argininic acid	198.08542	0.000305093042748586	-0.580834290442958	SLAD_vs_SHAD	19.1937904531788	18.8588086640562	18.7914984095288	19.1960244955929	19.6801030252015	19.673143136966	19.5192542680213	19.4909587539397	18.9007862891004	18.775846877387	18.794692757341	18.4986695356296	19.3484831580225	19.5443079045395	19.466071639706	19.6385041124646
Ne_Ne dimethyllysine	175.14408	2.18849709789808e-08	1.35119443148383	SLAD_vs_SHAD	20.102726932292	20.1034231317808	19.7825428628599	20.2099537234545	18.4480571194453	18.7551992386949	18.731944718823	18.8586678474886	19.5151693185144	19.5151230953085	19.764913660056	19.2020604964365	18.60133160704	18.5631114179773	18.6209367809747	18.5935906320452
L-Methionine	150.05819	0.0480822380066914	0.400022026853708	SLAD_vs_SHAD	19.270549917609	18.938644929067	19.0858519880596	19.8179126998232	19.0287316232876	19.0694105849485	18.8064964052454	18.6082328136625	18.9692952461669	18.8433176645479	18.5221176413762	18.3391821412237	18.4939933049079	18.648585372148	18.6572806702187	18.7784366216172
Marimastat	332.21778	8.38882639603877e-08	1.09905300824008	SLAD_vs_SHAD	20.1323626038698	19.9583872148739	19.7862613509383	20.0878527276347	19.1450814241089	18.7839561133227	18.8839602107281	18.7556541161967	19.3689525663149	19.2192661550119	19.0732087236478	19.0827299120929	18.868879787628	18.848326457094	18.8562125781305	19.0082552890273
(alpha-keto-dimethyl-delta-N_N-Dimethylguanidynol) valeric acid	202.11857	0.000304340928465512	0.775995662185125	SLAD_vs_SHAD	19.1512934478618	18.950143367473	18.8386214497945	19.6233371627844	18.3202059031428	18.52762230312	18.2477667955542	18.3638177773563	NA	18.7500973822885	18.7089747481824	18.4609721225505	18.2919009467679	18.6589239834726	18.2489038058683	NA
Alanyl-Leucine	225.12112	2.30495415739261e-05	-0.910285505648023	SLAD_vs_SHAD	19.6108228614912	19.1575549747109	19.1135679562084	18.9337714213777	20.2455411379051	19.7852205339364	20.052627577491	20.3734699870478	18.6911524405194	18.7246396837289	18.8460314682495	18.5213006190371	20.1888709204925	19.9045124577333	19.9678385975584	20.0561907969765
Leucyl-Valine_negative	231.17037	0.00507729551526992	-0.65953324458718	SLAD_vs_SHAD	20.3110195088385	19.7025994552057	19.1758752332919	19.7416472557558	20.654326953757	20.3450681325426	20.1525493701524	20.4173299749886	19.3762241318759	18.7541728845093	18.8225612180627	18.8483568892196	20.1414392282548	20.2790630689251	20.0087554997356	19.9654142421705
Glycerol	131.0104	4.39644224134574e-05	-0.741215866319649	SLAD_vs_SHAD	18.3891394729288	18.4331429718842	18.3105600065849	18.3533859809914	18.8957822935828	18.9974880096149	19.297537388405	19.2602842060652	18.5871490691726	18.5478911940825	18.878239264088	18.6577971087201	18.5401313975543	18.6381595477422	18.796718305585	19.0686696187065
5-Acetamidovalerate	182.07874	6.3902210065765e-11	-1.42575059580232	SLAD_vs_SHAD	19.0883422718385	19.0767870626722	19.0265044281362	19.0075456213878	20.4667802917568	20.4861465282378	20.5732664879244	20.3759884593249	19.2320091965529	19.1448889217855	19.4039603245723	19.2868758922395	20.0239255618546	20.0599160125453	20.0275048556614	20.1042684466005
Dihydroneopterin phosphate	336.07101	7.89838094307679e-07	1.15799788203644	SLAD_vs_SHAD	19.7794317104261	19.4859484785059	19.4053954495162	19.8706040644499	18.4613885206275	18.4533151716435	18.4249305347078	18.5697539477735	19.0898862589712	18.6831840251034	19.3727215192527	18.8193886979801	18.2964222846629	18.5904409843838	18.5101835317497	18.3818193697738
Deoxyribose	173.02092	0.428675065398659	0.173149697670564	SLAD_vs_SHAD	19.8513418507395	20.1755676828671	20.273716658783	20.1012979025134	19.6790316185171	19.6898899951484	20.2914930113842	20.0489106791711	19.433056865729	19.7744015280585	20.1153293013628	19.6449214055725	18.961816377899	18.9019254908643	19.4367823143012	19.5528612386117
2_2_4_4_-Tetramethyl-6-(1-oxopropyl)-1_3_5-cyclohexanetrione	261.10961	0.91429294377304	0.0179659491163271	SLAD_vs_SHAD	18.8519172270461	18.7886489978626	18.6238262426406	18.7834464742226	18.8825188550453	18.6285658400675	18.8930542363521	18.5718362138416	18.9711662198953	18.4584224852888	18.6551496700711	19.0710453478865	18.2689534819186	18.7026068944094	18.7371673793844	18.7209713995358
Pyroglutamic acid_negative	152.03186	0.0178711202646522	-0.357605797294919	SLAD_vs_SHAD	19.6124958232604	19.4688219032106	19.3315639508836	19.511396338145	19.7986606481727	20.100223455692	19.7673101819473	19.6885069188672	19.0975279448977	18.6997550358162	18.9906981249512	19.0989178747458	19.5509204010913	19.7527501213121	19.7855437972349	19.3818622397713
L-Kynurenine	231.07477	0.137146323354941	0.277451911203812	SLAD_vs_SHAD	18.5069639827193	NA	NA	18.8152231978166	NA	18.3572686978917	18.4100146602366	NA	18.3871730392416	NA	18.4003411010837	NA	18.2750227381215	18.48115866013	18.33959398861	18.3259445721255
2-Keto-6-acetamidocaproate	210.07368	0.418582542744204	0.267692231739154	SLAD_vs_SHAD	19.9080113865536	20.7483386288844	20.6419999373824	19.3030851901795	20.2686396280151	19.5528079856944	19.9471731630697	19.7620454392641	19.2760521796503	20.0886253532098	19.8882860121037	20.2134007264801	20.096638993891	20.0683295231198	20.0997012034804	20.0087114641929
D-Ribose	173.04228	0.0426555674703476	-0.369208233782626	SLAD_vs_SHAD	18.6585604866213	18.7787760489792	18.7142746321889	18.3889815221391	18.7799550481653	19.4198641885335	18.7998645008861	19.0177418874742	18.3630452645878	18.83848763564	18.4236591741795	18.4483484225378	19.0285020183183	19.4738603701997	18.9406029687128	19.1594593686195
1-(3-Aminopropyl)-4-aminobutanal	145.13387	0.000105932799980412	0.580274012264887	SLAD_vs_SHAD	19.2016067901491	18.7017569304549	18.8130507941768	18.8547336030647	18.2998546296898	18.3782339943454	18.3281276200529	18.2438358246978	18.5921907973589	18.3996614657592	18.3877379841679	18.3983049822512	18.3432498139887	18.3311565997933	18.4787110091713	18.314298661762
Valyl-Isoleucine	253.15118	3.11786159708645e-05	-0.992217798916634	SLAD_vs_SHAD	19.01795554365	18.7851571736515	18.6073505011028	18.3293971502932	19.5890553924294	19.4140722763993	19.6464026868964	20.0592012086389	18.5266833514934	NA	18.3503231692309	18.5993762151858	19.9270387827094	19.8158729139809	19.4292336726323	19.7441510638634
Heptyl acetate	181.1193	0.91429294377304	-0.0204350338481021	SLAD_vs_SHAD	18.5035936549249	18.2766015937126	18.2402371129293	18.7394774862443	18.6012776080945	18.4528841412343	18.26309045738	18.5243977764946	19.0779697920661	18.5119232447358	18.4233539925542	18.9492303322981	18.3550886360104	18.4947168083369	18.7532605117707	18.8262703916761
D-Alanine	128.01045	4.3387161920413e-10	-1.90511947644895	SLAD_vs_SHAD	18.5262542625716	18.8714161534127	18.5048032939669	NA	20.4531864252962	20.6065997310413	20.5680049605992	20.5293184021274	18.451132779224	18.3062981017574	18.2956069525624	18.6542157708406	20.4682675727225	20.2602828421377	20.5705294484746	20.2132144793225
Cnidiol C	193.12005	0.559220036975155	-0.1109702379092	SLAD_vs_SHAD	18.4445963120772	NA	18.4480273601067	18.3548099101712	18.4459427684337	18.6682437512844	18.4661577763646	NA	18.3311595732205	18.3038859863166	18.4400803536577	18.3934976878169	18.9263665025174	18.2878538064848	18.3692158518669	18.344704707744
N-Acetylornithine	197.08971	1.41247251081866e-06	-1.04667588474234	SLAD_vs_SHAD	18.816845590518	18.845386086825	18.9179482143338	18.8245463101839	20.1940627513279	19.5770299398825	19.9298499398313	19.8904871097883	18.673770670803	18.8360394406088	18.8635773354951	18.5642816550475	20.2327294385322	19.9220554862155	19.8481895663937	19.6726941768129
3-Dehydroxycarnitine	146.11765	8.11593037567598e-05	0.878258526668219	SLAD_vs_SHAD	19.7282789800103	19.6919677286701	20.0187788991138	19.5461222606736	19.1798105919528	19.0397514793275	18.3298529100466	18.9226987804681	19.3414126044211	19.6198700506209	19.5338473276267	19.6295484778689	18.9898528221327	19.3088571068002	19.3907610733238	19.1527133114971
Symmetric dimethylarginine	203.1504	0.603131441486188	0.091762641847243	SLAD_vs_SHAD	19.7256316169242	19.6703472407821	19.4076947675731	19.930666894922	19.6397854426942	19.4370002184593	19.7707239101713	19.5197803814879	NA	19.1805546926905	18.6869001065591	18.9455731694548	19.343461085998	19.421210948429	19.4985734666576	19.765168633471
Arginyl-Threonine	276.16743	0.021555484811839	0.60667938879045	SLAD_vs_SHAD	19.2421837753829	NA	18.6733542201536	19.2666740740859	18.4421133206642	NA	NA	18.4660026148365	18.8328948724595	18.4482609661361	18.6512514641815	18.5627531613724	18.6257716561734	18.5570937166313	19.2007856636625	NA
Menthyl ethylene glycol carbonate	267.1567	0.593078604748498	0.0813585189053434	SLAD_vs_SHAD	18.603590300917	18.84494715706	18.5375120923709	18.6964707219057	18.6376232948643	18.6595279543461	18.5510313142017	18.50890363322	18.7758154129945	18.4500423350809	18.5189117043714	18.9449152059842	18.719074609666	18.471813084749	NA	18.5813610461757
Cytidine monophosphate_negative	346.04085	0.000693209686174321	-1.45111109808757	SLAD_vs_SHAD	18.8727564834198	18.5002804673896	NA	18.7446404192731	20.012464524734	20.6807298745827	19.7806403776818	20.1541794421285	NA	18.468573207004	NA	18.4607856172454	20.2789810039691	20.4597930194728	20.0830333057717	18.9666365582067
D-Xylose	189.01619	0.862046800722542	0.0293257823219548	SLAD_vs_SHAD	18.5201860928862	NA	18.5817471665578	18.4513136629106	18.282475640036	18.5165911547261	18.6998900604324	18.4547359119905	18.3619044622427	18.3661053828435	18.2943665238054	NA	18.8624194643258	18.6823288976231	18.5164659416661	18.4314553973067
L-Asparagine	171.01894	0.000121535301004444	1.01920606490923	SLAD_vs_SHAD	20.8156162538839	20.2782852175097	20.464207290948	20.1929676974689	19.5311863331521	19.2292066905164	19.4897008782496	19.4241582982555	19.0324399231636	19.5827239068898	18.5039777526704	18.6082223126106	19.4340884702673	19.1642946692551	19.4538921951394	19.5916974301231
Valyl-Proline	215.13905	0.0182260460563645	0.433736164453865	SLAD_vs_SHAD	19.0842872207171	18.8027621799066	18.5915014749943	19.1632916887864	18.4674926782014	18.5881745557326	18.3745061960078	NA	NA	18.2716441457409	NA	18.5570214638244	NA	18.5228064853655	18.2737864163259	18.2984733183014
Prolyl-Alanine	209.08977	0.00231139257675077	-0.525522367646406	SLAD_vs_SHAD	NA	18.4689879252963	18.4476533434444	18.3579625353617	19.1576813786436	18.7174396552446	19.0808635291095	18.8455766463913	18.4676640875483	18.7966247837567	18.5583127092931	18.4127853013768	18.6600311097404	18.8231805609374	18.9342265974339	19.0818382504614
gamma-Glutamyl-beta-aminopropiononitrile_negative	200.10334	2.57420088789759e-06	-1.03904158700993	SLAD_vs_SHAD	20.0371884195887	19.3228896464023	19.8181554797214	19.5145666326139	20.6698929588016	20.566993119321	20.7534133415353	20.8586671067081	19.1292541080933	18.9754901612825	19.4090608059427	19.0713614097294	20.7579914786585	20.714668073301	20.6133356129433	20.5807630629749
4-Acetamido-2-aminobutanoic acid	161.09254	0.156077431029614	0.170945215580453	SLAD_vs_SHAD	18.5895639594899	18.6754521070943	18.7951978361885	18.6716603688568	18.6357776543676	18.5653379119416	18.4649107411626	18.3820671018357	18.5508554452556	18.4456422703836	18.5571420099907	18.7480783325486	18.4657592929713	18.6808765307401	18.6801330926264	18.4089195143786
L-Aspartic acid	134.04461	0.954246818107952	0.00720556384644766	SLAD_vs_SHAD	18.2612740492361	18.3593266095925	18.3945394806299	18.5370110505961	18.3769304302928	18.4364301090901	18.3291361616186	NA	18.3428421369741	18.2787076636007	18.4861985748346	NA	18.185766991878	18.2922306994494	18.4159088860694	18.2761501029987
L-Serine	144.00608	0.699992239378915	-0.0658684974030272	SLAD_vs_SHAD	18.8984270422437	18.6206397852874	18.7259300548274	18.7092466072532	18.9249141652725	18.9202990264851	18.4011552966624	18.9713489908039	18.5307958843536	18.2471779556356	18.5113228158563	18.623776175774	18.6626384824054	18.8810217291169	18.8705983223359	18.7739239263863
Guanosine	306.08003	0.853513705503432	-0.0470542790646853	SLAD_vs_SHAD	18.5138424107714	18.4702631421862	18.4494251775355	18.4038258011081	NA	NA	NA	18.506393411965	NA	18.2825417432152	NA	NA	NA	NA	18.4265488529327	NA
Diaminopimelic acid	213.08583	8.15660086850947e-08	-1.55717532984594	SLAD_vs_SHAD	18.5517597856101	18.5776616125255	18.551757600549	18.5859869575364	20.0971182645717	19.9532172514276	20.3423265106144	20.1032052489909	18.5844395421333	18.4400403628341	18.2838624350241	18.5271283435628	19.9457127931317	20.0485057822624	19.0839054914669	19.7873924845423
Aspartyl-Lysine	262.14016	0.000227068178677332	0.792624065670609	SLAD_vs_SHAD	19.5141412047929	20.022806815116	19.2613178934816	19.3419839877122	19.1137547612677	18.6965088869557	18.5817956369135	18.5776943532834	19.5874129814615	19.6361591153159	19.5934538548625	19.6175667202221	18.7903788003508	18.900903655916	18.5538061042678	18.4202986052407
Tyramine glucuronide	336.10518	0.605786423910162	-0.07519376817595	SLAD_vs_SHAD	18.7986985485621	18.7383621788564	18.4561957153919	18.7799896769037	18.8817766589688	18.7676528914326	18.7282279887454	18.6963636532711	NA	18.3763754426889	NA	NA	NA	19.0306805430907	18.7306440880926	18.8095581154877
1_2-Benzoquinone	131.01037	0.215056115462912	-0.165717061656071	SLAD_vs_SHAD	18.4277920306192	18.3759084850857	18.2655800200205	18.4227924969967	18.4233296864689	18.7632106975874	18.4420358857059	18.5263650095841	18.4178915772185	18.3736023550901	18.4070663529161	18.3862931497239	18.555780627406	18.8176196753707	18.8653990106715	19.1092449025374
N1-Methyl-4-pyridone-3-carboxamide	175.04713	0.896672669295819	0.0292407608285465	SLAD_vs_SHAD	18.3852481220666	18.2763925665751	18.8149383058596	18.5958739897746	NA	18.4449627222066	18.5327822482742	NA	18.3099279329943	18.5477460690118	18.7960016862313	18.4115637945857	18.3817981757487	18.3476747967727	18.5273717817102	18.8133650947267
3-Methylhistidine	170.09236	0.0148500733023112	-0.346732279581865	SLAD_vs_SHAD	19.0591038603578	19.4406743268044	19.5138438758772	19.338281539192	19.8131343475289	19.5381912839127	19.7379404374364	19.6495666516808	18.9355921588939	19.3349269688068	18.9610729896757	19.0309853377093	19.7794684092826	19.9010729796071	19.7596044313502	19.9132426898023
N-Acetylputrescine	131.11766	0.00286155640599452	0.498625253598334	SLAD_vs_SHAD	18.8585221772892	18.6714092751147	18.7119347403375	19.3536494010124	18.4694085277899	18.3456527191993	18.3194847144396	18.4664686179316	18.7178647643159	18.3613961919661	18.5029121074684	18.3468929568709	18.408842228593	18.411827269706	18.5782287895944	18.435773997691
N-Acetylglutamic acid	212.05389	0.73279052867195	-0.0756375539026344	SLAD_vs_SHAD	NA	NA	18.4275456809627	18.3448819083271	18.3060577617919	18.6176449353031	NA	NA	NA	18.5528591142591	NA	NA	18.3792031744001	NA	18.5207271663059	18.4540635928001
L-Glutamic acid	146.04597	1.49200337355188e-13	-2.27049443560277	SLAD-2PE_vs_SHAD-2PE	23.022103998225	22.976349988681	23.0476120357642	22.9940057049427	24.1501562689328	23.9985194335873	24.1873284031575	24.1063447816602	21.5954796062779	21.699912545804	21.6344624184318	21.5730239572341	23.9021932846017	23.7035122402867	23.9185356620248	24.0606150832456
Glutathione	306.07656	6.89044702609022e-14	-3.25862309642581	SLAD-2PE_vs_SHAD-2PE	22.1553915898069	21.9600352590842	21.8106877726683	22.2164732449951	24.295901488488	24.3104923961075	24.6413785040579	24.4689415257959	21.061374195929	20.7144749952649	21.1556109423624	20.839401089268	24.1442880677243	24.1133933145997	24.2206358143093	24.3270364118943
(R)-mevalonate	147.06629	7.43115502139697e-13	-2.41363068918983	SLAD-2PE_vs_SHAD-2PE	22.4277985154197	22.6033632469593	22.5698457043016	22.3446157163278	24.212851741642	24.0730824856039	24.4054028614405	24.2579738912422	21.1498693354051	21.312192802391	21.6108622730011	21.3137061853598	23.8316345851963	23.6891522074134	23.688762522306	23.8316040380007
2'-Deoxyguanosine 5'-monophosphate	346.05593	1.52909427988808e-09	-2.44100610124558	SLAD-2PE_vs_SHAD-2PE	22.0906735185706	22.1586378236653	22.1130252286624	22.0034153776621	22.7182417776506	23.1907352563291	23.063605461329	22.9576054260594	20.2098829541676	20.770016812035	20.9179633840204	19.9812923361026	22.9798410840762	23.143624413479	23.1304985099236	22.3892158838291
D-Aspartic acid	132.03024	0.00217069261091764	-0.587781689339199	SLAD-2PE_vs_SHAD-2PE	21.3713305024034	21.9501868239083	22.0733167306476	21.7519688038374	21.0296382191778	20.8922640152958	21.0278709805945	20.7060328620831	20.1363665009569	20.2123019789631	20.5268614346187	20.676791465266	21.1284792132899	20.8044076595594	20.9133255121437	21.0572357521685
Saccharopine	275.12493	1.18909516256446e-11	-2.98767652800154	SLAD-2PE_vs_SHAD-2PE	21.285719471169	21.1679010030822	20.7885443971486	20.9615747172132	23.3522815826247	22.7593153191156	22.9723206325259	23.229310504235	19.6512425243375	19.6642803136993	20.1818306172338	19.4361847343345	22.8329189190843	22.4801035614549	22.5879955674112	22.9832262536609
(S)-2-Aceto-2-hydroxybutanoic acid	145.05074	3.55744694717829e-12	-2.34285451218711	SLAD-2PE_vs_SHAD-2PE	20.5054301301129	20.6492241300526	20.4542914363513	20.0887081553309	22.4874136365458	22.2914981540226	22.4265609930282	22.1429455066841	19.7937364657085	19.9843967724866	19.7373071168727	19.9628676672818	22.3582506440274	22.1756143964333	22.1424878015313	22.173373229106
L-Histidine	190.03884	5.49513202581023e-08	-1.39064789106466	SLAD-2PE_vs_SHAD-2PE	20.9411966421776	20.93057475188	20.8439040550763	20.8009241322907	21.5757950705797	21.399905409487	21.7768208721563	21.7213993035536	20.3353085003988	20.3289310938452	19.6082776176291	20.2955049240874	21.5917354681738	21.4192706770265	21.5171287050678	21.6024788499512
N-Acetyl-L-glutamate 5-semialdehyde	172.06172	4.23373973125833e-08	-2.20171627820014	SLAD-2PE_vs_SHAD-2PE	21.2034627102287	21.3210654228291	20.9673763120816	20.183140140361	22.3667061044944	21.8512621518114	22.4181337038188	22.3345278024741	19.4843972823734	20.1756861917028	19.9426901734432	19.6740543910029	22.2668939366051	21.7416526253029	21.8025362453213	22.2726103440936
N-Carbamoylsarcosine	167.02305	1.61812652319671e-06	-1.7101120951563	SLAD-2PE_vs_SHAD-2PE	22.0771039150042	21.7202417675993	21.7386996358844	20.8628015136079	21.8996054967468	21.3936032594263	21.7829471537766	21.9847227771424	19.8060689423038	20.6050577423072	19.8319577182868	19.8004417196543	21.6076371339556	21.5649309122874	21.7460940754052	21.9653123815292
Gulonic acid	195.05077	0.508049299473488	0.179721263358196	SLAD-2PE_vs_SHAD-2PE	21.3997751273368	21.2204028703459	21.3568526944677	20.6627027764477	19.4418196957851	20.119862614038	19.3487506592536	19.6629956406838	19.4704211176837	20.1342256942503	19.8764025388551	19.6172694449436	19.2179291166004	19.9351453762021	19.8370003395494	19.3893589099481
5-Phenyl-1_3-oxazinane-2_4-dione	190.05027	4.44493778578189e-10	-2.82341064310622	SLAD-2PE_vs_SHAD-2PE	18.50955749167	18.5611561316089	18.4388572542058	NA	21.9044064009832	21.1293826004239	21.733206021316	21.7563805686341	18.4461518333009	18.452483762481	18.6696954342601	NA	21.6451985952065	21.1271195404959	21.0215335715669	21.5908989052116
D-4-Hydroxy-2-oxoglutarate	196.98594	3.55744694717829e-12	-2.21364412418376	SLAD-2PE_vs_SHAD-2PE	18.4068257847717	18.3195641677131	18.2544711066563	18.3325033108197	20.7692083998058	20.9505663616754	20.7055912173475	20.8159336252556	NA	18.3509630318615	18.5673810622225	18.2305348917527	20.5757129248166	20.6417570645015	20.5087807632065	20.6601643919926
Pantetheine 4'-phosphate	357.08867	3.46532847195049e-09	-2.40535750798919	SLAD-2PE_vs_SHAD-2PE	19.3426247833528	18.5674522967518	18.9153511294635	19.6322173076402	21.2515311213703	20.8093914758842	21.3147033662031	21.44554135304	18.9417353941411	18.3273542158911	18.4634693302289	18.2961207606279	21.0473277731803	20.7221741645667	20.9968318892499	20.8837759058489
Cyclic pyranopterin monophosphate	362.05082	1.34729107397138e-07	-1.45329634467992	SLAD-2PE_vs_SHAD-2PE	19.6306695327665	19.0182901600327	19.1348836128406	19.3168614113699	19.7750784563635	20.0279269254138	20.1084954098675	20.05170276452	18.7294815684856	18.59795555782	18.4837806308231	18.2631820636829	19.9253874286488	20.2487957565898	20.1473021114337	19.566099902859
Pyroglutamic acid	128.0355	9.6585306138015e-06	-0.971571502520565	SLAD-2PE_vs_SHAD-2PE	18.8840498359569	18.6691060472877	NA	18.2938449263307	19.6459232757726	19.3275114255127	19.7362091946912	19.1264415584815	18.4108692922952	18.3623858428631	18.3439886177666	18.5379688300778	19.3656909248772	19.2535980567547	19.3882296826774	19.5339799287756
Quinic acid	191.05594	0.0230458647237894	-0.439289885256031	SLAD-2PE_vs_SHAD-2PE	19.4514943295313	19.2981568755633	18.9674705296048	19.6560147445022	19.12901703085	18.6930759858478	18.8793364834002	19.256026427017	19.0577658141745	18.3872638124588	18.729868191535	18.7657977809578	19.096845048749	19.3072591151028	19.1217306508144	19.172020325484
Maleic acid	150.97996	0.00192612089623208	-0.668832653712258	SLAD-2PE_vs_SHAD-2PE	19.0019870853352	18.4378358261314	18.3563500507656	18.5330713418153	19.2205145959298	18.6910355659692	19.03971090908	19.3261095886209	18.5478860977411	18.3928949189398	18.3440186576146	18.1786945016128	19.1818990764488	18.7178949917251	18.8714611640457	19.3675695585377
N2-Succinyl-L-ornithine	231.09823	6.94043057157832e-06	-0.980462670439806	SLAD-2PE_vs_SHAD-2PE	19.5016099836876	19.4053947990977	19.0858312262662	19.5412927507702	20.2695863421014	19.7006245672031	19.9931685416801	19.8022881651714	19.0636095932328	18.7131463265368	18.4389072576378	18.7538147056142	19.7833431042289	19.6323081274932	19.7099741775575	19.7657031555012
L-Fucose-1P	199.03812	2.73068334064815e-06	-0.848912435398077	SLAD-2PE_vs_SHAD-2PE	18.5722684639664	18.4502350146385	18.4829838384172	18.7599572784391	19.2676622750799	19.6335493616384	19.8582602208	19.642180694671	18.5052600868999	18.3412958354778	18.3846846041851	18.3201995190155	19.2364356527307	19.2476654077514	19.2035949752971	19.2593937513914
Pantothenic acid	218.10331	0.347792324079104	0.16795256417301	SLAD-2PE_vs_SHAD-2PE	19.9007804737322	19.4345654861947	19.2333047730113	19.5050435017719	18.3622752949023	18.4265295247228	18.4572006298035	NA	18.7941874593917	18.5850258896239	18.3894340272089	18.4086589001842	18.3601398765117	NA	18.4168823052924	18.3520998329834
Fagopyritol A1	341.10862	0.964283750245123	0.0117316473710147	SLAD-2PE_vs_SHAD-2PE	20.0362136156797	19.7114687306622	19.2443589125414	20.327296268225	18.3632823597842	NA	18.7573658550615	18.6018860950717	NA	18.2729206553307	18.5764267627852	18.3197454201356	18.3040438619013	NA	18.2949451628661	18.5349088713709
L-Galactose	179.05604	0.0835967596694275	-0.40697211996391	SLAD-2PE_vs_SHAD-2PE	19.0508927140456	18.6741616584581	18.7187254932745	19.5358816074496	19.0201933149521	19.3815531970158	19.6773078611151	19.781473206806	18.7447498195946	18.1621557861866	18.4443247486559	18.2153726977117	19.07372026846	18.7121264293795	18.895292470078	18.5133523640869
Diketogulonic acid	191.01982	1.18909516256446e-11	3.8597414261966	SLAD-2PE_vs_SHAD-2PE	26.5068837835605	26.3840248791932	26.1782299689542	26.6863069486876	22.0142899071697	23.2068467243203	22.2634702763245	21.9301259792133	25.5122194972732	25.0504694630429	25.3029019949325	25.3276190946914	21.6164676331829	21.7240522453476	21.2908753895302	21.1228490770929
Deoxyguanosine	302.06623	0.244700109547046	0.888422330515844	SLAD-2PE_vs_SHAD-2PE	19.9035058777085	20.5452311223594	20.6613884964548	21.9998413991591	18.7240512560972	19.667414597471	19.6871757663063	18.9739323323657	NA	19.5149896381436	18.9046778548691	21.5715675366386	18.6962676430806	19.9325518409981	19.0425517968269	18.7632527698994
Hydrogen phosphate	132.94637	0.00193985692031701	-0.364047037306655	SLAD-2PE_vs_SHAD-2PE	23.4147872578504	23.4027681157036	23.2418581597073	23.0987817870354	23.3668091144739	23.2597508731671	23.3178173499216	23.3506664566554	22.7573144459608	22.8005363740611	22.7105710746432	22.8145572199684	23.1292490268922	23.0951026897671	23.1092193930165	23.2055961541842
2_6-diaminohexanoic acid	181.07497	7.02176649754961e-06	0.764620528388512	SLAD-2PE_vs_SHAD-2PE	19.5754695672404	19.4705247833507	19.2943498778071	19.1141099825104	18.3303659170449	NA	18.5074451272299	18.3572356268943	19.1773603713784	19.2916456262336	19.1569861243972	19.1864705695904	18.3132010085201	18.3745030906366	18.5439817500467	18.5222947288422
Stearic acid	283.26391	0.0762536998804117	-0.274143961027832	SLAD-2PE_vs_SHAD-2PE	18.8530668876301	18.649846141049	NA	18.6414836677038	18.5746136055151	18.494899287049	18.6568447870558	18.8081848435284	18.6560799003723	18.4850017994444	18.3774465127294	NA	18.8631619979179	19.0101941541813	18.688514975809	18.5594089995979
2-Isopropylmalic acid	175.06127	2.30733947101496e-08	-2.07045608522276	SLAD-2PE_vs_SHAD-2PE	22.0981599189769	22.3613764244696	22.3265963830661	22.0590131757581	23.396514188025	23.8115240523804	23.0709981353736	23.0059450597396	20.3172336185082	20.6541683685175	21.2603605568097	20.6355171950548	22.8828877582956	22.5325605035806	22.5863056663416	23.1473501515635
Uridine	243.06233	2.48068102071026e-07	1.14332859346715	SLAD-2PE_vs_SHAD-2PE	20.6482986203836	20.8160429716927	20.8390642265664	20.5069969063244	18.4868985367658	18.5809640464795	18.5608381578217	18.8585316260867	19.520811624554	19.9502848979159	20.106655437759	19.6770080801667	18.7238149147751	18.5410920136092	18.754688602933	18.6618501352096
Dambonitol	243.06471	0.217209655230397	-0.23786676991271	SLAD-2PE_vs_SHAD-2PE	18.472823510743	NA	18.5662381861233	NA	18.1619981962068	18.5197442506828	18.7976782770307	18.7541253315648	18.3324737077681	NA	18.3896352953381	18.3897242853546	18.3043528270034	18.5675185818432	18.8052244957073	18.7568155597114
Glycerylphosphorylethanolamine	214.04846	9.35828562728043e-14	-3.44934796605196	SLAD-2PE_vs_SHAD-2PE	20.4308571285058	20.0773846270847	20.1536287898197	20.4190386940685	22.6317811976774	22.2995935006691	22.5955472454568	22.6473148175806	19.2981806494268	19.1268431648636	18.6318151679797	18.9553913274356	22.4977551572784	22.3490747271838	22.3991373751594	22.563654914292
L-Arginine	173.10431	0.000212709047080816	-0.595143728409891	SLAD-2PE_vs_SHAD-2PE	19.0801736870209	19.2845465203296	19.4852427076808	19.47795019615	19.6124320157723	19.6458332209606	19.6902111044131	19.6997531510711	19.0301223325047	19.01584759011	18.9693799708293	19.23468658026	19.3924955718149	19.6326112754786	19.7041774869783	19.9013270530718
Trimethadione	142.05111	1.59542264316147e-13	-3.60569583689789	SLAD-2PE_vs_SHAD-2PE	19.2303102081691	19.1063784760296	19.1385715893249	18.9772998844038	23.0012518161648	22.6042074999684	23.1708472692909	22.8529285932892	19.0606531728295	18.9693617759948	18.4366555159759	19.0669230491563	22.7137869755214	22.3280442584256	22.3009179513737	22.6136276762273
L-Leucine	130.08621	0.262035610346139	-0.179405873984749	SLAD-2PE_vs_SHAD-2PE	18.2749598115666	18.3624393651825	18.3079401615106	18.7031539017322	18.4055504970988	18.3743497281946	18.9061126773648	18.5045054163788	18.4612835944785	18.280048586494	18.3399055048139	18.2670803511096	18.4044133546314	18.4837625007273	18.7462198851111	18.431545792365
5-Keto-D-gluconate	229.01211	1.90469845073008e-12	-3.35198762797648	SLAD-2PE_vs_SHAD-2PE	18.7154356900342	18.8245997239848	18.5291496645939	19.2589165738181	22.1044519736605	22.3343930872012	22.2350972167573	22.3230341177767	NA	18.3378294210017	18.8137176691208	18.421249469441	21.837323068127	21.8468811951847	21.8110086871401	22.0097996408722
L-Threo-3-Phenylserine	180.06651	0.00181507579459591	-0.579616262743773	SLAD-2PE_vs_SHAD-2PE	19.183179606057	18.6310566407037	18.7751909340338	19.0761186734587	19.2085983749483	18.6121057335579	18.9709479678803	19.0794873047147	18.643463832418	18.2277575663231	18.4367895789143	18.3091304947464	18.9496032122187	18.9071363276902	19.1729419044389	18.9059250790291
L-Homoserine	154.02766	1.70853400324365e-08	-1.69127911365733	SLAD-2PE_vs_SHAD-2PE	20.5043653190764	20.554451992987	20.5803730876951	19.9009357122043	21.3243014237655	20.9694441419159	21.1704493929514	21.3792830319181	19.1303328602594	19.5888387006062	19.1338697015633	19.4234119485809	20.941300563423	20.8929302818408	20.9153282778167	21.2920105425587
L-2-(Hydroxymethyl)-1_2_3_4-butanetetrol	187.03789	3.78076910813927e-10	-1.72848120849464	SLAD-2PE_vs_SHAD-2PE	19.7802604270711	19.2312164567947	19.3435618713141	19.3409631753865	20.3636722822932	20.3275058325767	20.5924200634118	20.4939321371404	18.8539677273035	18.4995885537525	18.788799058017	18.7545613633142	20.4826404165977	20.3740863518977	20.3650364775716	20.5890782902987
gamma-Glutamylalanine	253.06061	0.0762895407043286	-0.388998246945246	SLAD-2PE_vs_SHAD-2PE	18.4585572643124	NA	18.4278723353641	NA	19.4927833646315	18.896885489385	18.9373024616525	19.3682766571009	NA	NA	18.4786788630772	18.5818510888475	18.8473474309326	19.0671673127377	18.6706124887507	19.0919256592094
5-Aminopentanoic acid	152.04902	3.17426973699073e-14	-2.66595222792749	SLAD-2PE_vs_SHAD-2PE	18.4356871425746	18.3912594075138	18.3194539697493	18.4587344234347	21.3221581453855	21.1690415951867	21.5189991693619	21.2834153842282	18.457372557147	18.3576486418827	18.3402224952912	18.3402210468721	20.9697287174844	21.0400696470642	21.0875512228123	21.0619240655421
Ascorbic acid	175.02496	0.00310712593560291	-0.436467127915826	SLAD-2PE_vs_SHAD-2PE	18.4027924185276	18.4137608187099	NA	18.5314608596458	18.9413443927189	18.9775255941439	19.1965830137505	19.0057719999671	18.3815298454218	NA	18.4297530493279	18.3507187052001	18.8944014646537	18.8884928106534	18.560214850116	18.9520948528401
Aspartyl-Hydroxyproline	281.05473	5.62958649736734e-05	1.16470643110389	SLAD-2PE_vs_SHAD-2PE	19.9599230962415	20.133310879644	20.1481513898395	20.1653445961552	18.6074967057163	NA	18.3144066075368	18.1130613887342	19.2245911533605	19.27567335059	19.4225040978599	19.293165324783	18.1392770505444	NA	NA	NA
Cysteinyl-Glutamate	249.05497	5.96559211005075e-05	-1.02725975630151	SLAD-2PE_vs_SHAD-2PE	18.3292433865391	18.3415358732765	NA	18.2659723817728	20.0849331715436	19.8418718336523	20.5102425959545	20.0116743636187	18.5171017608688	19.0214676209731	NA	18.2051653950899	19.6765716433299	19.4767388229118	19.5578009221036	19.7229073394364
4-(2-Aminophenyl)-2_4-dioxobutanoic acid	206.04645	1.43768736053216e-09	-1.91973088226879	SLAD-2PE_vs_SHAD-2PE	18.3457702030294	18.4385442036937	18.325581770434	18.6515814964616	20.5540836579493	20.0318231304983	20.4382091494912	20.6058953009972	18.4871592705102	18.3311525813551	18.2704569181334	18.3175585327895	20.5612028204683	20.138134454657	19.8919362616398	20.4939772950982
Citrulline	174.09037	0.3159385282805	-0.152936078475939	SLAD-2PE_vs_SHAD-2PE	NA	18.3766195065706	18.3187656879969	18.3946029785542	18.6181579581239	18.9678558642412	19.0938789607839	18.7418051230006	18.472471353222	NA	18.3668886990544	18.4814379496481	18.4306802091534	18.5488768991005	18.7039090572457	18.6893421509702
Galactopinitol A	391.10101	1.01241363529254e-08	-2.48163227858921	SLAD-2PE_vs_SHAD-2PE	18.3697432683643	18.3570386051843	NA	18.5871136112202	21.2098260470863	20.9249409168858	20.4649234976272	20.7277805527815	NA	18.3292598422498	NA	18.3272838345872	21.0781444275963	20.7124433279665	20.9433624493716	20.5056662630964
2-Keto-glutaramic acid	144.03037	5.62975865831247e-07	-1.28875390673906	SLAD-2PE_vs_SHAD-2PE	18.5252229283948	NA	18.5544291994619	18.4355488526678	20.0948442564254	19.2931862211623	20.1446262317094	19.9855746056527	18.3225700022861	18.2907161664476	18.2977840213561	18.3512200811491	19.6285835912186	19.4865847175361	19.4883791613986	19.8137584280419
Coumaric acid	163.04022	0.564552017074473	0.106919078169494	SLAD-2PE_vs_SHAD-2PE	19.2636184814421	18.9968851036141	18.7533019134778	18.532489405722	18.5428119144074	18.7665788989174	18.2981694997876	18.5870546738437	18.6952040295021	18.6652579093848	18.4346425181442	18.7609015080097	18.5359768378558	18.4111639273857	18.6018490536962	18.5793398334251
(2R)-1-O-beta-D-Galactopyranosylglycerol	289.06948	0.916031175331136	-0.0180877229988248	SLAD-2PE_vs_SHAD-2PE	NA	NA	18.4299427376042	NA	18.3647875455422	NA	18.4665357435292	18.3468965806124	18.4742824762371	NA	18.5886777576353	18.5064141715447	18.5878483058176	NA	NA	18.4945767437915
Prolyl-Hydroxyproline	227.10321	8.15208485729166e-07	-1.50577710631846	SLAD-2PE_vs_SHAD-2PE	19.4654874248001	19.2778666501601	18.663733475828	18.9787070920444	20.4323868678741	19.6323994236577	20.1492925268304	20.477357364706	18.8400116327103	18.4146231477054	18.6816574225795	18.5688320897308	20.3888874176354	20.141667648549	19.9129618391369	20.0847158126785
Pantetheine	313.09869	0.0618648866915265	0.394481321334347	SLAD-2PE_vs_SHAD-2PE	20.3285982869043	20.0871661664333	20.0867465782834	20.0840018086551	18.5692024909927	NA	18.3756319895576	NA	19.0896047635114	19.0320862228339	18.5086365481954	19.012442162185	18.3361171100974	NA	18.6963050955968	NA
Cytidine monophosphate	322.04451	4.28605640542735e-06	-1.63855299381056	SLAD-2PE_vs_SHAD-2PE	18.5344015974541	18.3506037791027	18.4408522299791	18.9849613210816	20.0261132449748	20.2145081386192	20.234607241263	20.1645264939988	18.7499975515314	18.094224082204	NA	18.4953334895635	20.2879978187025	20.405770467746	20.3209472418424	19.3255699446832
Fructose 1_6-bisphosphate	338.98863	0.0423335165894849	-1.47266112099571	SLAD-2PE_vs_SHAD-2PE	19.0297983153585	NA	18.5588386287526	19.4250536587567	20.4947693066596	18.9097510219367	21.147846758747	21.0931489760219	NA	NA	18.4973047934087	18.2737153175176	20.0323551645529	19.13344679659	20.2909349122663	19.9759478324263
L-beta-aspartyl-L-threonine	233.07824	9.39715558280348e-06	-1.21690685376735	SLAD-2PE_vs_SHAD-2PE	18.9837404259606	18.8685467472476	18.6514482612322	19.3399831307168	20.1135780684738	19.7308513327118	19.4469006515628	20.0176108518624	NA	18.5524061963452	18.5295023667191	18.3647020302413	19.9735533557839	19.7285347517111	19.3872026347304	19.7071507972513
3-(3_5-Dihydroxyphenyl)-2-propenoic acid	179.03545	0.921039089429063	0.0154481633427395	SLAD-2PE_vs_SHAD-2PE	18.5178307529529	18.3798199188666	18.6245979703676	18.893583611707	18.2038424239355	18.5108042891218	18.4280239082307	18.3946775091999	18.5750180078277	18.2916233821156	18.2508132653991	18.4910251665491	18.4790503998351	18.3224133990093	NA	18.358551577546
Phosphodimethylethanolamine	168.04341	0.000357328597969458	-0.925620474830119	SLAD-2PE_vs_SHAD-2PE	18.5058789566359	18.3437893127916	18.5247228486279	18.4000669591063	19.4984110820235	19.1508473773626	19.8410851150043	19.8777796052255	NA	18.3092604160587	NA	18.3555187059917	19.3208631075606	18.9969578509052	19.1629690821801	19.5512501027755
Ciceritol	553.15407	5.59332275810062e-05	-1.71120596731483	SLAD-2PE_vs_SHAD-2PE	NA	NA	NA	18.5006628160847	20.4647583143753	20.1215515041006	19.7211865543352	19.9959267720665	NA	NA	18.4307619005489	NA	20.3032411638851	20.295956185608	20.0772048340189	19.8914692879431
Hydantoin-5-propionic acid	171.04151	2.13740543839341e-05	-1.11381233668491	SLAD-2PE_vs_SHAD-2PE	NA	18.3396442290653	NA	NA	19.8603645743652	19.3739763018039	19.4176123952372	19.5134402650959	18.3398025387349	18.3088463827894	18.4157098041639	NA	19.7743570278145	19.6636310461278	19.1779726474637	19.258433592918
L-2-Amino-3-oxobutanoic acid	152.01186	0.791218327819072	-0.0508532861852942	SLAD-2PE_vs_SHAD-2PE	18.4490649951496	18.2549421161386	18.2953781559716	18.7309576526894	18.3526904828243	18.3527983584082	18.6710172435919	19.0498971877684	18.492199662122	18.1786648275316	18.4681248290804	18.2579656517585	18.360573490412	18.3741389952125	18.3611811426314	18.5044744869779
Pyroglutamylglycine	185.05735	0.00214477713690925	-0.637102292368972	SLAD-2PE_vs_SHAD-2PE	18.7192485644037	18.3062482899638	NA	18.3381161614222	19.2443179109125	18.9991427338808	18.6752933834173	19.4259519063242	18.4566111520479	18.309635814138	NA	18.4453860092395	19.1638228483345	19.1271954885042	18.9933996629529	18.8795018035847
Phytosphingosine	352.26253	0.0279336296769665	-0.493018049705146	SLAD-2PE_vs_SHAD-2PE	NA	18.6598226015295	NA	NA	18.4983761853763	18.7200912218373	18.6191858686566	18.3645309428386	NA	18.4992019551134	NA	18.204090961072	18.6416064137287	18.9795704309265	19.1575137490417	18.5999674374943
Ophthalmic acid	288.11968	0.0244974029037831	-0.406046666903652	SLAD-2PE_vs_SHAD-2PE	18.5295266249043	18.3831178313517	18.6059411469358	18.5638731166881	19.1024284241027	18.4045157917597	19.1873036320361	19.0209919062146	18.4299002141106	18.3410251933395	18.3050269423815	18.3587480155715	18.7122425957527	18.7741657134118	NA	18.8077569655988
2-Phenylethyl octanoate	247.17147	0.631052208886306	-0.0650819965287042	SLAD-2PE_vs_SHAD-2PE	18.3850473960883	18.4161187965073	NA	NA	NA	18.3964448934849	18.5090348688293	18.3021804639876	18.4053755160956	NA	18.4444299914126	18.383218338193	18.3601827165625	18.6012954727351	18.5308731858962	18.4120084051893
Cysteinyl-Hydroxyproline	269.03769	0.571180558652697	-0.114636807524636	SLAD-2PE_vs_SHAD-2PE	18.787716778635	18.4870959697326	NA	18.4171942796488	18.7203796631242	18.4971225913289	18.6981311808626	18.8215457570856	18.4979988628895	18.5790253423962	18.3977690329466	NA	NA	18.6850967174011	18.2483827655546	18.8852241778505
gamma-Glutamyl-beta-aminopropiononitrile	234.06511	0.841784158715869	0.0498332058656459	SLAD-2PE_vs_SHAD-2PE	18.4454270342399	18.7664246639229	18.3600848569649	NA	NA	18.5478648546762	18.5259375831407	18.6859474081207	18.520076478297	NA	NA	NA	18.4805553903367	NA	18.4649004181358	18.4652740088218
5'-Methylthioadenosine	332.05818	0.55570878610541	-0.135629213975296	SLAD-2PE_vs_SHAD-2PE	18.4805123704411	18.501040389727	NA	NA	18.5881396290042	18.7615479747702	19.1385782669379	19.0668920407121	NA	18.4371587290963	18.357106135877	NA	18.5774717053923	18.39405291937	NA	18.6267603146235
Serylaspartic acid	219.06305	0.674050594478822	0.0789121368364043	SLAD-2PE_vs_SHAD-2PE	NA	18.4912303875594	18.3629559210311	18.7125000725363	18.7376901970585	NA	18.6908037877818	18.2899010271056	18.7222170444338	18.3707681169912	18.2865666489382	18.5870409768309	18.3194370267366	NA	18.3583895092614	18.5603816438884
Threoninyl-Isoleucine	267.11378	0.739176316322933	-0.0997034982560905	SLAD-2PE_vs_SHAD-2PE	18.8956103118134	18.3249550269425	18.5096400179841	18.8244903099827	18.5176319833979	18.8963280348973	18.4848338651101	18.5110909588348	NA	18.4776953935822	NA	NA	18.6663566769923	18.2891506610392	18.6140909125549	18.7399973167668
Glycylprolylhydroxyproline	284.12633	0.564552017074473	-0.102191984858951	SLAD-2PE_vs_SHAD-2PE	18.4367781119046	18.5061354924004	18.5734102828288	18.5033038162118	18.8263629176676	18.4513922919212	18.6939949262294	18.525277725568	18.3991573096891	18.3096777021951	NA	18.5236999919558	NA	18.3479779514594	18.7552155370319	18.4359174699256
D-Glucose	203.05261	7.16007251941167e-05	2.840110187373	SLAD-2PE_vs_SHAD-2PE	25.5995694847183	25.6211003277668	25.7189560448091	25.5531443176407	21.444473927883	22.8496214934908	21.348444913845	21.4106834602644	25.1771005403477	25.3421122444101	25.2931387810246	25.1039029347466	22.3423010761436	23.9207547547083	22.1620272503205	21.1307306698644
Adenosine	268.10407	0.04452991561024	1.29189298082715	SLAD-2PE_vs_SHAD-2PE	20.3530180907608	21.772726286776	22.1566910606253	22.6597852507743	19.41581766328	20.6675475142977	20.1170510020893	19.6838250463825	21.2136326588278	20.3062248786304	20.340107385102	22.1198110945411	19.4974647851895	20.5202591243341	19.8244010303208	18.9700791539484
Glycerophosphocholine	280.09196	6.46566737866141e-11	-2.41278422241201	SLAD-2PE_vs_SHAD-2PE	23.9870504647792	24.4038703468229	24.5874028635367	24.067901150678	25.5114204771751	25.2317938743197	25.1814417260115	25.5228917591544	22.7653381546914	23.2563302859526	22.6470646228687	23.1415406160323	25.4098005573909	25.2225951804965	25.3852022415645	25.4438125897412
L-Leucine_negative	154.0838	6.89814066912912e-09	-1.35682927841258	SLAD-2PE_vs_SHAD-2PE	24.5317630851815	24.5427059096125	24.6948188674095	24.2858623633701	25.0624350874862	24.7989240104454	25.0442496309852	25.1298401845023	23.5721788374042	23.8942268294177	23.5467669037771	23.7251715160727	24.9923923631901	24.8915395390921	25.0568940121454	25.2248352858944
L-Phenylalanine	188.06829	7.25130296065384e-09	-1.47837283208207	SLAD-2PE_vs_SHAD-2PE	23.6773313127664	23.784143865461	23.9478413401903	23.5045057823277	24.1958801842687	23.8454386219129	23.9700764005328	24.2149166646432	22.4166718971622	22.8780414456493	22.4808247184689	22.5819483000491	24.0399037961084	23.9227166928513	24.0454298079912	24.2629273927069
L-Valine	118.08639	5.62975865831247e-07	-1.65215895216365	SLAD-2PE_vs_SHAD-2PE	20.404274420389	19.9906067632264	19.9959071303025	20.6224377210109	21.2456217796565	22.0227022075214	21.7075699125352	21.6203096409258	20.0422052994641	19.3570460191315	19.0602609199102	19.7203592484959	21.1673395701625	21.3996873382809	21.1143827229527	21.1070976642602
L-Acetopine_negative	233.12436	3.75205650742138e-08	-2.91526642201878	SLAD-2PE_vs_SHAD-2PE	19.2665032587194	20.7349788942458	19.5382530303108	19.4160887351256	23.4090486644135	23.2261134908032	23.3449225224336	23.3252890293094	19.4851052364243	20.4372821851245	20.2644073223971	19.7134948526186	23.1912044656813	22.8671860501223	22.5419229732465	22.9610417955896
hydroxyvalerylglycine	214.04743	2.00015445286307e-10	-2.01316210948311	SLAD-2PE_vs_SHAD-2PE	19.7982068233936	19.6869968973102	19.5453318605253	19.9686158373882	21.7168943341136	21.3878272996368	21.9290295441625	21.6487773826091	19.0917597226387	18.6825021229029	18.9329866166829	18.9201009135576	20.6664592814008	20.8513381323298	21.006894712423	21.1553056875609
Citric acid	230.99023	0.275169042056353	0.555123101523659	SLAD-2PE_vs_SHAD-2PE	19.8288538930576	19.3430043344028	19.0494832063033	20.6289076306773	18.3993022855557	18.5201292638469	18.4032492916617	NA	19.9354374832223	18.5864234767744	18.8849777760426	19.2167229667523	NA	NA	18.698813674527	18.5027209738215
L-Glutamic acid	186.01645	0.0110370722151639	-0.616873747611788	SLAD-2PE_vs_SHAD-2PE	20.4073985353254	19.8579931740541	19.9213358226101	20.8954897295755	20.2745551133664	20.2247000198865	20.0912367981959	20.1022496311056	19.6658945053128	18.7603399540264	19.3363241923975	19.1598269364463	19.9351238832795	19.6972053574138	19.957175474922	19.8003758630149
L-Tyrosine	204.06297	1.94270082742867e-08	-1.3405279076841	SLAD-2PE_vs_SHAD-2PE	22.0291327222593	22.204179737911	22.4042266081353	21.9616677385165	22.574642318076	22.3811580303449	22.3636077390401	22.5673004395476	20.9739203739671	21.4533523642566	20.983541944439	21.1810481657177	22.4434343284157	22.3736970989665	22.4712455970142	22.6655974547204
L-Lysine	147.11278	5.82487910872822e-11	1.91380354868374	SLAD-2PE_vs_SHAD-2PE	22.9796465880358	22.8745458440202	22.8407420305875	23.0686104955202	20.4087876182372	20.8734694282741	20.9097864926846	20.9621095468431	22.7638073181648	22.7547684009826	22.7010153958986	22.5882839730377	20.6150154275883	20.8124375627722	20.7942204421834	20.9309874608048
L-Tryptophan	243.05279	0.000879686790843685	-0.644211268292636	SLAD-2PE_vs_SHAD-2PE	21.7413234998831	21.9908644426702	22.2375045608566	21.7024455030194	21.3205917003733	20.9579237269686	21.191893166999	21.3098108744604	20.1116163185094	20.6708895566583	20.4748647015359	20.4048448991957	21.0183079359965	20.7773765570946	21.1471998508762	21.2961762051026
L-Glutamine	169.05827	4.51527352617538e-09	-1.2315248941519	SLAD-2PE_vs_SHAD-2PE	20.6441781668061	20.4284385739772	20.7184689740437	20.4679614666152	20.9962115719664	20.7491344631929	20.840017336695	20.7878807589302	19.6777949380309	19.9396198180516	19.615113335771	19.6026567138616	20.9291086917987	20.9275938900096	20.9068063084696	20.9977754920449
Ornithine	133.09705	9.14232311649214e-10	-1.39128606594347	SLAD-2PE_vs_SHAD-2PE	18.9471319707262	18.5998474498892	18.6833570682996	18.628570658415	19.702468239307	19.9085272916934	19.5032559753311	19.7020850913499	18.4038314590015	18.4441755869378	18.4122906806492	18.2708403394801	19.7704564593142	19.8075053739933	19.8037044906955	19.7146160058394
Serylvaline	205.11826	0.000400679519716893	0.772194718823542	SLAD-2PE_vs_SHAD-2PE	20.13443408719	20.5195676383135	19.5693501812633	20.1936277875823	19.8023720209905	19.8131717761951	19.7530873544822	19.7941556084913	20.4336592899528	20.1001341802958	20.2926788708972	20.2126151415476	19.7758113093542	19.6282008700458	19.1520089683512	19.394287459648
(S)-10_16-Dihydroxyhexadecanoic acid	327.19287	0.443944516414414	0.155631794411356	SLAD-2PE_vs_SHAD-2PE	19.3124359854025	19.0407752389779	18.9039425171927	19.5037092489243	18.425172517134	18.6213531267337	18.9326241621985	18.6138997959192	19.1648250946551	18.9813453440994	18.7651445205634	18.641758394473	18.7826921211573	18.6369886382879	18.4822259691793	19.028639447521
Creatinine	152.02293	0.687047316052861	0.0532026832582169	SLAD-2PE_vs_SHAD-2PE	19.0878206425583	18.9947615161245	18.7674294473048	18.7641141823601	18.590908942383	18.6826217701416	18.4704000206732	18.4813482175973	18.6482910335535	18.4566756859955	18.3484975870023	18.6711822946971	18.5536434666758	18.4875374883854	18.4750187498008	18.3956361633536
Saccharopine_negative	277.14083	0.616357370249126	-0.0790787660491041	SLAD-2PE_vs_SHAD-2PE	18.5052912017507	18.320883267357	18.4735216917458	18.8569272947878	18.7069398874512	18.7689894551645	18.6946427772086	18.4325008279061	18.9002409934623	18.7885241520283	18.770982435469	18.5481686340302	18.8722182453358	19.0099331034296	18.6481210423541	18.7939588880667
Hypoxanthine	175.00174	8.32996233215024e-12	-2.89102508457764	SLAD-2PE_vs_SHAD-2PE	18.4190341811026	18.2158759598068	18.7029525303717	18.767392595256	21.4290944492306	21.0928477319677	21.9746624968499	21.4936572040317	18.4266771861586	18.2311443978872	18.4404709973784	18.355218350079	21.2816021881632	21.0711493690369	21.4419430530952	21.2229166595183
D-Proline	154.02626	0.200608410561905	-0.198584003761681	SLAD-2PE_vs_SHAD-2PE	19.6207943383102	19.6330799619064	19.566681790508	19.9023655699968	18.8957994917777	18.8556770161822	19.0335744065722	18.9339848072521	18.9725888661582	19.0911332165929	18.7952709392399	18.6826768263178	19.0774157838759	18.7416083110717	19.3196353715439	19.1973463968641
Deoxycytidine	228.09786	2.06028184845968e-05	-0.99719522526447	SLAD-2PE_vs_SHAD-2PE	19.8492091687478	19.8306036216887	20.2007316491071	19.4327957991618	20.338306783745	20.6942355737308	20.1780775548682	20.1321559546744	19.0395118934027	19.4802318535109	19.3550573239163	19.481069141508	20.0756972616025	20.4090181530735	20.4370907779963	20.4228449207235
N-Acetyldopamine	196.09667	0.570237102463454	-0.145647134110952	SLAD-2PE_vs_SHAD-2PE	19.1623896203309	19.6039585650898	19.5373031188681	18.7420376197195	19.6534351724502	19.5854005456776	19.3564181335827	19.6059826816473	19.2588698344314	19.7767347782267	18.9324899050419	19.771715526036	19.3643492549948	19.8546917067252	19.6983310587889	19.4050265596709
5-Butyltetrahydro-2-oxo-3-furancarboxylic acid	209.0784	0.676312234653377	0.0777185275546017	SLAD-2PE_vs_SHAD-2PE	19.1994715469904	18.8645506942416	18.9594463142899	19.1261310507283	18.9324724206824	19.541925207518	19.0963887413	19.1660071719226	19.3200931636324	19.4284926889893	19.0869366725503	18.9568757670722	19.3773782112173	19.2203344589854	18.8331937999777	19.0506177118453
Argininic acid	198.08542	1.77167143259612e-05	-0.756842838818635	SLAD-2PE_vs_SHAD-2PE	19.1937904531788	18.8588086640562	18.7914984095288	19.1960244955929	19.6801030252015	19.673143136966	19.5192542680213	19.4909587539397	18.9007862891004	18.775846877387	18.794692757341	18.4986695356296	19.3484831580225	19.5443079045395	19.466071639706	19.6385041124646
Ne_Ne dimethyllysine	175.14408	3.90108097965225e-06	0.904574033069526	SLAD-2PE_vs_SHAD-2PE	20.102726932292	20.1034231317808	19.7825428628599	20.2099537234545	18.4480571194453	18.7551992386949	18.731944718823	18.8586678474886	19.5151693185144	19.5151230953085	19.764913660056	19.2020604964365	18.60133160704	18.5631114179773	18.6209367809747	18.5935906320452
L-Methionine	150.05819	0.916031175331136	0.0239041811057277	SLAD-2PE_vs_SHAD-2PE	19.270549917609	18.938644929067	19.0858519880596	19.8179126998232	19.0287316232876	19.0694105849485	18.8064964052454	18.6082328136625	18.9692952461669	18.8433176645479	18.5221176413762	18.3391821412237	18.4939933049079	18.648585372148	18.6572806702187	18.7784366216172
Marimastat	332.21778	0.0329482344938277	0.290620811296918	SLAD-2PE_vs_SHAD-2PE	20.1323626038698	19.9583872148739	19.7862613509383	20.0878527276347	19.1450814241089	18.7839561133227	18.8839602107281	18.7556541161967	19.3689525663149	19.2192661550119	19.0732087236478	19.0827299120929	18.868879787628	18.848326457094	18.8562125781305	19.0082552890273
(alpha-keto-dimethyl-delta-N_N-Dimethylguanidynol) valeric acid	202.11857	0.275169042056353	0.240105172304208	SLAD-2PE_vs_SHAD-2PE	19.1512934478618	18.950143367473	18.8386214497945	19.6233371627844	18.3202059031428	18.52762230312	18.2477667955542	18.3638177773563	NA	18.7500973822885	18.7089747481824	18.4609721225505	18.2919009467679	18.6589239834726	18.2489038058683	NA
Alanyl-Leucine	225.12112	1.5112170707855e-07	-1.33357214030649	SLAD-2PE_vs_SHAD-2PE	19.6108228614912	19.1575549747109	19.1135679562084	18.9337714213777	20.2455411379051	19.7852205339364	20.052627577491	20.3734699870478	18.6911524405194	18.7246396837289	18.8460314682495	18.5213006190371	20.1888709204925	19.9045124577333	19.9678385975584	20.0561907969765
Leucyl-Valine_negative	231.17037	2.74689694034886e-05	-1.14833922885466	SLAD-2PE_vs_SHAD-2PE	20.3110195088385	19.7025994552057	19.1758752332919	19.7416472557558	20.654326953757	20.3450681325426	20.1525493701524	20.4173299749886	19.3762241318759	18.7541728845093	18.8225612180627	18.8483568892196	20.1414392282548	20.2790630689251	20.0087554997356	19.9654142421705
Glycerol	131.0104	0.56875571781993	-0.0931505583812111	SLAD-2PE_vs_SHAD-2PE	18.3891394729288	18.4331429718842	18.3105600065849	18.3533859809914	18.8957822935828	18.9974880096149	19.297537388405	19.2602842060652	18.5871490691726	18.5478911940825	18.878239264088	18.6577971087201	18.5401313975543	18.6381595477422	18.796718305585	19.0686696187065
5-Acetamidovalerate	182.07874	2.25671269266466e-07	-0.786970135377899	SLAD-2PE_vs_SHAD-2PE	19.0883422718385	19.0767870626722	19.0265044281362	19.0075456213878	20.4667802917568	20.4861465282378	20.5732664879244	20.3759884593249	19.2320091965529	19.1448889217855	19.4039603245723	19.2868758922395	20.0239255618546	20.0599160125453	20.0275048556614	20.1042684466005
Dihydroneopterin phosphate	336.07101	0.00214477713690925	0.546578582684297	SLAD-2PE_vs_SHAD-2PE	19.7794317104261	19.4859484785059	19.4053954495162	19.8706040644499	18.4613885206275	18.4533151716435	18.4249305347078	18.5697539477735	19.0898862589712	18.6831840251034	19.3727215192527	18.8193886979801	18.2964222846629	18.5904409843838	18.5101835317497	18.3818193697738
Deoxyribose	173.02092	0.0152820148941766	0.52858091976163	SLAD-2PE_vs_SHAD-2PE	19.8513418507395	20.1755676828671	20.273716658783	20.1012979025134	19.6790316185171	19.6898899951484	20.2914930113842	20.0489106791711	19.433056865729	19.7744015280585	20.1153293013628	19.6449214055725	18.961816377899	18.9019254908643	19.4367823143012	19.5528612386117
2_2_4_4_-Tetramethyl-6-(1-oxopropyl)-1_3_5-cyclohexanetrione	261.10961	0.296127999688441	0.181521141973345	SLAD-2PE_vs_SHAD-2PE	18.8519172270461	18.7886489978626	18.6238262426406	18.7834464742226	18.8825188550453	18.6285658400675	18.8930542363521	18.5718362138416	18.9711662198953	18.4584224852888	18.6551496700711	19.0710453478865	18.2689534819186	18.7026068944094	18.7371673793844	18.7209713995358
Pyroglutamic acid_negative	152.03186	0.000165141260695965	-0.64604439474968	SLAD-2PE_vs_SHAD-2PE	19.6124958232604	19.4688219032106	19.3315639508836	19.511396338145	19.7986606481727	20.100223455692	19.7673101819473	19.6885069188672	19.0975279448977	18.6997550358162	18.9906981249512	19.0989178747458	19.5509204010913	19.7527501213121	19.7855437972349	19.3818622397713
L-Kynurenine	231.07477	0.834344356348703	0.0383270804159643	SLAD-2PE_vs_SHAD-2PE	18.5069639827193	NA	NA	18.8152231978166	NA	18.3572686978917	18.4100146602366	NA	18.3871730392416	NA	18.4003411010837	NA	18.2750227381215	18.48115866013	18.33959398861	18.3259445721255
2-Keto-6-acetamidocaproate	210.07368	0.565903372630602	-0.20175422831003	SLAD-2PE_vs_SHAD-2PE	19.9080113865536	20.7483386288844	20.6419999373824	19.3030851901795	20.2686396280151	19.5528079856944	19.9471731630697	19.7620454392641	19.2760521796503	20.0886253532098	19.8882860121037	20.2134007264801	20.096638993891	20.0683295231198	20.0997012034804	20.0087114641929
D-Ribose	173.04228	0.00161087545200208	-0.632221057226289	SLAD-2PE_vs_SHAD-2PE	18.6585604866213	18.7787760489792	18.7142746321889	18.3889815221391	18.7799550481653	19.4198641885335	18.7998645008861	19.0177418874742	18.3630452645878	18.83848763564	18.4236591741795	18.4483484225378	19.0285020183183	19.4738603701997	18.9406029687128	19.1594593686195
1-(3-Aminopropyl)-4-aminobutanal	145.13387	0.571180558652697	0.0776197862055099	SLAD-2PE_vs_SHAD-2PE	19.2016067901491	18.7017569304549	18.8130507941768	18.8547336030647	18.2998546296898	18.3782339943454	18.3281276200529	18.2438358246978	18.5921907973589	18.3996614657592	18.3877379841679	18.3983049822512	18.3432498139887	18.3311565997933	18.4787110091713	18.314298661762
Valyl-Isoleucine	253.15118	5.00857343168915e-06	-1.23694652965978	SLAD-2PE_vs_SHAD-2PE	19.01795554365	18.7851571736515	18.6073505011028	18.3293971502932	19.5890553924294	19.4140722763993	19.6464026868964	20.0592012086389	18.5266833514934	NA	18.3503231692309	18.5993762151858	19.9270387827094	19.8158729139809	19.4292336726323	19.7441510638634
Heptyl acetate	181.1193	0.521119656810392	0.133285253465047	SLAD-2PE_vs_SHAD-2PE	18.5035936549249	18.2766015937126	18.2402371129293	18.7394774862443	18.6012776080945	18.4528841412343	18.26309045738	18.5243977764946	19.0779697920661	18.5119232447358	18.4233539925542	18.9492303322981	18.3550886360104	18.4947168083369	18.7532605117707	18.8262703916761
D-Alanine	128.01045	9.06795787036573e-11	-1.95126018456818	SLAD-2PE_vs_SHAD-2PE	18.5262542625716	18.8714161534127	18.5048032939669	NA	20.4531864252962	20.6065997310413	20.5680049605992	20.5293184021274	18.451132779224	18.3062981017574	18.2956069525624	18.6542157708406	20.4682675727225	20.2602828421377	20.5705294484746	20.2132144793225
Cnidiol C	193.12005	0.501200323833865	-0.114879316900339	SLAD-2PE_vs_SHAD-2PE	18.4445963120772	NA	18.4480273601067	18.3548099101712	18.4459427684337	18.6682437512844	18.4661577763646	NA	18.3311595732205	18.3038859863166	18.4400803536577	18.3934976878169	18.9263665025174	18.2878538064848	18.3692158518669	18.344704707744
N-Acetylornithine	197.08971	2.25671269266466e-07	-1.18449989150002	SLAD-2PE_vs_SHAD-2PE	18.816845590518	18.845386086825	18.9179482143338	18.8245463101839	20.1940627513279	19.5770299398825	19.9298499398313	19.8904871097883	18.673770670803	18.8360394406088	18.8635773354951	18.5642816550475	20.2327294385322	19.9220554862155	19.8481895663937	19.6726941768129
3-Dehydroxycarnitine	146.11765	0.0858057760310103	0.320623536695955	SLAD-2PE_vs_SHAD-2PE	19.7282789800103	19.6919677286701	20.0187788991138	19.5461222606736	19.1798105919528	19.0397514793275	18.3298529100466	18.9226987804681	19.3414126044211	19.6198700506209	19.5338473276267	19.6295484778689	18.9898528221327	19.3088571068002	19.3907610733238	19.1527133114971
Symmetric dimethylarginine	203.1504	0.00254891851146891	-0.569427544070788	SLAD-2PE_vs_SHAD-2PE	19.7256316169242	19.6703472407821	19.4076947675731	19.930666894922	19.6397854426942	19.4370002184593	19.7707239101713	19.5197803814879	NA	19.1805546926905	18.6869001065591	18.9455731694548	19.343461085998	19.421210948429	19.4985734666576	19.765168633471
Arginyl-Threonine	276.16743	0.468742999812004	-0.170760229451705	SLAD-2PE_vs_SHAD-2PE	19.2421837753829	NA	18.6733542201536	19.2666740740859	18.4421133206642	NA	NA	18.4660026148365	18.8328948724595	18.4482609661361	18.6512514641815	18.5627531613724	18.6257716561734	18.5570937166313	19.2007856636625	NA
Menthyl ethylene glycol carbonate	267.1567	0.616357370249126	0.0816715844108344	SLAD-2PE_vs_SHAD-2PE	18.603590300917	18.84494715706	18.5375120923709	18.6964707219057	18.6376232948643	18.6595279543461	18.5510313142017	18.50890363322	18.7758154129945	18.4500423350809	18.5189117043714	18.9449152059842	18.719074609666	18.471813084749	NA	18.5813610461757
Cytidine monophosphate_negative	346.04085	0.00166778090886492	-1.48243155973037	SLAD-2PE_vs_SHAD-2PE	18.8727564834198	18.5002804673896	NA	18.7446404192731	20.012464524734	20.6807298745827	19.7806403776818	20.1541794421285	NA	18.468573207004	NA	18.4607856172454	20.2789810039691	20.4597930194728	20.0830333057717	18.9666365582067
D-Xylose	189.01619	0.0599296420946498	-0.282375302266566	SLAD-2PE_vs_SHAD-2PE	18.5201860928862	NA	18.5817471665578	18.4513136629106	18.282475640036	18.5165911547261	18.6998900604324	18.4547359119905	18.3619044622427	18.3661053828435	18.2943665238054	NA	18.8624194643258	18.6823288976231	18.5164659416661	18.4314553973067
L-Asparagine	171.01894	0.0363604537519828	-0.479152217362614	SLAD-2PE_vs_SHAD-2PE	20.8156162538839	20.2782852175097	20.464207290948	20.1929676974689	19.5311863331521	19.2292066905164	19.4897008782496	19.4241582982555	19.0324399231636	19.5827239068898	18.5039777526704	18.6082223126106	19.4340884702673	19.1642946692551	19.4538921951394	19.5916974301231
Valyl-Proline	215.13905	0.834344356348703	0.049310731451726	SLAD-2PE_vs_SHAD-2PE	19.0842872207171	18.8027621799066	18.5915014749943	19.1632916887864	18.4674926782014	18.5881745557326	18.3745061960078	NA	NA	18.2716441457409	NA	18.5570214638244	NA	18.5228064853655	18.2737864163259	18.2984733183014
Prolyl-Alanine	209.08977	0.0363604537519828	-0.31597240914958	SLAD-2PE_vs_SHAD-2PE	NA	18.4689879252963	18.4476533434444	18.3579625353617	19.1576813786436	18.7174396552446	19.0808635291095	18.8455766463913	18.4676640875483	18.7966247837567	18.5583127092931	18.4127853013768	18.6600311097404	18.8231805609374	18.9342265974339	19.0818382504614
gamma-Glutamyl-beta-aminopropiononitrile_negative	200.10334	1.23516928558134e-08	-1.52039793570746	SLAD-2PE_vs_SHAD-2PE	20.0371884195887	19.3228896464023	19.8181554797214	19.5145666326139	20.6698929588016	20.566993119321	20.7534133415353	20.8586671067081	19.1292541080933	18.9754901612825	19.4090608059427	19.0713614097294	20.7579914786585	20.714668073301	20.6133356129433	20.5807630629749
4-Acetamido-2-aminobutanoic acid	161.09254	0.908551749458155	0.016507406865518	SLAD-2PE_vs_SHAD-2PE	18.5895639594899	18.6754521070943	18.7951978361885	18.6716603688568	18.6357776543676	18.5653379119416	18.4649107411626	18.3820671018357	18.5508554452556	18.4456422703836	18.5571420099907	18.7480783325486	18.4657592929713	18.6808765307401	18.6801330926264	18.4089195143786
L-Aspartic acid	134.04461	0.571180558652697	0.0767352883709087	SLAD-2PE_vs_SHAD-2PE	18.2612740492361	18.3593266095925	18.3945394806299	18.5370110505961	18.3769304302928	18.4364301090901	18.3291361616186	NA	18.3428421369741	18.2787076636007	18.4861985748346	NA	18.185766991878	18.2922306994494	18.4159088860694	18.2761501029987
L-Serine	144.00608	0.0365493948214967	-0.318777407156222	SLAD-2PE_vs_SHAD-2PE	18.8984270422437	18.6206397852874	18.7259300548274	18.7092466072532	18.9249141652725	18.9202990264851	18.4011552966624	18.9713489908039	18.5307958843536	18.2471779556356	18.5113228158563	18.623776175774	18.6626384824054	18.8810217291169	18.8705983223359	18.7739239263863
Guanosine	306.08003	0.616357370249126	-0.144007109717457	SLAD-2PE_vs_SHAD-2PE	18.5138424107714	18.4702631421862	18.4494251775355	18.4038258011081	NA	NA	NA	18.506393411965	NA	18.2825417432152	NA	NA	NA	NA	18.4265488529327	NA
Diaminopimelic acid	213.08583	1.10833887214928e-06	-1.25751146696227	SLAD-2PE_vs_SHAD-2PE	18.5517597856101	18.5776616125255	18.551757600549	18.5859869575364	20.0971182645717	19.9532172514276	20.3423265106144	20.1032052489909	18.5844395421333	18.4400403628341	18.2838624350241	18.5271283435628	19.9457127931317	20.0485057822624	19.0839054914669	19.7873924845423
Aspartyl-Lysine	262.14016	3.36192055495485e-05	0.942301376521662	SLAD-2PE_vs_SHAD-2PE	19.5141412047929	20.022806815116	19.2613178934816	19.3419839877122	19.1137547612677	18.6965088869557	18.5817956369135	18.5776943532834	19.5874129814615	19.6361591153159	19.5934538548625	19.6175667202221	18.7903788003508	18.900903655916	18.5538061042678	18.4202986052407
Tyramine glucuronide	336.10518	0.0363604537519828	-0.480585472868114	SLAD-2PE_vs_SHAD-2PE	18.7986985485621	18.7383621788564	18.4561957153919	18.7799896769037	18.8817766589688	18.7676528914326	18.7282279887454	18.6963636532711	NA	18.3763754426889	NA	NA	NA	19.0306805430907	18.7306440880926	18.8095581154877
1_2-Benzoquinone	131.01037	0.00214477713690925	-0.440797695259281	SLAD-2PE_vs_SHAD-2PE	18.4277920306192	18.3759084850857	18.2655800200205	18.4227924969967	18.4233296864689	18.7632106975874	18.4420358857059	18.5263650095841	18.4178915772185	18.3736023550901	18.4070663529161	18.3862931497239	18.555780627406	18.8176196753707	18.8653990106715	19.1092449025374
N1-Methyl-4-pyridone-3-carboxamide	175.04713	0.993237005581627	-0.00124259153377793	SLAD-2PE_vs_SHAD-2PE	18.3852481220666	18.2763925665751	18.8149383058596	18.5958739897746	NA	18.4449627222066	18.5327822482742	NA	18.3099279329943	18.5477460690118	18.7960016862313	18.4115637945857	18.3817981757487	18.3476747967727	18.5273717817102	18.8133650947267
3-Methylhistidine	170.09236	1.07753586592394e-05	-0.772702763739122	SLAD-2PE_vs_SHAD-2PE	19.0591038603578	19.4406743268044	19.5138438758772	19.338281539192	19.8131343475289	19.5381912839127	19.7379404374364	19.6495666516808	18.9355921588939	19.3349269688068	18.9610729896757	19.0309853377093	19.7794684092826	19.9010729796071	19.7596044313502	19.9132426898023
N-Acetylputrescine	131.11766	0.901340727738946	0.0235984337592186	SLAD-2PE_vs_SHAD-2PE	18.8585221772892	18.6714092751147	18.7119347403375	19.3536494010124	18.4694085277899	18.3456527191993	18.3194847144396	18.4664686179316	18.7178647643159	18.3613961919661	18.5029121074684	18.3468929568709	18.408842228593	18.411827269706	18.5782287895944	18.435773997691
N-Acetylglutamic acid	212.05389	0.677773742753232	0.10152780309037	SLAD-2PE_vs_SHAD-2PE	NA	NA	18.4275456809627	18.3448819083271	18.3060577617919	18.6176449353031	NA	NA	NA	18.5528591142591	NA	NA	18.3792031744001	NA	18.5207271663059	18.4540635928001
L-Glutamic acid	146.04597	3.10198324929304e-14	-2.48486758989754	SLAD-2PE_vs_SHAD	23.022103998225	22.976349988681	23.0476120357642	22.9940057049427	24.1501562689328	23.9985194335873	24.1873284031575	24.1063447816602	21.5954796062779	21.699912545804	21.6344624184318	21.5730239572341	23.9021932846017	23.7035122402867	23.9185356620248	24.0606150832456
Glutathione	306.07656	2.11578371662662e-14	-3.48646317290623	SLAD-2PE_vs_SHAD	22.1553915898069	21.9600352590842	21.8106877726683	22.2164732449951	24.295901488488	24.3104923961075	24.6413785040579	24.4689415257959	21.061374195929	20.7144749952649	21.1556109423624	20.839401089268	24.1442880677243	24.1133933145997	24.2206358143093	24.3270364118943
(R)-mevalonate	147.06629	3.25825675155186e-14	-2.8906700959429	SLAD-2PE_vs_SHAD	22.4277985154197	22.6033632469593	22.5698457043016	22.3446157163278	24.212851741642	24.0730824856039	24.4054028614405	24.2579738912422	21.1498693354051	21.312192802391	21.6108622730011	21.3137061853598	23.8316345851963	23.6891522074134	23.688762522306	23.8316040380007
2'-Deoxyguanosine 5'-monophosphate	346.05593	8.72859862057367e-10	-2.51275810876063	SLAD-2PE_vs_SHAD	22.0906735185706	22.1586378236653	22.1130252286624	22.0034153776621	22.7182417776506	23.1907352563291	23.063605461329	22.9576054260594	20.2098829541676	20.770016812035	20.9179633840204	19.9812923361026	22.9798410840762	23.143624413479	23.1304985099236	22.3892158838291
D-Aspartic acid	132.03024	0.00506919686513971	-0.525871174336601	SLAD-2PE_vs_SHAD	21.3713305024034	21.9501868239083	22.0733167306476	21.7519688038374	21.0296382191778	20.8922640152958	21.0278709805945	20.7060328620831	20.1363665009569	20.2123019789631	20.5268614346187	20.676791465266	21.1284792132899	20.8044076595594	20.9133255121437	21.0572357521685
Saccharopine	275.12493	1.75040738298288e-12	-3.34492246222401	SLAD-2PE_vs_SHAD	21.285719471169	21.1679010030822	20.7885443971486	20.9615747172132	23.3522815826247	22.7593153191156	22.9723206325259	23.229310504235	19.6512425243375	19.6642803136993	20.1818306172338	19.4361847343345	22.8329189190843	22.4801035614549	22.5879955674112	22.9832262536609
(S)-2-Aceto-2-hydroxybutanoic acid	145.05074	1.46423787603417e-12	-2.46752756698277	SLAD-2PE_vs_SHAD	20.5054301301129	20.6492241300526	20.4542914363513	20.0887081553309	22.4874136365458	22.2914981540226	22.4265609930282	22.1429455066841	19.7937364657085	19.9843967724866	19.7373071168727	19.9628676672818	22.3582506440274	22.1756143964333	22.1424878015313	22.173373229106
L-Histidine	190.03884	1.9745746812292e-08	-1.47647462995403	SLAD-2PE_vs_SHAD	20.9411966421776	20.93057475188	20.8439040550763	20.8009241322907	21.5757950705797	21.399905409487	21.7768208721563	21.7213993035536	20.3353085003988	20.3289310938452	19.6082776176291	20.2955049240874	21.5917354681738	21.4192706770265	21.5171287050678	21.6024788499512
N-Acetyl-L-glutamate 5-semialdehyde	172.06172	9.8850486884078e-09	-2.42345043101908	SLAD-2PE_vs_SHAD	21.2034627102287	21.3210654228291	20.9673763120816	20.183140140361	22.3667061044944	21.8512621518114	22.4181337038188	22.3345278024741	19.4843972823734	20.1756861917028	19.9426901734432	19.6740543910029	22.2668939366051	21.7416526253029	21.8025362453213	22.2726103440936
N-Carbamoylsarcosine	167.02305	1.05922135997995e-06	-1.75433814113498	SLAD-2PE_vs_SHAD	22.0771039150042	21.7202417675993	21.7386996358844	20.8628015136079	21.8996054967468	21.3936032594263	21.7829471537766	21.9847227771424	19.8060689423038	20.6050577423072	19.8319577182868	19.8004417196543	21.6076371339556	21.5649309122874	21.7460940754052	21.9653123815292
Gulonic acid	195.05077	0.615107778069102	0.131222546493035	SLAD-2PE_vs_SHAD	21.3997751273368	21.2204028703459	21.3568526944677	20.6627027764477	19.4418196957851	20.119862614038	19.3487506592536	19.6629956406838	19.4704211176837	20.1342256942503	19.8764025388551	19.6172694449436	19.2179291166004	19.9351453762021	19.8370003395494	19.3893589099481
5-Phenyl-1_3-oxazinane-2_4-dione	190.05027	1.18239627549904e-10	-3.1080668878253	SLAD-2PE_vs_SHAD	18.50955749167	18.5611561316089	18.4388572542058	NA	21.9044064009832	21.1293826004239	21.733206021316	21.7563805686341	18.4461518333009	18.452483762481	18.6696954342601	NA	21.6451985952065	21.1271195404959	21.0215335715669	21.5908989052116
D-4-Hydroxy-2-oxoglutarate	196.98594	8.61133998089756e-13	-2.42736523907551	SLAD-2PE_vs_SHAD	18.4068257847717	18.3195641677131	18.2544711066563	18.3325033108197	20.7692083998058	20.9505663616754	20.7055912173475	20.8159336252556	NA	18.3509630318615	18.5673810622225	18.2305348917527	20.5757129248166	20.6417570645015	20.5087807632065	20.6601643919926
Pantetheine 4'-phosphate	357.08867	5.94550604343828e-10	-2.69812190390213	SLAD-2PE_vs_SHAD	19.3426247833528	18.5674522967518	18.9153511294635	19.6322173076402	21.2515311213703	20.8093914758842	21.3147033662031	21.44554135304	18.9417353941411	18.3273542158911	18.4634693302289	18.2961207606279	21.0473277731803	20.7221741645667	20.9968318892499	20.8837759058489
Cyclic pyranopterin monophosphate	362.05082	9.44026057519735e-08	-1.4722009338383	SLAD-2PE_vs_SHAD	19.6306695327665	19.0182901600327	19.1348836128406	19.3168614113699	19.7750784563635	20.0279269254138	20.1084954098675	20.05170276452	18.7294815684856	18.59795555782	18.4837806308231	18.2631820636829	19.9253874286488	20.2487957565898	20.1473021114337	19.566099902859
Pyroglutamic acid	128.0355	3.87578622484769e-06	-1.04521821786386	SLAD-2PE_vs_SHAD	18.8840498359569	18.6691060472877	NA	18.2938449263307	19.6459232757726	19.3275114255127	19.7362091946912	19.1264415584815	18.4108692922952	18.3623858428631	18.3439886177666	18.5379688300778	19.3656909248772	19.2535980567547	19.3882296826774	19.5339799287756
Quinic acid	191.05594	0.180757812064449	-0.254190081997219	SLAD-2PE_vs_SHAD	19.4514943295313	19.2981568755633	18.9674705296048	19.6560147445022	19.12901703085	18.6930759858478	18.8793364834002	19.256026427017	19.0577658141745	18.3872638124588	18.729868191535	18.7657977809578	19.096845048749	19.3072591151028	19.1217306508144	19.172020325484
Maleic acid	150.97996	0.00117487884806972	-0.703469120922904	SLAD-2PE_vs_SHAD	19.0019870853352	18.4378358261314	18.3563500507656	18.5330713418153	19.2205145959298	18.6910355659692	19.03971090908	19.3261095886209	18.5478860977411	18.3928949189398	18.3440186576146	18.1786945016128	19.1818990764488	18.7178949917251	18.8714611640457	19.3675695585377
N2-Succinyl-L-ornithine	231.09823	4.8468363777445e-07	-1.1990474332836	SLAD-2PE_vs_SHAD	19.5016099836876	19.4053947990977	19.0858312262662	19.5412927507702	20.2695863421014	19.7006245672031	19.9931685416801	19.8022881651714	19.0636095932328	18.7131463265368	18.4389072576378	18.7538147056142	19.7833431042289	19.6323081274932	19.7099741775575	19.7657031555012
L-Fucose-1P	199.03812	1.91998300033541e-08	-1.21255312665276	SLAD-2PE_vs_SHAD	18.5722684639664	18.4502350146385	18.4829838384172	18.7599572784391	19.2676622750799	19.6335493616384	19.8582602208	19.642180694671	18.5052600868999	18.3412958354778	18.3846846041851	18.3201995190155	19.2364356527307	19.2476654077514	19.2035949752971	19.2593937513914
Pantothenic acid	218.10331	0.46626559231214	0.128991419292657	SLAD-2PE_vs_SHAD	19.9007804737322	19.4345654861947	19.2333047730113	19.5050435017719	18.3622752949023	18.4265295247228	18.4572006298035	NA	18.7941874593917	18.5850258896239	18.3894340272089	18.4086589001842	18.3601398765117	NA	18.4168823052924	18.3520998329834
Fagopyritol A1	341.10862	0.486481164327967	-0.184480490555348	SLAD-2PE_vs_SHAD	20.0362136156797	19.7114687306622	19.2443589125414	20.327296268225	18.3632823597842	NA	18.7573658550615	18.6018860950717	NA	18.2729206553307	18.5764267627852	18.3197454201356	18.3040438619013	NA	18.2949451628661	18.5349088713709
L-Galactose	179.05604	9.30717884569107e-05	-1.07348113193503	SLAD-2PE_vs_SHAD	19.0508927140456	18.6741616584581	18.7187254932745	19.5358816074496	19.0201933149521	19.3815531970158	19.6773078611151	19.781473206806	18.7447498195946	18.1621557861866	18.4443247486559	18.2153726977117	19.07372026846	18.7121264293795	18.895292470078	18.5133523640869
Diketogulonic acid	191.01982	6.16919220256033e-10	2.94461929072804	SLAD-2PE_vs_SHAD	26.5068837835605	26.3840248791932	26.1782299689542	26.6863069486876	22.0142899071697	23.2068467243203	22.2634702763245	21.9301259792133	25.5122194972732	25.0504694630429	25.3029019949325	25.3276190946914	21.6164676331829	21.7240522453476	21.2908753895302	21.1228490770929
Deoxyguanosine	302.06623	0.331505922982746	0.733934855157091	SLAD-2PE_vs_SHAD	19.9035058777085	20.5452311223594	20.6613884964548	21.9998413991591	18.7240512560972	19.667414597471	19.6871757663063	18.9739323323657	NA	19.5149896381436	18.9046778548691	21.5715675366386	18.6962676430806	19.9325518409981	19.0425517968269	18.7632527698994
Hydrogen phosphate	132.94637	2.8125283525447e-05	-0.553016169896097	SLAD-2PE_vs_SHAD	23.4147872578504	23.4027681157036	23.2418581597073	23.0987817870354	23.3668091144739	23.2597508731671	23.3178173499216	23.3506664566554	22.7573144459608	22.8005363740611	22.7105710746432	22.8145572199684	23.1292490268922	23.0951026897671	23.1092193930165	23.2055961541842
2_6-diaminohexanoic acid	181.07497	8.67875634790932e-06	0.804766782510228	SLAD-2PE_vs_SHAD	19.5754695672404	19.4705247833507	19.2943498778071	19.1141099825104	18.3303659170449	NA	18.5074451272299	18.3572356268943	19.1773603713784	19.2916456262336	19.1569861243972	19.1864705695904	18.3132010085201	18.3745030906366	18.5439817500467	18.5222947288422
Stearic acid	283.26391	0.4198164384386	-0.127459559938387	SLAD-2PE_vs_SHAD	18.8530668876301	18.649846141049	NA	18.6414836677038	18.5746136055151	18.494899287049	18.6568447870558	18.8081848435284	18.6560799003723	18.4850017994444	18.3774465127294	NA	18.8631619979179	19.0101941541813	18.688514975809	18.5594089995979
2-Isopropylmalic acid	175.06127	8.19614870534383e-10	-2.60442542415709	SLAD-2PE_vs_SHAD	22.0981599189769	22.3613764244696	22.3265963830661	22.0590131757581	23.396514188025	23.8115240523804	23.0709981353736	23.0059450597396	20.3172336185082	20.6541683685175	21.2603605568097	20.6355171950548	22.8828877582956	22.5325605035806	22.5863056663416	23.1473501515635
Uridine	243.06233	1.24361975393686e-07	1.19188191831045	SLAD-2PE_vs_SHAD	20.6482986203836	20.8160429716927	20.8390642265664	20.5069969063244	18.4868985367658	18.5809640464795	18.5608381578217	18.8585316260867	19.520811624554	19.9502848979159	20.106655437759	19.6770080801667	18.7238149147751	18.5410920136092	18.754688602933	18.6618501352096
Dambonitol	243.06471	0.331505922982746	-0.187775417717656	SLAD-2PE_vs_SHAD	18.472823510743	NA	18.5662381861233	NA	18.1619981962068	18.5197442506828	18.7976782770307	18.7541253315648	18.3324737077681	NA	18.3896352953381	18.3897242853546	18.3043528270034	18.5675185818432	18.8052244957073	18.7568155597114
Glycerylphosphorylethanolamine	214.04846	3.25825675155186e-14	-3.54050161291955	SLAD-2PE_vs_SHAD	20.4308571285058	20.0773846270847	20.1536287898197	20.4190386940685	22.6317811976774	22.2995935006691	22.5955472454568	22.6473148175806	19.2981806494268	19.1268431648636	18.6318151679797	18.9553913274356	22.4977551572784	22.3490747271838	22.3991373751594	22.563654914292
L-Arginine	173.10431	0.000181999866491654	-0.599548254628232	SLAD-2PE_vs_SHAD	19.0801736870209	19.2845465203296	19.4852427076808	19.47795019615	19.6124320157723	19.6458332209606	19.6902111044131	19.6997531510711	19.0301223325047	19.01584759011	18.9693799708293	19.23468658026	19.3924955718149	19.6326112754786	19.7041774869783	19.9013270530718
Trimethadione	142.05111	3.10198324929304e-14	-4.0239104161892	SLAD-2PE_vs_SHAD	19.2303102081691	19.1063784760296	19.1385715893249	18.9772998844038	23.0012518161648	22.6042074999684	23.1708472692909	22.8529285932892	19.0606531728295	18.9693617759948	18.4366555159759	19.0669230491563	22.7137869755214	22.3280442584256	22.3009179513737	22.6136276762273
L-Leucine	130.08621	0.176966620341829	-0.21055007053528	SLAD-2PE_vs_SHAD	18.2749598115666	18.3624393651825	18.3079401615106	18.7031539017322	18.4055504970988	18.3743497281946	18.9061126773648	18.5045054163788	18.4612835944785	18.280048586494	18.3399055048139	18.2670803511096	18.4044133546314	18.4837625007273	18.7462198851111	18.431545792365
5-Keto-D-gluconate	229.01211	3.38659144501932e-13	-3.7249785789944	SLAD-2PE_vs_SHAD	18.7154356900342	18.8245997239848	18.5291496645939	19.2589165738181	22.1044519736605	22.3343930872012	22.2350972167573	22.3230341177767	NA	18.3378294210017	18.8137176691208	18.421249469441	21.837323068127	21.8468811951847	21.8110086871401	22.0097996408722
L-Threo-3-Phenylserine	180.06651	0.00210580711475214	-0.56349947717489	SLAD-2PE_vs_SHAD	19.183179606057	18.6310566407037	18.7751909340338	19.0761186734587	19.2085983749483	18.6121057335579	18.9709479678803	19.0794873047147	18.643463832418	18.2277575663231	18.4367895789143	18.3091304947464	18.9496032122187	18.9071363276902	19.1729419044389	18.9059250790291
L-Homoserine	154.02766	3.2660387968977e-09	-1.89175619488527	SLAD-2PE_vs_SHAD	20.5043653190764	20.554451992987	20.5803730876951	19.9009357122043	21.3243014237655	20.9694441419159	21.1704493929514	21.3792830319181	19.1303328602594	19.5888387006062	19.1338697015633	19.4234119485809	20.941300563423	20.8929302818408	20.9153282778167	21.2920105425587
L-2-(Hydroxymethyl)-1_2_3_4-butanetetrol	187.03789	4.09323414386647e-10	-1.72015340325875	SLAD-2PE_vs_SHAD	19.7802604270711	19.2312164567947	19.3435618713141	19.3409631753865	20.3636722822932	20.3275058325767	20.5924200634118	20.4939321371404	18.8539677273035	18.4995885537525	18.788799058017	18.7545613633142	20.4826404165977	20.3740863518977	20.3650364775716	20.5890782902987
gamma-Glutamylalanine	253.06061	0.00585922123683752	-0.643547017230127	SLAD-2PE_vs_SHAD	18.4585572643124	NA	18.4278723353641	NA	19.4927833646315	18.896885489385	18.9373024616525	19.3682766571009	NA	NA	18.4786788630772	18.5818510888475	18.8473474309326	19.0671673127377	18.6706124887507	19.0919256592094
5-Aminopentanoic acid	152.04902	5.389112699643e-15	-2.94953738824233	SLAD-2PE_vs_SHAD	18.4356871425746	18.3912594075138	18.3194539697493	18.4587344234347	21.3221581453855	21.1690415951867	21.5189991693619	21.2834153842282	18.457372557147	18.3576486418827	18.3402224952912	18.3402210468721	20.9697287174844	21.0400696470642	21.0875512228123	21.0619240655421
Ascorbic acid	175.02496	9.82352151625698e-05	-0.642972383495142	SLAD-2PE_vs_SHAD	18.4027924185276	18.4137608187099	NA	18.5314608596458	18.9413443927189	18.9775255941439	19.1965830137505	19.0057719999671	18.3815298454218	NA	18.4297530493279	18.3507187052001	18.8944014646537	18.8884928106534	18.560214850116	18.9520948528401
Aspartyl-Hydroxyproline	281.05473	8.08802950085862e-06	0.95899524765257	SLAD-2PE_vs_SHAD	19.9599230962415	20.133310879644	20.1481513898395	20.1653445961552	18.6074967057163	NA	18.3144066075368	18.1130613887342	19.2245911533605	19.27567335059	19.4225040978599	19.293165324783	18.1392770505444	NA	NA	NA
Cysteinyl-Glutamate	249.05497	5.96707340274512e-07	-1.53093556554839	SLAD-2PE_vs_SHAD	18.3292433865391	18.3415358732765	NA	18.2659723817728	20.0849331715436	19.8418718336523	20.5102425959545	20.0116743636187	18.5171017608688	19.0214676209731	NA	18.2051653950899	19.6765716433299	19.4767388229118	19.5578009221036	19.7229073394364
4-(2-Aminophenyl)-2_4-dioxobutanoic acid	206.04645	5.23048825252261e-10	-2.05592098403697	SLAD-2PE_vs_SHAD	18.3457702030294	18.4385442036937	18.325581770434	18.6515814964616	20.5540836579493	20.0318231304983	20.4382091494912	20.6058953009972	18.4871592705102	18.3311525813551	18.2704569181334	18.3175585327895	20.5612028204683	20.138134454657	19.8919362616398	20.4939772950982
Citrulline	174.09037	0.00706803620243803	-0.415158475895868	SLAD-2PE_vs_SHAD	NA	18.3766195065706	18.3187656879969	18.3946029785542	18.6181579581239	18.9678558642412	19.0938789607839	18.7418051230006	18.472471353222	NA	18.3668886990544	18.4814379496481	18.4306802091534	18.5488768991005	18.7039090572457	18.6893421509702
Galactopinitol A	391.10101	8.04306356298316e-09	-2.50359591517669	SLAD-2PE_vs_SHAD	18.3697432683643	18.3570386051843	NA	18.5871136112202	21.2098260470863	20.9249409168858	20.4649234976272	20.7277805527815	NA	18.3292598422498	NA	18.3272838345872	21.0781444275963	20.7124433279665	20.9433624493716	20.5056662630964
2-Keto-glutaramic acid	144.03037	3.72779144745957e-08	-1.56398526092771	SLAD-2PE_vs_SHAD	18.5252229283948	NA	18.5544291994619	18.4355488526678	20.0948442564254	19.2931862211623	20.1446262317094	19.9855746056527	18.3225700022861	18.2907161664476	18.2977840213561	18.3512200811491	19.6285835912186	19.4865847175361	19.4883791613986	19.8137584280419
Coumaric acid	163.04022	0.614426818230774	0.0903477445211855	SLAD-2PE_vs_SHAD	19.2636184814421	18.9968851036141	18.7533019134778	18.532489405722	18.5428119144074	18.7665788989174	18.2981694997876	18.5870546738437	18.6952040295021	18.6652579093848	18.4346425181442	18.7609015080097	18.5359768378558	18.4111639273857	18.6018490536962	18.5793398334251
(2R)-1-O-beta-D-Galactopyranosylglycerol	289.06948	0.382293161937379	0.130384845244425	SLAD-2PE_vs_SHAD	NA	NA	18.4299427376042	NA	18.3647875455422	NA	18.4665357435292	18.3468965806124	18.4742824762371	NA	18.5886777576353	18.5064141715447	18.5878483058176	NA	NA	18.4945767437915
Prolyl-Hydroxyproline	227.10321	5.18769932457578e-07	-1.54657797258556	SLAD-2PE_vs_SHAD	19.4654874248001	19.2778666501601	18.663733475828	18.9787070920444	20.4323868678741	19.6323994236577	20.1492925268304	20.477357364706	18.8400116327103	18.4146231477054	18.6816574225795	18.5688320897308	20.3888874176354	20.141667648549	19.9129618391369	20.0847158126785
Pantetheine	313.09869	0.0388142888167066	0.438275183906271	SLAD-2PE_vs_SHAD	20.3285982869043	20.0871661664333	20.0867465782834	20.0840018086551	18.5692024909927	NA	18.3756319895576	NA	19.0896047635114	19.0320862228339	18.5086365481954	19.012442162185	18.3361171100974	NA	18.6963050955968	NA
Cytidine monophosphate	322.04451	2.2865759902689e-06	-1.71342040528095	SLAD-2PE_vs_SHAD	18.5344015974541	18.3506037791027	18.4408522299791	18.9849613210816	20.0261132449748	20.2145081386192	20.234607241263	20.1645264939988	18.7499975515314	18.094224082204	NA	18.4953334895635	20.2879978187025	20.405770467746	20.3209472418424	19.3255699446832
Fructose 1_6-bisphosphate	338.98863	0.00856313154587228	-2.02586896037813	SLAD-2PE_vs_SHAD	19.0297983153585	NA	18.5588386287526	19.4250536587567	20.4947693066596	18.9097510219367	21.147846758747	21.0931489760219	NA	NA	18.4973047934087	18.2737153175176	20.0323551645529	19.13344679659	20.2909349122663	19.9759478324263
L-beta-aspartyl-L-threonine	233.07824	2.64352272095494e-06	-1.34503169505086	SLAD-2PE_vs_SHAD	18.9837404259606	18.8685467472476	18.6514482612322	19.3399831307168	20.1135780684738	19.7308513327118	19.4469006515628	20.0176108518624	NA	18.5524061963452	18.5295023667191	18.3647020302413	19.9735533557839	19.7285347517111	19.3872026347304	19.7071507972513
3-(3_5-Dihydroxyphenyl)-2-propenoic acid	179.03545	0.918663155308086	0.0177829228509303	SLAD-2PE_vs_SHAD	18.5178307529529	18.3798199188666	18.6245979703676	18.893583611707	18.2038424239355	18.5108042891218	18.4280239082307	18.3946775091999	18.5750180078277	18.2916233821156	18.2508132653991	18.4910251665491	18.4790503998351	18.3224133990093	NA	18.358551577546
Phosphodimethylethanolamine	168.04341	1.35686657835637e-05	-1.25964123387876	SLAD-2PE_vs_SHAD	18.5058789566359	18.3437893127916	18.5247228486279	18.4000669591063	19.4984110820235	19.1508473773626	19.8410851150043	19.8777796052255	NA	18.3092604160587	NA	18.3555187059917	19.3208631075606	18.9969578509052	19.1629690821801	19.5512501027755
Ciceritol	553.15407	7.6030838926066e-05	-1.64509388567046	SLAD-2PE_vs_SHAD	NA	NA	NA	18.5006628160847	20.4647583143753	20.1215515041006	19.7211865543352	19.9959267720665	NA	NA	18.4307619005489	NA	20.3032411638851	20.295956185608	20.0772048340189	19.8914692879431
Hydantoin-5-propionic acid	171.04151	1.02611543913935e-05	-1.18656214222947	SLAD-2PE_vs_SHAD	NA	18.3396442290653	NA	NA	19.8603645743652	19.3739763018039	19.4176123952372	19.5134402650959	18.3398025387349	18.3088463827894	18.4157098041639	NA	19.7743570278145	19.6636310461278	19.1779726474637	19.258433592918
L-2-Amino-3-oxobutanoic acid	152.01186	0.141903604649341	-0.257362075525037	SLAD-2PE_vs_SHAD	18.4490649951496	18.2549421161386	18.2953781559716	18.7309576526894	18.3526904828243	18.3527983584082	18.6710172435919	19.0498971877684	18.492199662122	18.1786648275316	18.4681248290804	18.2579656517585	18.360573490412	18.3741389952125	18.3611811426314	18.5044744869779
Pyroglutamylglycine	185.05735	0.00119370323441884	-0.682298825158586	SLAD-2PE_vs_SHAD	18.7192485644037	18.3062482899638	NA	18.3381161614222	19.2443179109125	18.9991427338808	18.6752933834173	19.4259519063242	18.4566111520479	18.309635814138	NA	18.4453860092395	19.1638228483345	19.1271954885042	18.9933996629529	18.8795018035847
Phytosphingosine	352.26253	0.363602525428691	-0.198899596584532	SLAD-2PE_vs_SHAD	NA	18.6598226015295	NA	NA	18.4983761853763	18.7200912218373	18.6191858686566	18.3645309428386	NA	18.4992019551134	NA	18.204090961072	18.6416064137287	18.9795704309265	19.1575137490417	18.5999674374943
Ophthalmic acid	288.11968	0.00128526451448399	-0.570134847177478	SLAD-2PE_vs_SHAD	18.5295266249043	18.3831178313517	18.6059411469358	18.5638731166881	19.1024284241027	18.4045157917597	19.1873036320361	19.0209919062146	18.4299002141106	18.3410251933395	18.3050269423815	18.3587480155715	18.7122425957527	18.7741657134118	NA	18.8077569655988
2-Phenylethyl octanoate	247.17147	0.9530110420551	0.00845453979977506	SLAD-2PE_vs_SHAD	18.3850473960883	18.4161187965073	NA	NA	NA	18.3964448934849	18.5090348688293	18.3021804639876	18.4053755160956	NA	18.4444299914126	18.383218338193	18.3601827165625	18.6012954727351	18.5308731858962	18.4120084051893
Cysteinyl-Hydroxyproline	269.03769	0.302336261652381	-0.192697052022861	SLAD-2PE_vs_SHAD	18.787716778635	18.4870959697326	NA	18.4171942796488	18.7203796631242	18.4971225913289	18.6981311808626	18.8215457570856	18.4979988628895	18.5790253423962	18.3977690329466	NA	NA	18.6850967174011	18.2483827655546	18.8852241778505
gamma-Glutamyl-beta-aminopropiononitrile	234.06511	0.785602454492411	-0.0665068036821523	SLAD-2PE_vs_SHAD	18.4454270342399	18.7664246639229	18.3600848569649	NA	NA	18.5478648546762	18.5259375831407	18.6859474081207	18.520076478297	NA	NA	NA	18.4805553903367	NA	18.4649004181358	18.4652740088218
5'-Methylthioadenosine	332.05818	0.0160069841829987	-0.491657045369472	SLAD-2PE_vs_SHAD	18.4805123704411	18.501040389727	NA	NA	18.5881396290042	18.7615479747702	19.1385782669379	19.0668920407121	NA	18.4371587290963	18.357106135877	NA	18.5774717053923	18.39405291937	NA	18.6267603146235
Serylaspartic acid	219.06305	0.657279688094282	-0.0811501405167867	SLAD-2PE_vs_SHAD	NA	18.4912303875594	18.3629559210311	18.7125000725363	18.7376901970585	NA	18.6908037877818	18.2899010271056	18.7222170444338	18.3707681169912	18.2865666489382	18.5870409768309	18.3194370267366	NA	18.3583895092614	18.5603816438884
Threoninyl-Isoleucine	267.11378	0.669714700617614	-0.124775816977813	SLAD-2PE_vs_SHAD	18.8956103118134	18.3249550269425	18.5096400179841	18.8244903099827	18.5176319833979	18.8963280348973	18.4848338651101	18.5110909588348	NA	18.4776953935822	NA	NA	18.6663566769923	18.2891506610392	18.6140909125549	18.7399973167668
Glycylprolylhydroxyproline	284.12633	0.156265005680426	-0.213411964066573	SLAD-2PE_vs_SHAD	18.4367781119046	18.5061354924004	18.5734102828288	18.5033038162118	18.8263629176676	18.4513922919212	18.6939949262294	18.525277725568	18.3991573096891	18.3096777021951	NA	18.5236999919558	NA	18.3479779514594	18.7552155370319	18.4359174699256
D-Glucose	203.05261	9.65374653383348e-06	3.46575767626141	SLAD-2PE_vs_SHAD	25.5995694847183	25.6211003277668	25.7189560448091	25.5531443176407	21.444473927883	22.8496214934908	21.348444913845	21.4106834602644	25.1771005403477	25.3421122444101	25.2931387810246	25.1039029347466	22.3423010761436	23.9207547547083	22.1620272503205	21.1307306698644
Adenosine	268.10407	0.108923484262056	1.02388369776294	SLAD-2PE_vs_SHAD	20.3530180907608	21.772726286776	22.1566910606253	22.6597852507743	19.41581766328	20.6675475142977	20.1170510020893	19.6838250463825	21.2136326588278	20.3062248786304	20.340107385102	22.1198110945411	19.4974647851895	20.5202591243341	19.8244010303208	18.9700791539484
Glycerophosphocholine	280.09196	6.18146839808141e-11	-2.40931853927892	SLAD-2PE_vs_SHAD	23.9870504647792	24.4038703468229	24.5874028635367	24.067901150678	25.5114204771751	25.2317938743197	25.1814417260115	25.5228917591544	22.7653381546914	23.2563302859526	22.6470646228687	23.1415406160323	25.4098005573909	25.2225951804965	25.3852022415645	25.4438125897412
L-Leucine_negative	154.0838	8.09621391365687e-09	-1.3242762066869	SLAD-2PE_vs_SHAD	24.5317630851815	24.5427059096125	24.6948188674095	24.2858623633701	25.0624350874862	24.7989240104454	25.0442496309852	25.1298401845023	23.5721788374042	23.8942268294177	23.5467669037771	23.7251715160727	24.9923923631901	24.8915395390921	25.0568940121454	25.2248352858944
L-Phenylalanine	188.06829	7.48892312081856e-09	-1.46720637750705	SLAD-2PE_vs_SHAD	23.6773313127664	23.784143865461	23.9478413401903	23.5045057823277	24.1958801842687	23.8454386219129	23.9700764005328	24.2149166646432	22.4166718971622	22.8780414456493	22.4808247184689	22.5819483000491	24.0399037961084	23.9227166928513	24.0454298079912	24.2629273927069
L-Valine	118.08639	1.78822696555298e-08	-2.10408301340931	SLAD-2PE_vs_SHAD	20.404274420389	19.9906067632264	19.9959071303025	20.6224377210109	21.2456217796565	22.0227022075214	21.7075699125352	21.6203096409258	20.0422052994641	19.3570460191315	19.0602609199102	19.7203592484959	21.1673395701625	21.3996873382809	21.1143827229527	21.1070976642602
L-Acetopine_negative	233.12436	5.91860276469975e-09	-3.3512710275988	SLAD-2PE_vs_SHAD	19.2665032587194	20.7349788942458	19.5382530303108	19.4160887351256	23.4090486644135	23.2261134908032	23.3449225224336	23.3252890293094	19.4851052364243	20.4372821851245	20.2644073223971	19.7134948526186	23.1912044656813	22.8671860501223	22.5419229732465	22.9610417955896
hydroxyvalerylglycine	214.04743	1.52153686520065e-12	-2.763794796185	SLAD-2PE_vs_SHAD	19.7982068233936	19.6869968973102	19.5453318605253	19.9686158373882	21.7168943341136	21.3878272996368	21.9290295441625	21.6487773826091	19.0917597226387	18.6825021229029	18.9329866166829	18.9201009135576	20.6664592814008	20.8513381323298	21.006894712423	21.1553056875609
Citric acid	230.99023	0.107089465942023	0.714996812009833	SLAD-2PE_vs_SHAD	19.8288538930576	19.3430043344028	19.0494832063033	20.6289076306773	18.3993022855557	18.5201292638469	18.4032492916617	NA	19.9354374832223	18.5864234767744	18.8849777760426	19.2167229667523	NA	NA	18.698813674527	18.5027209738215
L-Glutamic acid	186.01645	0.000336948756975526	-0.942588993592814	SLAD-2PE_vs_SHAD	20.4073985353254	19.8579931740541	19.9213358226101	20.8954897295755	20.2745551133664	20.2247000198865	20.0912367981959	20.1022496311056	19.6658945053128	18.7603399540264	19.3363241923975	19.1598269364463	19.9351238832795	19.6972053574138	19.957175474922	19.8003758630149
L-Tyrosine	204.06297	1.95764949565095e-08	-1.32371141965706	SLAD-2PE_vs_SHAD	22.0291327222593	22.204179737911	22.4042266081353	21.9616677385165	22.574642318076	22.3811580303449	22.3636077390401	22.5673004395476	20.9739203739671	21.4533523642566	20.983541944439	21.1810481657177	22.4434343284157	22.3736970989665	22.4712455970142	22.6655974547204
L-Lysine	147.11278	5.42650673604964e-11	1.91343050051118	SLAD-2PE_vs_SHAD	22.9796465880358	22.8745458440202	22.8407420305875	23.0686104955202	20.4087876182372	20.8734694282741	20.9097864926846	20.9621095468431	22.7638073181648	22.7547684009826	22.7010153958986	22.5882839730377	20.6150154275883	20.8124375627722	20.7942204421834	20.9309874608048
L-Tryptophan	243.05279	0.000120664990682033	-0.77950099822548	SLAD-2PE_vs_SHAD	21.7413234998831	21.9908644426702	22.2375045608566	21.7024455030194	21.3205917003733	20.9579237269686	21.191893166999	21.3098108744604	20.1116163185094	20.6708895566583	20.4748647015359	20.4048448991957	21.0183079359965	20.7773765570946	21.1471998508762	21.2961762051026
L-Glutamine	169.05827	1.18489311102642e-08	-1.13451483126736	SLAD-2PE_vs_SHAD	20.6441781668061	20.4284385739772	20.7184689740437	20.4679614666152	20.9962115719664	20.7491344631929	20.840017336695	20.7878807589302	19.6777949380309	19.9396198180516	19.615113335771	19.6026567138616	20.9291086917987	20.9275938900096	20.9068063084696	20.9977754920449
Ornithine	133.09705	1.67043652911217e-09	-1.32129963290321	SLAD-2PE_vs_SHAD	18.9471319707262	18.5998474498892	18.6833570682996	18.628570658415	19.702468239307	19.9085272916934	19.5032559753311	19.7020850913499	18.4038314590015	18.4441755869378	18.4122906806492	18.2708403394801	19.7704564593142	19.8075053739933	19.8037044906955	19.7146160058394
Serylvaline	205.11826	0.0173512234039609	0.469075180633581	SLAD-2PE_vs_SHAD	20.13443408719	20.5195676383135	19.5693501812633	20.1936277875823	19.8023720209905	19.8131717761951	19.7530873544822	19.7941556084913	20.4336592899528	20.1001341802958	20.2926788708972	20.2126151415476	19.7758113093542	19.6282008700458	19.1520089683512	19.394287459648
(S)-10_16-Dihydroxyhexadecanoic acid	327.19287	0.201842208917375	0.240005937951395	SLAD-2PE_vs_SHAD	19.3124359854025	19.0407752389779	18.9039425171927	19.5037092489243	18.425172517134	18.6213531267337	18.9326241621985	18.6138997959192	19.1648250946551	18.9813453440994	18.7651445205634	18.641758394473	18.7826921211573	18.6369886382879	18.4822259691793	19.028639447521
Creatinine	152.02293	0.861648102992203	-0.0251580873866502	SLAD-2PE_vs_SHAD	19.0878206425583	18.9947615161245	18.7674294473048	18.7641141823601	18.590908942383	18.6826217701416	18.4704000206732	18.4813482175973	18.6482910335535	18.4566756859955	18.3484975870023	18.6711822946971	18.5536434666758	18.4875374883854	18.4750187498008	18.3956361633536
Saccharopine_negative	277.14083	0.512948652214806	0.101210816814852	SLAD-2PE_vs_SHAD	18.5052912017507	18.320883267357	18.4735216917458	18.8569272947878	18.7069398874512	18.7689894551645	18.6946427772086	18.4325008279061	18.9002409934623	18.7885241520283	18.770982435469	18.5481686340302	18.8722182453358	19.0099331034296	18.6481210423541	18.7939588880667
Hypoxanthine	175.00174	1.75040738298288e-12	-3.13418773764419	SLAD-2PE_vs_SHAD	18.4190341811026	18.2158759598068	18.7029525303717	18.767392595256	21.4290944492306	21.0928477319677	21.9746624968499	21.4936572040317	18.4266771861586	18.2311443978872	18.4404709973784	18.355218350079	21.2816021881632	21.0711493690369	21.4419430530952	21.2229166595183
D-Proline	154.02626	0.785602454492411	-0.0443414683688204	SLAD-2PE_vs_SHAD	19.6207943383102	19.6330799619064	19.566681790508	19.9023655699968	18.8957994917777	18.8556770161822	19.0335744065722	18.9339848072521	18.9725888661582	19.0911332165929	18.7952709392399	18.6826768263178	19.0774157838759	18.7416083110717	19.3196353715439	19.1973463968641
Deoxycytidine	228.09786	1.86514065854209e-05	-0.996726413670121	SLAD-2PE_vs_SHAD	19.8492091687478	19.8306036216887	20.2007316491071	19.4327957991618	20.338306783745	20.6942355737308	20.1780775548682	20.1321559546744	19.0395118934027	19.4802318535109	19.3550573239163	19.481069141508	20.0756972616025	20.4090181530735	20.4370907779963	20.4228449207235
N-Acetyldopamine	196.09667	0.640253714664896	-0.115356622405464	SLAD-2PE_vs_SHAD	19.1623896203309	19.6039585650898	19.5373031188681	18.7420376197195	19.6534351724502	19.5854005456776	19.3564181335827	19.6059826816473	19.2588698344314	19.7767347782267	18.9324899050419	19.771715526036	19.3643492549948	19.8546917067252	19.6983310587889	19.4050265596709
5-Butyltetrahydro-2-oxo-3-furancarboxylic acid	209.0784	0.947162588918806	0.0139011877052688	SLAD-2PE_vs_SHAD	19.1994715469904	18.8645506942416	18.9594463142899	19.1261310507283	18.9324724206824	19.541925207518	19.0963887413	19.1660071719226	19.3200931636324	19.4284926889893	19.0869366725503	18.9568757670722	19.3773782112173	19.2203344589854	18.8331937999777	19.0506177118453
Argininic acid	198.08542	4.19482293022306e-06	-0.848365931167606	SLAD-2PE_vs_SHAD	19.1937904531788	18.8588086640562	18.7914984095288	19.1960244955929	19.6801030252015	19.673143136966	19.5192542680213	19.4909587539397	18.9007862891004	18.775846877387	18.794692757341	18.4986695356296	19.3484831580225	19.5443079045395	19.466071639706	19.6385041124646
Ne_Ne dimethyllysine	175.14408	1.45509131595783e-05	0.800849411465872	SLAD-2PE_vs_SHAD	20.102726932292	20.1034231317808	19.7825428628599	20.2099537234545	18.4480571194453	18.7551992386949	18.731944718823	18.8586678474886	19.5151693185144	19.5151230953085	19.764913660056	19.2020604964365	18.60133160704	18.5631114179773	18.6209367809747	18.5935906320452
L-Methionine	150.05819	0.326141901159024	-0.209739683457322	SLAD-2PE_vs_SHAD	19.270549917609	18.938644929067	19.0858519880596	19.8179126998232	19.0287316232876	19.0694105849485	18.8064964052454	18.6082328136625	18.9692952461669	18.8433176645479	18.5221176413762	18.3391821412237	18.4939933049079	18.648585372148	18.6572806702187	18.7784366216172
Marimastat	332.21778	0.0296040347093622	0.293876373177792	SLAD-2PE_vs_SHAD	20.1323626038698	19.9583872148739	19.7862613509383	20.0878527276347	19.1450814241089	18.7839561133227	18.8839602107281	18.7556541161967	19.3689525663149	19.2192661550119	19.0732087236478	19.0827299120929	18.868879787628	18.848326457094	18.8562125781305	19.0082552890273
(alpha-keto-dimethyl-delta-N_N-Dimethylguanidynol) valeric acid	202.11857	0.173792149191865	0.275161556213824	SLAD-2PE_vs_SHAD	19.1512934478618	18.950143367473	18.8386214497945	19.6233371627844	18.3202059031428	18.52762230312	18.2477667955542	18.3638177773563	NA	18.7500973822885	18.7089747481824	18.4609721225505	18.2919009467679	18.6589239834726	18.2489038058683	NA
Alanyl-Leucine	225.12112	5.37022087854463e-08	-1.41843375621135	SLAD-2PE_vs_SHAD	19.6108228614912	19.1575549747109	19.1135679562084	18.9337714213777	20.2455411379051	19.7852205339364	20.052627577491	20.3734699870478	18.6911524405194	18.7246396837289	18.8460314682495	18.5213006190371	20.1888709204925	19.9045124577333	19.9678385975584	20.0561907969765
Leucyl-Valine_negative	231.17037	1.67067075497026e-06	-1.44198982694329	SLAD-2PE_vs_SHAD	20.3110195088385	19.7025994552057	19.1758752332919	19.7416472557558	20.654326953757	20.3450681325426	20.1525493701524	20.4173299749886	19.3762241318759	18.7541728845093	18.8225612180627	18.8483568892196	20.1414392282548	20.2790630689251	20.0087554997356	19.9654142421705
Glycerol	131.0104	0.00429197088910841	-0.445003815401162	SLAD-2PE_vs_SHAD	18.3891394729288	18.4331429718842	18.3105600065849	18.3533859809914	18.8957822935828	18.9974880096149	19.297537388405	19.2602842060652	18.5871490691726	18.5478911940825	18.878239264088	18.6577971087201	18.5401313975543	18.6381595477422	18.796718305585	19.0686696187065
5-Acetamidovalerate	182.07874	5.36884465543228e-10	-1.20861185802342	SLAD-2PE_vs_SHAD	19.0883422718385	19.0767870626722	19.0265044281362	19.0075456213878	20.4667802917568	20.4861465282378	20.5732664879244	20.3759884593249	19.2320091965529	19.1448889217855	19.4039603245723	19.2868758922395	20.0239255618546	20.0599160125453	20.0275048556614	20.1042684466005
Dihydroneopterin phosphate	336.07101	0.0034138614887786	0.513948081638755	SLAD-2PE_vs_SHAD	19.7794317104261	19.4859484785059	19.4053954495162	19.8706040644499	18.4613885206275	18.4533151716435	18.4249305347078	18.5697539477735	19.0898862589712	18.6831840251034	19.3727215192527	18.8193886979801	18.2964222846629	18.5904409843838	18.5101835317497	18.3818193697738
Deoxyribose	173.02092	0.392534642319972	-0.185404050874496	SLAD-2PE_vs_SHAD	19.8513418507395	20.1755676828671	20.273716658783	20.1012979025134	19.6790316185171	19.6898899951484	20.2914930113842	20.0489106791711	19.433056865729	19.7744015280585	20.1153293013628	19.6449214055725	18.961816377899	18.9019254908643	19.4367823143012	19.5528612386117
2_2_4_4_-Tetramethyl-6-(1-oxopropyl)-1_3_5-cyclohexanetrione	261.10961	0.802506257716663	0.0449521444587688	SLAD-2PE_vs_SHAD	18.8519172270461	18.7886489978626	18.6238262426406	18.7834464742226	18.8825188550453	18.6285658400675	18.8930542363521	18.5718362138416	18.9711662198953	18.4584224852888	18.6551496700711	19.0710453478865	18.2689534819186	18.7026068944094	18.7371673793844	18.7209713995358
Pyroglutamic acid_negative	152.03186	5.58195410126024e-06	-0.866950556067074	SLAD-2PE_vs_SHAD	19.6124958232604	19.4688219032106	19.3315639508836	19.511396338145	19.7986606481727	20.100223455692	19.7673101819473	19.6885069188672	19.0975279448977	18.6997550358162	18.9906981249512	19.0989178747458	19.5509204010913	19.7527501213121	19.7855437972349	19.3818622397713
L-Kynurenine	231.07477	0.9530110420551	0.0101153910985481	SLAD-2PE_vs_SHAD	18.5069639827193	NA	NA	18.8152231978166	NA	18.3572686978917	18.4100146602366	NA	18.3871730392416	NA	18.4003411010837	NA	18.2750227381215	18.48115866013	18.33959398861	18.3259445721255
2-Keto-6-acetamidocaproate	210.07368	0.9530110420551	-0.0160754861498376	SLAD-2PE_vs_SHAD	19.9080113865536	20.7483386288844	20.6419999373824	19.3030851901795	20.2686396280151	19.5528079856944	19.9471731630697	19.7620454392641	19.2760521796503	20.0886253532098	19.8882860121037	20.2134007264801	20.096638993891	20.0683295231198	20.0997012034804	20.0087114641929
D-Ribose	173.04228	0.0102582321031245	-0.485971282028498	SLAD-2PE_vs_SHAD	18.6585604866213	18.7787760489792	18.7142746321889	18.3889815221391	18.7799550481653	19.4198641885335	18.7998645008861	19.0177418874742	18.3630452645878	18.83848763564	18.4236591741795	18.4483484225378	19.0285020183183	19.4738603701997	18.9406029687128	19.1594593686195
1-(3-Aminopropyl)-4-aminobutanal	145.13387	0.316765481573873	0.131960790187843	SLAD-2PE_vs_SHAD	19.2016067901491	18.7017569304549	18.8130507941768	18.8547336030647	18.2998546296898	18.3782339943454	18.3281276200529	18.2438358246978	18.5921907973589	18.3996614657592	18.3877379841679	18.3983049822512	18.3432498139887	18.3311565997933	18.4787110091713	18.314298661762
Valyl-Isoleucine	253.15118	7.67714627599142e-06	-1.18505531245428	SLAD-2PE_vs_SHAD	19.01795554365	18.7851571736515	18.6073505011028	18.3293971502932	19.5890553924294	19.4140722763993	19.6464026868964	20.0592012086389	18.5266833514934	NA	18.3503231692309	18.5993762151858	19.9270387827094	19.8158729139809	19.4292336726323	19.7441510638634
Heptyl acetate	181.1193	0.138322710957143	0.280206844612707	SLAD-2PE_vs_SHAD	18.5035936549249	18.2766015937126	18.2402371129293	18.7394774862443	18.6012776080945	18.4528841412343	18.26309045738	18.5243977764946	19.0779697920661	18.5119232447358	18.4233539925542	18.9492303322981	18.3550886360104	18.4947168083369	18.7532605117707	18.8262703916761
D-Alanine	128.01045	2.94284593220444e-11	-2.1124639786699	SLAD-2PE_vs_SHAD	18.5262542625716	18.8714161534127	18.5048032939669	NA	20.4531864252962	20.6065997310413	20.5680049605992	20.5293184021274	18.451132779224	18.3062981017574	18.2956069525624	18.6542157708406	20.4682675727225	20.2602828421377	20.5705294484746	20.2132144793225
Cnidiol C	193.12005	0.3463489949559	-0.159625531774633	SLAD-2PE_vs_SHAD	18.4445963120772	NA	18.4480273601067	18.3548099101712	18.4459427684337	18.6682437512844	18.4661577763646	NA	18.3311595732205	18.3038859863166	18.4400803536577	18.3934976878169	18.9263665025174	18.2878538064848	18.3692158518669	18.344704707744
N-Acetylornithine	197.08971	2.58635659233345e-07	-1.16344015971891	SLAD-2PE_vs_SHAD	18.816845590518	18.845386086825	18.9179482143338	18.8245463101839	20.1940627513279	19.5770299398825	19.9298499398313	19.8904871097883	18.673770670803	18.8360394406088	18.8635773354951	18.5642816550475	20.2327294385322	19.9220554862155	19.8481895663937	19.6726941768129
3-Dehydroxycarnitine	146.11765	0.00111776642865128	0.663141174685656	SLAD-2PE_vs_SHAD	19.7282789800103	19.6919677286701	20.0187788991138	19.5461222606736	19.1798105919528	19.0397514793275	18.3298529100466	18.9226987804681	19.3414126044211	19.6198700506209	19.5338473276267	19.6295484778689	18.9898528221327	19.3088571068002	19.3907610733238	19.1527133114971
Symmetric dimethylarginine	203.1504	0.000803860708162398	-0.654146498635026	SLAD-2PE_vs_SHAD	19.7256316169242	19.6703472407821	19.4076947675731	19.930666894922	19.6397854426942	19.4370002184593	19.7707239101713	19.5197803814879	NA	19.1805546926905	18.6869001065591	18.9455731694548	19.343461085998	19.421210948429	19.4985734666576	19.765168633471
Arginyl-Threonine	276.16743	0.500502809684225	0.169732148287018	SLAD-2PE_vs_SHAD	19.2421837753829	NA	18.6733542201536	19.2666740740859	18.4421133206642	NA	NA	18.4660026148365	18.8328948724595	18.4482609661361	18.6512514641815	18.5627531613724	18.6257716561734	18.5570937166313	19.2007856636625	NA
Menthyl ethylene glycol carbonate	267.1567	0.577262151859828	0.0831496154496989	SLAD-2PE_vs_SHAD	18.603590300917	18.84494715706	18.5375120923709	18.6964707219057	18.6376232948643	18.6595279543461	18.5510313142017	18.50890363322	18.7758154129945	18.4500423350809	18.5189117043714	18.9449152059842	18.719074609666	18.471813084749	NA	18.5813610461757
Cytidine monophosphate_negative	346.04085	0.000535774849385142	-1.69232414265702	SLAD-2PE_vs_SHAD	18.8727564834198	18.5002804673896	NA	18.7446404192731	20.012464524734	20.6807298745827	19.7806403776818	20.1541794421285	NA	18.468573207004	NA	18.4607856172454	20.2789810039691	20.4597930194728	20.0830333057717	18.9666365582067
D-Xylose	189.01619	0.331505922982746	-0.147631068832407	SLAD-2PE_vs_SHAD	18.5201860928862	NA	18.5817471665578	18.4513136629106	18.282475640036	18.5165911547261	18.6998900604324	18.4547359119905	18.3619044622427	18.3661053828435	18.2943665238054	NA	18.8624194643258	18.6823288976231	18.5164659416661	18.4314553973067
L-Asparagine	171.01894	0.0323725089759024	-0.486722076209784	SLAD-2PE_vs_SHAD	20.8156162538839	20.2782852175097	20.464207290948	20.1929676974689	19.5311863331521	19.2292066905164	19.4897008782496	19.4241582982555	19.0324399231636	19.5827239068898	18.5039777526704	18.6082223126106	19.4340884702673	19.1642946692551	19.4538921951394	19.5916974301231
Valyl-Proline	215.13905	0.785602454492411	-0.06239167186461	SLAD-2PE_vs_SHAD	19.0842872207171	18.8027621799066	18.5915014749943	19.1632916887864	18.4674926782014	18.5881745557326	18.3745061960078	NA	NA	18.2716441457409	NA	18.5570214638244	NA	18.5228064853655	18.2737864163259	18.2984733183014
Prolyl-Alanine	209.08977	0.0104019786272398	-0.391543581853501	SLAD-2PE_vs_SHAD	NA	18.4689879252963	18.4476533434444	18.3579625353617	19.1576813786436	18.7174396552446	19.0808635291095	18.8455766463913	18.4676640875483	18.7966247837567	18.5583127092931	18.4127853013768	18.6600311097404	18.8231805609374	18.9342265974339	19.0818382504614
gamma-Glutamyl-beta-aminopropiononitrile_negative	200.10334	7.48892312081856e-09	-1.56595001032954	SLAD-2PE_vs_SHAD	20.0371884195887	19.3228896464023	19.8181554797214	19.5145666326139	20.6698929588016	20.566993119321	20.7534133415353	20.8586671067081	19.1292541080933	18.9754901612825	19.4090608059427	19.0713614097294	20.7579914786585	20.714668073301	20.6133356129433	20.5807630629749
4-Acetamido-2-aminobutanoic acid	161.09254	0.621732872451236	0.0634061622177136	SLAD-2PE_vs_SHAD	18.5895639594899	18.6754521070943	18.7951978361885	18.6716603688568	18.6357776543676	18.5653379119416	18.4649107411626	18.3820671018357	18.5508554452556	18.4456422703836	18.5571420099907	18.7480783325486	18.4657592929713	18.6808765307401	18.6801330926264	18.4089195143786
L-Aspartic acid	134.04461	0.947162588918806	-0.0115827751974216	SLAD-2PE_vs_SHAD	18.2612740492361	18.3593266095925	18.3945394806299	18.5370110505961	18.3769304302928	18.4364301090901	18.3291361616186	NA	18.3428421369741	18.2787076636007	18.4861985748346	NA	18.185766991878	18.2922306994494	18.4159088860694	18.2761501029987
L-Serine	144.00608	0.0320584128779242	-0.326161161901084	SLAD-2PE_vs_SHAD	18.8984270422437	18.6206397852874	18.7259300548274	18.7092466072532	18.9249141652725	18.9202990264851	18.4011552966624	18.9713489908039	18.5307958843536	18.2471779556356	18.5113228158563	18.623776175774	18.6626384824054	18.8810217291169	18.8705983223359	18.7739239263863
Guanosine	306.08003	0.423962636684751	-0.223851668749791	SLAD-2PE_vs_SHAD	18.5138424107714	18.4702631421862	18.4494251775355	18.4038258011081	NA	NA	NA	18.506393411965	NA	18.2825417432152	NA	NA	NA	NA	18.4265488529327	NA
Diaminopimelic acid	213.08583	1.9745746812292e-08	-1.66509914801261	SLAD-2PE_vs_SHAD	18.5517597856101	18.5776616125255	18.551757600549	18.5859869575364	20.0971182645717	19.9532172514276	20.3423265106144	20.1032052489909	18.5844395421333	18.4400403628341	18.2838624350241	18.5271283435628	19.9457127931317	20.0485057822624	19.0839054914669	19.7873924845423
Aspartyl-Lysine	262.14016	8.20876354265297e-05	0.866209758360434	SLAD-2PE_vs_SHAD	19.5141412047929	20.022806815116	19.2613178934816	19.3419839877122	19.1137547612677	18.6965088869557	18.5817956369135	18.5776943532834	19.5874129814615	19.6361591153159	19.5934538548625	19.6175667202221	18.7903788003508	18.900903655916	18.5538061042678	18.4202986052407
Tyramine glucuronide	336.10518	0.0733404728214744	-0.392129855415575	SLAD-2PE_vs_SHAD	18.7986985485621	18.7383621788564	18.4561957153919	18.7799896769037	18.8817766589688	18.7676528914326	18.7282279887454	18.6963636532711	NA	18.3763754426889	NA	NA	NA	19.0306805430907	18.7306440880926	18.8095581154877
1_2-Benzoquinone	131.01037	0.307977228955371	-0.142521961099462	SLAD-2PE_vs_SHAD	18.4277920306192	18.3759084850857	18.2655800200205	18.4227924969967	18.4233296864689	18.7632106975874	18.4420358857059	18.5263650095841	18.4178915772185	18.3736023550901	18.4070663529161	18.3862931497239	18.555780627406	18.8176196753707	18.8653990106715	19.1092449025374
N1-Methyl-4-pyridone-3-carboxamide	175.04713	0.918523378707772	0.0274373854653795	SLAD-2PE_vs_SHAD	18.3852481220666	18.2763925665751	18.8149383058596	18.5958739897746	NA	18.4449627222066	18.5327822482742	NA	18.3099279329943	18.5477460690118	18.7960016862313	18.4115637945857	18.3817981757487	18.3476747967727	18.5273717817102	18.8133650947267
3-Methylhistidine	170.09236	0.000120664990682033	-0.619063816368282	SLAD-2PE_vs_SHAD	19.0591038603578	19.4406743268044	19.5138438758772	19.338281539192	19.8131343475289	19.5381912839127	19.7379404374364	19.6495666516808	18.9355921588939	19.3349269688068	18.9610729896757	19.0309853377093	19.7794684092826	19.9010729796071	19.7596044313502	19.9132426898023
N-Acetylputrescine	131.11766	0.621732872451236	0.0820128603152455	SLAD-2PE_vs_SHAD	18.8585221772892	18.6714092751147	18.7119347403375	19.3536494010124	18.4694085277899	18.3456527191993	18.3194847144396	18.4664686179316	18.7178647643159	18.3613961919661	18.5029121074684	18.3468929568709	18.408842228593	18.411827269706	18.5782287895944	18.435773997691
N-Acetylglutamic acid	212.05389	0.733003759218651	0.0910077657115522	SLAD-2PE_vs_SHAD	NA	NA	18.4275456809627	18.3448819083271	18.3060577617919	18.6176449353031	NA	NA	NA	18.5528591142591	NA	NA	18.3792031744001	NA	18.5207271663059	18.4540635928001
L-Glutamic acid	146.04597	0.26605472879124	0.214373154294769	SHAD_vs_SHAD-2PE	23.022103998225	22.976349988681	23.0476120357642	22.9940057049427	24.1501562689328	23.9985194335873	24.1873284031575	24.1063447816602	21.5954796062779	21.699912545804	21.6344624184318	21.5730239572341	23.9021932846017	23.7035122402867	23.9185356620248	24.0606150832456
Glutathione	306.07656	0.409326328641307	0.227840076480422	SHAD_vs_SHAD-2PE	22.1553915898069	21.9600352590842	21.8106877726683	22.2164732449951	24.295901488488	24.3104923961075	24.6413785040579	24.4689415257959	21.061374195929	20.7144749952649	21.1556109423624	20.839401089268	24.1442880677243	24.1133933145997	24.2206358143093	24.3270364118943
(R)-mevalonate	147.06629	0.0205515046707641	0.477039406753072	SHAD_vs_SHAD-2PE	22.4277985154197	22.6033632469593	22.5698457043016	22.3446157163278	24.212851741642	24.0730824856039	24.4054028614405	24.2579738912422	21.1498693354051	21.312192802391	21.6108622730011	21.3137061853598	23.8316345851963	23.6891522074134	23.688762522306	23.8316040380007
2'-Deoxyguanosine 5'-monophosphate	346.05593	0.997709832538944	0.0717520075150517	SHAD_vs_SHAD-2PE	22.0906735185706	22.1586378236653	22.1130252286624	22.0034153776621	22.7182417776506	23.1907352563291	23.063605461329	22.9576054260594	20.2098829541676	20.770016812035	20.9179633840204	19.9812923361026	22.9798410840762	23.143624413479	23.1304985099236	22.3892158838291
D-Aspartic acid	132.03024	0.997709832538944	-0.061910515002598	SHAD_vs_SHAD-2PE	21.3713305024034	21.9501868239083	22.0733167306476	21.7519688038374	21.0296382191778	20.8922640152958	21.0278709805945	20.7060328620831	20.1363665009569	20.2123019789631	20.5268614346187	20.676791465266	21.1284792132899	20.8044076595594	20.9133255121437	21.0572357521685
Saccharopine	275.12493	0.300768729458711	0.357245934222462	SHAD_vs_SHAD-2PE	21.285719471169	21.1679010030822	20.7885443971486	20.9615747172132	23.3522815826247	22.7593153191156	22.9723206325259	23.229310504235	19.6512425243375	19.6642803136993	20.1818306172338	19.4361847343345	22.8329189190843	22.4801035614549	22.5879955674112	22.9832262536609
(S)-2-Aceto-2-hydroxybutanoic acid	145.05074	0.79438907771614	0.124673054795661	SHAD_vs_SHAD-2PE	20.5054301301129	20.6492241300526	20.4542914363513	20.0887081553309	22.4874136365458	22.2914981540226	22.4265609930282	22.1429455066841	19.7937364657085	19.9843967724866	19.7373071168727	19.9628676672818	22.3582506440274	22.1756143964333	22.1424878015313	22.173373229106
L-Histidine	190.03884	0.946546547978899	0.085826738889363	SHAD_vs_SHAD-2PE	20.9411966421776	20.93057475188	20.8439040550763	20.8009241322907	21.5757950705797	21.399905409487	21.7768208721563	21.7213993035536	20.3353085003988	20.3289310938452	19.6082776176291	20.2955049240874	21.5917354681738	21.4192706770265	21.5171287050678	21.6024788499512
N-Acetyl-L-glutamate 5-semialdehyde	172.06172	0.79438907771614	0.221734152818946	SHAD_vs_SHAD-2PE	21.2034627102287	21.3210654228291	20.9673763120816	20.183140140361	22.3667061044944	21.8512621518114	22.4181337038188	22.3345278024741	19.4843972823734	20.1756861917028	19.9426901734432	19.6740543910029	22.2668939366051	21.7416526253029	21.8025362453213	22.2726103440936
N-Carbamoylsarcosine	167.02305	0.997709832538944	0.0442260459786752	SHAD_vs_SHAD-2PE	22.0771039150042	21.7202417675993	21.7386996358844	20.8628015136079	21.8996054967468	21.3936032594263	21.7829471537766	21.9847227771424	19.8060689423038	20.6050577423072	19.8319577182868	19.8004417196543	21.6076371339556	21.5649309122874	21.7460940754052	21.9653123815292
Gulonic acid	195.05077	0.997709832538944	0.0484987168651614	SHAD_vs_SHAD-2PE	21.3997751273368	21.2204028703459	21.3568526944677	20.6627027764477	19.4418196957851	20.119862614038	19.3487506592536	19.6629956406838	19.4704211176837	20.1342256942503	19.8764025388551	19.6172694449436	19.2179291166004	19.9351453762021	19.8370003395494	19.3893589099481
5-Phenyl-1_3-oxazinane-2_4-dione	190.05027	0.487710683533759	0.284656244719081	SHAD_vs_SHAD-2PE	18.50955749167	18.5611561316089	18.4388572542058	NA	21.9044064009832	21.1293826004239	21.733206021316	21.7563805686341	18.4461518333009	18.452483762481	18.6696954342601	NA	21.6451985952065	21.1271195404959	21.0215335715669	21.5908989052116
D-4-Hydroxy-2-oxoglutarate	196.98594	0.295218822922115	0.213721114891747	SHAD_vs_SHAD-2PE	18.4068257847717	18.3195641677131	18.2544711066563	18.3325033108197	20.7692083998058	20.9505663616754	20.7055912173475	20.8159336252556	NA	18.3509630318615	18.5673810622225	18.2305348917527	20.5757129248166	20.6417570645015	20.5087807632065	20.6601643919926
Pantetheine 4'-phosphate	357.08867	0.57176060032478	0.292764395912947	SHAD_vs_SHAD-2PE	19.3426247833528	18.5674522967518	18.9153511294635	19.6322173076402	21.2515311213703	20.8093914758842	21.3147033662031	21.44554135304	18.9417353941411	18.3273542158911	18.4634693302289	18.2961207606279	21.0473277731803	20.7221741645667	20.9968318892499	20.8837759058489
Cyclic pyranopterin monophosphate	362.05082	0.997713977496044	0.0189045891583781	SHAD_vs_SHAD-2PE	19.6306695327665	19.0182901600327	19.1348836128406	19.3168614113699	19.7750784563635	20.0279269254138	20.1084954098675	20.05170276452	18.7294815684856	18.59795555782	18.4837806308231	18.2631820636829	19.9253874286488	20.2487957565898	20.1473021114337	19.566099902859
Pyroglutamic acid	128.0355	0.983557991664624	0.073646715343294	SHAD_vs_SHAD-2PE	18.8840498359569	18.6691060472877	NA	18.2938449263307	19.6459232757726	19.3275114255127	19.7362091946912	19.1264415584815	18.4108692922952	18.3623858428631	18.3439886177666	18.5379688300778	19.3656909248772	19.2535980567547	19.3882296826774	19.5339799287756
Quinic acid	191.05594	0.713173918300463	-0.185099803258812	SHAD_vs_SHAD-2PE	19.4514943295313	19.2981568755633	18.9674705296048	19.6560147445022	19.12901703085	18.6930759858478	18.8793364834002	19.256026427017	19.0577658141745	18.3872638124588	18.729868191535	18.7657977809578	19.096845048749	19.3072591151028	19.1217306508144	19.172020325484
Maleic acid	150.97996	0.997709832538944	0.0346364672106461	SHAD_vs_SHAD-2PE	19.0019870853352	18.4378358261314	18.3563500507656	18.5330713418153	19.2205145959298	18.6910355659692	19.03971090908	19.3261095886209	18.5478860977411	18.3928949189398	18.3440186576146	18.1786945016128	19.1818990764488	18.7178949917251	18.8714611640457	19.3675695585377
N2-Succinyl-L-ornithine	231.09823	0.535702940540265	0.21858476284379	SHAD_vs_SHAD-2PE	19.5016099836876	19.4053947990977	19.0858312262662	19.5412927507702	20.2695863421014	19.7006245672031	19.9931685416801	19.8022881651714	19.0636095932328	18.7131463265368	18.4389072576378	18.7538147056142	19.7833431042289	19.6323081274932	19.7099741775575	19.7657031555012
L-Fucose-1P	199.03812	0.109127671849969	0.36364069125468	SHAD_vs_SHAD-2PE	18.5722684639664	18.4502350146385	18.4829838384172	18.7599572784391	19.2676622750799	19.6335493616384	19.8582602208	19.642180694671	18.5052600868999	18.3412958354778	18.3846846041851	18.3201995190155	19.2364356527307	19.2476654077514	19.2035949752971	19.2593937513914
Pantothenic acid	218.10331	0.997709832538944	0.0389611448803535	SHAD_vs_SHAD-2PE	19.9007804737322	19.4345654861947	19.2333047730113	19.5050435017719	18.3622752949023	18.4265295247228	18.4572006298035	NA	18.7941874593917	18.5850258896239	18.3894340272089	18.4086589001842	18.3601398765117	NA	18.4168823052924	18.3520998329834
Fagopyritol A1	341.10862	0.814805566604748	0.196212137926363	SHAD_vs_SHAD-2PE	20.0362136156797	19.7114687306622	19.2443589125414	20.327296268225	18.3632823597842	NA	18.7573658550615	18.6018860950717	NA	18.2729206553307	18.5764267627852	18.3197454201356	18.3040438619013	NA	18.2949451628661	18.5349088713709
L-Galactose	179.05604	0.0857835093955313	0.666509011971122	SHAD_vs_SHAD-2PE	19.0508927140456	18.6741616584581	18.7187254932745	19.5358816074496	19.0201933149521	19.3815531970158	19.6773078611151	19.781473206806	18.7447498195946	18.1621557861866	18.4443247486559	18.2153726977117	19.07372026846	18.7121264293795	18.895292470078	18.5133523640869
Diketogulonic acid	191.01982	0.0205515046707641	0.915122135468557	SHAD_vs_SHAD-2PE	26.5068837835605	26.3840248791932	26.1782299689542	26.6863069486876	22.0142899071697	23.2068467243203	22.2634702763245	21.9301259792133	25.5122194972732	25.0504694630429	25.3029019949325	25.3276190946914	21.6164676331829	21.7240522453476	21.2908753895302	21.1228490770929
Deoxyguanosine	302.06623	0.997709832538944	0.154487475358753	SHAD_vs_SHAD-2PE	19.9035058777085	20.5452311223594	20.6613884964548	21.9998413991591	18.7240512560972	19.667414597471	19.6871757663063	18.9739323323657	NA	19.5149896381436	18.9046778548691	21.5715675366386	18.6962676430806	19.9325518409981	19.0425517968269	18.7632527698994
Hydrogen phosphate	132.94637	0.325105564546555	0.188969132589442	SHAD_vs_SHAD-2PE	23.4147872578504	23.4027681157036	23.2418581597073	23.0987817870354	23.3668091144739	23.2597508731671	23.3178173499216	23.3506664566554	22.7573144459608	22.8005363740611	22.7105710746432	22.8145572199684	23.1292490268922	23.0951026897671	23.1092193930165	23.2055961541842
2_6-diaminohexanoic acid	181.07497	0.997709832538944	-0.0401462541217157	SHAD_vs_SHAD-2PE	19.5754695672404	19.4705247833507	19.2943498778071	19.1141099825104	18.3303659170449	NA	18.5074451272299	18.3572356268943	19.1773603713784	19.2916456262336	19.1569861243972	19.1864705695904	18.3132010085201	18.3745030906366	18.5439817500467	18.5222947288422
Stearic acid	283.26391	0.704476183654778	-0.146684401089445	SHAD_vs_SHAD-2PE	18.8530668876301	18.649846141049	NA	18.6414836677038	18.5746136055151	18.494899287049	18.6568447870558	18.8081848435284	18.6560799003723	18.4850017994444	18.3774465127294	NA	18.8631619979179	19.0101941541813	18.688514975809	18.5594089995979
2-Isopropylmalic acid	175.06127	0.173003174051762	0.533969338934327	SHAD_vs_SHAD-2PE	22.0981599189769	22.3613764244696	22.3265963830661	22.0590131757581	23.396514188025	23.8115240523804	23.0709981353736	23.0059450597396	20.3172336185082	20.6541683685175	21.2603605568097	20.6355171950548	22.8828877582956	22.5325605035806	22.5863056663416	23.1473501515635
Uridine	243.06233	0.997709832538944	-0.0485533248432972	SHAD_vs_SHAD-2PE	20.6482986203836	20.8160429716927	20.8390642265664	20.5069969063244	18.4868985367658	18.5809640464795	18.5608381578217	18.8585316260867	19.520811624554	19.9502848979159	20.106655437759	19.6770080801667	18.7238149147751	18.5410920136092	18.754688602933	18.6618501352096
Dambonitol	243.06471	0.997709832538944	-0.0500913521950537	SHAD_vs_SHAD-2PE	18.472823510743	NA	18.5662381861233	NA	18.1619981962068	18.5197442506828	18.7976782770307	18.7541253315648	18.3324737077681	NA	18.3896352953381	18.3897242853546	18.3043528270034	18.5675185818432	18.8052244957073	18.7568155597114
Glycerylphosphorylethanolamine	214.04846	0.914313093686025	0.0911536468675962	SHAD_vs_SHAD-2PE	20.4308571285058	20.0773846270847	20.1536287898197	20.4190386940685	22.6317811976774	22.2995935006691	22.5955472454568	22.6473148175806	19.2981806494268	19.1268431648636	18.6318151679797	18.9553913274356	22.4977551572784	22.3490747271838	22.3991373751594	22.563654914292
L-Arginine	173.10431	0.997713977496044	0.00440452621834098	SHAD_vs_SHAD-2PE	19.0801736870209	19.2845465203296	19.4852427076808	19.47795019615	19.6124320157723	19.6458332209606	19.6902111044131	19.6997531510711	19.0301223325047	19.01584759011	18.9693799708293	19.23468658026	19.3924955718149	19.6326112754786	19.7041774869783	19.9013270530718
Trimethadione	142.05111	0.164833840542464	0.418214579291309	SHAD_vs_SHAD-2PE	19.2303102081691	19.1063784760296	19.1385715893249	18.9772998844038	23.0012518161648	22.6042074999684	23.1708472692909	22.8529285932892	19.0606531728295	18.9693617759948	18.4366555159759	19.0669230491563	22.7137869755214	22.3280442584256	22.3009179513737	22.6136276762273
L-Leucine	130.08621	0.997709832538944	0.0311441965505317	SHAD_vs_SHAD-2PE	18.2749598115666	18.3624393651825	18.3079401615106	18.7031539017322	18.4055504970988	18.3743497281946	18.9061126773648	18.5045054163788	18.4612835944785	18.280048586494	18.3399055048139	18.2670803511096	18.4044133546314	18.4837625007273	18.7462198851111	18.431545792365
5-Keto-D-gluconate	229.01211	0.184871596062063	0.372990951017918	SHAD_vs_SHAD-2PE	18.7154356900342	18.8245997239848	18.5291496645939	19.2589165738181	22.1044519736605	22.3343930872012	22.2350972167573	22.3230341177767	NA	18.3378294210017	18.8137176691208	18.421249469441	21.837323068127	21.8468811951847	21.8110086871401	22.0097996408722
L-Threo-3-Phenylserine	180.06651	0.997713977496044	-0.0161167855688831	SHAD_vs_SHAD-2PE	19.183179606057	18.6310566407037	18.7751909340338	19.0761186734587	19.2085983749483	18.6121057335579	18.9709479678803	19.0794873047147	18.643463832418	18.2277575663231	18.4367895789143	18.3091304947464	18.9496032122187	18.9071363276902	19.1729419044389	18.9059250790291
L-Homoserine	154.02766	0.66535230259956	0.200477081227938	SHAD_vs_SHAD-2PE	20.5043653190764	20.554451992987	20.5803730876951	19.9009357122043	21.3243014237655	20.9694441419159	21.1704493929514	21.3792830319181	19.1303328602594	19.5888387006062	19.1338697015633	19.4234119485809	20.941300563423	20.8929302818408	20.9153282778167	21.2920105425587
L-2-(Hydroxymethyl)-1_2_3_4-butanetetrol	187.03789	0.997713977496044	-0.00832780523589349	SHAD_vs_SHAD-2PE	19.7802604270711	19.2312164567947	19.3435618713141	19.3409631753865	20.3636722822932	20.3275058325767	20.5924200634118	20.4939321371404	18.8539677273035	18.4995885537525	18.788799058017	18.7545613633142	20.4826404165977	20.3740863518977	20.3650364775716	20.5890782902987
gamma-Glutamylalanine	253.06061	0.487710683533759	0.254548770284881	SHAD_vs_SHAD-2PE	18.4585572643124	NA	18.4278723353641	NA	19.4927833646315	18.896885489385	18.9373024616525	19.3682766571009	NA	NA	18.4786788630772	18.5818510888475	18.8473474309326	19.0671673127377	18.6706124887507	19.0919256592094
5-Aminopentanoic acid	152.04902	0.109127671849969	0.283585160314839	SHAD_vs_SHAD-2PE	18.4356871425746	18.3912594075138	18.3194539697493	18.4587344234347	21.3221581453855	21.1690415951867	21.5189991693619	21.2834153842282	18.457372557147	18.3576486418827	18.3402224952912	18.3402210468721	20.9697287174844	21.0400696470642	21.0875512228123	21.0619240655421
Ascorbic acid	175.02496	0.386581538614851	0.206505255579316	SHAD_vs_SHAD-2PE	18.4027924185276	18.4137608187099	NA	18.5314608596458	18.9413443927189	18.9775255941439	19.1965830137505	19.0057719999671	18.3815298454218	NA	18.4297530493279	18.3507187052001	18.8944014646537	18.8884928106534	18.560214850116	18.9520948528401
Aspartyl-Hydroxyproline	281.05473	0.784707376810735	0.205711183451321	SHAD_vs_SHAD-2PE	19.9599230962415	20.133310879644	20.1481513898395	20.1653445961552	18.6074967057163	NA	18.3144066075368	18.1130613887342	19.2245911533605	19.27567335059	19.4225040978599	19.293165324783	18.1392770505444	NA	NA	NA
Cysteinyl-Glutamate	249.05497	0.109127671849969	0.503675809246875	SHAD_vs_SHAD-2PE	18.3292433865391	18.3415358732765	NA	18.2659723817728	20.0849331715436	19.8418718336523	20.5102425959545	20.0116743636187	18.5171017608688	19.0214676209731	NA	18.2051653950899	19.6765716433299	19.4767388229118	19.5578009221036	19.7229073394364
4-(2-Aminophenyl)-2_4-dioxobutanoic acid	206.04645	0.814805566604748	0.136190101768179	SHAD_vs_SHAD-2PE	18.3457702030294	18.4385442036937	18.325581770434	18.6515814964616	20.5540836579493	20.0318231304983	20.4382091494912	20.6058953009972	18.4871592705102	18.3311525813551	18.2704569181334	18.3175585327895	20.5612028204683	20.138134454657	19.8919362616398	20.4939772950982
Citrulline	174.09037	0.26605472879124	0.262222397419929	SHAD_vs_SHAD-2PE	NA	18.3766195065706	18.3187656879969	18.3946029785542	18.6181579581239	18.9678558642412	19.0938789607839	18.7418051230006	18.472471353222	NA	18.3668886990544	18.4814379496481	18.4306802091534	18.5488768991005	18.7039090572457	18.6893421509702
Galactopinitol A	391.10101	0.997713977496044	0.021963636587472	SHAD_vs_SHAD-2PE	18.3697432683643	18.3570386051843	NA	18.5871136112202	21.2098260470863	20.9249409168858	20.4649234976272	20.7277805527815	NA	18.3292598422498	NA	18.3272838345872	21.0781444275963	20.7124433279665	20.9433624493716	20.5056662630964
2-Keto-glutaramic acid	144.03037	0.412694331510365	0.275231354188652	SHAD_vs_SHAD-2PE	18.5252229283948	NA	18.5544291994619	18.4355488526678	20.0948442564254	19.2931862211623	20.1446262317094	19.9855746056527	18.3225700022861	18.2907161664476	18.2977840213561	18.3512200811491	19.6285835912186	19.4865847175361	19.4883791613986	19.8137584280419
Coumaric acid	163.04022	0.997713977496044	0.016571333648308	SHAD_vs_SHAD-2PE	19.2636184814421	18.9968851036141	18.7533019134778	18.532489405722	18.5428119144074	18.7665788989174	18.2981694997876	18.5870546738437	18.6952040295021	18.6652579093848	18.4346425181442	18.7609015080097	18.5359768378558	18.4111639273857	18.6018490536962	18.5793398334251
(2R)-1-O-beta-D-Galactopyranosylglycerol	289.06948	0.771502254613534	-0.14847256824325	SHAD_vs_SHAD-2PE	NA	NA	18.4299427376042	NA	18.3647875455422	NA	18.4665357435292	18.3468965806124	18.4742824762371	NA	18.5886777576353	18.5064141715447	18.5878483058176	NA	NA	18.4945767437915
Prolyl-Hydroxyproline	227.10321	0.997709832538944	0.0408008662671016	SHAD_vs_SHAD-2PE	19.4654874248001	19.2778666501601	18.663733475828	18.9787070920444	20.4323868678741	19.6323994236577	20.1492925268304	20.477357364706	18.8400116327103	18.4146231477054	18.6816574225795	18.5688320897308	20.3888874176354	20.141667648549	19.9129618391369	20.0847158126785
Pantetheine	313.09869	0.997709832538944	-0.0437938625719241	SHAD_vs_SHAD-2PE	20.3285982869043	20.0871661664333	20.0867465782834	20.0840018086551	18.5692024909927	NA	18.3756319895576	NA	19.0896047635114	19.0320862228339	18.5086365481954	19.012442162185	18.3361171100974	NA	18.6963050955968	NA
Cytidine monophosphate	322.04451	0.997709832538944	0.0748674114703931	SHAD_vs_SHAD-2PE	18.5344015974541	18.3506037791027	18.4408522299791	18.9849613210816	20.0261132449748	20.2145081386192	20.234607241263	20.1645264939988	18.7499975515314	18.094224082204	NA	18.4953334895635	20.2879978187025	20.405770467746	20.3209472418424	19.3255699446832
Fructose 1_6-bisphosphate	338.98863	0.713173918300463	0.55320783938242	SHAD_vs_SHAD-2PE	19.0297983153585	NA	18.5588386287526	19.4250536587567	20.4947693066596	18.9097510219367	21.147846758747	21.0931489760219	NA	NA	18.4973047934087	18.2737153175176	20.0323551645529	19.13344679659	20.2909349122663	19.9759478324263
L-beta-aspartyl-L-threonine	233.07824	0.903990113127899	0.128124841283512	SHAD_vs_SHAD-2PE	18.9837404259606	18.8685467472476	18.6514482612322	19.3399831307168	20.1135780684738	19.7308513327118	19.4469006515628	20.0176108518624	NA	18.5524061963452	18.5295023667191	18.3647020302413	19.9735533557839	19.7285347517111	19.3872026347304	19.7071507972513
3-(3_5-Dihydroxyphenyl)-2-propenoic acid	179.03545	0.997713977496044	-0.00233475950819084	SHAD_vs_SHAD-2PE	18.5178307529529	18.3798199188666	18.6245979703676	18.893583611707	18.2038424239355	18.5108042891218	18.4280239082307	18.3946775091999	18.5750180078277	18.2916233821156	18.2508132653991	18.4910251665491	18.4790503998351	18.3224133990093	NA	18.358551577546
Phosphodimethylethanolamine	168.04341	0.295218822922115	0.334020759048641	SHAD_vs_SHAD-2PE	18.5058789566359	18.3437893127916	18.5247228486279	18.4000669591063	19.4984110820235	19.1508473773626	19.8410851150043	19.8777796052255	NA	18.3092604160587	NA	18.3555187059917	19.3208631075606	18.9969578509052	19.1629690821801	19.5512501027755
Ciceritol	553.15407	0.997709832538944	-0.0661120816443734	SHAD_vs_SHAD-2PE	NA	NA	NA	18.5006628160847	20.4647583143753	20.1215515041006	19.7211865543352	19.9959267720665	NA	NA	18.4307619005489	NA	20.3032411638851	20.295956185608	20.0772048340189	19.8914692879431
Hydantoin-5-propionic acid	171.04151	0.990551883364894	0.0727498055445608	SHAD_vs_SHAD-2PE	NA	18.3396442290653	NA	NA	19.8603645743652	19.3739763018039	19.4176123952372	19.5134402650959	18.3398025387349	18.3088463827894	18.4157098041639	NA	19.7743570278145	19.6636310461278	19.1779726474637	19.258433592918
L-2-Amino-3-oxobutanoic acid	152.01186	0.598968446445085	0.206508789339743	SHAD_vs_SHAD-2PE	18.4490649951496	18.2549421161386	18.2953781559716	18.7309576526894	18.3526904828243	18.3527983584082	18.6710172435919	19.0498971877684	18.492199662122	18.1786648275316	18.4681248290804	18.2579656517585	18.360573490412	18.3741389952125	18.3611811426314	18.5044744869779
Pyroglutamylglycine	185.05735	0.997709832538944	0.045196532789614	SHAD_vs_SHAD-2PE	18.7192485644037	18.3062482899638	NA	18.3381161614222	19.2443179109125	18.9991427338808	18.6752933834173	19.4259519063242	18.4566111520479	18.309635814138	NA	18.4453860092395	19.1638228483345	19.1271954885042	18.9933996629529	18.8795018035847
Phytosphingosine	352.26253	0.363092600303288	-0.294118453120614	SHAD_vs_SHAD-2PE	NA	18.6598226015295	NA	NA	18.4983761853763	18.7200912218373	18.6191858686566	18.3645309428386	NA	18.4992019551134	NA	18.204090961072	18.6416064137287	18.9795704309265	19.1575137490417	18.5999674374943
Ophthalmic acid	288.11968	0.758307786094337	0.164088180273826	SHAD_vs_SHAD-2PE	18.5295266249043	18.3831178313517	18.6059411469358	18.5638731166881	19.1024284241027	18.4045157917597	19.1873036320361	19.0209919062146	18.4299002141106	18.3410251933395	18.3050269423815	18.3587480155715	18.7122425957527	18.7741657134118	NA	18.8077569655988
2-Phenylethyl octanoate	247.17147	0.914313093686025	-0.0735365363284792	SHAD_vs_SHAD-2PE	18.3850473960883	18.4161187965073	NA	NA	NA	18.3964448934849	18.5090348688293	18.3021804639876	18.4053755160956	NA	18.4444299914126	18.383218338193	18.3601827165625	18.6012954727351	18.5308731858962	18.4120084051893
Cysteinyl-Hydroxyproline	269.03769	0.983557991664624	0.078060244498225	SHAD_vs_SHAD-2PE	18.787716778635	18.4870959697326	NA	18.4171942796488	18.7203796631242	18.4971225913289	18.6981311808626	18.8215457570856	18.4979988628895	18.5790253423962	18.3977690329466	NA	NA	18.6850967174011	18.2483827655546	18.8852241778505
gamma-Glutamyl-beta-aminopropiononitrile	234.06511	0.851246030884548	0.116340009547798	SHAD_vs_SHAD-2PE	18.4454270342399	18.7664246639229	18.3600848569649	NA	NA	18.5478648546762	18.5259375831407	18.6859474081207	18.520076478297	NA	NA	NA	18.4805553903367	NA	18.4649004181358	18.4652740088218
5'-Methylthioadenosine	332.05818	0.237932281951448	0.356027831394176	SHAD_vs_SHAD-2PE	18.4805123704411	18.501040389727	NA	NA	18.5881396290042	18.7615479747702	19.1385782669379	19.0668920407121	NA	18.4371587290963	18.357106135877	NA	18.5774717053923	18.39405291937	NA	18.6267603146235
Serylaspartic acid	219.06305	0.79438907771614	0.160062277353191	SHAD_vs_SHAD-2PE	NA	18.4912303875594	18.3629559210311	18.7125000725363	18.7376901970585	NA	18.6908037877818	18.2899010271056	18.7222170444338	18.3707681169912	18.2865666489382	18.5870409768309	18.3194370267366	NA	18.3583895092614	18.5603816438884
Threoninyl-Isoleucine	267.11378	0.997713977496044	0.0250723187217226	SHAD_vs_SHAD-2PE	18.8956103118134	18.3249550269425	18.5096400179841	18.8244903099827	18.5176319833979	18.8963280348973	18.4848338651101	18.5110909588348	NA	18.4776953935822	NA	NA	18.6663566769923	18.2891506610392	18.6140909125549	18.7399973167668
Glycylprolylhydroxyproline	284.12633	0.82579519061336	0.111219979207622	SHAD_vs_SHAD-2PE	18.4367781119046	18.5061354924004	18.5734102828288	18.5033038162118	18.8263629176676	18.4513922919212	18.6939949262294	18.525277725568	18.3991573096891	18.3096777021951	NA	18.5236999919558	NA	18.3479779514594	18.7552155370319	18.4359174699256
D-Glucose	203.05261	0.621162683823249	-0.625647488888408	SHAD_vs_SHAD-2PE	25.5995694847183	25.6211003277668	25.7189560448091	25.5531443176407	21.444473927883	22.8496214934908	21.348444913845	21.4106834602644	25.1771005403477	25.3421122444101	25.2931387810246	25.1039029347466	22.3423010761436	23.9207547547083	22.1620272503205	21.1307306698644
Adenosine	268.10407	0.983557991664624	0.26800928306421	SHAD_vs_SHAD-2PE	20.3530180907608	21.772726286776	22.1566910606253	22.6597852507743	19.41581766328	20.6675475142977	20.1170510020893	19.6838250463825	21.2136326588278	20.3062248786304	20.340107385102	22.1198110945411	19.4974647851895	20.5202591243341	19.8244010303208	18.9700791539484
Glycerophosphocholine	280.09196	0.997713977496044	-0.00346568313309348	SHAD_vs_SHAD-2PE	23.9870504647792	24.4038703468229	24.5874028635367	24.067901150678	25.5114204771751	25.2317938743197	25.1814417260115	25.5228917591544	22.7653381546914	23.2563302859526	22.6470646228687	23.1415406160323	25.4098005573909	25.2225951804965	25.3852022415645	25.4438125897412
L-Leucine_negative	154.0838	0.997709832538944	-0.0325530717256868	SHAD_vs_SHAD-2PE	24.5317630851815	24.5427059096125	24.6948188674095	24.2858623633701	25.0624350874862	24.7989240104454	25.0442496309852	25.1298401845023	23.5721788374042	23.8942268294177	23.5467669037771	23.7251715160727	24.9923923631901	24.8915395390921	25.0568940121454	25.2248352858944
L-Phenylalanine	188.06829	0.997713977496044	-0.0111664545750223	SHAD_vs_SHAD-2PE	23.6773313127664	23.784143865461	23.9478413401903	23.5045057823277	24.1958801842687	23.8454386219129	23.9700764005328	24.2149166646432	22.4166718971622	22.8780414456493	22.4808247184689	22.5819483000491	24.0399037961084	23.9227166928513	24.0454298079912	24.2629273927069
L-Valine	118.08639	0.26605472879124	0.451924061245666	SHAD_vs_SHAD-2PE	20.404274420389	19.9906067632264	19.9959071303025	20.6224377210109	21.2456217796565	22.0227022075214	21.7075699125352	21.6203096409258	20.0422052994641	19.3570460191315	19.0602609199102	19.7203592484959	21.1673395701625	21.3996873382809	21.1143827229527	21.1070976642602
L-Acetopine_negative	233.12436	0.510069053343025	0.436004605580017	SHAD_vs_SHAD-2PE	19.2665032587194	20.7349788942458	19.5382530303108	19.4160887351256	23.4090486644135	23.2261134908032	23.3449225224336	23.3252890293094	19.4851052364243	20.4372821851245	20.2644073223971	19.7134948526186	23.1912044656813	22.8671860501223	22.5419229732465	22.9610417955896
hydroxyvalerylglycine	214.04743	0.00517823664659217	0.750632686701884	SHAD_vs_SHAD-2PE	19.7982068233936	19.6869968973102	19.5453318605253	19.9686158373882	21.7168943341136	21.3878272996368	21.9290295441625	21.6487773826091	19.0917597226387	18.6825021229029	18.9329866166829	18.9201009135576	20.6664592814008	20.8513381323298	21.006894712423	21.1553056875609
Citric acid	230.99023	0.997709832538944	-0.159873710486174	SHAD_vs_SHAD-2PE	19.8288538930576	19.3430043344028	19.0494832063033	20.6289076306773	18.3993022855557	18.5201292638469	18.4032492916617	NA	19.9354374832223	18.5864234767744	18.8849777760426	19.2167229667523	NA	NA	18.698813674527	18.5027209738215
L-Glutamic acid	186.01645	0.498958886972517	0.325715245981026	SHAD_vs_SHAD-2PE	20.4073985353254	19.8579931740541	19.9213358226101	20.8954897295755	20.2745551133664	20.2247000198865	20.0912367981959	20.1022496311056	19.6658945053128	18.7603399540264	19.3363241923975	19.1598269364463	19.9351238832795	19.6972053574138	19.957175474922	19.8003758630149
L-Tyrosine	204.06297	0.997713977496044	-0.0168164880270432	SHAD_vs_SHAD-2PE	22.0291327222593	22.204179737911	22.4042266081353	21.9616677385165	22.574642318076	22.3811580303449	22.3636077390401	22.5673004395476	20.9739203739671	21.4533523642566	20.983541944439	21.1810481657177	22.4434343284157	22.3736970989665	22.4712455970142	22.6655974547204
L-Lysine	147.11278	0.997713977496044	0.000373048172566115	SHAD_vs_SHAD-2PE	22.9796465880358	22.8745458440202	22.8407420305875	23.0686104955202	20.4087876182372	20.8734694282741	20.9097864926846	20.9621095468431	22.7638073181648	22.7547684009826	22.7010153958986	22.5882839730377	20.6150154275883	20.8124375627722	20.7942204421834	20.9309874608048
L-Tryptophan	243.05279	0.814805566604748	0.135289729932843	SHAD_vs_SHAD-2PE	21.7413234998831	21.9908644426702	22.2375045608566	21.7024455030194	21.3205917003733	20.9579237269686	21.191893166999	21.3098108744604	20.1116163185094	20.6708895566583	20.4748647015359	20.4048448991957	21.0183079359965	20.7773765570946	21.1471998508762	21.2961762051026
L-Glutamine	169.05827	0.814805566604748	-0.0970100628845429	SHAD_vs_SHAD-2PE	20.6441781668061	20.4284385739772	20.7184689740437	20.4679614666152	20.9962115719664	20.7491344631929	20.840017336695	20.7878807589302	19.6777949380309	19.9396198180516	19.615113335771	19.6026567138616	20.9291086917987	20.9275938900096	20.9068063084696	20.9977754920449
Ornithine	133.09705	0.914313093686025	-0.0699864330402562	SHAD_vs_SHAD-2PE	18.9471319707262	18.5998474498892	18.6833570682996	18.628570658415	19.702468239307	19.9085272916934	19.5032559753311	19.7020850913499	18.4038314590015	18.4441755869378	18.4122906806492	18.2708403394801	19.7704564593142	19.8075053739933	19.8037044906955	19.7146160058394
Serylvaline	205.11826	0.409326328641307	0.303119538189961	SHAD_vs_SHAD-2PE	20.13443408719	20.5195676383135	19.5693501812633	20.1936277875823	19.8023720209905	19.8131717761951	19.7530873544822	19.7941556084913	20.4336592899528	20.1001341802958	20.2926788708972	20.2126151415476	19.7758113093542	19.6282008700458	19.1520089683512	19.394287459648
(S)-10_16-Dihydroxyhexadecanoic acid	327.19287	0.983557991664624	-0.0843741435400389	SHAD_vs_SHAD-2PE	19.3124359854025	19.0407752389779	18.9039425171927	19.5037092489243	18.425172517134	18.6213531267337	18.9326241621985	18.6138997959192	19.1648250946551	18.9813453440994	18.7651445205634	18.641758394473	18.7826921211573	18.6369886382879	18.4822259691793	19.028639447521
Creatinine	152.02293	0.912831728517909	0.078360770644867	SHAD_vs_SHAD-2PE	19.0878206425583	18.9947615161245	18.7674294473048	18.7641141823601	18.590908942383	18.6826217701416	18.4704000206732	18.4813482175973	18.6482910335535	18.4566756859955	18.3484975870023	18.6711822946971	18.5536434666758	18.4875374883854	18.4750187498008	18.3956361633536
Saccharopine_negative	277.14083	0.593321012086349	-0.180289582863956	SHAD_vs_SHAD-2PE	18.5052912017507	18.320883267357	18.4735216917458	18.8569272947878	18.7069398874512	18.7689894551645	18.6946427772086	18.4325008279061	18.9002409934623	18.7885241520283	18.770982435469	18.5481686340302	18.8722182453358	19.0099331034296	18.6481210423541	18.7939588880667
Hypoxanthine	175.00174	0.535702940540265	0.243162653066548	SHAD_vs_SHAD-2PE	18.4190341811026	18.2158759598068	18.7029525303717	18.767392595256	21.4290944492306	21.0928477319677	21.9746624968499	21.4936572040317	18.4266771861586	18.2311443978872	18.4404709973784	18.355218350079	21.2816021881632	21.0711493690369	21.4419430530952	21.2229166595183
D-Proline	154.02626	0.70556214420006	-0.154242535392861	SHAD_vs_SHAD-2PE	19.6207943383102	19.6330799619064	19.566681790508	19.9023655699968	18.8957994917777	18.8556770161822	19.0335744065722	18.9339848072521	18.9725888661582	19.0911332165929	18.7952709392399	18.6826768263178	19.0774157838759	18.7416083110717	19.3196353715439	19.1973463968641
Deoxycytidine	228.09786	0.997713977496044	-0.00046881159434875	SHAD_vs_SHAD-2PE	19.8492091687478	19.8306036216887	20.2007316491071	19.4327957991618	20.338306783745	20.6942355737308	20.1780775548682	20.1321559546744	19.0395118934027	19.4802318535109	19.3550573239163	19.481069141508	20.0756972616025	20.4090181530735	20.4370907779963	20.4228449207235
N-Acetyldopamine	196.09667	0.997713977496044	-0.0302905117054877	SHAD_vs_SHAD-2PE	19.1623896203309	19.6039585650898	19.5373031188681	18.7420376197195	19.6534351724502	19.5854005456776	19.3564181335827	19.6059826816473	19.2588698344314	19.7767347782267	18.9324899050419	19.771715526036	19.3643492549948	19.8546917067252	19.6983310587889	19.4050265596709
5-Butyltetrahydro-2-oxo-3-furancarboxylic acid	209.0784	0.997709832538944	0.0638173398493329	SHAD_vs_SHAD-2PE	19.1994715469904	18.8645506942416	18.9594463142899	19.1261310507283	18.9324724206824	19.541925207518	19.0963887413	19.1660071719226	19.3200931636324	19.4284926889893	19.0869366725503	18.9568757670722	19.3773782112173	19.2203344589854	18.8331937999777	19.0506177118453
Argininic acid	198.08542	0.904081620817776	0.0915230923489716	SHAD_vs_SHAD-2PE	19.1937904531788	18.8588086640562	18.7914984095288	19.1960244955929	19.6801030252015	19.673143136966	19.5192542680213	19.4909587539397	18.9007862891004	18.775846877387	18.794692757341	18.4986695356296	19.3484831580225	19.5443079045395	19.466071639706	19.6385041124646
Ne_Ne dimethyllysine	175.14408	0.86167053096571	0.103724621603654	SHAD_vs_SHAD-2PE	20.102726932292	20.1034231317808	19.7825428628599	20.2099537234545	18.4480571194453	18.7551992386949	18.731944718823	18.8586678474886	19.5151693185144	19.5151230953085	19.764913660056	19.2020604964365	18.60133160704	18.5631114179773	18.6209367809747	18.5935906320452
L-Methionine	150.05819	0.621162683823249	0.233643864563049	SHAD_vs_SHAD-2PE	19.270549917609	18.938644929067	19.0858519880596	19.8179126998232	19.0287316232876	19.0694105849485	18.8064964052454	18.6082328136625	18.9692952461669	18.8433176645479	18.5221176413762	18.3391821412237	18.4939933049079	18.648585372148	18.6572806702187	18.7784366216172
Marimastat	332.21778	0.997713977496044	-0.00325556188087361	SHAD_vs_SHAD-2PE	20.1323626038698	19.9583872148739	19.7862613509383	20.0878527276347	19.1450814241089	18.7839561133227	18.8839602107281	18.7556541161967	19.3689525663149	19.2192661550119	19.0732087236478	19.0827299120929	18.868879787628	18.848326457094	18.8562125781305	19.0082552890273
(alpha-keto-dimethyl-delta-N_N-Dimethylguanidynol) valeric acid	202.11857	0.997709832538944	-0.0350563839096161	SHAD_vs_SHAD-2PE	19.1512934478618	18.950143367473	18.8386214497945	19.6233371627844	18.3202059031428	18.52762230312	18.2477667955542	18.3638177773563	NA	18.7500973822885	18.7089747481824	18.4609721225505	18.2919009467679	18.6589239834726	18.2489038058683	NA
Alanyl-Leucine	225.12112	0.957368492480441	0.0848616159048632	SHAD_vs_SHAD-2PE	19.6108228614912	19.1575549747109	19.1135679562084	18.9337714213777	20.2455411379051	19.7852205339364	20.052627577491	20.3734699870478	18.6911524405194	18.7246396837289	18.8460314682495	18.5213006190371	20.1888709204925	19.9045124577333	19.9678385975584	20.0561907969765
Leucyl-Valine_negative	231.17037	0.535702940540265	0.293650598088632	SHAD_vs_SHAD-2PE	20.3110195088385	19.7025994552057	19.1758752332919	19.7416472557558	20.654326953757	20.3450681325426	20.1525493701524	20.4173299749886	19.3762241318759	18.7541728845093	18.8225612180627	18.8483568892196	20.1414392282548	20.2790630689251	20.0087554997356	19.9654142421705
Glycerol	131.0104	0.164833840542464	0.35185325701995	SHAD_vs_SHAD-2PE	18.3891394729288	18.4331429718842	18.3105600065849	18.3533859809914	18.8957822935828	18.9974880096149	19.297537388405	19.2602842060652	18.5871490691726	18.5478911940825	18.878239264088	18.6577971087201	18.5401313975543	18.6381595477422	18.796718305585	19.0686696187065
5-Acetamidovalerate	182.07874	0.0115126834711385	0.421641722645525	SHAD_vs_SHAD-2PE	19.0883422718385	19.0767870626722	19.0265044281362	19.0075456213878	20.4667802917568	20.4861465282378	20.5732664879244	20.3759884593249	19.2320091965529	19.1448889217855	19.4039603245723	19.2868758922395	20.0239255618546	20.0599160125453	20.0275048556614	20.1042684466005
Dihydroneopterin phosphate	336.07101	0.997709832538944	0.0326305010455421	SHAD_vs_SHAD-2PE	19.7794317104261	19.4859484785059	19.4053954495162	19.8706040644499	18.4613885206275	18.4533151716435	18.4249305347078	18.5697539477735	19.0898862589712	18.6831840251034	19.3727215192527	18.8193886979801	18.2964222846629	18.5904409843838	18.5101835317497	18.3818193697738
Deoxyribose	173.02092	0.0248000922372135	0.713984970636126	SHAD_vs_SHAD-2PE	19.8513418507395	20.1755676828671	20.273716658783	20.1012979025134	19.6790316185171	19.6898899951484	20.2914930113842	20.0489106791711	19.433056865729	19.7744015280585	20.1153293013628	19.6449214055725	18.961816377899	18.9019254908643	19.4367823143012	19.5528612386117
2_2_4_4_-Tetramethyl-6-(1-oxopropyl)-1_3_5-cyclohexanetrione	261.10961	0.814805566604748	0.136568997514576	SHAD_vs_SHAD-2PE	18.8519172270461	18.7886489978626	18.6238262426406	18.7834464742226	18.8825188550453	18.6285658400675	18.8930542363521	18.5718362138416	18.9711662198953	18.4584224852888	18.6551496700711	19.0710453478865	18.2689534819186	18.7026068944094	18.7371673793844	18.7209713995358
Pyroglutamic acid_negative	152.03186	0.448553956104481	0.220906161317394	SHAD_vs_SHAD-2PE	19.6124958232604	19.4688219032106	19.3315639508836	19.511396338145	19.7986606481727	20.100223455692	19.7673101819473	19.6885069188672	19.0975279448977	18.6997550358162	18.9906981249512	19.0989178747458	19.5509204010913	19.7527501213121	19.7855437972349	19.3818622397713
L-Kynurenine	231.07477	0.997709832538944	0.0282116893174162	SHAD_vs_SHAD-2PE	18.5069639827193	NA	NA	18.8152231978166	NA	18.3572686978917	18.4100146602366	NA	18.3871730392416	NA	18.4003411010837	NA	18.2750227381215	18.48115866013	18.33959398861	18.3259445721255
2-Keto-6-acetamidocaproate	210.07368	0.914313093686025	-0.185678742160192	SHAD_vs_SHAD-2PE	19.9080113865536	20.7483386288844	20.6419999373824	19.3030851901795	20.2686396280151	19.5528079856944	19.9471731630697	19.7620454392641	19.2760521796503	20.0886253532098	19.8882860121037	20.2134007264801	20.096638993891	20.0683295231198	20.0997012034804	20.0087114641929
D-Ribose	173.04228	0.814805566604748	-0.146249775197791	SHAD_vs_SHAD-2PE	18.6585604866213	18.7787760489792	18.7142746321889	18.3889815221391	18.7799550481653	19.4198641885335	18.7998645008861	19.0177418874742	18.3630452645878	18.83848763564	18.4236591741795	18.4483484225378	19.0285020183183	19.4738603701997	18.9406029687128	19.1594593686195
1-(3-Aminopropyl)-4-aminobutanal	145.13387	0.983557991664624	-0.0543410039823335	SHAD_vs_SHAD-2PE	19.2016067901491	18.7017569304549	18.8130507941768	18.8547336030647	18.2998546296898	18.3782339943454	18.3281276200529	18.2438358246978	18.5921907973589	18.3996614657592	18.3877379841679	18.3983049822512	18.3432498139887	18.3311565997933	18.4787110091713	18.314298661762
Valyl-Isoleucine	253.15118	0.997709832538944	-0.0518912172055011	SHAD_vs_SHAD-2PE	19.01795554365	18.7851571736515	18.6073505011028	18.3293971502932	19.5890553924294	19.4140722763993	19.6464026868964	20.0592012086389	18.5266833514934	NA	18.3503231692309	18.5993762151858	19.9270387827094	19.8158729139809	19.4292336726323	19.7441510638634
Heptyl acetate	181.1193	0.814805566604748	-0.14692159114766	SHAD_vs_SHAD-2PE	18.5035936549249	18.2766015937126	18.2402371129293	18.7394774862443	18.6012776080945	18.4528841412343	18.26309045738	18.5243977764946	19.0779697920661	18.5119232447358	18.4233539925542	18.9492303322981	18.3550886360104	18.4947168083369	18.7532605117707	18.8262703916761
D-Alanine	128.01045	0.621162683823249	0.161203794101723	SHAD_vs_SHAD-2PE	18.5262542625716	18.8714161534127	18.5048032939669	NA	20.4531864252962	20.6065997310413	20.5680049605992	20.5293184021274	18.451132779224	18.3062981017574	18.2956069525624	18.6542157708406	20.4682675727225	20.2602828421377	20.5705294484746	20.2132144793225
Cnidiol C	193.12005	0.997709832538944	0.0447462148742943	SHAD_vs_SHAD-2PE	18.4445963120772	NA	18.4480273601067	18.3548099101712	18.4459427684337	18.6682437512844	18.4661577763646	NA	18.3311595732205	18.3038859863166	18.4400803536577	18.3934976878169	18.9263665025174	18.2878538064848	18.3692158518669	18.344704707744
N-Acetylornithine	197.08971	0.997713977496044	-0.0210597317811114	SHAD_vs_SHAD-2PE	18.816845590518	18.845386086825	18.9179482143338	18.8245463101839	20.1940627513279	19.5770299398825	19.9298499398313	19.8904871097883	18.673770670803	18.8360394406088	18.8635773354951	18.5642816550475	20.2327294385322	19.9220554862155	19.8481895663937	19.6726941768129
3-Dehydroxycarnitine	146.11765	0.295218822922115	-0.342517637989701	SHAD_vs_SHAD-2PE	19.7282789800103	19.6919677286701	20.0187788991138	19.5461222606736	19.1798105919528	19.0397514793275	18.3298529100466	18.9226987804681	19.3414126044211	19.6198700506209	19.5338473276267	19.6295484778689	18.9898528221327	19.3088571068002	19.3907610733238	19.1527133114971
Symmetric dimethylarginine	203.1504	0.946546547978899	0.0847189545642379	SHAD_vs_SHAD-2PE	19.7256316169242	19.6703472407821	19.4076947675731	19.930666894922	19.6397854426942	19.4370002184593	19.7707239101713	19.5197803814879	NA	19.1805546926905	18.6869001065591	18.9455731694548	19.343461085998	19.421210948429	19.4985734666576	19.765168633471
Arginyl-Threonine	276.16743	0.535702940540265	-0.340492377738723	SHAD_vs_SHAD-2PE	19.2421837753829	NA	18.6733542201536	19.2666740740859	18.4421133206642	NA	NA	18.4660026148365	18.8328948724595	18.4482609661361	18.6512514641815	18.5627531613724	18.6257716561734	18.5570937166313	19.2007856636625	NA
Menthyl ethylene glycol carbonate	267.1567	0.997713977496044	-0.00147803103886446	SHAD_vs_SHAD-2PE	18.603590300917	18.84494715706	18.5375120923709	18.6964707219057	18.6376232948643	18.6595279543461	18.5510313142017	18.50890363322	18.7758154129945	18.4500423350809	18.5189117043714	18.9449152059842	18.719074609666	18.471813084749	NA	18.5813610461757
Cytidine monophosphate_negative	346.04085	0.904706554017093	0.209892582926653	SHAD_vs_SHAD-2PE	18.8727564834198	18.5002804673896	NA	18.7446404192731	20.012464524734	20.6807298745827	19.7806403776818	20.1541794421285	NA	18.468573207004	NA	18.4607856172454	20.2789810039691	20.4597930194728	20.0830333057717	18.9666365582067
D-Xylose	189.01619	0.713173918300463	-0.134744233434159	SHAD_vs_SHAD-2PE	18.5201860928862	NA	18.5817471665578	18.4513136629106	18.282475640036	18.5165911547261	18.6998900604324	18.4547359119905	18.3619044622427	18.3661053828435	18.2943665238054	NA	18.8624194643258	18.6823288976231	18.5164659416661	18.4314553973067
L-Asparagine	171.01894	0.997713977496044	0.00756985884716954	SHAD_vs_SHAD-2PE	20.8156162538839	20.2782852175097	20.464207290948	20.1929676974689	19.5311863331521	19.2292066905164	19.4897008782496	19.4241582982555	19.0324399231636	19.5827239068898	18.5039777526704	18.6082223126106	19.4340884702673	19.1642946692551	19.4538921951394	19.5916974301231
Valyl-Proline	215.13905	0.914313093686025	0.111702403316336	SHAD_vs_SHAD-2PE	19.0842872207171	18.8027621799066	18.5915014749943	19.1632916887864	18.4674926782014	18.5881745557326	18.3745061960078	NA	NA	18.2716441457409	NA	18.5570214638244	NA	18.5228064853655	18.2737864163259	18.2984733183014
Prolyl-Alanine	209.08977	0.946546547978899	0.0755711727039206	SHAD_vs_SHAD-2PE	NA	18.4689879252963	18.4476533434444	18.3579625353617	19.1576813786436	18.7174396552446	19.0808635291095	18.8455766463913	18.4676640875483	18.7966247837567	18.5583127092931	18.4127853013768	18.6600311097404	18.8231805609374	18.9342265974339	19.0818382504614
gamma-Glutamyl-beta-aminopropiononitrile_negative	200.10334	0.997709832538944	0.0455520746220799	SHAD_vs_SHAD-2PE	20.0371884195887	19.3228896464023	19.8181554797214	19.5145666326139	20.6698929588016	20.566993119321	20.7534133415353	20.8586671067081	19.1292541080933	18.9754901612825	19.4090608059427	19.0713614097294	20.7579914786585	20.714668073301	20.6133356129433	20.5807630629749
4-Acetamido-2-aminobutanoic acid	161.09254	0.997709832538944	-0.0468987553521956	SHAD_vs_SHAD-2PE	18.5895639594899	18.6754521070943	18.7951978361885	18.6716603688568	18.6357776543676	18.5653379119416	18.4649107411626	18.3820671018357	18.5508554452556	18.4456422703836	18.5571420099907	18.7480783325486	18.4657592929713	18.6808765307401	18.6801330926264	18.4089195143786
L-Aspartic acid	134.04461	0.86167053096571	0.0883180635683303	SHAD_vs_SHAD-2PE	18.2612740492361	18.3593266095925	18.3945394806299	18.5370110505961	18.3769304302928	18.4364301090901	18.3291361616186	NA	18.3428421369741	18.2787076636007	18.4861985748346	NA	18.185766991878	18.2922306994494	18.4159088860694	18.2761501029987
L-Serine	144.00608	0.997713977496044	0.00738375474486119	SHAD_vs_SHAD-2PE	18.8984270422437	18.6206397852874	18.7259300548274	18.7092466072532	18.9249141652725	18.9202990264851	18.4011552966624	18.9713489908039	18.5307958843536	18.2471779556356	18.5113228158563	18.623776175774	18.6626384824054	18.8810217291169	18.8705983223359	18.7739239263863
Guanosine	306.08003	0.997709832538944	0.0798445590323347	SHAD_vs_SHAD-2PE	18.5138424107714	18.4702631421862	18.4494251775355	18.4038258011081	NA	NA	NA	18.506393411965	NA	18.2825417432152	NA	NA	NA	NA	18.4265488529327	NA
Diaminopimelic acid	213.08583	0.187980232029286	0.407587681050334	SHAD_vs_SHAD-2PE	18.5517597856101	18.5776616125255	18.551757600549	18.5859869575364	20.0971182645717	19.9532172514276	20.3423265106144	20.1032052489909	18.5844395421333	18.4400403628341	18.2838624350241	18.5271283435628	19.9457127931317	20.0485057822624	19.0839054914669	19.7873924845423
Aspartyl-Lysine	262.14016	0.990551883364894	0.0760916181612288	SHAD_vs_SHAD-2PE	19.5141412047929	20.022806815116	19.2613178934816	19.3419839877122	19.1137547612677	18.6965088869557	18.5817956369135	18.5776943532834	19.5874129814615	19.6361591153159	19.5934538548625	19.6175667202221	18.7903788003508	18.900903655916	18.5538061042678	18.4202986052407
Tyramine glucuronide	336.10518	0.914313093686025	-0.0884556174525386	SHAD_vs_SHAD-2PE	18.7986985485621	18.7383621788564	18.4561957153919	18.7799896769037	18.8817766589688	18.7676528914326	18.7282279887454	18.6963636532711	NA	18.3763754426889	NA	NA	NA	19.0306805430907	18.7306440880926	18.8095581154877
1_2-Benzoquinone	131.01037	0.184871596062063	-0.298275734159819	SHAD_vs_SHAD-2PE	18.4277920306192	18.3759084850857	18.2655800200205	18.4227924969967	18.4233296864689	18.7632106975874	18.4420358857059	18.5263650095841	18.4178915772185	18.3736023550901	18.4070663529161	18.3862931497239	18.555780627406	18.8176196753707	18.8653990106715	19.1092449025374
N1-Methyl-4-pyridone-3-carboxamide	175.04713	0.997713977496044	-0.0286799769991575	SHAD_vs_SHAD-2PE	18.3852481220666	18.2763925665751	18.8149383058596	18.5958739897746	NA	18.4449627222066	18.5327822482742	NA	18.3099279329943	18.5477460690118	18.7960016862313	18.4115637945857	18.3817981757487	18.3476747967727	18.5273717817102	18.8133650947267
3-Methylhistidine	170.09236	0.647165030215747	-0.15363894737084	SHAD_vs_SHAD-2PE	19.0591038603578	19.4406743268044	19.5138438758772	19.338281539192	19.8131343475289	19.5381912839127	19.7379404374364	19.6495666516808	18.9355921588939	19.3349269688068	18.9610729896757	19.0309853377093	19.7794684092826	19.9010729796071	19.7596044313502	19.9132426898023
N-Acetylputrescine	131.11766	0.997709832538944	-0.0584144265560269	SHAD_vs_SHAD-2PE	18.8585221772892	18.6714092751147	18.7119347403375	19.3536494010124	18.4694085277899	18.3456527191993	18.3194847144396	18.4664686179316	18.7178647643159	18.3613961919661	18.5029121074684	18.3468929568709	18.408842228593	18.411827269706	18.5782287895944	18.435773997691
N-Acetylglutamic acid	212.05389	0.997713977496044	0.0105200373788179	SHAD_vs_SHAD-2PE	NA	NA	18.4275456809627	18.3448819083271	18.3060577617919	18.6176449353031	NA	NA	NA	18.5528591142591	NA	NA	18.3792031744001	NA	18.5207271663059	18.4540635928001
