# Supplementary material for: Quorum sensing in Saccharomyces cerevisiae brewing strains: effects of 2-phenylethanol on proteomic, lipidomic, and metabolomic profile
Source: FEMS Yeast Res. 2025 Jul 7;25:foaf036. doi: 10.1093/femsyr/foaf036 (PMC12254953; doi:10.1093/femsyr/foaf036)
Supplement: foaf036_Supplemental_Files [file foaf036_supplemental_files.zip › Supplementary_Table_08_Metabolomics_Networks_Cluster.xlsx]

## Sheet: Supplementary_Table_11_Metabolo
KEGG.id	Entry.type	KEGG.name	p.score	vertex.names	Membership	Cluster	Yeast	Comparison
sce01240	pathway	Biosynthesis of cofactors - Saccharomyces cer...	0.0440793	1	Pathway	8	YMD4529	SLAD-2PE_vs_SHAD-2PE
sce04148	pathway	Efferocytosis - Saccharomyces cerevisiae (bud...	0.0300804	2	Pathway	11	YMD4529	SLAD-2PE_vs_SHAD-2PE
M00098	module	Acylglycerol degradation	0.0300804	3	Module	6	YMD4529	SLAD-2PE_vs_SHAD-2PE
M00123	module	Biotin biosynthesis, pimeloyl-ACP/CoA => biot...	0.0130818	4	Module	8	YMD4529	SLAD-2PE_vs_SHAD-2PE
M00573	module	Biotin biosynthesis, BioI pathway, long-chain...	0.0240809	5	Module	8	YMD4529	SLAD-2PE_vs_SHAD-2PE
M00577	module	Biotin biosynthesis, BioW pathway, pimelate =...	0.0140818	6	Module	8	YMD4529	SLAD-2PE_vs_SHAD-2PE
M00884	module	Lipoic acid biosynthesis, octanoyl-CoA => dih...	0.0370798	7	Module	8	YMD4529	SLAD-2PE_vs_SHAD-2PE
M00950	module	Biotin biosynthesis, BioU pathway, pimeloyl-A...	0.0140818	8	Module	8	YMD4529	SLAD-2PE_vs_SHAD-2PE
1.1.1.156	enzyme	glycerol 2-dehydrogenase (NADP+)	0.0450792	9	Enzyme	17	YMD4529	SLAD-2PE_vs_SHAD-2PE
1.6.5.2	enzyme	NAD(P)H dehydrogenase (quinone)	0.0330802	10	Enzyme	12	YMD4529	SLAD-2PE_vs_SHAD-2PE
2.8.1.6	enzyme	biotin synthase	0.0240809	11	Enzyme	8	YMD4529	SLAD-2PE_vs_SHAD-2PE
3.1.1.13	enzyme	sterol esterase	0.0430793	12	Enzyme	6	YMD4529	SLAD-2PE_vs_SHAD-2PE
3.1.1.23	enzyme	acylglycerol lipase	0.0160816	13	Enzyme	6	YMD4529	SLAD-2PE_vs_SHAD-2PE
3.1.1.3	enzyme	triacylglycerol lipase	0.0360799	14	Enzyme	6	YMD4529	SLAD-2PE_vs_SHAD-2PE
3.1.1.5	enzyme	lysophospholipase	0.0270807	15	Enzyme	4	YMD4529	SLAD-2PE_vs_SHAD-2PE
4.1.1.1	enzyme	pyruvate decarboxylase	0.0340801	16	Enzyme	2	YMD4529	SLAD-2PE_vs_SHAD-2PE
7.6.2.1	enzyme	P-type phospholipid transporter	0.0300804	17	Enzyme	11	YMD4529	SLAD-2PE_vs_SHAD-2PE
R00385	reaction	acyl-CoA:NADP+ 2-oxidoreductase	0.0330802	18	Reaction	1	YMD4529	SLAD-2PE_vs_SHAD-2PE
R00631	reaction	aldehyde:NAD+ oxidoreductase	0.0100821	19	Reaction	2	YMD4529	SLAD-2PE_vs_SHAD-2PE
R00841	reaction	sn-glycerol-3-phosphate phosphohydrolase	0.0440793	20	Reaction	10	YMD4529	SLAD-2PE_vs_SHAD-2PE
R00842	reaction	sn-glycerol-3-phosphate:NAD+ 2-oxidoreductase	0.0280806	21	Reaction	10	YMD4529	SLAD-2PE_vs_SHAD-2PE
R00844	reaction	sn-glycerol-3-phosphate:NADP+ 2-oxidoreductas...	0.0270807	22	Reaction	10	YMD4529	SLAD-2PE_vs_SHAD-2PE
R00847	reaction	ATP:glycerol 3-phosphotransferase	0.047079	23	Reaction	10	YMD4529	SLAD-2PE_vs_SHAD-2PE
R00848	reaction	sn-glycerol-3-phosphate:(acceptor) 2-oxidored...	0.0310803	24	Reaction	10	YMD4529	SLAD-2PE_vs_SHAD-2PE
R00851	reaction	acyl-CoA:sn-glycerol-3-phosphate 1-O-acyltran...	0.0460791	25	Reaction	1	YMD4529	SLAD-2PE_vs_SHAD-2PE
R01034	reaction	glycerol:NAD+ 2-oxidoreductase	0.0450792	26	Reaction	3	YMD4529	SLAD-2PE_vs_SHAD-2PE
R01036	reaction	glycerol:NAD+ oxidoreductase	0.047079	27	Reaction	3	YMD4529	SLAD-2PE_vs_SHAD-2PE
R01039	reaction	glycerol:NADP+ 2-oxidoreductase (glycerone-fo...	0.0290805	28	Reaction	17	YMD4529	SLAD-2PE_vs_SHAD-2PE
R01047	reaction	glycerol hydro-lyase (3-hydroxypropanal-formi...	0.0450792	29	Reaction	3	YMD4529	SLAD-2PE_vs_SHAD-2PE
R01104	reaction	galactosylglycerol galactohydrolase	0.0250808	30	Reaction	3	YMD4529	SLAD-2PE_vs_SHAD-2PE
R01315	reaction	phosphatidylcholine 2-acylhydrolase	0.023081	31	Reaction	4	YMD4529	SLAD-2PE_vs_SHAD-2PE
R01316	reaction	phosphatidylcholine 1-acylhydrolase	0.023081	32	Reaction	4	YMD4529	SLAD-2PE_vs_SHAD-2PE
R01347	reaction	fatty acid,reduced rubredoxin:oxygen oxidored...	0.0100821	33	Reaction	5	YMD4529	SLAD-2PE_vs_SHAD-2PE
R01348	reaction	fatty acid,[reduced NADPH---hemoprotein reduc...	0.0130818	34	Reaction	5	YMD4529	SLAD-2PE_vs_SHAD-2PE
R01350	reaction	glycerol acylhydrolase	0.0120819	35	Reaction	6	YMD4529	SLAD-2PE_vs_SHAD-2PE
R01351	reaction	1-acylglycerol acylhydrolase	0.0120819	36	Reaction	6	YMD4529	SLAD-2PE_vs_SHAD-2PE
R01461	reaction	acyl-CoA:cholesterol O-acyltransferase	0.047079	37	Reaction	1	YMD4529	SLAD-2PE_vs_SHAD-2PE
R01462	reaction	cholesterol ester acylhydrolase	0.0120819	38	Reaction	1	YMD4529	SLAD-2PE_vs_SHAD-2PE
R01494	reaction	N-acylsphingosine amidohydrolase	0.0250808	39	Reaction	4	YMD4529	SLAD-2PE_vs_SHAD-2PE
R02002	reaction	rubredoxin:NADP+ oxidoreductase	0.0430793	40	Reaction	5	YMD4529	SLAD-2PE_vs_SHAD-2PE
R02053	reaction	phosphatidylethanolamine 2-acylhydrolase	0.0200813	41	Reaction	4	YMD4529	SLAD-2PE_vs_SHAD-2PE
R02054	reaction	phosphatidylethanolamine 1-acylhydrolase	0.0220811	42	Reaction	4	YMD4529	SLAD-2PE_vs_SHAD-2PE
R02250	reaction	triacylglycerol acylhydrolase	0.0150817	43	Reaction	6	YMD4529	SLAD-2PE_vs_SHAD-2PE
R02366	reaction	acyl-CoA:retinol O-acyltransferase	0.0480789	44	Reaction	1	YMD4529	SLAD-2PE_vs_SHAD-2PE
R02687	reaction	1,2-diacyl-sn-glycerol acylhydrolase	0.0150817	45	Reaction	6	YMD4529	SLAD-2PE_vs_SHAD-2PE
R02745	reaction	1-(1-alkenyl)-sn-glycero-3-phosphocholine ald...	0.0490788	46	Reaction	2	YMD4529	SLAD-2PE_vs_SHAD-2PE
R02746	reaction	1-acyl-sn-glycero-3-phosphocholine acylhydrol...	0.0150817	47	Reaction	4	YMD4529	SLAD-2PE_vs_SHAD-2PE
R02747	reaction	2-acyl-sn-glycero-3-phosphocholine acylhydrol...	0.0130818	48	Reaction	4	YMD4529	SLAD-2PE_vs_SHAD-2PE
R03210	reaction	pimeloyl-CoA:L-alanine C-carboxyhexanoyltrans...	0.0430793	49	Reaction	8	YMD4529	SLAD-2PE_vs_SHAD-2PE
R03416	reaction	1-acyl-sn-glycero-3-phosphoethanolamine aldeh...	0.0130818	50	Reaction	4	YMD4529	SLAD-2PE_vs_SHAD-2PE
R03417	reaction	L-2-lysophosphatidylethanolamine aldehydohydr...	0.0130818	51	Reaction	4	YMD4529	SLAD-2PE_vs_SHAD-2PE
R04034	reaction	3-sn-phosphatidyl-L-serine sn-1 acylhydrolase	0.0450792	52	Reaction	14	YMD4529	SLAD-2PE_vs_SHAD-2PE
R04121	reaction	fatty acid,reduced-flaboprotein:oxygen oxidor...	0.0130818	53	Reaction	16	YMD4529	SLAD-2PE_vs_SHAD-2PE
R04471	reaction	1,2-diacyl-3-beta-D-galactosyl-sn-glycerol ac...	0.0130818	54	Reaction	3	YMD4529	SLAD-2PE_vs_SHAD-2PE
R05706	reaction	FMNH2:NADP+ oxidoreductase	0.0440793	55	Reaction	8	YMD4529	SLAD-2PE_vs_SHAD-2PE
R06518	reaction	N-acylsphingosine amidohydrolase	0.0120819	56	Reaction	13	YMD4529	SLAD-2PE_vs_SHAD-2PE
R06527	reaction	acyl-CoA: phytosphingosine N-acyltransferase	0.0450792	57	Reaction	9	YMD4529	SLAD-2PE_vs_SHAD-2PE
R06528	reaction	phytoceramide amidohydrolase	0.0120819	58	Reaction	9	YMD4529	SLAD-2PE_vs_SHAD-2PE
R07210	reaction	alkanesulfonate,reduced-FMN:oxygen oxidoreduc...	0.0330802	59	Reaction	2	YMD4529	SLAD-2PE_vs_SHAD-2PE
R08379	reaction	retinol: NADP+ oxidoreductase	0.0360799	60	Reaction	8	YMD4529	SLAD-2PE_vs_SHAD-2PE
R08388	reaction	all-trans-retinyl ester acylhydrolase, 11-cis...	0.0120819	61	Reaction	1	YMD4529	SLAD-2PE_vs_SHAD-2PE
R08389	reaction	phosphatidylcholine:retinol O-acyltransferase	0.0260808	62	Reaction	18	YMD4529	SLAD-2PE_vs_SHAD-2PE
R08589	reaction	cyclic dehypoxanthine futalosine lyase (dihyd...	0.0150817	63	Reaction	7	YMD4529	SLAD-2PE_vs_SHAD-2PE
R08596	reaction	1,4-Dihydroxy-6-naphthoate <=> Menaquinone	0.00808225	64	Reaction	7	YMD4529	SLAD-2PE_vs_SHAD-2PE
R09038	reaction	cardiolipin acylhydrolase	0.0180814	65	Reaction	15	YMD4529	SLAD-2PE_vs_SHAD-2PE
R10563	reaction	glycerol:NADP+ oxidoreductase (D/L-glyceralde...	0.0190813	66	Reaction	3	YMD4529	SLAD-2PE_vs_SHAD-2PE
R10912	reaction	aldehyde:quinone oxidoreductase	0.011082	67	Reaction	12	YMD4529	SLAD-2PE_vs_SHAD-2PE
R11591	reaction	(R)-lactate:quinone 2-oxidoreductase	0.0490788	68	Reaction	12	YMD4529	SLAD-2PE_vs_SHAD-2PE
C00040	compound	Acyl-CoA	0.0440793	69	Compound	1	YMD4529	SLAD-2PE_vs_SHAD-2PE
C00071	compound	Aldehyde	0.0460791	70	Compound	2	YMD4529	SLAD-2PE_vs_SHAD-2PE
C00093	compound	sn-Glycerol 3-phosphate	0.0340801	71	Compound	10	YMD4529	SLAD-2PE_vs_SHAD-2PE
C00116	compound	Glycerol	0.0190813	72	Compound	3	YMD4529	SLAD-2PE_vs_SHAD-2PE
C00162	compound	Fatty acid	0.0120819	73	Compound	4	YMD4529	SLAD-2PE_vs_SHAD-2PE
C00187	compound	Cholesterol	0.047079	74	Compound	1	YMD4529	SLAD-2PE_vs_SHAD-2PE
C00340	compound	Reduced rubredoxin	0.023081	75	Compound	5	YMD4529	SLAD-2PE_vs_SHAD-2PE
C00422	compound	Triacylglycerol	0.0190813	76	Compound	6	YMD4529	SLAD-2PE_vs_SHAD-2PE
C00435	compound	Oxidized rubredoxin	0.023081	77	Compound	5	YMD4529	SLAD-2PE_vs_SHAD-2PE
C00670	compound	sn-Glycero-3-phosphocholine	0.0280806	78	Compound	4	YMD4529	SLAD-2PE_vs_SHAD-2PE
C00899	compound	11-cis-Retinol	0.0200813	79	Compound	1	YMD4529	SLAD-2PE_vs_SHAD-2PE
C01233	compound	sn-Glycero-3-phosphoethanolamine	0.0280806	80	Compound	4	YMD4529	SLAD-2PE_vs_SHAD-2PE
C01885	compound	1-Acylglycerol	0.0330802	81	Compound	6	YMD4529	SLAD-2PE_vs_SHAD-2PE
C02075	compound	Retinyl ester	0.023081	82	Compound	1	YMD4529	SLAD-2PE_vs_SHAD-2PE
C02530	compound	Cholesterol ester	0.0220811	83	Compound	1	YMD4529	SLAD-2PE_vs_SHAD-2PE
C03455	compound	11-cis-Retinyl palmitate	0.0360799	84	Compound	18	YMD4529	SLAD-2PE_vs_SHAD-2PE
C03547	compound	omega-Hydroxy fatty acid	0.011082	85	Compound	5	YMD4529	SLAD-2PE_vs_SHAD-2PE
C03889	compound	Palmitoylphosphatidylcholine	0.0260808	86	Compound	18	YMD4529	SLAD-2PE_vs_SHAD-2PE
C04230	compound	1-Acyl-sn-glycero-3-phosphocholine	0.0480789	87	Compound	4	YMD4529	SLAD-2PE_vs_SHAD-2PE
C04233	compound	2-Acyl-sn-glycero-3-phosphocholine	0.03508	88	Compound	4	YMD4529	SLAD-2PE_vs_SHAD-2PE
C04438	compound	1-Acyl-sn-glycero-3-phosphoethanolamine	0.0240809	89	Compound	4	YMD4529	SLAD-2PE_vs_SHAD-2PE
C05102	compound	alpha-Hydroxy fatty acid	0.0130818	90	Compound	16	YMD4529	SLAD-2PE_vs_SHAD-2PE
C05401	compound	3-beta-D-Galactosyl-sn-glycerol	0.0130818	91	Compound	3	YMD4529	SLAD-2PE_vs_SHAD-2PE
C05973	compound	2-Acyl-sn-glycero-3-phosphoethanolamine	0.0330802	92	Compound	4	YMD4529	SLAD-2PE_vs_SHAD-2PE
C05974	compound	2-Acyl-sn-glycero-3-phosphoserine	0.0450792	93	Compound	14	YMD4529	SLAD-2PE_vs_SHAD-2PE
C12126	compound	Dihydroceramide	0.0270807	94	Compound	13	YMD4529	SLAD-2PE_vs_SHAD-2PE
C12144	compound	Phytosphingosine	0.0210812	95	Compound	9	YMD4529	SLAD-2PE_vs_SHAD-2PE
C12145	compound	Phytoceramide	0.0200813	96	Compound	9	YMD4529	SLAD-2PE_vs_SHAD-2PE
C12146	compound	C26-CoA	0.0450792	97	Compound	9	YMD4529	SLAD-2PE_vs_SHAD-2PE
C15521	compound	Alkanesulfonate	0.0380798	98	Compound	2	YMD4529	SLAD-2PE_vs_SHAD-2PE
C15602	compound	Quinone	0.0490788	99	Compound	12	YMD4529	SLAD-2PE_vs_SHAD-2PE
C15603	compound	Hydroquinone	0.0490788	100	Compound	12	YMD4529	SLAD-2PE_vs_SHAD-2PE
C17017	compound	Cyclic dehypoxanthine futalosine	0.0280806	101	Compound	7	YMD4529	SLAD-2PE_vs_SHAD-2PE
C17018	compound	1,4-Dihydroxy-6-naphthoate	0.00808225	102	Compound	7	YMD4529	SLAD-2PE_vs_SHAD-2PE
C18129	compound	Monolysocardiolipin	0.0240809	103	Compound	15	YMD4529	SLAD-2PE_vs_SHAD-2PE
M00098	module	Acylglycerol degradation	0.0330802	1	Module	4	YMD4529	SLAD-2PE_vs_SHAD
M00123	module	Biotin biosynthesis, pimeloyl-ACP/CoA => biot...	0.0270807	2	Module	7	YMD4529	SLAD-2PE_vs_SHAD
M00573	module	Biotin biosynthesis, BioI pathway, long-chain...	0.0370798	3	Module	7	YMD4529	SLAD-2PE_vs_SHAD
M00577	module	Biotin biosynthesis, BioW pathway, pimelate =...	0.0270807	4	Module	7	YMD4529	SLAD-2PE_vs_SHAD
M00950	module	Biotin biosynthesis, BioU pathway, pimeloyl-A...	0.0380798	5	Module	7	YMD4529	SLAD-2PE_vs_SHAD
2.7.1.30	enzyme	glycerol kinase	0.0440793	6	Enzyme	1	YMD4529	SLAD-2PE_vs_SHAD
2.8.1.6	enzyme	biotin synthase	0.0420794	7	Enzyme	7	YMD4529	SLAD-2PE_vs_SHAD
3.1.1.23	enzyme	acylglycerol lipase	0.0280806	8	Enzyme	4	YMD4529	SLAD-2PE_vs_SHAD
3.1.1.4	enzyme	phospholipase A2	0.047079	9	Enzyme	4	YMD4529	SLAD-2PE_vs_SHAD
3.1.1.5	enzyme	lysophospholipase	0.0480789	10	Enzyme	3	YMD4529	SLAD-2PE_vs_SHAD
3.1.3.21	enzyme	glycerol-1-phosphatase	0.0380798	11	Enzyme	1	YMD4529	SLAD-2PE_vs_SHAD
R00631	reaction	aldehyde:NAD+ oxidoreductase	0.0260808	12	Reaction	2	YMD4529	SLAD-2PE_vs_SHAD
R00639	reaction	primary alcohol:acceptor oxidoreductase	0.0490788	13	Reaction	2	YMD4529	SLAD-2PE_vs_SHAD
R00841	reaction	sn-glycerol-3-phosphate phosphohydrolase	0.0240809	14	Reaction	1	YMD4529	SLAD-2PE_vs_SHAD
R00842	reaction	sn-glycerol-3-phosphate:NAD+ 2-oxidoreductase	0.0220811	15	Reaction	6	YMD4529	SLAD-2PE_vs_SHAD
R00844	reaction	sn-glycerol-3-phosphate:NADP+ 2-oxidoreductas...	0.0260808	16	Reaction	6	YMD4529	SLAD-2PE_vs_SHAD
R00847	reaction	ATP:glycerol 3-phosphotransferase	0.0290805	17	Reaction	1	YMD4529	SLAD-2PE_vs_SHAD
R00848	reaction	sn-glycerol-3-phosphate:(acceptor) 2-oxidored...	0.0160816	18	Reaction	6	YMD4529	SLAD-2PE_vs_SHAD
R00851	reaction	acyl-CoA:sn-glycerol-3-phosphate 1-O-acyltran...	0.0480789	19	Reaction	6	YMD4529	SLAD-2PE_vs_SHAD
R01039	reaction	glycerol:NADP+ 2-oxidoreductase (glycerone-fo...	0.0440793	20	Reaction	1	YMD4529	SLAD-2PE_vs_SHAD
R01104	reaction	galactosylglycerol galactohydrolase	0.0390797	21	Reaction	1	YMD4529	SLAD-2PE_vs_SHAD
R01315	reaction	phosphatidylcholine 2-acylhydrolase	0.047079	22	Reaction	4	YMD4529	SLAD-2PE_vs_SHAD
R01316	reaction	phosphatidylcholine 1-acylhydrolase	0.0480789	23	Reaction	3	YMD4529	SLAD-2PE_vs_SHAD
R01347	reaction	fatty acid,reduced rubredoxin:oxygen oxidored...	0.0460791	24	Reaction	5	YMD4529	SLAD-2PE_vs_SHAD
R01350	reaction	glycerol acylhydrolase	0.0220811	25	Reaction	3	YMD4529	SLAD-2PE_vs_SHAD
R01351	reaction	1-acylglycerol acylhydrolase	0.023081	26	Reaction	4	YMD4529	SLAD-2PE_vs_SHAD
R01462	reaction	cholesterol ester acylhydrolase	0.0460791	27	Reaction	3	YMD4529	SLAD-2PE_vs_SHAD
R02053	reaction	phosphatidylethanolamine 2-acylhydrolase	0.0450792	28	Reaction	4	YMD4529	SLAD-2PE_vs_SHAD
R02250	reaction	triacylglycerol acylhydrolase	0.0410795	29	Reaction	3	YMD4529	SLAD-2PE_vs_SHAD
R02746	reaction	1-acyl-sn-glycero-3-phosphocholine acylhydrol...	0.0390797	30	Reaction	3	YMD4529	SLAD-2PE_vs_SHAD
R02747	reaction	2-acyl-sn-glycero-3-phosphocholine acylhydrol...	0.0390797	31	Reaction	3	YMD4529	SLAD-2PE_vs_SHAD
R03416	reaction	1-acyl-sn-glycero-3-phosphoethanolamine aldeh...	0.0380798	32	Reaction	3	YMD4529	SLAD-2PE_vs_SHAD
R03417	reaction	L-2-lysophosphatidylethanolamine aldehydohydr...	0.0380798	33	Reaction	3	YMD4529	SLAD-2PE_vs_SHAD
R04471	reaction	1,2-diacyl-3-beta-D-galactosyl-sn-glycerol ac...	0.03508	34	Reaction	1	YMD4529	SLAD-2PE_vs_SHAD
R07210	reaction	alkanesulfonate,reduced-FMN:oxygen oxidoreduc...	0.0200813	35	Reaction	2	YMD4529	SLAD-2PE_vs_SHAD
R08388	reaction	all-trans-retinyl ester acylhydrolase, 11-cis...	0.0370798	36	Reaction	3	YMD4529	SLAD-2PE_vs_SHAD
R09038	reaction	cardiolipin acylhydrolase	0.0460791	37	Reaction	3	YMD4529	SLAD-2PE_vs_SHAD
R10563	reaction	glycerol:NADP+ oxidoreductase (D/L-glyceralde...	0.0380798	38	Reaction	1	YMD4529	SLAD-2PE_vs_SHAD
R10912	reaction	aldehyde:quinone oxidoreductase	0.0260808	39	Reaction	2	YMD4529	SLAD-2PE_vs_SHAD
C00071	compound	Aldehyde	0.0410795	40	Compound	2	YMD4529	SLAD-2PE_vs_SHAD
C00093	compound	sn-Glycerol 3-phosphate	0.0190813	41	Compound	6	YMD4529	SLAD-2PE_vs_SHAD
C00116	compound	Glycerol	0.0290805	42	Compound	1	YMD4529	SLAD-2PE_vs_SHAD
C00162	compound	Fatty acid	0.0330802	43	Compound	3	YMD4529	SLAD-2PE_vs_SHAD
C00422	compound	Triacylglycerol	0.0410795	44	Compound	3	YMD4529	SLAD-2PE_vs_SHAD
C03547	compound	omega-Hydroxy fatty acid	0.047079	45	Compound	5	YMD4529	SLAD-2PE_vs_SHAD
C04438	compound	1-Acyl-sn-glycero-3-phosphoethanolamine	0.0460791	46	Compound	4	YMD4529	SLAD-2PE_vs_SHAD
C05401	compound	3-beta-D-Galactosyl-sn-glycerol	0.0380798	47	Compound	1	YMD4529	SLAD-2PE_vs_SHAD
C15521	compound	Alkanesulfonate	0.0160816	48	Compound	2	YMD4529	SLAD-2PE_vs_SHAD
M00098	module	Acylglycerol degradation	0.0290805	1	Module	3	YMD4529	SLAD_vs_SHAD
2.7.1.30	enzyme	glycerol kinase	0.0370798	2	Enzyme	1	YMD4529	SLAD_vs_SHAD
3.1.1.13	enzyme	sterol esterase	0.0430793	3	Enzyme	5	YMD4529	SLAD_vs_SHAD
3.1.1.23	enzyme	acylglycerol lipase	0.0180814	4	Enzyme	3	YMD4529	SLAD_vs_SHAD
3.1.1.3	enzyme	triacylglycerol lipase	0.0390797	5	Enzyme	3	YMD4529	SLAD_vs_SHAD
3.1.1.4	enzyme	phospholipase A2	0.0490788	6	Enzyme	2	YMD4529	SLAD_vs_SHAD
3.1.1.5	enzyme	lysophospholipase	0.0380798	7	Enzyme	2	YMD4529	SLAD_vs_SHAD
3.1.3.21	enzyme	glycerol-1-phosphatase	0.047079	8	Enzyme	1	YMD4529	SLAD_vs_SHAD
R00631	reaction	aldehyde:NAD+ oxidoreductase	0.00908217	9	Reaction	2	YMD4529	SLAD_vs_SHAD
R00841	reaction	sn-glycerol-3-phosphate phosphohydrolase	0.0330802	10	Reaction	1	YMD4529	SLAD_vs_SHAD
R00842	reaction	sn-glycerol-3-phosphate:NAD+ 2-oxidoreductase	0.0360799	11	Reaction	12	YMD4529	SLAD_vs_SHAD
R00844	reaction	sn-glycerol-3-phosphate:NADP+ 2-oxidoreductas...	0.0390797	12	Reaction	12	YMD4529	SLAD_vs_SHAD
R00847	reaction	ATP:glycerol 3-phosphotransferase	0.0330802	13	Reaction	1	YMD4529	SLAD_vs_SHAD
R00848	reaction	sn-glycerol-3-phosphate:(acceptor) 2-oxidored...	0.0330802	14	Reaction	12	YMD4529	SLAD_vs_SHAD
R00851	reaction	acyl-CoA:sn-glycerol-3-phosphate 1-O-acyltran...	0.0410795	15	Reaction	12	YMD4529	SLAD_vs_SHAD
R01104	reaction	galactosylglycerol galactohydrolase	0.0240809	16	Reaction	1	YMD4529	SLAD_vs_SHAD
R01315	reaction	phosphatidylcholine 2-acylhydrolase	0.0310803	17	Reaction	2	YMD4529	SLAD_vs_SHAD
R01316	reaction	phosphatidylcholine 1-acylhydrolase	0.0340801	18	Reaction	2	YMD4529	SLAD_vs_SHAD
R01347	reaction	fatty acid,reduced rubredoxin:oxygen oxidored...	0.0160816	19	Reaction	13	YMD4529	SLAD_vs_SHAD
R01348	reaction	fatty acid,[reduced NADPH---hemoprotein reduc...	0.0170815	20	Reaction	13	YMD4529	SLAD_vs_SHAD
R01350	reaction	glycerol acylhydrolase	0.0120819	21	Reaction	3	YMD4529	SLAD_vs_SHAD
R01351	reaction	1-acylglycerol acylhydrolase	0.0120819	22	Reaction	3	YMD4529	SLAD_vs_SHAD
R01462	reaction	cholesterol ester acylhydrolase	0.0140818	23	Reaction	5	YMD4529	SLAD_vs_SHAD
R01494	reaction	N-acylsphingosine amidohydrolase	0.0240809	24	Reaction	2	YMD4529	SLAD_vs_SHAD
R02053	reaction	phosphatidylethanolamine 2-acylhydrolase	0.0270807	25	Reaction	2	YMD4529	SLAD_vs_SHAD
R02054	reaction	phosphatidylethanolamine 1-acylhydrolase	0.0290805	26	Reaction	2	YMD4529	SLAD_vs_SHAD
R02250	reaction	triacylglycerol acylhydrolase	0.0190813	27	Reaction	3	YMD4529	SLAD_vs_SHAD
R02366	reaction	acyl-CoA:retinol O-acyltransferase	0.0480789	28	Reaction	10	YMD4529	SLAD_vs_SHAD
R02687	reaction	1,2-diacyl-sn-glycerol acylhydrolase	0.0200813	29	Reaction	3	YMD4529	SLAD_vs_SHAD
R02746	reaction	1-acyl-sn-glycero-3-phosphocholine acylhydrol...	0.0160816	30	Reaction	2	YMD4529	SLAD_vs_SHAD
R02747	reaction	2-acyl-sn-glycero-3-phosphocholine acylhydrol...	0.0160816	31	Reaction	2	YMD4529	SLAD_vs_SHAD
R03416	reaction	1-acyl-sn-glycero-3-phosphoethanolamine aldeh...	0.0150817	32	Reaction	2	YMD4529	SLAD_vs_SHAD
R03417	reaction	L-2-lysophosphatidylethanolamine aldehydohydr...	0.0160816	33	Reaction	2	YMD4529	SLAD_vs_SHAD
R04034	reaction	3-sn-phosphatidyl-L-serine sn-1 acylhydrolase	0.0420794	34	Reaction	8	YMD4529	SLAD_vs_SHAD
R04121	reaction	fatty acid,reduced-flaboprotein:oxygen oxidor...	0.0190813	35	Reaction	6	YMD4529	SLAD_vs_SHAD
R04471	reaction	1,2-diacyl-3-beta-D-galactosyl-sn-glycerol ac...	0.0140818	36	Reaction	1	YMD4529	SLAD_vs_SHAD
R06518	reaction	N-acylsphingosine amidohydrolase	0.0140818	37	Reaction	7	YMD4529	SLAD_vs_SHAD
R06528	reaction	phytoceramide amidohydrolase	0.0130818	38	Reaction	11	YMD4529	SLAD_vs_SHAD
R06872	reaction	acyl-CoA:sn-glycerol-3-phosphate 2-O-acyltran...	0.0440793	39	Reaction	12	YMD4529	SLAD_vs_SHAD
R08381	reaction	palmitoyl-CoA:retinol O-acyltransferase	0.0450792	40	Reaction	4	YMD4529	SLAD_vs_SHAD
R08388	reaction	all-trans-retinyl ester acylhydrolase, 11-cis...	0.0140818	41	Reaction	2	YMD4529	SLAD_vs_SHAD
R08389	reaction	phosphatidylcholine:retinol O-acyltransferase	0.03508	42	Reaction	4	YMD4529	SLAD_vs_SHAD
R09038	reaction	cardiolipin acylhydrolase	0.0200813	43	Reaction	9	YMD4529	SLAD_vs_SHAD
R10563	reaction	glycerol:NADP+ oxidoreductase (D/L-glyceralde...	0.0480789	44	Reaction	1	YMD4529	SLAD_vs_SHAD
R10912	reaction	aldehyde:quinone oxidoreductase	0.0100821	45	Reaction	2	YMD4529	SLAD_vs_SHAD
C00093	compound	sn-Glycerol 3-phosphate	0.0270807	46	Compound	12	YMD4529	SLAD_vs_SHAD
C00116	compound	Glycerol	0.0240809	47	Compound	1	YMD4529	SLAD_vs_SHAD
C00162	compound	Fatty acid	0.0120819	48	Compound	2	YMD4529	SLAD_vs_SHAD
C00422	compound	Triacylglycerol	0.023081	49	Compound	3	YMD4529	SLAD_vs_SHAD
C00670	compound	sn-Glycero-3-phosphocholine	0.03508	50	Compound	2	YMD4529	SLAD_vs_SHAD
C00899	compound	11-cis-Retinol	0.0240809	51	Compound	4	YMD4529	SLAD_vs_SHAD
C01233	compound	sn-Glycero-3-phosphoethanolamine	0.03508	52	Compound	2	YMD4529	SLAD_vs_SHAD
C01885	compound	1-Acylglycerol	0.0360799	53	Compound	3	YMD4529	SLAD_vs_SHAD
C02075	compound	Retinyl ester	0.0320803	54	Compound	10	YMD4529	SLAD_vs_SHAD
C02530	compound	Cholesterol ester	0.0260808	55	Compound	5	YMD4529	SLAD_vs_SHAD
C03455	compound	11-cis-Retinyl palmitate	0.0360799	56	Compound	4	YMD4529	SLAD_vs_SHAD
C03547	compound	omega-Hydroxy fatty acid	0.0160816	57	Compound	13	YMD4529	SLAD_vs_SHAD
C03889	compound	Palmitoylphosphatidylcholine	0.03508	58	Compound	4	YMD4529	SLAD_vs_SHAD
C04230	compound	1-Acyl-sn-glycero-3-phosphocholine	0.0480789	59	Compound	2	YMD4529	SLAD_vs_SHAD
C04233	compound	2-Acyl-sn-glycero-3-phosphocholine	0.0420794	60	Compound	2	YMD4529	SLAD_vs_SHAD
C04438	compound	1-Acyl-sn-glycero-3-phosphoethanolamine	0.0320803	61	Compound	2	YMD4529	SLAD_vs_SHAD
C05102	compound	alpha-Hydroxy fatty acid	0.0190813	62	Compound	6	YMD4529	SLAD_vs_SHAD
C05401	compound	3-beta-D-Galactosyl-sn-glycerol	0.0150817	63	Compound	1	YMD4529	SLAD_vs_SHAD
C05973	compound	2-Acyl-sn-glycero-3-phosphoethanolamine	0.0340801	64	Compound	2	YMD4529	SLAD_vs_SHAD
C05974	compound	2-Acyl-sn-glycero-3-phosphoserine	0.0420794	65	Compound	8	YMD4529	SLAD_vs_SHAD
C12126	compound	Dihydroceramide	0.0390797	66	Compound	7	YMD4529	SLAD_vs_SHAD
C12144	compound	Phytosphingosine	0.0260808	67	Compound	11	YMD4529	SLAD_vs_SHAD
C12145	compound	Phytoceramide	0.0260808	68	Compound	11	YMD4529	SLAD_vs_SHAD
C18129	compound	Monolysocardiolipin	0.0320803	69	Compound	9	YMD4529	SLAD_vs_SHAD
sce00230	pathway	Purine metabolism - Saccharomyces cerevisiae ...	0.00408258	1	Pathway	5	YMD4537	SHAD_vs_SHAD-2PE
sce01232	pathway	Nucleotide metabolism - Saccharomyces cerevis...	0.00808225	2	Pathway	5	YMD4537	SHAD_vs_SHAD-2PE
sce03008	pathway	Ribosome biogenesis in eukaryotes - Saccharom...	0.0160816	3	Pathway	32	YMD4537	SHAD_vs_SHAD-2PE
sce03082	pathway	ATP-dependent chromatin remodeling - Saccharo...	0.023081	4	Pathway	3	YMD4537	SHAD_vs_SHAD-2PE
sce03410	pathway	Base excision repair - Saccharomyces cerevisi...	0.0200813	5	Pathway	30	YMD4537	SHAD_vs_SHAD-2PE
sce03440	pathway	Homologous recombination - Saccharomyces cere...	0.00808225	6	Pathway	17	YMD4537	SHAD_vs_SHAD-2PE
sce03450	pathway	Non-homologous end-joining - Saccharomyces ce...	0.0170815	7	Pathway	6	YMD4537	SHAD_vs_SHAD-2PE
sce04113	pathway	Meiosis - yeast - Saccharomyces cerevisiae (b...	0.0140818	8	Pathway	3	YMD4537	SHAD_vs_SHAD-2PE
sce04139	pathway	Mitophagy - yeast - Saccharomyces cerevisiae ...	0.0120819	9	Pathway	16	YMD4537	SHAD_vs_SHAD-2PE
sce04145	pathway	Phagosome - Saccharomyces cerevisiae (budding...	0.0140818	10	Pathway	15	YMD4537	SHAD_vs_SHAD-2PE
sce04820	pathway	Cytoskeleton in muscle cells - Saccharomyces ...	0.0170815	11	Pathway	21	YMD4537	SHAD_vs_SHAD-2PE
M00049	module	Adenine ribonucleotide biosynthesis, IMP => A...	0.0180814	12	Module	5	YMD4537	SHAD_vs_SHAD-2PE
M00050	module	Guanine ribonucleotide biosynthesis, IMP => G...	0.00408258	13	Module	10	YMD4537	SHAD_vs_SHAD-2PE
M00052	module	Pyrimidine ribonucleotide biosynthesis, UMP =...	0.0150817	14	Module	5	YMD4537	SHAD_vs_SHAD-2PE
M00053	module	Deoxyribonucleotide biosynthesis, ADP/GDP/CDP...	0.0120819	15	Module	5	YMD4537	SHAD_vs_SHAD-2PE
M00130	module	Inositol phosphate metabolism, PI=> PIP2 => I...	0.0210812	16	Module	38	YMD4537	SHAD_vs_SHAD-2PE
M00131	module	Inositol phosphate metabolism, Ins(1,3,4,5)P4...	0.0210812	17	Module	2	YMD4537	SHAD_vs_SHAD-2PE
M00546	module	Purine degradation, xanthine => urea	0.023081	18	Module	5	YMD4537	SHAD_vs_SHAD-2PE
M00938	module	Pyrimidine deoxyribonucleotide biosynthesis, ...	0.0130818	19	Module	4	YMD4537	SHAD_vs_SHAD-2PE
M00958	module	Adenine ribonucleotide degradation, AMP => Ur...	0.00408258	20	Module	12	YMD4537	SHAD_vs_SHAD-2PE
1.1.1.205	enzyme	IMP dehydrogenase	0.00608241	21	Enzyme	10	YMD4537	SHAD_vs_SHAD-2PE
2.1.1.260	enzyme	rRNA small subunit pseudouridine methyltransf...	0.0160816	22	Enzyme	32	YMD4537	SHAD_vs_SHAD-2PE
2.1.1.45	enzyme	thymidylate synthase	0.00408258	23	Enzyme	4	YMD4537	SHAD_vs_SHAD-2PE
2.4.2.1	enzyme	purine-nucleoside phosphorylase	0.0150817	24	Enzyme	14	YMD4537	SHAD_vs_SHAD-2PE
2.4.2.7	enzyme	adenine phosphoribosyltransferase	0.00208275	25	Enzyme	8	YMD4537	SHAD_vs_SHAD-2PE
2.7.1.137	enzyme	phosphatidylinositol 3-kinase	0.0200813	26	Enzyme	15	YMD4537	SHAD_vs_SHAD-2PE
2.7.1.150	enzyme	1-phosphatidylinositol-3-phosphate 5-kinase	0.0210812	27	Enzyme	15	YMD4537	SHAD_vs_SHAD-2PE
2.7.1.20	enzyme	adenosine kinase	0.00308266	28	Enzyme	5	YMD4537	SHAD_vs_SHAD-2PE
2.7.1.25	enzyme	adenylyl-sulfate kinase	0.0100821	29	Enzyme	5	YMD4537	SHAD_vs_SHAD-2PE
2.7.1.68	enzyme	1-phosphatidylinositol-4-phosphate 5-kinase	0.0170815	30	Enzyme	38	YMD4537	SHAD_vs_SHAD-2PE
2.7.11.36	enzyme	MASTL-subfamily protein kinase	0.0150817	31	Enzyme	3	YMD4537	SHAD_vs_SHAD-2PE
2.7.13.3	enzyme	histidine kinase	0.0200813	32	Enzyme	16	YMD4537	SHAD_vs_SHAD-2PE
2.7.4.3	enzyme	adenylate kinase	0.0190813	33	Enzyme	26	YMD4537	SHAD_vs_SHAD-2PE
2.7.4.6	enzyme	nucleoside-diphosphate kinase	0.0120819	34	Enzyme	5	YMD4537	SHAD_vs_SHAD-2PE
2.7.4.8	enzyme	guanylate kinase	0.023081	35	Enzyme	10	YMD4537	SHAD_vs_SHAD-2PE
2.7.4.9	enzyme	dTMP kinase	0.0180814	36	Enzyme	4	YMD4537	SHAD_vs_SHAD-2PE
2.7.7.5	enzyme	sulfate adenylyltransferase (ADP)	0.00208275	37	Enzyme	5	YMD4537	SHAD_vs_SHAD-2PE
2.7.7.53	enzyme	ATP adenylyltransferase	0.00208275	38	Enzyme	5	YMD4537	SHAD_vs_SHAD-2PE
2.7.7.7	enzyme	DNA-directed DNA polymerase	0.00908217	39	Enzyme	6	YMD4537	SHAD_vs_SHAD-2PE
3.1.11.2	enzyme	exodeoxyribonuclease III	0.0150817	40	Enzyme	3	YMD4537	SHAD_vs_SHAD-2PE
3.1.26.3	enzyme	ribonuclease III	0.0160816	41	Enzyme	32	YMD4537	SHAD_vs_SHAD-2PE
3.1.26.5	enzyme	ribonuclease P	0.0160816	42	Enzyme	32	YMD4537	SHAD_vs_SHAD-2PE
3.1.3.16	enzyme	protein-serine/threonine phosphatase	0.00608241	43	Enzyme	16	YMD4537	SHAD_vs_SHAD-2PE
3.1.3.36	enzyme	phosphoinositide 5-phosphatase	0.00708233	44	Enzyme	13	YMD4537	SHAD_vs_SHAD-2PE
3.1.3.43	enzyme	[pyruvate dehydrogenase (acetyl-transferring)...	0.0160816	45	Enzyme	16	YMD4537	SHAD_vs_SHAD-2PE
3.1.3.48	enzyme	protein-tyrosine-phosphatase	8.29119e-05	46	Enzyme	3	YMD4537	SHAD_vs_SHAD-2PE
3.1.3.64	enzyme	phosphatidylinositol-3-phosphatase	0.00908217	47	Enzyme	13	YMD4537	SHAD_vs_SHAD-2PE
3.1.3.67	enzyme	phosphatidylinositol-3,4,5-trisphosphate 3-ph...	0.00908217	48	Enzyme	13	YMD4537	SHAD_vs_SHAD-2PE
3.1.3.89	enzyme	5'-deoxynucleotidase	0.00108283	49	Enzyme	14	YMD4537	SHAD_vs_SHAD-2PE
3.1.3.95	enzyme	phosphatidylinositol-3,5-bisphosphate 3-phosp...	0.00908217	50	Enzyme	19	YMD4537	SHAD_vs_SHAD-2PE
3.1.3.99	enzyme	IMP-specific 5'-nucleotidase	0.00708233	51	Enzyme	12	YMD4537	SHAD_vs_SHAD-2PE
3.2.2.21	enzyme	DNA-3-methyladenine glycosylase II	0.0200813	52	Enzyme	30	YMD4537	SHAD_vs_SHAD-2PE
3.2.2.27	enzyme	uracil-DNA glycosylase	0.0200813	53	Enzyme	30	YMD4537	SHAD_vs_SHAD-2PE
3.4.22.49	enzyme	separase	0.0180814	54	Enzyme	3	YMD4537	SHAD_vs_SHAD-2PE
3.5.4.12	enzyme	dCMP deaminase	0.0180814	55	Enzyme	4	YMD4537	SHAD_vs_SHAD-2PE
3.5.4.2	enzyme	adenine deaminase	0.00108283	56	Enzyme	12	YMD4537	SHAD_vs_SHAD-2PE
3.5.4.6	enzyme	AMP deaminase	0.011082	57	Enzyme	21	YMD4537	SHAD_vs_SHAD-2PE
3.6.1.1	enzyme	inorganic diphosphatase	0.0210812	58	Enzyme	14	YMD4537	SHAD_vs_SHAD-2PE
3.6.1.11	enzyme	exopolyphosphatase	0.00208275	59	Enzyme	25	YMD4537	SHAD_vs_SHAD-2PE
3.6.1.13	enzyme	ADP-ribose diphosphatase	0.00908217	60	Enzyme	5	YMD4537	SHAD_vs_SHAD-2PE
3.6.1.23	enzyme	dUTP diphosphatase	0.0100821	61	Enzyme	11	YMD4537	SHAD_vs_SHAD-2PE
3.6.1.29	enzyme	bis(5'-adenosyl)-triphosphatase	0.00608241	62	Enzyme	5	YMD4537	SHAD_vs_SHAD-2PE
3.6.1.66	enzyme	XTP/dITP diphosphatase	0.00208275	63	Enzyme	12	YMD4537	SHAD_vs_SHAD-2PE
3.6.1.70	enzyme	guanosine-5'-diphospho-5'-[DNA] diphosphatase	0.0200813	64	Enzyme	30	YMD4537	SHAD_vs_SHAD-2PE
3.6.1.71	enzyme	adenosine-5'-diphospho-5'-[DNA] diphosphatase	0.0200813	65	Enzyme	30	YMD4537	SHAD_vs_SHAD-2PE
3.6.1.72	enzyme	DNA-3'-diphospho-5'-guanosine diphosphatase	0.0200813	66	Enzyme	30	YMD4537	SHAD_vs_SHAD-2PE
4.2.99.18	enzyme	DNA-(apurinic or apyrimidinic site) lyase	0.0200813	67	Enzyme	30	YMD4537	SHAD_vs_SHAD-2PE
4.6.1.1	enzyme	adenylate cyclase	0.00908217	68	Enzyme	3	YMD4537	SHAD_vs_SHAD-2PE
5.6.2.1	enzyme	DNA topoisomerase	0.00808225	69	Enzyme	17	YMD4537	SHAD_vs_SHAD-2PE
5.6.2.3	enzyme	DNA 5'-3' helicase	0.0210812	70	Enzyme	3	YMD4537	SHAD_vs_SHAD-2PE
5.6.2.4	enzyme	DNA 3'-5' helicase	0.023081	71	Enzyme	17	YMD4537	SHAD_vs_SHAD-2PE
7.1.2.2	enzyme	H+-transporting two-sector ATPase	0.0140818	72	Enzyme	34	YMD4537	SHAD_vs_SHAD-2PE
R00086	reaction	ATP phosphohydrolase	0.023081	73	Reaction	34	YMD4537	SHAD_vs_SHAD-2PE
R00125	reaction	P1,P4-bis(5'-adenosyl)-tetraphosphate nucleot...	0.0190813	74	Reaction	5	YMD4537	SHAD_vs_SHAD-2PE
R00126	reaction	ADP:ATP adenylyltransferase	0.0190813	75	Reaction	5	YMD4537	SHAD_vs_SHAD-2PE
R00128	reaction	adenosine-tetraphosphate phosphohydrolase	0.00708233	76	Reaction	27	YMD4537	SHAD_vs_SHAD-2PE
R00182	reaction	AMP phosphoribohydrolase	0.0150817	77	Reaction	5	YMD4537	SHAD_vs_SHAD-2PE
R00183	reaction	adenosine 5'-monophosphate phosphohydrolase	0.00208275	78	Reaction	5	YMD4537	SHAD_vs_SHAD-2PE
R00185	reaction	ATP:adenosine 5'-phosphotransferase	0.00608241	79	Reaction	5	YMD4537	SHAD_vs_SHAD-2PE
R00190	reaction	AMP:diphosphate phospho-D-ribosyltransferase	0.0120819	80	Reaction	8	YMD4537	SHAD_vs_SHAD-2PE
R00530	reaction	ADP:sulfate adenylyltransferase	0.00608241	81	Reaction	5	YMD4537	SHAD_vs_SHAD-2PE
R00615	reaction	thiamin diphosphate phosphohydrolase	0.0140818	82	Reaction	14	YMD4537	SHAD_vs_SHAD-2PE
R00618	reaction	thiamin-triphosphate phosphohydrolase	0.0200813	83	Reaction	14	YMD4537	SHAD_vs_SHAD-2PE
R00720	reaction	inosine 5'-triphosphate pyrophosphohydrolase	0.0140818	84	Reaction	12	YMD4537	SHAD_vs_SHAD-2PE
R00723	reaction	inosine 5'-tetraphosphate phosphohydrolase	0.011082	85	Reaction	28	YMD4537	SHAD_vs_SHAD-2PE
R00763	reaction	beta-D-fructose-2,6-bisphosphate 2-phosphohyd...	0.023081	86	Reaction	14	YMD4537	SHAD_vs_SHAD-2PE
R00947	reaction	alpha-D-glucose-1-phosphate phosphohydrolase	0.0220811	87	Reaction	14	YMD4537	SHAD_vs_SHAD-2PE
R00961	reaction	IDP phosphohydrolase	0.0140818	88	Reaction	12	YMD4537	SHAD_vs_SHAD-2PE
R01004	reaction	dolichyl-diphosphate phosphohydrolase	0.0220811	89	Reaction	14	YMD4537	SHAD_vs_SHAD-2PE
R01053	reaction	ribose-5-phosphate:ammonia ligase (ADP-formin...	0.0200813	90	Reaction	14	YMD4537	SHAD_vs_SHAD-2PE
R01126	reaction	inosine 5'-monophosphate phosphohydrolase	0.00208275	91	Reaction	12	YMD4537	SHAD_vs_SHAD-2PE
R01127	reaction	IMP 1,2-hydrolase (decyclizing)	0.0220811	92	Reaction	36	YMD4537	SHAD_vs_SHAD-2PE
R01131	reaction	ATP:inosine 5'-phosphotransferase	8.29119e-05	93	Reaction	12	YMD4537	SHAD_vs_SHAD-2PE
R01132	reaction	IMP:diphosphate phospho-D-ribosyltransferase	0.00908217	94	Reaction	12	YMD4537	SHAD_vs_SHAD-2PE
R01244	reaction	adenine aminohydrolase	0.0100821	95	Reaction	12	YMD4537	SHAD_vs_SHAD-2PE
R01245	reaction	adenosine ribohydrolase	0.0160816	96	Reaction	5	YMD4537	SHAD_vs_SHAD-2PE
R01547	reaction	ATP:dAMP phosphotransferase	0.0210812	97	Reaction	26	YMD4537	SHAD_vs_SHAD-2PE
R01560	reaction	adenosine aminohydrolase	0.00708233	98	Reaction	5	YMD4537	SHAD_vs_SHAD-2PE
R01561	reaction	adenosine:phosphate alpha-D-ribosyltransferas...	0.00908217	99	Reaction	5	YMD4537	SHAD_vs_SHAD-2PE
R01562	reaction	adenosine 3'-phosphate phosphohydrolase	0.00208275	100	Reaction	5	YMD4537	SHAD_vs_SHAD-2PE
R01567	reaction	ATP:thymidine 5'-phosphotransferase	0.00908217	101	Reaction	24	YMD4537	SHAD_vs_SHAD-2PE
R01569	reaction	thymidylate 5'-phosphohydrolase	0.00208275	102	Reaction	24	YMD4537	SHAD_vs_SHAD-2PE
R01570	reaction	thymidine:phosphate deoxy-alpha-D-ribosyltran...	0.0170815	103	Reaction	24	YMD4537	SHAD_vs_SHAD-2PE
R01663	reaction	dCMP aminohydrolase	0.0190813	104	Reaction	4	YMD4537	SHAD_vs_SHAD-2PE
R01664	reaction	2'-deoxycytidine 5'-monophosphate phosphohydr...	0.00208275	105	Reaction	9	YMD4537	SHAD_vs_SHAD-2PE
R01666	reaction	ATP:deoxycitidine 5'-phosphotransferase	0.0130818	106	Reaction	9	YMD4537	SHAD_vs_SHAD-2PE
R01667	reaction	dCDP nucleotidohydrolase	0.0050825	107	Reaction	9	YMD4537	SHAD_vs_SHAD-2PE
R01668	reaction	dCTP nucleotidohydrolase	0.011082	108	Reaction	6	YMD4537	SHAD_vs_SHAD-2PE
R01669	reaction	5,10-methylenetetrahydrofolate:deoxycytidylat...	0.0200813	109	Reaction	35	YMD4537	SHAD_vs_SHAD-2PE
R01724	reaction	5-phospho-alpha-D-ribose 1-diphosphate:nicoti...	0.0220811	110	Reaction	14	YMD4537	SHAD_vs_SHAD-2PE
R01768	reaction	hypoxanthine:NAD+ oxidoreductase	0.0190813	111	Reaction	12	YMD4537	SHAD_vs_SHAD-2PE
R01769	reaction	hypoxanthine:oxygen oxidoreductase	0.0170815	112	Reaction	12	YMD4537	SHAD_vs_SHAD-2PE
R01770	reaction	inosine ribohydrolase	0.00908217	113	Reaction	12	YMD4537	SHAD_vs_SHAD-2PE
R01788	reaction	alpha-D-glucose 6-phosphate phosphohydrolase	0.0220811	114	Reaction	14	YMD4537	SHAD_vs_SHAD-2PE
R01855	reaction	2'-deoxyguanosine 5'-triphosphate diphosphohy...	0.0140818	115	Reaction	10	YMD4537	SHAD_vs_SHAD-2PE
R01856	reaction	dGTP triphosphohydrolase	0.0100821	116	Reaction	10	YMD4537	SHAD_vs_SHAD-2PE
R01857	reaction	ATP:dGDP phosphotransferase	0.0200813	117	Reaction	10	YMD4537	SHAD_vs_SHAD-2PE
R01863	reaction	inosine:phosphate alpha-D-ribosyltransferase	0.00308266	118	Reaction	12	YMD4537	SHAD_vs_SHAD-2PE
R01967	reaction	ATP:deoxyguanosine 5'-phosphotransferase	0.00808225	119	Reaction	10	YMD4537	SHAD_vs_SHAD-2PE
R01968	reaction	2'-deoxyguanosine 5'-monophosphate phosphohyd...	0.00308266	120	Reaction	10	YMD4537	SHAD_vs_SHAD-2PE
R01969	reaction	deoxyguanosine:orthophosphate ribosyltransfer...	0.0190813	121	Reaction	14	YMD4537	SHAD_vs_SHAD-2PE
R02014	reaction	2'-deoxyadenosine 5'-triphosphate:oxydized-th...	0.011082	122	Reaction	6	YMD4537	SHAD_vs_SHAD-2PE
R02020	reaction	2'-deoxyguanosine 5'-triphosphate:oxydized-th...	0.0150817	123	Reaction	10	YMD4537	SHAD_vs_SHAD-2PE
R02023	reaction	2'-deoxyuridine 5'-triphosphate:oxydized-thio...	0.023081	124	Reaction	11	YMD4537	SHAD_vs_SHAD-2PE
R02088	reaction	2'-deoxyadenosine 5'-monophosphate phosphohyd...	0.00208275	125	Reaction	14	YMD4537	SHAD_vs_SHAD-2PE
R02089	reaction	ATP:deoxyadenosine 5'-phosphotransferase	0.00208275	126	Reaction	14	YMD4537	SHAD_vs_SHAD-2PE
R02090	reaction	ATP:dGMP phosphotransferase	0.0170815	127	Reaction	10	YMD4537	SHAD_vs_SHAD-2PE
R02092	reaction	dTDP phosphohydrolase	0.0100821	128	Reaction	24	YMD4537	SHAD_vs_SHAD-2PE
R02099	reaction	ATP:deoxyuridine 5'-phosphotransferase	0.0130818	129	Reaction	4	YMD4537	SHAD_vs_SHAD-2PE
R02100	reaction	dUTP nucleotidohydrolase	0.0130818	130	Reaction	11	YMD4537	SHAD_vs_SHAD-2PE
R02101	reaction	5,10-methylenetetrahydrofolate:dUMP C-methylt...	0.0050825	131	Reaction	4	YMD4537	SHAD_vs_SHAD-2PE
R02102	reaction	2'-deoxyuridine 5'-monophosphate phosphohydro...	0.00208275	132	Reaction	4	YMD4537	SHAD_vs_SHAD-2PE
R02141	reaction	Xanthine + H2O <=> 5-Ureido-4-imidazole carbo...	0.0180814	133	Reaction	5	YMD4537	SHAD_vs_SHAD-2PE
R02142	reaction	XMP:pyrophosphate phosphoribosyltransferase	0.0170815	134	Reaction	1	YMD4537	SHAD_vs_SHAD-2PE
R02294	reaction	N-ribosylnicotinamide:orthophosphate ribosylt...	0.0100821	135	Reaction	14	YMD4537	SHAD_vs_SHAD-2PE
R02295	reaction	nicotinate D-ribonucleoside:orthophosphate ri...	0.011082	136	Reaction	14	YMD4537	SHAD_vs_SHAD-2PE
R02297	reaction	xanthosine:orthophosphate ribosyltransferase	0.00908217	137	Reaction	14	YMD4537	SHAD_vs_SHAD-2PE
R02323	reaction	nicotinamide ribonucleotide phosphohydrolase	0.0210812	138	Reaction	14	YMD4537	SHAD_vs_SHAD-2PE
R02330	reaction	dUTP nucleotidohydrolase	0.0120819	139	Reaction	11	YMD4537	SHAD_vs_SHAD-2PE
R02484	reaction	deoxyuridine:orthophosphate 2-deoxy-D-ribosyl...	0.0120819	140	Reaction	4	YMD4537	SHAD_vs_SHAD-2PE
R02556	reaction	deoxyadenosine aminohydrolase	0.00208275	141	Reaction	14	YMD4537	SHAD_vs_SHAD-2PE
R02557	reaction	deoxyadenosine:orthophosphate ribosyltransfer...	0.00708233	142	Reaction	14	YMD4537	SHAD_vs_SHAD-2PE
R02646	reaction	urate-3-ribonucleoside:phosphate D-ribosyltra...	0.0220811	143	Reaction	29	YMD4537	SHAD_vs_SHAD-2PE
R02719	reaction	xanthosine 5'-phosphate phosphohydrolase	0.00108283	144	Reaction	14	YMD4537	SHAD_vs_SHAD-2PE
R02720	reaction	XTP pyrophosphohydrolase	0.00408258	145	Reaction	1	YMD4537	SHAD_vs_SHAD-2PE
R02748	reaction	deoxyinosine:orthophosphate ribosyltransferas...	0.00708233	146	Reaction	14	YMD4537	SHAD_vs_SHAD-2PE
R02805	reaction	P1,P4-bis(5'-nucleosyl)-tetraphosphate nucleo...	0.00308266	147	Reaction	1	YMD4537	SHAD_vs_SHAD-2PE
R03330	reaction	D-myo-inositol-1,3-bisphosphate 3-phosphohydr...	0.0170815	148	Reaction	33	YMD4537	SHAD_vs_SHAD-2PE
R03363	reaction	1-phosphatidyl-1D-myo-inositol 3-phosphate 3-...	0.0190813	149	Reaction	13	YMD4537	SHAD_vs_SHAD-2PE
R03371	reaction	myo-inositol-hexakisphosphate 3-phosphohydrol...	0.0050825	150	Reaction	7	YMD4537	SHAD_vs_SHAD-2PE
R03372	reaction	myo-inositol-hexakisphosphate 4-phosphohydrol...	0.0050825	151	Reaction	7	YMD4537	SHAD_vs_SHAD-2PE
R03393	reaction	D-myo-inositol-1,4-bisphosphate 1-phosphohydr...	0.00808225	152	Reaction	22	YMD4537	SHAD_vs_SHAD-2PE
R03394	reaction	D-myo-inositol-1,4,5-trisphosphate 5-phosphoh...	0.00808225	153	Reaction	2	YMD4537	SHAD_vs_SHAD-2PE
R03409	reaction	guanosine 3'-diphosphate 5'-triphosphate 5'-p...	0.00908217	154	Reaction	25	YMD4537	SHAD_vs_SHAD-2PE
R03427	reaction	D-myo-inositol 1,3,4-trisphosphate 1-phosphoh...	0.0130818	155	Reaction	2	YMD4537	SHAD_vs_SHAD-2PE
R03430	reaction	D-myo-inositol 1,3,4,5-tetrakisphosphate 5-ph...	0.00808225	156	Reaction	2	YMD4537	SHAD_vs_SHAD-2PE
R03434	reaction	D-myo-inositol 1,3,4,5-tetrakisphosphate 3-ph...	0.00708233	157	Reaction	2	YMD4537	SHAD_vs_SHAD-2PE
R03530	reaction	ATP:dIDP phosphotransferase	0.0220811	158	Reaction	23	YMD4537	SHAD_vs_SHAD-2PE
R03531	reaction	2'-deoxyinosine-5'-triphosphate pyrophosphohy...	0.00308266	159	Reaction	23	YMD4537	SHAD_vs_SHAD-2PE
R03537	reaction	2',3'-cyclic AMP 3'-nucleotidohydrolase	0.0050825	160	Reaction	20	YMD4537	SHAD_vs_SHAD-2PE
R04378	reaction	1-(5'-phosphoribosyl)-5-amino-4-imidazolecarb...	0.0100821	161	Reaction	8	YMD4537	SHAD_vs_SHAD-2PE
R04404	reaction	phosphatidyl-myo-inositol-4,5-bisphosphate 4-...	0.00808225	162	Reaction	13	YMD4537	SHAD_vs_SHAD-2PE
R04513	reaction	phosphatidylinositol-3,4,5-trisphosphate 3-ph...	0.00808225	163	Reaction	13	YMD4537	SHAD_vs_SHAD-2PE
R05220	reaction	ATP:cob(I)yrinic acid-a,c-diamide Cobeta-aden...	0.0180814	164	Reaction	18	YMD4537	SHAD_vs_SHAD-2PE
R05227	reaction	hydrogenobyrinic-acid-a,c-diamide:cobalt coba...	0.023081	165	Reaction	14	YMD4537	SHAD_vs_SHAD-2PE
R05838	reaction	pyridoxine 5'-phosphate synthase	0.00308266	166	Reaction	31	YMD4537	SHAD_vs_SHAD-2PE
R07299	reaction	1-phosphatidyl-1D-myo-inositol-3,4-bisphospha...	0.00708233	167	Reaction	13	YMD4537	SHAD_vs_SHAD-2PE
R08070	reaction	trans-Zeatin riboside monophosphate + H2O <=>...	0.0210812	168	Reaction	14	YMD4537	SHAD_vs_SHAD-2PE
R08071	reaction	Dihydrozeatin riboside monophosphate + H2O <=...	0.0170815	169	Reaction	14	YMD4537	SHAD_vs_SHAD-2PE
R08079	reaction	cis-Zeatin riboside monophosphate + H2O <=> c...	0.0160816	170	Reaction	14	YMD4537	SHAD_vs_SHAD-2PE
R09827	reaction	1-phosphatidyl-1D-myo-inositol-3,4,5-trisphos...	0.00808225	171	Reaction	13	YMD4537	SHAD_vs_SHAD-2PE
R09994	reaction	alpha-maltose 1-phosphate:(1->4)-alpha-D-gluc...	0.0150817	172	Reaction	14	YMD4537	SHAD_vs_SHAD-2PE
R10235	reaction	deoxyinosine diphosphate phosphatase	0.00308266	173	Reaction	23	YMD4537	SHAD_vs_SHAD-2PE
R10486	reaction	maltose 6'-phosphate phosphohydrolase	0.0210812	174	Reaction	14	YMD4537	SHAD_vs_SHAD-2PE
R10781	reaction	(R)-3,5-bisphosphomevalonate carboxy-lyase (i...	0.0190813	175	Reaction	14	YMD4537	SHAD_vs_SHAD-2PE
R10836	reaction	AMP:phosphate (5-phospho-alpha-D-ribosyl)tran...	0.00708233	176	Reaction	14	YMD4537	SHAD_vs_SHAD-2PE
R10928	reaction	1-phosphatidyl-1D-myo-inositol-3,5-bisphospha...	0.00808225	177	Reaction	19	YMD4537	SHAD_vs_SHAD-2PE
R11225	reaction	dimethylallyl-phosphate:FMNH2 prenyltransfera...	0.00408258	178	Reaction	37	YMD4537	SHAD_vs_SHAD-2PE
R11323	reaction	dTTP diphosphohydrolase	0.0130818	179	Reaction	24	YMD4537	SHAD_vs_SHAD-2PE
R11680	reaction	1-Phosphatidyl-1D-myo-inositol 4-phosphate + ...	0.0220811	180	Reaction	13	YMD4537	SHAD_vs_SHAD-2PE
R12124	reaction	1-Phosphatidyl-1D-myo-inositol 3,5-bisphospha...	0.00708233	181	Reaction	13	YMD4537	SHAD_vs_SHAD-2PE
R12588	reaction	S-inosyl-L-homocysteine hydrolase (inosine-fo...	0.0160816	182	Reaction	12	YMD4537	SHAD_vs_SHAD-2PE
R12589	reaction	xanthosine 5'-triphosphate phosphohydrolase	0.00608241	183	Reaction	1	YMD4537	SHAD_vs_SHAD-2PE
R12661	reaction	1-phospho-alpha-D-galacturonate phosphohydrol...	0.0120819	184	Reaction	14	YMD4537	SHAD_vs_SHAD-2PE
R12958	reaction	dIMP phosphohydrolase	0.00108283	185	Reaction	14	YMD4537	SHAD_vs_SHAD-2PE
C00009	compound	Orthophosphate	0.0190813	186	Compound	14	YMD4537	SHAD_vs_SHAD-2PE
C00130	compound	IMP	0.0210812	187	Compound	12	YMD4537	SHAD_vs_SHAD-2PE
C00131	compound	dATP	0.0220811	188	Compound	6	YMD4537	SHAD_vs_SHAD-2PE
C00212	compound	Adenosine	0.0050825	189	Compound	5	YMD4537	SHAD_vs_SHAD-2PE
C00214	compound	Thymidine	0.00308266	190	Compound	24	YMD4537	SHAD_vs_SHAD-2PE
C00239	compound	dCMP	0.0050825	191	Compound	9	YMD4537	SHAD_vs_SHAD-2PE
C00262	compound	Hypoxanthine	0.00608241	192	Compound	12	YMD4537	SHAD_vs_SHAD-2PE
C00286	compound	dGTP	0.0160816	193	Compound	10	YMD4537	SHAD_vs_SHAD-2PE
C00294	compound	Inosine	0.0050825	194	Compound	12	YMD4537	SHAD_vs_SHAD-2PE
C00330	compound	Deoxyguanosine	0.00908217	195	Compound	10	YMD4537	SHAD_vs_SHAD-2PE
C00360	compound	dAMP	0.00208275	196	Compound	26	YMD4537	SHAD_vs_SHAD-2PE
C00361	compound	dGDP	0.023081	197	Compound	10	YMD4537	SHAD_vs_SHAD-2PE
C00362	compound	dGMP	0.0130818	198	Compound	10	YMD4537	SHAD_vs_SHAD-2PE
C00364	compound	dTMP	0.00308266	199	Compound	24	YMD4537	SHAD_vs_SHAD-2PE
C00365	compound	dUMP	0.00608241	200	Compound	4	YMD4537	SHAD_vs_SHAD-2PE
C00458	compound	dCTP	0.0180814	201	Compound	6	YMD4537	SHAD_vs_SHAD-2PE
C00460	compound	dUTP	0.0190813	202	Compound	11	YMD4537	SHAD_vs_SHAD-2PE
C00526	compound	Deoxyuridine	0.00908217	203	Compound	4	YMD4537	SHAD_vs_SHAD-2PE
C00536	compound	Triphosphate	0.0180814	204	Compound	18	YMD4537	SHAD_vs_SHAD-2PE
C00559	compound	Deoxyadenosine	0.00108283	205	Compound	14	YMD4537	SHAD_vs_SHAD-2PE
C00655	compound	Xanthosine 5'-phosphate	0.00808225	206	Compound	1	YMD4537	SHAD_vs_SHAD-2PE
C00700	compound	XTP	0.00308266	207	Compound	1	YMD4537	SHAD_vs_SHAD-2PE
C00705	compound	dCDP	0.0180814	208	Compound	9	YMD4537	SHAD_vs_SHAD-2PE
C00881	compound	Deoxycytidine	0.011082	209	Compound	9	YMD4537	SHAD_vs_SHAD-2PE
C01204	compound	Phytic acid	0.00808225	210	Compound	7	YMD4537	SHAD_vs_SHAD-2PE
C01220	compound	1D-myo-Inositol 1,4-bisphosphate	0.00908217	211	Compound	22	YMD4537	SHAD_vs_SHAD-2PE
C01243	compound	1D-myo-Inositol 1,3,4-trisphosphate	0.011082	212	Compound	2	YMD4537	SHAD_vs_SHAD-2PE
C01245	compound	D-myo-Inositol 1,4,5-trisphosphate	0.0150817	213	Compound	2	YMD4537	SHAD_vs_SHAD-2PE
C01272	compound	1D-myo-Inositol 1,3,4,5-tetrakisphosphate	0.011082	214	Compound	2	YMD4537	SHAD_vs_SHAD-2PE
C01277	compound	1-Phosphatidyl-1D-myo-inositol 4-phosphate	0.0170815	215	Compound	13	YMD4537	SHAD_vs_SHAD-2PE
C01337	compound	XDP	0.00608241	216	Compound	1	YMD4537	SHAD_vs_SHAD-2PE
C01344	compound	dIDP	0.00408258	217	Compound	23	YMD4537	SHAD_vs_SHAD-2PE
C01345	compound	dITP	0.0050825	218	Compound	23	YMD4537	SHAD_vs_SHAD-2PE
C01346	compound	dUDP	0.0140818	219	Compound	11	YMD4537	SHAD_vs_SHAD-2PE
C01367	compound	3'-AMP	0.00108283	220	Compound	20	YMD4537	SHAD_vs_SHAD-2PE
C01762	compound	Xanthosine	0.0140818	221	Compound	14	YMD4537	SHAD_vs_SHAD-2PE
C02353	compound	2',3'-Cyclic AMP	0.0050825	222	Compound	20	YMD4537	SHAD_vs_SHAD-2PE
C03483	compound	Adenosine tetraphosphate	0.00708233	223	Compound	27	YMD4537	SHAD_vs_SHAD-2PE
C03546	compound	myo-Inositol 4-phosphate	0.0190813	224	Compound	22	YMD4537	SHAD_vs_SHAD-2PE
C03614	compound	Inosine 5'-tetraphosphate	0.011082	225	Compound	28	YMD4537	SHAD_vs_SHAD-2PE
C03997	compound	5-Hydroxymethyldeoxycytidylate	0.0210812	226	Compound	35	YMD4537	SHAD_vs_SHAD-2PE
C04051	compound	5-Amino-4-imidazolecarboxyamide	0.0100821	227	Compound	8	YMD4537	SHAD_vs_SHAD-2PE
C04062	compound	D-myo-Inositol 1,3-bisphosphate	0.0170815	228	Compound	33	YMD4537	SHAD_vs_SHAD-2PE
C04392	compound	P1,P4-Bis(5'-xanthosyl) tetraphosphate	0.00308266	229	Compound	1	YMD4537	SHAD_vs_SHAD-2PE
C04494	compound	Guanosine 3'-diphosphate 5'-triphosphate	0.0200813	230	Compound	25	YMD4537	SHAD_vs_SHAD-2PE
C04549	compound	1-Phosphatidyl-1D-myo-inositol 3-phosphate	0.0100821	231	Compound	13	YMD4537	SHAD_vs_SHAD-2PE
C04563	compound	D-myo-Inositol 1,2,4,5,6-pentakisphosphate	0.0050825	232	Compound	7	YMD4537	SHAD_vs_SHAD-2PE
C04579	compound	Inositol 1,2,3,5,6-pentakisphosphate	0.0050825	233	Compound	7	YMD4537	SHAD_vs_SHAD-2PE
C04637	compound	1-Phosphatidyl-D-myo-inositol 4,5-bisphosphat...	0.0170815	234	Compound	13	YMD4537	SHAD_vs_SHAD-2PE
C04734	compound	1-(5'-Phosphoribosyl)-5-formamido-4-imidazole...	0.0160816	235	Compound	36	YMD4537	SHAD_vs_SHAD-2PE
C05512	compound	Deoxyinosine	0.00308266	236	Compound	14	YMD4537	SHAD_vs_SHAD-2PE
C05513	compound	Urate-3-ribonucleoside	0.0220811	237	Compound	29	YMD4537	SHAD_vs_SHAD-2PE
C05981	compound	Phosphatidylinositol-3,4,5-trisphosphate	0.0100821	238	Compound	13	YMD4537	SHAD_vs_SHAD-2PE
C06196	compound	2'-Deoxyinosine 5'-phosphate	0.00108283	239	Compound	23	YMD4537	SHAD_vs_SHAD-2PE
C06506	compound	Adenosyl cobyrinate a,c diamide	0.0210812	240	Compound	18	YMD4537	SHAD_vs_SHAD-2PE
C11554	compound	1-Phosphatidyl-1D-myo-inositol 3,4-bisphospha...	0.00808225	241	Compound	13	YMD4537	SHAD_vs_SHAD-2PE
C11556	compound	1-Phosphatidyl-1D-myo-inositol 3,5-bisphospha...	0.00908217	242	Compound	19	YMD4537	SHAD_vs_SHAD-2PE
C11557	compound	1-Phosphatidyl-1D-myo-inositol 5-phosphate	0.0100821	243	Compound	19	YMD4537	SHAD_vs_SHAD-2PE
C11638	compound	3-Amino-2-oxopropyl phosphate	0.0180814	244	Compound	31	YMD4537	SHAD_vs_SHAD-2PE
C21214	compound	Dimethylallyl phosphate	0.0120819	245	Compound	37	YMD4537	SHAD_vs_SHAD-2PE
C21215	compound	Prenylated FMNH2	0.00408258	246	Compound	37	YMD4537	SHAD_vs_SHAD-2PE
sce00010	pathway	Glycolysis / Gluconeogenesis - Saccharomyces ...	0.00808225	1	Pathway	1	YMD4537	SLAD-2PE_vs_SHAD-2PE
sce00030	pathway	Pentose phosphate pathway - Saccharomyces cer...	0.0050825	2	Pathway	1	YMD4537	SLAD-2PE_vs_SHAD-2PE
sce00051	pathway	Fructose and mannose metabolism - Saccharomyc...	0.0120819	3	Pathway	1	YMD4537	SLAD-2PE_vs_SHAD-2PE
sce00510	pathway	N-Glycan biosynthesis - Saccharomyces cerevis...	0.0130818	4	Pathway	21	YMD4537	SLAD-2PE_vs_SHAD-2PE
sce03018	pathway	RNA degradation - Saccharomyces cerevisiae (b...	0.00608241	5	Pathway	8	YMD4537	SLAD-2PE_vs_SHAD-2PE
sce03040	pathway	Spliceosome - Saccharomyces cerevisiae (buddi...	0.0100821	6	Pathway	8	YMD4537	SLAD-2PE_vs_SHAD-2PE
sce03060	pathway	Protein export - Saccharomyces cerevisiae (bu...	0.0120819	7	Pathway	11	YMD4537	SLAD-2PE_vs_SHAD-2PE
sce04120	pathway	Ubiquitin mediated proteolysis - Saccharomyce...	0.00608241	8	Pathway	4	YMD4537	SLAD-2PE_vs_SHAD-2PE
sce04141	pathway	Protein processing in endoplasmic reticulum -...	0.0140818	9	Pathway	4	YMD4537	SLAD-2PE_vs_SHAD-2PE
M00001	module	Glycolysis (Embden-Meyerhof pathway), glucose...	0.00208275	10	Module	1	YMD4537	SLAD-2PE_vs_SHAD-2PE
M00003	module	Gluconeogenesis, oxaloacetate => fructose-6P	0.00808225	11	Module	1	YMD4537	SLAD-2PE_vs_SHAD-2PE
M00072	module	N-glycosylation by oligosaccharyltransferase	0.0100821	12	Module	7	YMD4537	SLAD-2PE_vs_SHAD-2PE
M00074	module	N-glycan biosynthesis, high-mannose type	0.0190813	13	Module	15	YMD4537	SLAD-2PE_vs_SHAD-2PE
M00165	module	Reductive pentose phosphate cycle (Calvin cyc...	0.00908217	14	Module	1	YMD4537	SLAD-2PE_vs_SHAD-2PE
M00308	module	Semi-phosphorylative Entner-Doudoroff pathway...	0.0150817	15	Module	1	YMD4537	SLAD-2PE_vs_SHAD-2PE
M00344	module	Formaldehyde assimilation, xylulose monophosp...	0.00108283	16	Module	1	YMD4537	SLAD-2PE_vs_SHAD-2PE
M00552	module	D-galactonate degradation, De Ley-Doudoroff p...	0.00308266	17	Module	1	YMD4537	SLAD-2PE_vs_SHAD-2PE
1.2.1.12	enzyme	glyceraldehyde-3-phosphate dehydrogenase (pho...	0.0050825	18	Enzyme	1	YMD4537	SLAD-2PE_vs_SHAD-2PE
2.2.1.1	enzyme	transketolase	0.0170815	19	Enzyme	1	YMD4537	SLAD-2PE_vs_SHAD-2PE
2.3.2.23	enzyme	E2 ubiquitin-conjugating enzyme	0.0100821	20	Enzyme	4	YMD4537	SLAD-2PE_vs_SHAD-2PE
2.3.2.27	enzyme	RING-type E3 ubiquitin transferase	0.00408258	21	Enzyme	8	YMD4537	SLAD-2PE_vs_SHAD-2PE
2.3.2.32	enzyme	cullin-RING-type E3 NEDD8 transferase	0.0160816	22	Enzyme	4	YMD4537	SLAD-2PE_vs_SHAD-2PE
2.3.2.34	enzyme	E2 NEDD8-conjugating enzyme	0.00608241	23	Enzyme	4	YMD4537	SLAD-2PE_vs_SHAD-2PE
2.4.1.232	enzyme	initiation-specific alpha-1,6-mannosyltransfe...	0.0190813	24	Enzyme	15	YMD4537	SLAD-2PE_vs_SHAD-2PE
2.4.1.83	enzyme	dolichyl-phosphate beta-D-mannosyltransferase	0.011082	25	Enzyme	20	YMD4537	SLAD-2PE_vs_SHAD-2PE
2.4.99.18	enzyme	dolichyl-diphosphooligosaccharide---protein g...	0.00808225	26	Enzyme	7	YMD4537	SLAD-2PE_vs_SHAD-2PE
2.5.1.19	enzyme	3-phosphoshikimate 1-carboxyvinyltransferase	0.00808225	27	Enzyme	6	YMD4537	SLAD-2PE_vs_SHAD-2PE
2.5.1.54	enzyme	3-deoxy-7-phosphoheptulonate synthase	0.00408258	28	Enzyme	6	YMD4537	SLAD-2PE_vs_SHAD-2PE
2.7.1.1	enzyme	hexokinase	0.00308266	29	Enzyme	2	YMD4537	SLAD-2PE_vs_SHAD-2PE
2.7.1.105	enzyme	6-phosphofructo-2-kinase	0.00708233	30	Enzyme	1	YMD4537	SLAD-2PE_vs_SHAD-2PE
2.7.1.11	enzyme	6-phosphofructokinase	0.00808225	31	Enzyme	2	YMD4537	SLAD-2PE_vs_SHAD-2PE
2.7.1.12	enzyme	gluconokinase	0.0120819	32	Enzyme	1	YMD4537	SLAD-2PE_vs_SHAD-2PE
2.7.1.28	enzyme	triokinase	0.00408258	33	Enzyme	1	YMD4537	SLAD-2PE_vs_SHAD-2PE
2.7.1.29	enzyme	glycerone kinase	0.00608241	34	Enzyme	1	YMD4537	SLAD-2PE_vs_SHAD-2PE
2.7.1.40	enzyme	pyruvate kinase	0.0160816	35	Enzyme	2	YMD4537	SLAD-2PE_vs_SHAD-2PE
2.7.1.71	enzyme	shikimate kinase	0.00808225	36	Enzyme	17	YMD4537	SLAD-2PE_vs_SHAD-2PE
2.7.2.3	enzyme	phosphoglycerate kinase	0.0050825	37	Enzyme	1	YMD4537	SLAD-2PE_vs_SHAD-2PE
3.1.13.4	enzyme	poly(A)-specific ribonuclease	0.00608241	38	Enzyme	8	YMD4537	SLAD-2PE_vs_SHAD-2PE
3.1.3.11	enzyme	fructose-bisphosphatase	0.00208275	39	Enzyme	1	YMD4537	SLAD-2PE_vs_SHAD-2PE
3.1.3.46	enzyme	fructose-2,6-bisphosphate 2-phosphatase	0.00608241	40	Enzyme	23	YMD4537	SLAD-2PE_vs_SHAD-2PE
3.4.21.89	enzyme	signal peptidase I	0.0120819	41	Enzyme	11	YMD4537	SLAD-2PE_vs_SHAD-2PE
3.6.1.43	enzyme	dolichyldiphosphatase	0.0170815	42	Enzyme	21	YMD4537	SLAD-2PE_vs_SHAD-2PE
3.6.4.10	enzyme	non-chaperonin molecular chaperone ATPase	0.00808225	43	Enzyme	11	YMD4537	SLAD-2PE_vs_SHAD-2PE
4.1.2.13	enzyme	fructose-bisphosphate aldolase	8.29119e-05	44	Enzyme	1	YMD4537	SLAD-2PE_vs_SHAD-2PE
4.2.3.4	enzyme	3-dehydroquinate synthase	0.00908217	45	Enzyme	18	YMD4537	SLAD-2PE_vs_SHAD-2PE
4.2.3.5	enzyme	chorismate synthase	0.00908217	46	Enzyme	16	YMD4537	SLAD-2PE_vs_SHAD-2PE
4.6.1.15	enzyme	FAD-AMP lyase (cyclizing)	0.0050825	47	Enzyme	1	YMD4537	SLAD-2PE_vs_SHAD-2PE
5.3.1.9	enzyme	glucose-6-phosphate isomerase	0.0150817	48	Enzyme	10	YMD4537	SLAD-2PE_vs_SHAD-2PE
5.3.4.1	enzyme	protein disulfide-isomerase	0.0140818	49	Enzyme	4	YMD4537	SLAD-2PE_vs_SHAD-2PE
5.6.1.7	enzyme	chaperonin ATPase	0.00608241	50	Enzyme	8	YMD4537	SLAD-2PE_vs_SHAD-2PE
5.6.2.6	enzyme	RNA 3'-5' helicase	0.00608241	51	Enzyme	8	YMD4537	SLAD-2PE_vs_SHAD-2PE
6.2.1.45	enzyme	E1 ubiquitin-activating enzyme	0.00608241	52	Enzyme	4	YMD4537	SLAD-2PE_vs_SHAD-2PE
6.2.1.64	enzyme	E1 NEDD8-activating enzyme	0.00608241	53	Enzyme	4	YMD4537	SLAD-2PE_vs_SHAD-2PE
7.3.2.7	enzyme	arsenite-transporting ATPase	0.0120819	54	Enzyme	11	YMD4537	SLAD-2PE_vs_SHAD-2PE
R00299	reaction	ATP:D-glucose 6-phosphotransferase	0.011082	55	Reaction	2	YMD4537	SLAD-2PE_vs_SHAD-2PE
R00305	reaction	D-glucose:quinone 1-oxidoreductase	0.00708233	56	Reaction	1	YMD4537	SLAD-2PE_vs_SHAD-2PE
R00727	reaction	succinate:CoA ligase (IDP-forming)	0.0180814	57	Reaction	2	YMD4537	SLAD-2PE_vs_SHAD-2PE
R00760	reaction	ATP:D-fructose 6-phosphotransferase	0.0130818	58	Reaction	2	YMD4537	SLAD-2PE_vs_SHAD-2PE
R00762	reaction	D-fructose-1,6-bisphosphate 1-phosphohydrolas...	0.0050825	59	Reaction	1	YMD4537	SLAD-2PE_vs_SHAD-2PE
R00763	reaction	beta-D-fructose-2,6-bisphosphate 2-phosphohyd...	0.0150817	60	Reaction	23	YMD4537	SLAD-2PE_vs_SHAD-2PE
R00764	reaction	diphosphate:D-fructose-6-phosphate 1-phosphot...	0.00408258	61	Reaction	1	YMD4537	SLAD-2PE_vs_SHAD-2PE
R00771	reaction	D-glucose-6-phosphate aldose-ketose-isomerase	0.0190813	62	Reaction	10	YMD4537	SLAD-2PE_vs_SHAD-2PE
R00866	reaction	ATP:D-fructose 1-phosphotransferase	0.011082	63	Reaction	13	YMD4537	SLAD-2PE_vs_SHAD-2PE
R00877	reaction	D-mannose aldose-ketose-isomerase	0.0150817	64	Reaction	1	YMD4537	SLAD-2PE_vs_SHAD-2PE
R00878	reaction	alpha-D-glucose aldose-ketose-isomerase	0.0100821	65	Reaction	10	YMD4537	SLAD-2PE_vs_SHAD-2PE
R00883	reaction	GDP:D-mannose-1-phosphate guanylyltransferase	0.0170815	66	Reaction	1	YMD4537	SLAD-2PE_vs_SHAD-2PE
R00887	reaction	GDP-mannose + Mannan(n) <=> GDP + Mannan(n+1)	0.0130818	67	Reaction	27	YMD4537	SLAD-2PE_vs_SHAD-2PE
R00890	reaction	GDPmannose:mannan 1,4-beta-D-mannosyltransfer...	0.0130818	68	Reaction	28	YMD4537	SLAD-2PE_vs_SHAD-2PE
R00947	reaction	alpha-D-glucose-1-phosphate phosphohydrolase	0.0130818	69	Reaction	10	YMD4537	SLAD-2PE_vs_SHAD-2PE
R00949	reaction	ATP:D-glucose-1-phosphate 6-phosphotransferas...	0.0140818	70	Reaction	19	YMD4537	SLAD-2PE_vs_SHAD-2PE
R01009	reaction	GDPmannose:dolichyl-phosphate O-beta-D-mannos...	0.011082	71	Reaction	20	YMD4537	SLAD-2PE_vs_SHAD-2PE
R01011	reaction	ATP:glycerone phosphotransferase	0.00908217	72	Reaction	1	YMD4537	SLAD-2PE_vs_SHAD-2PE
R01015	reaction	D-glyceraldehyde-3-phosphate aldose-ketose-is...	0.0100821	73	Reaction	5	YMD4537	SLAD-2PE_vs_SHAD-2PE
R01016	reaction	glycerone-phosphate phosphate-lyase (methylgl...	0.0130818	74	Reaction	5	YMD4537	SLAD-2PE_vs_SHAD-2PE
R01059	reaction	ATP:D-glyceraldehyde 3-phosphotransferase	0.00608241	75	Reaction	1	YMD4537	SLAD-2PE_vs_SHAD-2PE
R01061	reaction	D-glyceraldehyde-3-phosphate:NAD+ oxidoreduct...	0.00608241	76	Reaction	1	YMD4537	SLAD-2PE_vs_SHAD-2PE
R01063	reaction	D-glyceraldehyde-3-phosphate:NADP+ oxidoreduc...	0.00708233	77	Reaction	1	YMD4537	SLAD-2PE_vs_SHAD-2PE
R01066	reaction	2-deoxy-D-ribose-5-phosphate acetaldehyde-lya...	0.00808225	78	Reaction	12	YMD4537	SLAD-2PE_vs_SHAD-2PE
R01067	reaction	D-fructose 6-phosphate:D-glyceraldehyde-3-pho...	0.0120819	79	Reaction	1	YMD4537	SLAD-2PE_vs_SHAD-2PE
R01068	reaction	D-fructose-1,6-bisphosphate D-glyceraldehyde-...	0.00108283	80	Reaction	1	YMD4537	SLAD-2PE_vs_SHAD-2PE
R01069	reaction	D-tagatose 1,6-bisphosphate D-glyceraldehyde-...	0.00308266	81	Reaction	5	YMD4537	SLAD-2PE_vs_SHAD-2PE
R01326	reaction	ATP:D-mannose 6-phosphotransferase	0.0120819	82	Reaction	2	YMD4537	SLAD-2PE_vs_SHAD-2PE
R01332	reaction	beta-D-mannan hydrolases	0.0190813	83	Reaction	28	YMD4537	SLAD-2PE_vs_SHAD-2PE
R01519	reaction	D-glucono-1,5-lactone lactonohydrolase	0.0190813	84	Reaction	14	YMD4537	SLAD-2PE_vs_SHAD-2PE
R01660	reaction	3-phospho-D-glyceroyl-phosphate:alpha-D-gluco...	0.0130818	85	Reaction	19	YMD4537	SLAD-2PE_vs_SHAD-2PE
R01662	reaction	3-phospho-D-glycerate 1,2-phosphomutase	0.00308266	86	Reaction	1	YMD4537	SLAD-2PE_vs_SHAD-2PE
R01714	reaction	5-O-(1-carboxyvinyl)-3-phosphoshikimate phosp...	0.0190813	87	Reaction	16	YMD4537	SLAD-2PE_vs_SHAD-2PE
R01741	reaction	D-gluconate:(acceptor) 2-oxidoreductase	0.0120819	88	Reaction	14	YMD4537	SLAD-2PE_vs_SHAD-2PE
R01786	reaction	ATP:alpha-D-glucose 6-phosphotransferase	0.0120819	89	Reaction	10	YMD4537	SLAD-2PE_vs_SHAD-2PE
R01788	reaction	alpha-D-glucose 6-phosphate phosphohydrolase	0.0130818	90	Reaction	10	YMD4537	SLAD-2PE_vs_SHAD-2PE
R01826	reaction	phosphoenolpyruvate:D-erythrose-4-phosphate C...	0.00208275	91	Reaction	6	YMD4537	SLAD-2PE_vs_SHAD-2PE
R01829	reaction	sedoheptulose 1,7-bisphosphate D-glyceraldehy...	8.29119e-05	92	Reaction	1	YMD4537	SLAD-2PE_vs_SHAD-2PE
R01845	reaction	sedoheptulose 1,7-bisphosphate 1-phosphohydro...	0.0140818	93	Reaction	1	YMD4537	SLAD-2PE_vs_SHAD-2PE
R02189	reaction	polyphosphate:D-glucose 6-phosphotransferase	0.0180814	94	Reaction	10	YMD4537	SLAD-2PE_vs_SHAD-2PE
R02262	reaction	L-fuculose-1-phosphate lactaldehyde-lyase	0.0050825	95	Reaction	5	YMD4537	SLAD-2PE_vs_SHAD-2PE
R02263	reaction	L-rhamnulose-1-phosphate lactaldehyde-lyase	0.0050825	96	Reaction	5	YMD4537	SLAD-2PE_vs_SHAD-2PE
R02412	reaction	ATP:shikimate 3-phosphotransferase	0.0050825	97	Reaction	17	YMD4537	SLAD-2PE_vs_SHAD-2PE
R02437	reaction	L-rhamnose ketol-isomerase	0.0050825	98	Reaction	26	YMD4537	SLAD-2PE_vs_SHAD-2PE
R02568	reaction	D-fructose 1-phosphate D-glyceraldehyde-3-pho...	0.00108283	99	Reaction	13	YMD4537	SLAD-2PE_vs_SHAD-2PE
R02739	reaction	alpha-D-glucose 6-phosphate ketol-isomerase	0.0100821	100	Reaction	10	YMD4537	SLAD-2PE_vs_SHAD-2PE
R02750	reaction	ATP:2-deoxy-D-ribose 5-phosphotransferase	0.0150817	101	Reaction	12	YMD4537	SLAD-2PE_vs_SHAD-2PE
R03083	reaction	2-dehydro-3-deoxy-D-arabino-heptonate 7-phosp...	0.0050825	102	Reaction	18	YMD4537	SLAD-2PE_vs_SHAD-2PE
R03163	reaction	L-fucose aldose-ketose-isomerase	0.00708233	103	Reaction	25	YMD4537	SLAD-2PE_vs_SHAD-2PE
R03239	reaction	ITP:D-tagatose 6-phosphate 1-phosphotransfera...	0.0100821	104	Reaction	2	YMD4537	SLAD-2PE_vs_SHAD-2PE
R03240	reaction	D-galactose 6-phosphate ketol-isomerase	0.0140818	105	Reaction	2	YMD4537	SLAD-2PE_vs_SHAD-2PE
R03460	reaction	phosphoenolpyruvate:3-phosphoshikimate 5-O-(1...	0.00208275	106	Reaction	6	YMD4537	SLAD-2PE_vs_SHAD-2PE
R03706	reaction	poly(beta-D-1,4-mannuronide) lyase	0.00408258	107	Reaction	3	YMD4537	SLAD-2PE_vs_SHAD-2PE
R05339	reaction	D-arabino-hex-3-ulose-6-phosphate isomerase	0.0050825	108	Reaction	24	YMD4537	SLAD-2PE_vs_SHAD-2PE
R05768	reaction	GDP-mannose:3-phosphoglycerate 3-a-D-mannosyl...	0.0150817	109	Reaction	9	YMD4537	SLAD-2PE_vs_SHAD-2PE
R05790	reaction	alpha-D-mannosyl-3-phosphoglycerate phosphohy...	0.0190813	110	Reaction	9	YMD4537	SLAD-2PE_vs_SHAD-2PE
R05816	reaction	(1->2)-(1->3)-alpha-D-mannan mannohydrolase	0.0190813	111	Reaction	27	YMD4537	SLAD-2PE_vs_SHAD-2PE
R05976	reaction	Protein asparagine + G00008 <=> Dolichyl diph...	0.0140818	112	Reaction	7	YMD4537	SLAD-2PE_vs_SHAD-2PE
R05983	reaction	UDP-N-acetyl-D-glucosamine + G00012 <=> UDP +...	0.0150817	113	Reaction	21	YMD4537	SLAD-2PE_vs_SHAD-2PE
R05985	reaction	UDP-N-acetyl-D-glucosamine + G00014 <=> UDP +...	0.0150817	114	Reaction	21	YMD4537	SLAD-2PE_vs_SHAD-2PE
R05986	reaction	UDP-N-acetyl-D-glucosamine + G00015 <=> UDP +...	0.0130818	115	Reaction	21	YMD4537	SLAD-2PE_vs_SHAD-2PE
R05987	reaction	UDP-N-acetyl-D-glucosamine + G00015 <=> UDP +...	0.0150817	116	Reaction	21	YMD4537	SLAD-2PE_vs_SHAD-2PE
R05988	reaction	GDP-L-fucose + G00015 <=> GDP + Core fucose	0.0150817	117	Reaction	21	YMD4537	SLAD-2PE_vs_SHAD-2PE
R05989	reaction	UDP-galactose:N-acetyl-beta-D-glucosaminylgly...	0.0150817	118	Reaction	21	YMD4537	SLAD-2PE_vs_SHAD-2PE
R05990	reaction	CMP-N-acetylneuraminate:beta-D-galactosyl 1,4...	0.0130818	119	Reaction	21	YMD4537	SLAD-2PE_vs_SHAD-2PE
R05991	reaction	UDP-N-acetyl-D-glucosamine + G00020 <=> UDP +...	0.0130818	120	Reaction	21	YMD4537	SLAD-2PE_vs_SHAD-2PE
R05992	reaction	UDP-N-acetyl-D-glucosamine + G00021 <=> UDP +...	0.0130818	121	Reaction	21	YMD4537	SLAD-2PE_vs_SHAD-2PE
R08575	reaction	sedoheptulose-7-phosphate:D-glyceraldehyde-3-...	0.00708233	122	Reaction	1	YMD4537	SLAD-2PE_vs_SHAD-2PE
R08599	reaction	GDP-D-mannose + G10694 <=> GDP + G01813	0.0190813	123	Reaction	15	YMD4537	SLAD-2PE_vs_SHAD-2PE
R08692	reaction	GDP-D-mannuronate:poly(beta-D-mannuronate) be...	0.0100821	124	Reaction	3	YMD4537	SLAD-2PE_vs_SHAD-2PE
R08693	reaction	poly(beta-D-mannuronate) C5-epimerase	0.00608241	125	Reaction	3	YMD4537	SLAD-2PE_vs_SHAD-2PE
R09030	reaction	D-allose-6-phosphate aldose-ketose-isomerase	0.00408258	126	Reaction	22	YMD4537	SLAD-2PE_vs_SHAD-2PE
R09031	reaction	D-Allulose 6-phosphate <=> D-Fructose 6-phosp...	0.00108283	127	Reaction	22	YMD4537	SLAD-2PE_vs_SHAD-2PE
R09085	reaction	ADP:D-glucose 6-phosphotransferase	0.0150817	128	Reaction	10	YMD4537	SLAD-2PE_vs_SHAD-2PE
R09666	reaction	GDP-mannose:D-glycerate 2-alpha-D-mannosyltra...	0.00908217	129	Reaction	9	YMD4537	SLAD-2PE_vs_SHAD-2PE
R10049	reaction	2-oxopropanal:D-fructose 1,6-bisphosphate gly...	0.00608241	130	Reaction	13	YMD4537	SLAD-2PE_vs_SHAD-2PE
R10050	reaction	2-oxopropanal:D-fructose 1-phosphate glyceron...	0.00408258	131	Reaction	13	YMD4537	SLAD-2PE_vs_SHAD-2PE
R11623	reaction	D-tagatose 6-phosphate 4-epimerase	0.00308266	132	Reaction	2	YMD4537	SLAD-2PE_vs_SHAD-2PE
R13199	reaction	alpha-D-glucose-6-phosphate aldose-ketose-iso...	0.00608241	133	Reaction	10	YMD4537	SLAD-2PE_vs_SHAD-2PE
R13203	reaction	ATP:D-fructose-phosphate 6-phosphotransferase	0.0160816	134	Reaction	13	YMD4537	SLAD-2PE_vs_SHAD-2PE
C00074	compound	Phosphoenolpyruvate	0.0150817	135	Compound	6	YMD4537	SLAD-2PE_vs_SHAD-2PE
C00081	compound	ITP	0.00808225	136	Compound	2	YMD4537	SLAD-2PE_vs_SHAD-2PE
C00085	compound	D-Fructose 6-phosphate	0.00108283	137	Compound	1	YMD4537	SLAD-2PE_vs_SHAD-2PE
C00104	compound	IDP	0.00808225	138	Compound	2	YMD4537	SLAD-2PE_vs_SHAD-2PE
C00111	compound	Glycerone phosphate	0.0190813	139	Compound	5	YMD4537	SLAD-2PE_vs_SHAD-2PE
C00236	compound	3-Phospho-D-glyceroyl phosphate	0.00208275	140	Compound	1	YMD4537	SLAD-2PE_vs_SHAD-2PE
C00257	compound	D-Gluconic acid	0.0160816	141	Compound	14	YMD4537	SLAD-2PE_vs_SHAD-2PE
C00267	compound	alpha-D-Glucose	0.0120819	142	Compound	10	YMD4537	SLAD-2PE_vs_SHAD-2PE
C00279	compound	D-Erythrose 4-phosphate	0.00108283	143	Compound	1	YMD4537	SLAD-2PE_vs_SHAD-2PE
C00354	compound	D-Fructose 1,6-bisphosphate	0.00408258	144	Compound	1	YMD4537	SLAD-2PE_vs_SHAD-2PE
C00404	compound	Polyphosphate	0.0140818	145	Compound	10	YMD4537	SLAD-2PE_vs_SHAD-2PE
C00447	compound	Sedoheptulose 1,7-bisphosphate	0.00108283	146	Compound	1	YMD4537	SLAD-2PE_vs_SHAD-2PE
C00464	compound	Mannan	0.0120819	147	Compound	27	YMD4537	SLAD-2PE_vs_SHAD-2PE
C00577	compound	D-Glyceraldehyde	0.0160816	148	Compound	13	YMD4537	SLAD-2PE_vs_SHAD-2PE
C00621	compound	Dolichyl diphosphate	0.0180814	149	Compound	7	YMD4537	SLAD-2PE_vs_SHAD-2PE
C00665	compound	beta-D-Fructose 2,6-bisphosphate	0.0150817	150	Compound	23	YMD4537	SLAD-2PE_vs_SHAD-2PE
C00668	compound	alpha-D-Glucose 6-phosphate	0.0120819	151	Compound	10	YMD4537	SLAD-2PE_vs_SHAD-2PE
C00673	compound	2-Deoxy-D-ribose 5-phosphate	0.0170815	152	Compound	12	YMD4537	SLAD-2PE_vs_SHAD-2PE
C00861	compound	L-Rhamnulose	0.011082	153	Compound	26	YMD4537	SLAD-2PE_vs_SHAD-2PE
C01019	compound	L-Fucose	0.0150817	154	Compound	25	YMD4537	SLAD-2PE_vs_SHAD-2PE
C01094	compound	D-Fructose 1-phosphate	8.29119e-05	155	Compound	13	YMD4537	SLAD-2PE_vs_SHAD-2PE
C01097	compound	D-Tagatose 6-phosphate	0.0140818	156	Compound	2	YMD4537	SLAD-2PE_vs_SHAD-2PE
C01099	compound	L-Fuculose 1-phosphate	0.011082	157	Compound	5	YMD4537	SLAD-2PE_vs_SHAD-2PE
C01131	compound	L-Rhamnulose 1-phosphate	0.011082	158	Compound	5	YMD4537	SLAD-2PE_vs_SHAD-2PE
C01231	compound	alpha-D-Glucose 1,6-bisphosphate	0.0100821	159	Compound	19	YMD4537	SLAD-2PE_vs_SHAD-2PE
C01269	compound	5-O-(1-Carboxyvinyl)-3-phosphoshikimate	0.00708233	160	Compound	16	YMD4537	SLAD-2PE_vs_SHAD-2PE
C01768	compound	(Alginate)n	0.0050825	161	Compound	3	YMD4537	SLAD-2PE_vs_SHAD-2PE
C01801	compound	Deoxyribose	0.0150817	162	Compound	12	YMD4537	SLAD-2PE_vs_SHAD-2PE
C02492	compound	1,4-beta-D-Mannan	0.0120819	163	Compound	28	YMD4537	SLAD-2PE_vs_SHAD-2PE
C03021	compound	Protein asparagine	0.0140818	164	Compound	7	YMD4537	SLAD-2PE_vs_SHAD-2PE
C03175	compound	Shikimate 3-phosphate	0.00408258	165	Compound	17	YMD4537	SLAD-2PE_vs_SHAD-2PE
C03785	compound	D-Tagatose 1,6-bisphosphate	0.0180814	166	Compound	5	YMD4537	SLAD-2PE_vs_SHAD-2PE
C03862	compound	Dolichyl phosphate D-mannose	0.0120819	167	Compound	20	YMD4537	SLAD-2PE_vs_SHAD-2PE
C04691	compound	2-Dehydro-3-deoxy-D-arabino-heptonate 7-phosp...	0.00308266	168	Compound	18	YMD4537	SLAD-2PE_vs_SHAD-2PE
C05144	compound	(beta-D-Mannuronate)n	0.00808225	169	Compound	3	YMD4537	SLAD-2PE_vs_SHAD-2PE
C05392	compound	Oligouronide with 4-deoxy-alpha-L-erythro-hex...	0.00408258	170	Compound	3	YMD4537	SLAD-2PE_vs_SHAD-2PE
C06019	compound	D-arabino-Hex-3-ulose 6-phosphate	0.0100821	171	Compound	24	YMD4537	SLAD-2PE_vs_SHAD-2PE
C06473	compound	2-Keto-D-gluconic acid	0.00708233	172	Compound	14	YMD4537	SLAD-2PE_vs_SHAD-2PE
C11516	compound	2-(alpha-D-Mannosyl)-3-phosphoglycerate	0.0120819	173	Compound	9	YMD4537	SLAD-2PE_vs_SHAD-2PE
C11544	compound	2-O-(alpha-D-Mannosyl)-D-glycerate	0.0120819	174	Compound	9	YMD4537	SLAD-2PE_vs_SHAD-2PE
C16848	compound	6-Deoxy-5-ketofructose 1-phosphate	0.0120819	175	Compound	13	YMD4537	SLAD-2PE_vs_SHAD-2PE
C18096	compound	D-Allulose 6-phosphate	0.00308266	176	Compound	22	YMD4537	SLAD-2PE_vs_SHAD-2PE
sce00010	pathway	Glycolysis / Gluconeogenesis - Saccharomyces ...	0.0330802	1	Pathway	3	YMD4537	SLAD-2PE_vs_SHAD
sce00030	pathway	Pentose phosphate pathway - Saccharomyces cer...	0.0290805	2	Pathway	1	YMD4537	SLAD-2PE_vs_SHAD
sce00510	pathway	N-Glycan biosynthesis - Saccharomyces cerevis...	0.0130818	3	Pathway	2	YMD4537	SLAD-2PE_vs_SHAD
sce00513	pathway	Various types of N-glycan biosynthesis - Sacc...	0.0180814	4	Pathway	2	YMD4537	SLAD-2PE_vs_SHAD
sce00740	pathway	Riboflavin metabolism - Saccharomyces cerevis...	0.0120819	5	Pathway	6	YMD4537	SLAD-2PE_vs_SHAD
sce03040	pathway	Spliceosome - Saccharomyces cerevisiae (buddi...	0.0310803	6	Pathway	8	YMD4537	SLAD-2PE_vs_SHAD
sce03060	pathway	Protein export - Saccharomyces cerevisiae (bu...	0.0130818	7	Pathway	11	YMD4537	SLAD-2PE_vs_SHAD
sce04120	pathway	Ubiquitin mediated proteolysis - Saccharomyce...	0.0160816	8	Pathway	8	YMD4537	SLAD-2PE_vs_SHAD
sce04141	pathway	Protein processing in endoplasmic reticulum -...	0.00908217	9	Pathway	8	YMD4537	SLAD-2PE_vs_SHAD
M00055	module	N-glycan precursor biosynthesis	0.0290805	10	Module	2	YMD4537	SLAD-2PE_vs_SHAD
M00072	module	N-glycosylation by oligosaccharyltransferase	0.011082	11	Module	2	YMD4537	SLAD-2PE_vs_SHAD
M00073	module	N-glycan precursor trimming	0.0190813	12	Module	2	YMD4537	SLAD-2PE_vs_SHAD
M00074	module	N-glycan biosynthesis, high-mannose type	0.0150817	13	Module	2	YMD4537	SLAD-2PE_vs_SHAD
M00344	module	Formaldehyde assimilation, xylulose monophosp...	0.0330802	14	Module	1	YMD4537	SLAD-2PE_vs_SHAD
M00855	module	Glycogen degradation, glycogen => glucose-6P	0.0180814	15	Module	3	YMD4537	SLAD-2PE_vs_SHAD
2.3.2.23	enzyme	E2 ubiquitin-conjugating enzyme	0.0140818	16	Enzyme	8	YMD4537	SLAD-2PE_vs_SHAD
2.3.2.27	enzyme	RING-type E3 ubiquitin transferase	0.0100821	17	Enzyme	8	YMD4537	SLAD-2PE_vs_SHAD
2.3.2.32	enzyme	cullin-RING-type E3 NEDD8 transferase	0.0260808	18	Enzyme	8	YMD4537	SLAD-2PE_vs_SHAD
2.3.2.34	enzyme	E2 NEDD8-conjugating enzyme	0.0160816	19	Enzyme	8	YMD4537	SLAD-2PE_vs_SHAD
2.4.1.1	enzyme	glycogen phosphorylase	0.0200813	20	Enzyme	3	YMD4537	SLAD-2PE_vs_SHAD
2.4.1.109	enzyme	dolichyl-phosphate-mannose---protein mannosyl...	0.0290805	21	Enzyme	4	YMD4537	SLAD-2PE_vs_SHAD
2.4.1.131	enzyme	GDP-Man:Man3GlcNAc2-PP-dolichol alpha-1,2-man...	0.0240809	22	Enzyme	2	YMD4537	SLAD-2PE_vs_SHAD
2.4.1.132	enzyme	GDP-Man:Man1GlcNAc2-PP-dolichol alpha-1,3-man...	0.0160816	23	Enzyme	2	YMD4537	SLAD-2PE_vs_SHAD
2.4.1.142	enzyme	chitobiosyldiphosphodolichol beta-mannosyltra...	0.0160816	24	Enzyme	2	YMD4537	SLAD-2PE_vs_SHAD
2.4.1.232	enzyme	initiation-specific alpha-1,6-mannosyltransfe...	0.0150817	25	Enzyme	2	YMD4537	SLAD-2PE_vs_SHAD
2.4.1.256	enzyme	dolichyl-P-Glc:Glc2Man9GlcNAc2-PP-dolichol al...	0.0290805	26	Enzyme	2	YMD4537	SLAD-2PE_vs_SHAD
2.4.1.257	enzyme	GDP-Man:Man2GlcNAc2-PP-dolichol alpha-1,6-man...	0.0240809	27	Enzyme	2	YMD4537	SLAD-2PE_vs_SHAD
2.4.1.258	enzyme	dolichyl-P-Man:Man5GlcNAc2-PP-dolichol alpha-...	0.0240809	28	Enzyme	2	YMD4537	SLAD-2PE_vs_SHAD
2.4.1.259	enzyme	dolichyl-P-Man:Man6GlcNAc2-PP-dolichol alpha-...	0.0240809	29	Enzyme	2	YMD4537	SLAD-2PE_vs_SHAD
2.4.1.260	enzyme	dolichyl-P-Man:Man7GlcNAc2-PP-dolichol alpha-...	0.0240809	30	Enzyme	2	YMD4537	SLAD-2PE_vs_SHAD
2.4.1.261	enzyme	dolichyl-P-Man:Man8GlcNAc2-PP-dolichol alpha-...	0.0240809	31	Enzyme	2	YMD4537	SLAD-2PE_vs_SHAD
2.4.1.265	enzyme	dolichyl-P-Glc:Glc1Man9GlcNAc2-PP-dolichol al...	0.0290805	32	Enzyme	2	YMD4537	SLAD-2PE_vs_SHAD
2.4.1.267	enzyme	dolichyl-P-Glc:Man9GlcNAc2-PP-dolichol alpha-...	0.0290805	33	Enzyme	2	YMD4537	SLAD-2PE_vs_SHAD
2.4.1.83	enzyme	dolichyl-phosphate beta-D-mannosyltransferase	0.0100821	34	Enzyme	4	YMD4537	SLAD-2PE_vs_SHAD
2.4.99.18	enzyme	dolichyl-diphosphooligosaccharide---protein g...	0.00808225	35	Enzyme	4	YMD4537	SLAD-2PE_vs_SHAD
2.5.1.54	enzyme	3-deoxy-7-phosphoheptulonate synthase	0.0330802	36	Enzyme	9	YMD4537	SLAD-2PE_vs_SHAD
2.7.1.1	enzyme	hexokinase	0.0310803	37	Enzyme	3	YMD4537	SLAD-2PE_vs_SHAD
2.7.1.15	enzyme	ribokinase	0.0270807	38	Enzyme	15	YMD4537	SLAD-2PE_vs_SHAD
2.7.1.26	enzyme	riboflavin kinase	0.023081	39	Enzyme	10	YMD4537	SLAD-2PE_vs_SHAD
2.7.1.28	enzyme	triokinase	0.0130818	40	Enzyme	1	YMD4537	SLAD-2PE_vs_SHAD
2.7.1.29	enzyme	glycerone kinase	0.0150817	41	Enzyme	1	YMD4537	SLAD-2PE_vs_SHAD
2.7.8.15	enzyme	UDP-N-acetylglucosamine---dolichyl-phosphate ...	0.0290805	42	Enzyme	2	YMD4537	SLAD-2PE_vs_SHAD
3.1.3.11	enzyme	fructose-bisphosphatase	0.0220811	43	Enzyme	1	YMD4537	SLAD-2PE_vs_SHAD
3.2.1.106	enzyme	mannosyl-oligosaccharide glucosidase	0.0330802	44	Enzyme	2	YMD4537	SLAD-2PE_vs_SHAD
3.2.1.113	enzyme	mannosyl-oligosaccharide 1,2-alpha-mannosidas...	0.0170815	45	Enzyme	2	YMD4537	SLAD-2PE_vs_SHAD
3.2.1.207	enzyme	mannosyl-oligosaccharide alpha-1,3-glucosidas...	0.0310803	46	Enzyme	2	YMD4537	SLAD-2PE_vs_SHAD
3.2.1.209	enzyme	endoplasmic reticulum Man9GlcNAc2 1,2-alpha-m...	0.0170815	47	Enzyme	2	YMD4537	SLAD-2PE_vs_SHAD
3.4.21.89	enzyme	signal peptidase I	0.0130818	48	Enzyme	11	YMD4537	SLAD-2PE_vs_SHAD
3.6.1.43	enzyme	dolichyldiphosphatase	0.0120819	49	Enzyme	4	YMD4537	SLAD-2PE_vs_SHAD
3.6.4.10	enzyme	non-chaperonin molecular chaperone ATPase	0.00708233	50	Enzyme	11	YMD4537	SLAD-2PE_vs_SHAD
4.1.2.13	enzyme	fructose-bisphosphate aldolase	0.0280806	51	Enzyme	1	YMD4537	SLAD-2PE_vs_SHAD
4.6.1.15	enzyme	FAD-AMP lyase (cyclizing)	0.0270807	52	Enzyme	1	YMD4537	SLAD-2PE_vs_SHAD
5.3.4.1	enzyme	protein disulfide-isomerase	0.00908217	53	Enzyme	8	YMD4537	SLAD-2PE_vs_SHAD
5.4.2.2	enzyme	phosphoglucomutase (alpha-D-glucose-1,6-bisph...	0.0250808	54	Enzyme	3	YMD4537	SLAD-2PE_vs_SHAD
6.2.1.45	enzyme	E1 ubiquitin-activating enzyme	0.0160816	55	Enzyme	8	YMD4537	SLAD-2PE_vs_SHAD
6.2.1.64	enzyme	E1 NEDD8-activating enzyme	0.0160816	56	Enzyme	8	YMD4537	SLAD-2PE_vs_SHAD
7.3.2.7	enzyme	arsenite-transporting ATPase	0.0130818	57	Enzyme	11	YMD4537	SLAD-2PE_vs_SHAD
R00287	reaction	UDP-glucose glucophosphohydrolase	0.0310803	58	Reaction	3	YMD4537	SLAD-2PE_vs_SHAD
R00299	reaction	ATP:D-glucose 6-phosphotransferase	0.0180814	59	Reaction	3	YMD4537	SLAD-2PE_vs_SHAD
R00305	reaction	D-glucose:quinone 1-oxidoreductase	0.011082	60	Reaction	1	YMD4537	SLAD-2PE_vs_SHAD
R00549	reaction	ATP:riboflavin 5'-phosphotransferase	0.0170815	61	Reaction	10	YMD4537	SLAD-2PE_vs_SHAD
R00550	reaction	D-glucose-1-phosphate:riboflavin 5'-phosphotr...	0.0170815	62	Reaction	10	YMD4537	SLAD-2PE_vs_SHAD
R00762	reaction	D-fructose-1,6-bisphosphate 1-phosphohydrolas...	0.0290805	63	Reaction	1	YMD4537	SLAD-2PE_vs_SHAD
R00764	reaction	diphosphate:D-fructose-6-phosphate 1-phosphot...	0.0300804	64	Reaction	1	YMD4537	SLAD-2PE_vs_SHAD
R00803	reaction	sucrose:phosphate alpha-D-glucosyltransferase	0.0130818	65	Reaction	7	YMD4537	SLAD-2PE_vs_SHAD
R00805	reaction	sucrose-6F-phosphate phosphohydrolase	0.0210812	66	Reaction	7	YMD4537	SLAD-2PE_vs_SHAD
R00866	reaction	ATP:D-fructose 1-phosphotransferase	0.0200813	67	Reaction	1	YMD4537	SLAD-2PE_vs_SHAD
R00872	reaction	D-fructose 2-phosphate phosphatase	0.0220811	68	Reaction	7	YMD4537	SLAD-2PE_vs_SHAD
R00877	reaction	D-mannose aldose-ketose-isomerase	0.0140818	69	Reaction	2	YMD4537	SLAD-2PE_vs_SHAD
R00878	reaction	alpha-D-glucose aldose-ketose-isomerase	0.0120819	70	Reaction	7	YMD4537	SLAD-2PE_vs_SHAD
R00887	reaction	GDP-mannose + Mannan(n) <=> GDP + Mannan(n+1)	0.0200813	71	Reaction	13	YMD4537	SLAD-2PE_vs_SHAD
R00890	reaction	GDPmannose:mannan 1,4-beta-D-mannosyltransfer...	0.0200813	72	Reaction	14	YMD4537	SLAD-2PE_vs_SHAD
R00947	reaction	alpha-D-glucose-1-phosphate phosphohydrolase	0.0160816	73	Reaction	3	YMD4537	SLAD-2PE_vs_SHAD
R00949	reaction	ATP:D-glucose-1-phosphate 6-phosphotransferas...	0.0200813	74	Reaction	3	YMD4537	SLAD-2PE_vs_SHAD
R00952	reaction	cellobiose:phosphate alpha-D-glucosyltransfer...	0.011082	75	Reaction	3	YMD4537	SLAD-2PE_vs_SHAD
R00959	reaction	alpha-D-glucose 1-phosphate 1,6-phosphomutase	0.0150817	76	Reaction	3	YMD4537	SLAD-2PE_vs_SHAD
R00960	reaction	D-glucose-1-phosphate:D-glucose-1-phosphate 6...	0.0220811	77	Reaction	3	YMD4537	SLAD-2PE_vs_SHAD
R01003	reaction	dolichyl-phosphate phosphohydrolase	0.0210812	78	Reaction	4	YMD4537	SLAD-2PE_vs_SHAD
R01004	reaction	dolichyl-diphosphate phosphohydrolase	0.0150817	79	Reaction	4	YMD4537	SLAD-2PE_vs_SHAD
R01006	reaction	dolichyl-beta-D-glucosyl-phosphate dolichylph...	0.0290805	80	Reaction	4	YMD4537	SLAD-2PE_vs_SHAD
R01009	reaction	GDPmannose:dolichyl-phosphate O-beta-D-mannos...	0.0140818	81	Reaction	4	YMD4537	SLAD-2PE_vs_SHAD
R01011	reaction	ATP:glycerone phosphotransferase	0.0210812	82	Reaction	1	YMD4537	SLAD-2PE_vs_SHAD
R01016	reaction	glycerone-phosphate phosphate-lyase (methylgl...	0.0270807	83	Reaction	1	YMD4537	SLAD-2PE_vs_SHAD
R01059	reaction	ATP:D-glyceraldehyde 3-phosphotransferase	0.0210812	84	Reaction	1	YMD4537	SLAD-2PE_vs_SHAD
R01068	reaction	D-fructose-1,6-bisphosphate D-glyceraldehyde-...	0.0240809	85	Reaction	1	YMD4537	SLAD-2PE_vs_SHAD
R01069	reaction	D-tagatose 1,6-bisphosphate D-glyceraldehyde-...	0.0250808	86	Reaction	1	YMD4537	SLAD-2PE_vs_SHAD
R01326	reaction	ATP:D-mannose 6-phosphotransferase	0.0210812	87	Reaction	3	YMD4537	SLAD-2PE_vs_SHAD
R01332	reaction	beta-D-mannan hydrolases	0.0190813	88	Reaction	14	YMD4537	SLAD-2PE_vs_SHAD
R01555	reaction	maltose:phosphate 1-beta-D-glucosyltransferas...	0.0130818	89	Reaction	5	YMD4537	SLAD-2PE_vs_SHAD
R01557	reaction	maltose alpha-D-glucosylmutase	0.0180814	90	Reaction	5	YMD4537	SLAD-2PE_vs_SHAD
R01660	reaction	3-phospho-D-glyceroyl-phosphate:alpha-D-gluco...	0.0190813	91	Reaction	3	YMD4537	SLAD-2PE_vs_SHAD
R01662	reaction	3-phospho-D-glycerate 1,2-phosphomutase	0.0180814	92	Reaction	3	YMD4537	SLAD-2PE_vs_SHAD
R01786	reaction	ATP:alpha-D-glucose 6-phosphotransferase	0.0250808	93	Reaction	3	YMD4537	SLAD-2PE_vs_SHAD
R01788	reaction	alpha-D-glucose 6-phosphate phosphohydrolase	0.0140818	94	Reaction	3	YMD4537	SLAD-2PE_vs_SHAD
R01823	reaction	sucrose:1,4-alpha-D-glucan 4-alpha-D-glucosyl...	0.0210812	95	Reaction	7	YMD4537	SLAD-2PE_vs_SHAD
R01824	reaction	maltodextrin 1-alpha-D-glucosylmutase	0.0260808	96	Reaction	5	YMD4537	SLAD-2PE_vs_SHAD
R01826	reaction	phosphoenolpyruvate:D-erythrose-4-phosphate C...	0.0150817	97	Reaction	9	YMD4537	SLAD-2PE_vs_SHAD
R01829	reaction	sedoheptulose 1,7-bisphosphate D-glyceraldehy...	0.00908217	98	Reaction	1	YMD4537	SLAD-2PE_vs_SHAD
R01845	reaction	sedoheptulose 1,7-bisphosphate 1-phosphohydro...	0.0280806	99	Reaction	1	YMD4537	SLAD-2PE_vs_SHAD
R02110	reaction	1,4-alpha-D-glucan:1,4-alpha-D-glucan 6-alpha...	0.0260808	100	Reaction	5	YMD4537	SLAD-2PE_vs_SHAD
R02111	reaction	1,4-alpha-D-glucan:orthophosphate alpha-D-glu...	0.0160816	101	Reaction	5	YMD4537	SLAD-2PE_vs_SHAD
R02112	reaction	1,4-alpha-D-glucan maltohydrolase	0.023081	102	Reaction	5	YMD4537	SLAD-2PE_vs_SHAD
R02120	reaction	sucrose:1,6-alpha-D-glucan 6-alpha-D-glucosyl...	0.023081	103	Reaction	7	YMD4537	SLAD-2PE_vs_SHAD
R02262	reaction	L-fuculose-1-phosphate lactaldehyde-lyase	0.023081	104	Reaction	1	YMD4537	SLAD-2PE_vs_SHAD
R02263	reaction	L-rhamnulose-1-phosphate lactaldehyde-lyase	0.0220811	105	Reaction	1	YMD4537	SLAD-2PE_vs_SHAD
R02421	reaction	ADP-glucose:1,4-alpha-D-glucan 4-alpha-D-gluc...	0.0180814	106	Reaction	5	YMD4537	SLAD-2PE_vs_SHAD
R02568	reaction	D-fructose 1-phosphate D-glyceraldehyde-3-pho...	0.0120819	107	Reaction	1	YMD4537	SLAD-2PE_vs_SHAD
R02727	reaction	alpha,alpha-trehalose:orthophosphate beta-D-g...	0.0130818	108	Reaction	5	YMD4537	SLAD-2PE_vs_SHAD
R02750	reaction	ATP:2-deoxy-D-ribose 5-phosphotransferase	0.0270807	109	Reaction	15	YMD4537	SLAD-2PE_vs_SHAD
R02778	reaction	trehalose-6-phosphate phosphohydrolase	0.0150817	110	Reaction	5	YMD4537	SLAD-2PE_vs_SHAD
R03083	reaction	2-dehydro-3-deoxy-D-arabino-heptonate 7-phosp...	0.0200813	111	Reaction	9	YMD4537	SLAD-2PE_vs_SHAD
R03122	reaction	cyclomaltodextrin dextrin-hydrolase (decycliz...	0.0310803	112	Reaction	5	YMD4537	SLAD-2PE_vs_SHAD
R04458	reaction	6,7-Dimethyl-8-(D-ribityl)lumazine <=> 7-Hydr...	0.0310803	113	Reaction	6	YMD4537	SLAD-2PE_vs_SHAD
R05196	reaction	1,4-alpha-D-glucan:1,4-alpha-D-glucan 4-alpha...	0.0240809	114	Reaction	5	YMD4537	SLAD-2PE_vs_SHAD
R05816	reaction	(1->2)-(1->3)-alpha-D-mannan mannohydrolase	0.0190813	115	Reaction	13	YMD4537	SLAD-2PE_vs_SHAD
R05972	reaction	GDP-D-mannose + N,N'-Chitobiosyldiphosphodoli...	0.0160816	116	Reaction	2	YMD4537	SLAD-2PE_vs_SHAD
R05973	reaction	GDP-D-mannose + G00003 <=> GDP + G00004	0.0160816	117	Reaction	2	YMD4537	SLAD-2PE_vs_SHAD
R05976	reaction	Protein asparagine + G00008 <=> Dolichyl diph...	0.0100821	118	Reaction	4	YMD4537	SLAD-2PE_vs_SHAD
R05983	reaction	UDP-N-acetyl-D-glucosamine + G00012 <=> UDP +...	0.0140818	119	Reaction	2	YMD4537	SLAD-2PE_vs_SHAD
R05985	reaction	UDP-N-acetyl-D-glucosamine + G00014 <=> UDP +...	0.0140818	120	Reaction	2	YMD4537	SLAD-2PE_vs_SHAD
R05986	reaction	UDP-N-acetyl-D-glucosamine + G00015 <=> UDP +...	0.0130818	121	Reaction	2	YMD4537	SLAD-2PE_vs_SHAD
R05987	reaction	UDP-N-acetyl-D-glucosamine + G00015 <=> UDP +...	0.0140818	122	Reaction	2	YMD4537	SLAD-2PE_vs_SHAD
R05988	reaction	GDP-L-fucose + G00015 <=> GDP + Core fucose	0.0140818	123	Reaction	2	YMD4537	SLAD-2PE_vs_SHAD
R05989	reaction	UDP-galactose:N-acetyl-beta-D-glucosaminylgly...	0.0140818	124	Reaction	2	YMD4537	SLAD-2PE_vs_SHAD
R05990	reaction	CMP-N-acetylneuraminate:beta-D-galactosyl 1,4...	0.0130818	125	Reaction	2	YMD4537	SLAD-2PE_vs_SHAD
R05991	reaction	UDP-N-acetyl-D-glucosamine + G00020 <=> UDP +...	0.0130818	126	Reaction	2	YMD4537	SLAD-2PE_vs_SHAD
R05992	reaction	UDP-N-acetyl-D-glucosamine + G00021 <=> UDP +...	0.0130818	127	Reaction	2	YMD4537	SLAD-2PE_vs_SHAD
R06016	reaction	UDP-D-xylose + G00015 <=> UDP + G00179	0.0180814	128	Reaction	2	YMD4537	SLAD-2PE_vs_SHAD
R06127	reaction	GDP-mannose:glycolipid 1,2-alpha-D-mannosyltr...	0.0240809	129	Reaction	2	YMD4537	SLAD-2PE_vs_SHAD
R06128	reaction	GDP-mannose:glycolipid 1,2-alpha-D-mannosyltr...	0.0240809	130	Reaction	2	YMD4537	SLAD-2PE_vs_SHAD
R06238	reaction	GDP-D-mannose:D-Man-alpha-(1->3)-D-Man-beta-(...	0.0240809	131	Reaction	2	YMD4537	SLAD-2PE_vs_SHAD
R06258	reaction	Dolichyl phosphate D-mannose + G00006 <=> Dol...	0.0240809	132	Reaction	2	YMD4537	SLAD-2PE_vs_SHAD
R06259	reaction	Dolichyl phosphate D-mannose + G10595 <=> Dol...	0.0240809	133	Reaction	2	YMD4537	SLAD-2PE_vs_SHAD
R06260	reaction	Dolichyl phosphate D-mannose + G10596 <=> Dol...	0.0240809	134	Reaction	2	YMD4537	SLAD-2PE_vs_SHAD
R06261	reaction	Dolichyl phosphate D-mannose + G10597 <=> Dol...	0.0240809	135	Reaction	2	YMD4537	SLAD-2PE_vs_SHAD
R06262	reaction	dolichyl beta-D-glucosyl phosphate:D-Man-alph...	0.0290805	136	Reaction	2	YMD4537	SLAD-2PE_vs_SHAD
R06263	reaction	dolichyl beta-D-glucosyl phosphate:D-Glc-alph...	0.0290805	137	Reaction	2	YMD4537	SLAD-2PE_vs_SHAD
R06264	reaction	dolichyl beta-D-glucosyl phosphate:D-Glc-alph...	0.0290805	138	Reaction	2	YMD4537	SLAD-2PE_vs_SHAD
R06722	reaction	alpha 1,2-mannosyloligosaccharide alpha-D-man...	0.0290805	139	Reaction	2	YMD4537	SLAD-2PE_vs_SHAD
R07306	reaction	GTP 8,9-hydrolase (phosphate-forming)	0.0300804	140	Reaction	6	YMD4537	SLAD-2PE_vs_SHAD
R08599	reaction	GDP-D-mannose + G10694 <=> GDP + G01813	0.0150817	141	Reaction	2	YMD4537	SLAD-2PE_vs_SHAD
R08946	reaction	ADP-glucose: D-glucose 1-alpha-D-glucosyltran...	0.0100821	142	Reaction	5	YMD4537	SLAD-2PE_vs_SHAD
R09085	reaction	ADP:D-glucose 6-phosphotransferase	0.0240809	143	Reaction	3	YMD4537	SLAD-2PE_vs_SHAD
R09318	reaction	GDP-L-fucose + G00179 <=> GDP + G13056	0.0180814	144	Reaction	2	YMD4537	SLAD-2PE_vs_SHAD
R09319	reaction	GDP-L-fucose + G00014 <=> GDP + G10770	0.0180814	145	Reaction	2	YMD4537	SLAD-2PE_vs_SHAD
R09320	reaction	UDP-D-galactose + G10770 <=> UDP + G13057	0.0180814	146	Reaction	2	YMD4537	SLAD-2PE_vs_SHAD
R09324	reaction	GDP-L-fucose + G13058 <=> GDP + G13059	0.0180814	147	Reaction	2	YMD4537	SLAD-2PE_vs_SHAD
R09945	reaction	ATP:alpha-maltose 1-phosphotransferase	0.0160816	148	Reaction	5	YMD4537	SLAD-2PE_vs_SHAD
R09994	reaction	alpha-maltose 1-phosphate:(1->4)-alpha-D-gluc...	0.0190813	149	Reaction	5	YMD4537	SLAD-2PE_vs_SHAD
R10049	reaction	2-oxopropanal:D-fructose 1,6-bisphosphate gly...	0.0190813	150	Reaction	1	YMD4537	SLAD-2PE_vs_SHAD
R10050	reaction	2-oxopropanal:D-fructose 1-phosphate glyceron...	0.0160816	151	Reaction	1	YMD4537	SLAD-2PE_vs_SHAD
R10486	reaction	maltose 6'-phosphate phosphohydrolase	0.0130818	152	Reaction	5	YMD4537	SLAD-2PE_vs_SHAD
R11225	reaction	dimethylallyl-phosphate:FMNH2 prenyltransfera...	0.0300804	153	Reaction	12	YMD4537	SLAD-2PE_vs_SHAD
R11256	reaction	4-alpha-D-[(1->4)-alpha-D-glucano]trehalose g...	0.0300804	154	Reaction	5	YMD4537	SLAD-2PE_vs_SHAD
R11260	reaction	Starch <=> Cyclomaltodextrin	0.0180814	155	Reaction	5	YMD4537	SLAD-2PE_vs_SHAD
R11261	reaction	Starch + n H2O <=> (n+1) Maltodextrin	0.0310803	156	Reaction	5	YMD4537	SLAD-2PE_vs_SHAD
R11262	reaction	maltodextrin maltohydrolase	0.0300804	157	Reaction	5	YMD4537	SLAD-2PE_vs_SHAD
R11318	reaction	GDP-L-fucose + G10770 <=> GDP + G05477	0.0180814	158	Reaction	2	YMD4537	SLAD-2PE_vs_SHAD
R11530	reaction	ADP-alpha-D-glucose:alpha-D-glucose-1-phospha...	0.0180814	159	Reaction	5	YMD4537	SLAD-2PE_vs_SHAD
R12479	reaction	G10694 + 3 H2O <=> G00012 + 3 D-Mannose	0.0290805	160	Reaction	2	YMD4537	SLAD-2PE_vs_SHAD
R12896	reaction	prenyl diphosphate diphosphate phosphohydrola...	0.0270807	161	Reaction	12	YMD4537	SLAD-2PE_vs_SHAD
C00089	compound	Sucrose	0.0250808	162	Compound	7	YMD4537	SLAD-2PE_vs_SHAD
C00095	compound	D-Fructose	0.0220811	163	Compound	7	YMD4537	SLAD-2PE_vs_SHAD
C00103	compound	D-Glucose 1-phosphate	0.0270807	164	Compound	3	YMD4537	SLAD-2PE_vs_SHAD
C00110	compound	Dolichyl phosphate	0.0160816	165	Compound	4	YMD4537	SLAD-2PE_vs_SHAD
C00111	compound	Glycerone phosphate	0.0310803	166	Compound	1	YMD4537	SLAD-2PE_vs_SHAD
C00159	compound	D-Mannose	0.0120819	167	Compound	2	YMD4537	SLAD-2PE_vs_SHAD
C00185	compound	Cellobiose	0.0270807	168	Compound	3	YMD4537	SLAD-2PE_vs_SHAD
C00208	compound	Maltose	0.0130818	169	Compound	5	YMD4537	SLAD-2PE_vs_SHAD
C00236	compound	3-Phospho-D-glyceroyl phosphate	0.0120819	170	Compound	3	YMD4537	SLAD-2PE_vs_SHAD
C00255	compound	Riboflavin	0.0130818	171	Compound	10	YMD4537	SLAD-2PE_vs_SHAD
C00267	compound	alpha-D-Glucose	0.0170815	172	Compound	3	YMD4537	SLAD-2PE_vs_SHAD
C00279	compound	D-Erythrose 4-phosphate	0.0190813	173	Compound	9	YMD4537	SLAD-2PE_vs_SHAD
C00354	compound	D-Fructose 1,6-bisphosphate	0.0220811	174	Compound	1	YMD4537	SLAD-2PE_vs_SHAD
C00369	compound	Starch	0.0200813	175	Compound	5	YMD4537	SLAD-2PE_vs_SHAD
C00372	compound	Dextran	0.0270807	176	Compound	7	YMD4537	SLAD-2PE_vs_SHAD
C00447	compound	Sedoheptulose 1,7-bisphosphate	0.0140818	177	Compound	1	YMD4537	SLAD-2PE_vs_SHAD
C00464	compound	Mannan	0.0130818	178	Compound	13	YMD4537	SLAD-2PE_vs_SHAD
C00498	compound	ADP-glucose	0.0170815	179	Compound	5	YMD4537	SLAD-2PE_vs_SHAD
C00621	compound	Dolichyl diphosphate	0.0140818	180	Compound	4	YMD4537	SLAD-2PE_vs_SHAD
C00663	compound	beta-D-Glucose 1-phosphate	0.0200813	181	Compound	5	YMD4537	SLAD-2PE_vs_SHAD
C00668	compound	alpha-D-Glucose 6-phosphate	0.0240809	182	Compound	3	YMD4537	SLAD-2PE_vs_SHAD
C00718	compound	Amylose	0.0170815	183	Compound	5	YMD4537	SLAD-2PE_vs_SHAD
C00973	compound	Cyclomaltodextrin	0.0290805	184	Compound	5	YMD4537	SLAD-2PE_vs_SHAD
C01083	compound	alpha,alpha-Trehalose	0.0200813	185	Compound	5	YMD4537	SLAD-2PE_vs_SHAD
C01094	compound	D-Fructose 1-phosphate	0.00608241	186	Compound	1	YMD4537	SLAD-2PE_vs_SHAD
C01099	compound	L-Fuculose 1-phosphate	0.0310803	187	Compound	1	YMD4537	SLAD-2PE_vs_SHAD
C01131	compound	L-Rhamnulose 1-phosphate	0.0300804	188	Compound	1	YMD4537	SLAD-2PE_vs_SHAD
C01231	compound	alpha-D-Glucose 1,6-bisphosphate	0.0100821	189	Compound	3	YMD4537	SLAD-2PE_vs_SHAD
C01801	compound	Deoxyribose	0.0270807	190	Compound	15	YMD4537	SLAD-2PE_vs_SHAD
C01935	compound	Maltodextrin	0.0240809	191	Compound	5	YMD4537	SLAD-2PE_vs_SHAD
C02492	compound	1,4-beta-D-Mannan	0.0130818	192	Compound	14	YMD4537	SLAD-2PE_vs_SHAD
C02995	compound	Maltose 6'-phosphate	0.0320803	193	Compound	5	YMD4537	SLAD-2PE_vs_SHAD
C03021	compound	Protein asparagine	0.0100821	194	Compound	4	YMD4537	SLAD-2PE_vs_SHAD
C03267	compound	beta-D-Fructose 2-phosphate	0.0270807	195	Compound	7	YMD4537	SLAD-2PE_vs_SHAD
C03862	compound	Dolichyl phosphate D-mannose	0.0140818	196	Compound	4	YMD4537	SLAD-2PE_vs_SHAD
C04691	compound	2-Dehydro-3-deoxy-D-arabino-heptonate 7-phosp...	0.0190813	197	Compound	9	YMD4537	SLAD-2PE_vs_SHAD
C05995	compound	7-Hydroxy-6-methyl-8-ribityllumazine	0.0310803	198	Compound	6	YMD4537	SLAD-2PE_vs_SHAD
C06400	compound	1-alpha-D-[(1->4)-alpha-D-Glucosyl](n-1)-alph...	0.0290805	199	Compound	5	YMD4537	SLAD-2PE_vs_SHAD
C16848	compound	6-Deoxy-5-ketofructose 1-phosphate	0.0320803	200	Compound	1	YMD4537	SLAD-2PE_vs_SHAD
C20237	compound	alpha-Maltose 1-phosphate	0.0140818	201	Compound	5	YMD4537	SLAD-2PE_vs_SHAD
C21214	compound	Dimethylallyl phosphate	0.0220811	202	Compound	12	YMD4537	SLAD-2PE_vs_SHAD
C21215	compound	Prenylated FMNH2	0.0300804	203	Compound	12	YMD4537	SLAD-2PE_vs_SHAD
sce00190	pathway	Oxidative phosphorylation - Saccharomyces cer...	0.0440793	1	Pathway	15	YMD4537	SLAD_vs_SHAD
sce00400	pathway	Phenylalanine, tyrosine and tryptophan biosyn...	0.0240809	2	Pathway	4	YMD4537	SLAD_vs_SHAD
sce00500	pathway	Starch and sucrose metabolism - Saccharomyces...	0.0360799	3	Pathway	2	YMD4537	SLAD_vs_SHAD
sce00510	pathway	N-Glycan biosynthesis - Saccharomyces cerevis...	0.0290805	4	Pathway	1	YMD4537	SLAD_vs_SHAD
sce00620	pathway	Pyruvate metabolism - Saccharomyces cerevisia...	0.0200813	5	Pathway	13	YMD4537	SLAD_vs_SHAD
sce00740	pathway	Riboflavin metabolism - Saccharomyces cerevis...	0.00908217	6	Pathway	8	YMD4537	SLAD_vs_SHAD
sce00999	pathway	Biosynthesis of various plant secondary metab...	0.0400796	7	Pathway	5	YMD4537	SLAD_vs_SHAD
sce03060	pathway	Protein export - Saccharomyces cerevisiae (bu...	0.0180814	8	Pathway	10	YMD4537	SLAD_vs_SHAD
sce04141	pathway	Protein processing in endoplasmic reticulum -...	0.0260808	9	Pathway	3	YMD4537	SLAD_vs_SHAD
M00022	module	Shikimate pathway, phosphoenolpyruvate + eryt...	0.0170815	10	Module	5	YMD4537	SLAD_vs_SHAD
M00072	module	N-glycosylation by oligosaccharyltransferase	0.0300804	11	Module	1	YMD4537	SLAD_vs_SHAD
M00073	module	N-glycan precursor trimming	0.0340801	12	Module	3	YMD4537	SLAD_vs_SHAD
M00074	module	N-glycan biosynthesis, high-mannose type	0.0260808	13	Module	3	YMD4537	SLAD_vs_SHAD
M00565	module	Trehalose biosynthesis, D-glucose 1P => treha...	0.0370798	14	Module	7	YMD4537	SLAD_vs_SHAD
M00855	module	Glycogen degradation, glycogen => glucose-6P	0.0270807	15	Module	7	YMD4537	SLAD_vs_SHAD
1.1.1.25	enzyme	shikimate dehydrogenase (NADP+)	0.0300804	16	Enzyme	5	YMD4537	SLAD_vs_SHAD
2.3.2.23	enzyme	E2 ubiquitin-conjugating enzyme	0.0370798	17	Enzyme	3	YMD4537	SLAD_vs_SHAD
2.3.2.27	enzyme	RING-type E3 ubiquitin transferase	0.0450792	18	Enzyme	3	YMD4537	SLAD_vs_SHAD
2.4.1.1	enzyme	glycogen phosphorylase	0.0250808	19	Enzyme	7	YMD4537	SLAD_vs_SHAD
2.4.1.232	enzyme	initiation-specific alpha-1,6-mannosyltransfe...	0.0260808	20	Enzyme	3	YMD4537	SLAD_vs_SHAD
2.4.1.25	enzyme	4-alpha-glucanotransferase	0.0290805	21	Enzyme	7	YMD4537	SLAD_vs_SHAD
2.4.99.18	enzyme	dolichyl-diphosphooligosaccharide---protein g...	0.0280806	22	Enzyme	1	YMD4537	SLAD_vs_SHAD
2.5.1.19	enzyme	3-phosphoshikimate 1-carboxyvinyltransferase	0.00908217	23	Enzyme	5	YMD4537	SLAD_vs_SHAD
2.5.1.54	enzyme	3-deoxy-7-phosphoheptulonate synthase	0.0130818	24	Enzyme	5	YMD4537	SLAD_vs_SHAD
2.5.1.9	enzyme	riboflavin synthase	0.0360799	25	Enzyme	8	YMD4537	SLAD_vs_SHAD
2.6.1.28	enzyme	tryptophan---phenylpyruvate transaminase	0.0320803	26	Enzyme	4	YMD4537	SLAD_vs_SHAD
2.7.1.40	enzyme	pyruvate kinase	0.0250808	27	Enzyme	13	YMD4537	SLAD_vs_SHAD
2.7.1.71	enzyme	shikimate kinase	0.00908217	28	Enzyme	5	YMD4537	SLAD_vs_SHAD
3.1.3.12	enzyme	trehalose-phosphatase	0.0220811	29	Enzyme	7	YMD4537	SLAD_vs_SHAD
3.2.1.10	enzyme	oligo-1,6-glucosidase	0.0370798	30	Enzyme	2	YMD4537	SLAD_vs_SHAD
3.2.1.113	enzyme	mannosyl-oligosaccharide 1,2-alpha-mannosidas...	0.0330802	31	Enzyme	3	YMD4537	SLAD_vs_SHAD
3.2.1.207	enzyme	mannosyl-oligosaccharide alpha-1,3-glucosidas...	0.0400796	32	Enzyme	3	YMD4537	SLAD_vs_SHAD
3.2.1.209	enzyme	endoplasmic reticulum Man9GlcNAc2 1,2-alpha-m...	0.0330802	33	Enzyme	3	YMD4537	SLAD_vs_SHAD
3.2.1.26	enzyme	beta-fructofuranosidase	0.0360799	34	Enzyme	2	YMD4537	SLAD_vs_SHAD
3.2.1.3	enzyme	glucan 1,4-alpha-glucosidase	0.0400796	35	Enzyme	7	YMD4537	SLAD_vs_SHAD
3.2.1.33	enzyme	amylo-alpha-1,6-glucosidase	0.0260808	36	Enzyme	7	YMD4537	SLAD_vs_SHAD
3.4.21.89	enzyme	signal peptidase I	0.0180814	37	Enzyme	10	YMD4537	SLAD_vs_SHAD
3.6.1.11	enzyme	exopolyphosphatase	0.03508	38	Enzyme	14	YMD4537	SLAD_vs_SHAD
3.6.1.43	enzyme	dolichyldiphosphatase	0.0280806	39	Enzyme	1	YMD4537	SLAD_vs_SHAD
3.6.4.10	enzyme	non-chaperonin molecular chaperone ATPase	0.0210812	40	Enzyme	10	YMD4537	SLAD_vs_SHAD
3.6.5.4	enzyme	signal-recognition-particle GTPase	0.0440793	41	Enzyme	10	YMD4537	SLAD_vs_SHAD
4.2.1.10	enzyme	3-dehydroquinate dehydratase	0.0200813	42	Enzyme	5	YMD4537	SLAD_vs_SHAD
4.2.1.96	enzyme	4a-hydroxytetrahydrobiopterin dehydratase	0.0300804	43	Enzyme	4	YMD4537	SLAD_vs_SHAD
4.2.3.4	enzyme	3-dehydroquinate synthase	0.0100821	44	Enzyme	5	YMD4537	SLAD_vs_SHAD
5.3.4.1	enzyme	protein disulfide-isomerase	0.0260808	45	Enzyme	3	YMD4537	SLAD_vs_SHAD
7.1.2.1	enzyme	P-type H+-exporting transporter	0.0440793	46	Enzyme	15	YMD4537	SLAD_vs_SHAD
7.3.2.7	enzyme	arsenite-transporting ATPase	0.0180814	47	Enzyme	10	YMD4537	SLAD_vs_SHAD
R00010	reaction	alpha,alpha-trehalose glucohydrolase	0.0430793	48	Reaction	7	YMD4537	SLAD_vs_SHAD
R00028	reaction	maltose glucohydrolase	0.0360799	49	Reaction	7	YMD4537	SLAD_vs_SHAD
R00066	reaction	6,7-dimethyl-8-(1-D-ribityl)lumazine:6,7-dime...	0.0400796	50	Reaction	8	YMD4537	SLAD_vs_SHAD
R00287	reaction	UDP-glucose glucophosphohydrolase	0.0300804	51	Reaction	2	YMD4537	SLAD_vs_SHAD
R00303	reaction	D-glucose-6-phosphate phosphohydrolase	0.0220811	52	Reaction	2	YMD4537	SLAD_vs_SHAD
R00306	reaction	cellobiose glucohydrolase	0.0390797	53	Reaction	9	YMD4537	SLAD_vs_SHAD
R00550	reaction	D-glucose-1-phosphate:riboflavin 5'-phosphotr...	0.0180814	54	Reaction	8	YMD4537	SLAD_vs_SHAD
R00801	reaction	sucrose glucohydrolase	0.03508	55	Reaction	2	YMD4537	SLAD_vs_SHAD
R00803	reaction	sucrose:phosphate alpha-D-glucosyltransferase	0.0190813	56	Reaction	2	YMD4537	SLAD_vs_SHAD
R00805	reaction	sucrose-6F-phosphate phosphohydrolase	0.0270807	57	Reaction	2	YMD4537	SLAD_vs_SHAD
R00807	reaction	sucrose:(acceptor) 3-oxidoreductase	0.0130818	58	Reaction	2	YMD4537	SLAD_vs_SHAD
R00877	reaction	D-mannose aldose-ketose-isomerase	0.0430793	59	Reaction	2	YMD4537	SLAD_vs_SHAD
R00878	reaction	alpha-D-glucose aldose-ketose-isomerase	0.0310803	60	Reaction	2	YMD4537	SLAD_vs_SHAD
R00947	reaction	alpha-D-glucose-1-phosphate phosphohydrolase	0.0280806	61	Reaction	2	YMD4537	SLAD_vs_SHAD
R00951	reaction	ADP-glucose glucose-1-phosphohydrolase	0.0370798	62	Reaction	7	YMD4537	SLAD_vs_SHAD
R00952	reaction	cellobiose:phosphate alpha-D-glucosyltransfer...	0.0150817	63	Reaction	9	YMD4537	SLAD_vs_SHAD
R00954	reaction	GTP:alpha-D-glucose-1-phosphate guanylyltrans...	0.0310803	64	Reaction	2	YMD4537	SLAD_vs_SHAD
R00959	reaction	alpha-D-glucose 1-phosphate 1,6-phosphomutase	0.0370798	65	Reaction	2	YMD4537	SLAD_vs_SHAD
R00960	reaction	D-glucose-1-phosphate:D-glucose-1-phosphate 6...	0.0330802	66	Reaction	2	YMD4537	SLAD_vs_SHAD
R01003	reaction	dolichyl-phosphate phosphohydrolase	0.0360799	67	Reaction	1	YMD4537	SLAD_vs_SHAD
R01004	reaction	dolichyl-diphosphate phosphohydrolase	0.0330802	68	Reaction	1	YMD4537	SLAD_vs_SHAD
R01006	reaction	dolichyl-beta-D-glucosyl-phosphate dolichylph...	0.0320803	69	Reaction	1	YMD4537	SLAD_vs_SHAD
R01101	reaction	melibiose galactohydrolase	0.0190813	70	Reaction	11	YMD4537	SLAD_vs_SHAD
R01103	reaction	raffinose galactohydrolase	0.0280806	71	Reaction	2	YMD4537	SLAD_vs_SHAD
R01555	reaction	maltose:phosphate 1-beta-D-glucosyltransferas...	0.0180814	72	Reaction	7	YMD4537	SLAD_vs_SHAD
R01557	reaction	maltose alpha-D-glucosylmutase	0.0210812	73	Reaction	7	YMD4537	SLAD_vs_SHAD
R01660	reaction	3-phospho-D-glyceroyl-phosphate:alpha-D-gluco...	0.0400796	74	Reaction	2	YMD4537	SLAD_vs_SHAD
R01678	reaction	lactose galactohydrolase	0.0300804	75	Reaction	2	YMD4537	SLAD_vs_SHAD
R01718	reaction	isomaltose 6-alpha-D-glucanohydrolase	0.0430793	76	Reaction	2	YMD4537	SLAD_vs_SHAD
R01788	reaction	alpha-D-glucose 6-phosphate phosphohydrolase	0.0270807	77	Reaction	2	YMD4537	SLAD_vs_SHAD
R01790	reaction	1,4-alpha-D-glucan glucohydrolase	0.0410795	78	Reaction	7	YMD4537	SLAD_vs_SHAD
R01793	reaction	5,6,7,8-tetrahydrobiopterin:NAD+ oxidoreducta...	0.00908217	79	Reaction	4	YMD4537	SLAD_vs_SHAD
R01794	reaction	5,6,7,8-tetrahydrobiopterin:NADP+ oxidoreduct...	0.0180814	80	Reaction	4	YMD4537	SLAD_vs_SHAD
R01795	reaction	L-phenylalanine,tetrahydrobiopterin:oxygen ox...	0.0210812	81	Reaction	4	YMD4537	SLAD_vs_SHAD
R01812	reaction	5,6,7,8-tetrahydrobiopterin:NADP+ oxidoreduct...	0.0330802	82	Reaction	4	YMD4537	SLAD_vs_SHAD
R01813	reaction	tetrahydrobiopterin:NADP+ oxidoreductase	0.0300804	83	Reaction	4	YMD4537	SLAD_vs_SHAD
R01814	reaction	L-tryptophan,tetrahydrobiopterin:oxygen oxido...	0.0210812	84	Reaction	4	YMD4537	SLAD_vs_SHAD
R01815	reaction	L-tyrosine,tetrahydrobiopterin:oxygen oxidore...	0.0340801	85	Reaction	4	YMD4537	SLAD_vs_SHAD
R01823	reaction	sucrose:1,4-alpha-D-glucan 4-alpha-D-glucosyl...	0.0200813	86	Reaction	2	YMD4537	SLAD_vs_SHAD
R01824	reaction	maltodextrin 1-alpha-D-glucosylmutase	0.0180814	87	Reaction	7	YMD4537	SLAD_vs_SHAD
R01826	reaction	phosphoenolpyruvate:D-erythrose-4-phosphate C...	0.0360799	88	Reaction	5	YMD4537	SLAD_vs_SHAD
R01856	reaction	dGTP triphosphohydrolase	0.0320803	89	Reaction	6	YMD4537	SLAD_vs_SHAD
R01858	reaction	dGTP:pyruvate 2-O-phosphotransferase	0.0430793	90	Reaction	5	YMD4537	SLAD_vs_SHAD
R02020	reaction	2'-deoxyguanosine 5'-triphosphate:oxydized-th...	0.0270807	91	Reaction	6	YMD4537	SLAD_vs_SHAD
R02110	reaction	1,4-alpha-D-glucan:1,4-alpha-D-glucan 6-alpha...	0.0210812	92	Reaction	7	YMD4537	SLAD_vs_SHAD
R02111	reaction	1,4-alpha-D-glucan:orthophosphate alpha-D-glu...	0.0210812	93	Reaction	7	YMD4537	SLAD_vs_SHAD
R02112	reaction	1,4-alpha-D-glucan maltohydrolase	0.0210812	94	Reaction	7	YMD4537	SLAD_vs_SHAD
R02120	reaction	sucrose:1,6-alpha-D-glucan 6-alpha-D-glucosyl...	0.023081	95	Reaction	2	YMD4537	SLAD_vs_SHAD
R02189	reaction	polyphosphate:D-glucose 6-phosphotransferase	0.0370798	96	Reaction	2	YMD4537	SLAD_vs_SHAD
R02410	reaction	raffinose fructohydrolase	0.0260808	97	Reaction	2	YMD4537	SLAD_vs_SHAD
R02727	reaction	alpha,alpha-trehalose:orthophosphate beta-D-g...	0.0170815	98	Reaction	7	YMD4537	SLAD_vs_SHAD
R02778	reaction	trehalose-6-phosphate phosphohydrolase	0.0210812	99	Reaction	7	YMD4537	SLAD_vs_SHAD
R02886	reaction	1,4-(1,3;1,4)-beta-D-glucan 4-glucanohydrolas...	0.0330802	100	Reaction	9	YMD4537	SLAD_vs_SHAD
R02887	reaction	1,4-beta-D-glucan glucohydrolase	0.0380798	101	Reaction	9	YMD4537	SLAD_vs_SHAD
R02890	reaction	GDPglucose:1,4-beta-D-glucan 4-beta-D-glucosy...	0.0270807	102	Reaction	9	YMD4537	SLAD_vs_SHAD
R03083	reaction	2-dehydro-3-deoxy-D-arabino-heptonate 7-phosp...	0.0210812	103	Reaction	5	YMD4537	SLAD_vs_SHAD
R03084	reaction	3-dehydroquinate hydro-lyase	0.03508	104	Reaction	5	YMD4537	SLAD_vs_SHAD
R03122	reaction	cyclomaltodextrin dextrin-hydrolase (decycliz...	0.0200813	105	Reaction	7	YMD4537	SLAD_vs_SHAD
R03460	reaction	phosphoenolpyruvate:3-phosphoshikimate 5-O-(1...	0.0340801	106	Reaction	5	YMD4537	SLAD_vs_SHAD
R03635	reaction	stachyose fructohydrolase	0.0400796	107	Reaction	2	YMD4537	SLAD_vs_SHAD
R04194	reaction	sucrose:2,1-beta-D-fructan 1-beta-D-fructosyl...	0.03508	108	Reaction	2	YMD4537	SLAD_vs_SHAD
R04286	reaction	2-amino-4-hydroxy-6-(erythro-1,2,3-trihydroxy...	0.0220811	109	Reaction	6	YMD4537	SLAD_vs_SHAD
R04458	reaction	6,7-Dimethyl-8-(D-ribityl)lumazine <=> 7-Hydr...	0.023081	110	Reaction	8	YMD4537	SLAD_vs_SHAD
R04734	reaction	4a-hydroxytetrahydrobiopterin hydro-lyase	0.0120819	111	Reaction	4	YMD4537	SLAD_vs_SHAD
R05140	reaction	sucrose:2,6-beta-D-fructan 6-beta-D-fructosyl...	0.0380798	112	Reaction	2	YMD4537	SLAD_vs_SHAD
R05196	reaction	1,4-alpha-D-glucan:1,4-alpha-D-glucan 4-alpha...	0.023081	113	Reaction	7	YMD4537	SLAD_vs_SHAD
R05549	reaction	D-Gal alpha 1->6D-Gal alpha 1->6D-Glucose + H...	0.0310803	114	Reaction	11	YMD4537	SLAD_vs_SHAD
R05976	reaction	Protein asparagine + G00008 <=> Dolichyl diph...	0.0280806	115	Reaction	1	YMD4537	SLAD_vs_SHAD
R05983	reaction	UDP-N-acetyl-D-glucosamine + G00012 <=> UDP +...	0.0390797	116	Reaction	1	YMD4537	SLAD_vs_SHAD
R05985	reaction	UDP-N-acetyl-D-glucosamine + G00014 <=> UDP +...	0.0390797	117	Reaction	1	YMD4537	SLAD_vs_SHAD
R05986	reaction	UDP-N-acetyl-D-glucosamine + G00015 <=> UDP +...	0.0290805	118	Reaction	1	YMD4537	SLAD_vs_SHAD
R05987	reaction	UDP-N-acetyl-D-glucosamine + G00015 <=> UDP +...	0.0390797	119	Reaction	1	YMD4537	SLAD_vs_SHAD
R05988	reaction	GDP-L-fucose + G00015 <=> GDP + Core fucose	0.0390797	120	Reaction	1	YMD4537	SLAD_vs_SHAD
R05989	reaction	UDP-galactose:N-acetyl-beta-D-glucosaminylgly...	0.0390797	121	Reaction	1	YMD4537	SLAD_vs_SHAD
R05990	reaction	CMP-N-acetylneuraminate:beta-D-galactosyl 1,4...	0.0290805	122	Reaction	1	YMD4537	SLAD_vs_SHAD
R05991	reaction	UDP-N-acetyl-D-glucosamine + G00020 <=> UDP +...	0.0290805	123	Reaction	1	YMD4537	SLAD_vs_SHAD
R05992	reaction	UDP-N-acetyl-D-glucosamine + G00021 <=> UDP +...	0.0290805	124	Reaction	1	YMD4537	SLAD_vs_SHAD
R07211	reaction	L-phenylalanine,tetrahydrobiopterin:oxygen ox...	0.0210812	125	Reaction	4	YMD4537	SLAD_vs_SHAD
R07212	reaction	L-tyrosine,tetrahydrobiopterin:oxygen oxidore...	0.0200813	126	Reaction	4	YMD4537	SLAD_vs_SHAD
R07213	reaction	L-tryptophan,tetrahydrobiopterin:oxygen oxido...	0.0150817	127	Reaction	4	YMD4537	SLAD_vs_SHAD
R07306	reaction	GTP 8,9-hydrolase (phosphate-forming)	0.0270807	128	Reaction	17	YMD4537	SLAD_vs_SHAD
R07476	reaction	(2R)-O-phospho-3-sulfolactate sulfo-lyase	0.0310803	129	Reaction	5	YMD4537	SLAD_vs_SHAD
R08208	reaction	tetrahydrobiopterin:NADP+ oxidoreductase (6-p...	0.0120819	130	Reaction	6	YMD4537	SLAD_vs_SHAD
R08599	reaction	GDP-D-mannose + G10694 <=> GDP + G01813	0.0260808	131	Reaction	3	YMD4537	SLAD_vs_SHAD
R08946	reaction	ADP-glucose: D-glucose 1-alpha-D-glucosyltran...	0.0290805	132	Reaction	7	YMD4537	SLAD_vs_SHAD
R08996	reaction	dimethylallyl-diphosphate:umbelliferone 6-dim...	0.0420794	133	Reaction	18	YMD4537	SLAD_vs_SHAD
R09000	reaction	Umbelliferone + Dimethylallyl diphosphate <=>...	0.0380798	134	Reaction	18	YMD4537	SLAD_vs_SHAD
R09994	reaction	alpha-maltose 1-phosphate:(1->4)-alpha-D-gluc...	0.0280806	135	Reaction	7	YMD4537	SLAD_vs_SHAD
R10049	reaction	2-oxopropanal:D-fructose 1,6-bisphosphate gly...	0.0390797	136	Reaction	12	YMD4537	SLAD_vs_SHAD
R10050	reaction	2-oxopropanal:D-fructose 1-phosphate glyceron...	0.0100821	137	Reaction	12	YMD4537	SLAD_vs_SHAD
R10486	reaction	maltose 6'-phosphate phosphohydrolase	0.0210812	138	Reaction	7	YMD4537	SLAD_vs_SHAD
R11256	reaction	4-alpha-D-[(1->4)-alpha-D-glucano]trehalose g...	0.0210812	139	Reaction	7	YMD4537	SLAD_vs_SHAD
R11260	reaction	Starch <=> Cyclomaltodextrin	0.0100821	140	Reaction	7	YMD4537	SLAD_vs_SHAD
R11261	reaction	Starch + n H2O <=> (n+1) Maltodextrin	0.0240809	141	Reaction	7	YMD4537	SLAD_vs_SHAD
R11262	reaction	maltodextrin maltohydrolase	0.023081	142	Reaction	7	YMD4537	SLAD_vs_SHAD
R11307	reaction	Cellulose + H2O <=> Cellulose + Cellodextrin	0.0400796	143	Reaction	9	YMD4537	SLAD_vs_SHAD
R11308	reaction	Cellodextrin <=> Cellobiose	0.0290805	144	Reaction	9	YMD4537	SLAD_vs_SHAD
R11309	reaction	Dextran <=> Isomaltose	0.0300804	145	Reaction	2	YMD4537	SLAD_vs_SHAD
R11310	reaction	beta-D-glucose 1,6-phosphomutase	0.0410795	146	Reaction	7	YMD4537	SLAD_vs_SHAD
R11633	reaction	GTP:formate 2'-oxidoreductase	0.0160816	147	Reaction	6	YMD4537	SLAD_vs_SHAD
R11764	reaction	tetrahydrobiopterin:NADP+ oxidoreductase [6-(...	0.0280806	148	Reaction	4	YMD4537	SLAD_vs_SHAD
R11765	reaction	tetrahydrobiopterin:NADP+ oxidoreductase (7,8...	0.0200813	149	Reaction	4	YMD4537	SLAD_vs_SHAD
R11767	reaction	Dihydrobiopterin <=> 7,8-Dihydrobiopterin	0.0180814	150	Reaction	4	YMD4537	SLAD_vs_SHAD
R12413	reaction	L-Tryptophan + L-Phenylalanine <=> Cyclo(L-Tr...	0.0430793	151	Reaction	4	YMD4537	SLAD_vs_SHAD
R12886	reaction	3,5-Dehydroshikimate <=> Gallate	0.0150817	152	Reaction	16	YMD4537	SLAD_vs_SHAD
R12957	reaction	L-Tryptophan <=> 3-(Aminomethyl)indole	0.0390797	153	Reaction	4	YMD4537	SLAD_vs_SHAD
C00074	compound	Phosphoenolpyruvate	0.0390797	154	Compound	5	YMD4537	SLAD_vs_SHAD
C00078	compound	L-Tryptophan	0.0220811	155	Compound	4	YMD4537	SLAD_vs_SHAD
C00089	compound	Sucrose	0.0190813	156	Compound	2	YMD4537	SLAD_vs_SHAD
C00095	compound	D-Fructose	0.0240809	157	Compound	2	YMD4537	SLAD_vs_SHAD
C00103	compound	D-Glucose 1-phosphate	0.0320803	158	Compound	2	YMD4537	SLAD_vs_SHAD
C00110	compound	Dolichyl phosphate	0.0320803	159	Compound	1	YMD4537	SLAD_vs_SHAD
C00185	compound	Cellobiose	0.023081	160	Compound	9	YMD4537	SLAD_vs_SHAD
C00208	compound	Maltose	0.0190813	161	Compound	7	YMD4537	SLAD_vs_SHAD
C00235	compound	Dimethylallyl diphosphate	0.0420794	162	Compound	18	YMD4537	SLAD_vs_SHAD
C00243	compound	Lactose	0.03508	163	Compound	2	YMD4537	SLAD_vs_SHAD
C00252	compound	Isomaltose	0.0380798	164	Compound	2	YMD4537	SLAD_vs_SHAD
C00255	compound	Riboflavin	0.00708233	165	Compound	8	YMD4537	SLAD_vs_SHAD
C00267	compound	alpha-D-Glucose	0.0190813	166	Compound	2	YMD4537	SLAD_vs_SHAD
C00268	compound	Dihydrobiopterin	0.0130818	167	Compound	4	YMD4537	SLAD_vs_SHAD
C00272	compound	Tetrahydrobiopterin	0.0140818	168	Compound	4	YMD4537	SLAD_vs_SHAD
C00286	compound	dGTP	0.0440793	169	Compound	6	YMD4537	SLAD_vs_SHAD
C00369	compound	Starch	0.0160816	170	Compound	7	YMD4537	SLAD_vs_SHAD
C00372	compound	Dextran	0.0270807	171	Compound	2	YMD4537	SLAD_vs_SHAD
C00404	compound	Polyphosphate	0.0210812	172	Compound	14	YMD4537	SLAD_vs_SHAD
C00492	compound	Raffinose	0.0310803	173	Compound	2	YMD4537	SLAD_vs_SHAD
C00498	compound	ADP-glucose	0.0410795	174	Compound	7	YMD4537	SLAD_vs_SHAD
C00536	compound	Triphosphate	0.0270807	175	Compound	6	YMD4537	SLAD_vs_SHAD
C00621	compound	Dolichyl diphosphate	0.0310803	176	Compound	1	YMD4537	SLAD_vs_SHAD
C00663	compound	beta-D-Glucose 1-phosphate	0.023081	177	Compound	7	YMD4537	SLAD_vs_SHAD
C00668	compound	alpha-D-Glucose 6-phosphate	0.0380798	178	Compound	2	YMD4537	SLAD_vs_SHAD
C00718	compound	Amylose	0.0220811	179	Compound	7	YMD4537	SLAD_vs_SHAD
C00721	compound	Dextrin	0.0310803	180	Compound	7	YMD4537	SLAD_vs_SHAD
C00760	compound	Cellulose	0.03508	181	Compound	9	YMD4537	SLAD_vs_SHAD
C00944	compound	3-Dehydroquinate	0.0430793	182	Compound	5	YMD4537	SLAD_vs_SHAD
C00973	compound	Cyclomaltodextrin	0.0150817	183	Compound	7	YMD4537	SLAD_vs_SHAD
C01083	compound	alpha,alpha-Trehalose	0.0240809	184	Compound	7	YMD4537	SLAD_vs_SHAD
C01094	compound	D-Fructose 1-phosphate	0.0210812	185	Compound	12	YMD4537	SLAD_vs_SHAD
C01231	compound	alpha-D-Glucose 1,6-bisphosphate	0.0310803	186	Compound	2	YMD4537	SLAD_vs_SHAD
C01424	compound	Gallate	0.0390797	187	Compound	16	YMD4537	SLAD_vs_SHAD
C01898	compound	Cellodextrin	0.0330802	188	Compound	9	YMD4537	SLAD_vs_SHAD
C01935	compound	Maltodextrin	0.0170815	189	Compound	7	YMD4537	SLAD_vs_SHAD
C02953	compound	7,8-Dihydrobiopterin	0.0260808	190	Compound	4	YMD4537	SLAD_vs_SHAD
C02995	compound	Maltose 6'-phosphate	0.0430793	191	Compound	7	YMD4537	SLAD_vs_SHAD
C03021	compound	Protein asparagine	0.0280806	192	Compound	1	YMD4537	SLAD_vs_SHAD
C03175	compound	Shikimate 3-phosphate	0.0390797	193	Compound	5	YMD4537	SLAD_vs_SHAD
C03323	compound	(2,1-beta-D-Fructosyl)n	0.03508	194	Compound	2	YMD4537	SLAD_vs_SHAD
C03684	compound	6-Pyruvoyltetrahydropterin	0.0340801	195	Compound	6	YMD4537	SLAD_vs_SHAD
C04332	compound	6,7-Dimethyl-8-(D-ribityl)lumazine	0.0310803	196	Compound	8	YMD4537	SLAD_vs_SHAD
C04691	compound	2-Dehydro-3-deoxy-D-arabino-heptonate 7-phosp...	0.0260808	197	Compound	5	YMD4537	SLAD_vs_SHAD
C05402	compound	Melibiose	0.011082	198	Compound	11	YMD4537	SLAD_vs_SHAD
C05404	compound	D-Gal alpha 1->6D-Gal alpha 1->6D-Glucose	0.0310803	199	Compound	11	YMD4537	SLAD_vs_SHAD
C05731	compound	3-Ketosucrose	0.0130818	200	Compound	2	YMD4537	SLAD_vs_SHAD
C05995	compound	7-Hydroxy-6-methyl-8-ribityllumazine	0.023081	201	Compound	8	YMD4537	SLAD_vs_SHAD
C06215	compound	Levan	0.0440793	202	Compound	2	YMD4537	SLAD_vs_SHAD
C06400	compound	1-alpha-D-[(1->4)-alpha-D-Glucosyl](n-1)-alph...	0.0190813	203	Compound	7	YMD4537	SLAD_vs_SHAD
C15522	compound	4a-Hydroxytetrahydrobiopterin	0.0170815	204	Compound	4	YMD4537	SLAD_vs_SHAD
C15563	compound	2-Amino-5-formylamino-6-(5-phospho-D-ribosyla...	0.0440793	205	Compound	17	YMD4537	SLAD_vs_SHAD
C16848	compound	6-Deoxy-5-ketofructose 1-phosphate	0.0170815	206	Compound	12	YMD4537	SLAD_vs_SHAD
C20237	compound	alpha-Maltose 1-phosphate	0.0430793	207	Compound	7	YMD4537	SLAD_vs_SHAD
C21640	compound	6-(1'-Hydroxy-2'-oxopropyl)-tetrahydropterin	0.0420794	208	Compound	4	YMD4537	SLAD_vs_SHAD
C22438	compound	3,5-Dehydroshikimate	0.0220811	209	Compound	16	YMD4537	SLAD_vs_SHAD
sce00010	pathway	Glycolysis / Gluconeogenesis - Saccharomyces ...	0.0050825	1	Pathway	2	YMD4544	SHAD_vs_SHAD-2PE
sce00053	pathway	Ascorbate and aldarate metabolism - Saccharom...	0.0100821	2	Pathway	3	YMD4544	SHAD_vs_SHAD-2PE
sce03018	pathway	RNA degradation - Saccharomyces cerevisiae (b...	0.0140818	3	Pathway	13	YMD4544	SHAD_vs_SHAD-2PE
M00001	module	Glycolysis (Embden-Meyerhof pathway), glucose...	0.00608241	4	Module	2	YMD4544	SHAD_vs_SHAD-2PE
M00002	module	Glycolysis, core module involving three-carbo...	0.00908217	5	Module	2	YMD4544	SHAD_vs_SHAD-2PE
M00003	module	Gluconeogenesis, oxaloacetate => fructose-6P	0.0100821	6	Module	2	YMD4544	SHAD_vs_SHAD-2PE
M00004	module	Pentose phosphate pathway (Pentose phosphate ...	0.011082	7	Module	2	YMD4544	SHAD_vs_SHAD-2PE
M00006	module	Pentose phosphate pathway, oxidative phase, g...	0.0120819	8	Module	4	YMD4544	SHAD_vs_SHAD-2PE
M00007	module	Pentose phosphate pathway, non-oxidative phas...	0.0140818	9	Module	2	YMD4544	SHAD_vs_SHAD-2PE
M00008	module	Entner-Doudoroff pathway, glucose-6P => glyce...	0.0120819	10	Module	4	YMD4544	SHAD_vs_SHAD-2PE
M00088	module	Ketone body biosynthesis, acetyl-CoA => aceto...	0.0130818	11	Module	8	YMD4544	SHAD_vs_SHAD-2PE
M00095	module	C5 isoprenoid biosynthesis, mevalonate pathwa...	0.00408258	12	Module	8	YMD4544	SHAD_vs_SHAD-2PE
M00165	module	Reductive pentose phosphate cycle (Calvin cyc...	0.00308266	13	Module	2	YMD4544	SHAD_vs_SHAD-2PE
M00308	module	Semi-phosphorylative Entner-Doudoroff pathway...	0.0050825	14	Module	2	YMD4544	SHAD_vs_SHAD-2PE
M00345	module	Formaldehyde assimilation, ribulose monophosp...	0.0160816	15	Module	2	YMD4544	SHAD_vs_SHAD-2PE
M00375	module	Hydroxypropionate-hydroxybutylate cycle	0.0160816	16	Module	8	YMD4544	SHAD_vs_SHAD-2PE
M00552	module	D-galactonate degradation, De Ley-Doudoroff p...	0.00908217	17	Module	2	YMD4544	SHAD_vs_SHAD-2PE
M00849	module	C5 isoprenoid biosynthesis, mevalonate pathwa...	8.29119e-05	18	Module	8	YMD4544	SHAD_vs_SHAD-2PE
1.1.1.1	enzyme	alcohol dehydrogenase	0.0120819	19	Enzyme	1	YMD4544	SHAD_vs_SHAD-2PE
1.1.1.116	enzyme	D-arabinose 1-dehydrogenase (NAD+)	0.00908217	20	Enzyme	3	YMD4544	SHAD_vs_SHAD-2PE
1.1.1.117	enzyme	D-arabinose 1-dehydrogenase [NAD(P)+]	0.0120819	21	Enzyme	3	YMD4544	SHAD_vs_SHAD-2PE
1.1.1.2	enzyme	alcohol dehydrogenase (NADP+)	0.011082	22	Enzyme	9	YMD4544	SHAD_vs_SHAD-2PE
1.1.1.34	enzyme	hydroxymethylglutaryl-CoA reductase (NADPH)	0.00108283	23	Enzyme	8	YMD4544	SHAD_vs_SHAD-2PE
1.2.1.12	enzyme	glyceraldehyde-3-phosphate dehydrogenase (pho...	0.00408258	24	Enzyme	2	YMD4544	SHAD_vs_SHAD-2PE
2.2.1.1	enzyme	transketolase	0.0120819	25	Enzyme	2	YMD4544	SHAD_vs_SHAD-2PE
2.2.1.2	enzyme	transaldolase	0.0160816	26	Enzyme	2	YMD4544	SHAD_vs_SHAD-2PE
2.3.1.9	enzyme	acetyl-CoA C-acetyltransferase	0.00808225	27	Enzyme	8	YMD4544	SHAD_vs_SHAD-2PE
2.3.3.10	enzyme	hydroxymethylglutaryl-CoA synthase	0.0130818	28	Enzyme	8	YMD4544	SHAD_vs_SHAD-2PE
2.7.1.11	enzyme	6-phosphofructokinase	0.0150817	29	Enzyme	6	YMD4544	SHAD_vs_SHAD-2PE
2.7.1.12	enzyme	gluconokinase	0.00808225	30	Enzyme	4	YMD4544	SHAD_vs_SHAD-2PE
2.7.1.15	enzyme	ribokinase	0.0150817	31	Enzyme	6	YMD4544	SHAD_vs_SHAD-2PE
2.7.1.36	enzyme	mevalonate kinase	0.00208275	32	Enzyme	8	YMD4544	SHAD_vs_SHAD-2PE
2.7.1.78	enzyme	polynucleotide 5'-hydroxyl-kinase	0.0130818	33	Enzyme	6	YMD4544	SHAD_vs_SHAD-2PE
2.7.11.11	enzyme	cAMP-dependent protein kinase	0.0140818	34	Enzyme	6	YMD4544	SHAD_vs_SHAD-2PE
2.7.11.13	enzyme	protein kinase C	0.0160816	35	Enzyme	6	YMD4544	SHAD_vs_SHAD-2PE
2.7.11.21	enzyme	polo kinase	0.0140818	36	Enzyme	6	YMD4544	SHAD_vs_SHAD-2PE
2.7.11.23	enzyme	[RNA-polymerase]-subunit kinase	0.0150817	37	Enzyme	6	YMD4544	SHAD_vs_SHAD-2PE
2.7.11.25	enzyme	mitogen-activated protein kinase kinase kinas...	0.0140818	38	Enzyme	6	YMD4544	SHAD_vs_SHAD-2PE
2.7.12.1	enzyme	dual-specificity kinase	0.0140818	39	Enzyme	6	YMD4544	SHAD_vs_SHAD-2PE
2.7.12.2	enzyme	mitogen-activated protein kinase kinase	0.0140818	40	Enzyme	6	YMD4544	SHAD_vs_SHAD-2PE
2.7.2.3	enzyme	phosphoglycerate kinase	0.00708233	41	Enzyme	2	YMD4544	SHAD_vs_SHAD-2PE
2.7.4.2	enzyme	phosphomevalonate kinase	0.00208275	42	Enzyme	8	YMD4544	SHAD_vs_SHAD-2PE
3.1.1.31	enzyme	6-phosphogluconolactonase	0.00908217	43	Enzyme	4	YMD4544	SHAD_vs_SHAD-2PE
3.1.13.4	enzyme	poly(A)-specific ribonuclease	0.0140818	44	Enzyme	13	YMD4544	SHAD_vs_SHAD-2PE
3.1.3.11	enzyme	fructose-bisphosphatase	0.0120819	45	Enzyme	2	YMD4544	SHAD_vs_SHAD-2PE
4.1.1.33	enzyme	diphosphomevalonate decarboxylase	0.00408258	46	Enzyme	8	YMD4544	SHAD_vs_SHAD-2PE
4.1.2.13	enzyme	fructose-bisphosphate aldolase	0.0050825	47	Enzyme	2	YMD4544	SHAD_vs_SHAD-2PE
5.1.3.1	enzyme	ribulose-phosphate 3-epimerase	0.0050825	48	Enzyme	2	YMD4544	SHAD_vs_SHAD-2PE
5.3.1.1	enzyme	triose-phosphate isomerase	0.0120819	49	Enzyme	2	YMD4544	SHAD_vs_SHAD-2PE
5.3.1.6	enzyme	ribose-5-phosphate isomerase	0.0160816	50	Enzyme	2	YMD4544	SHAD_vs_SHAD-2PE
5.3.3.2	enzyme	isopentenyl-diphosphate Delta-isomerase	0.011082	51	Enzyme	8	YMD4544	SHAD_vs_SHAD-2PE
5.6.1.7	enzyme	chaperonin ATPase	0.0140818	52	Enzyme	13	YMD4544	SHAD_vs_SHAD-2PE
R00024	reaction	3-phospho-D-glycerate carboxy-lyase (dimerizi...	8.29119e-05	53	Reaction	2	YMD4544	SHAD_vs_SHAD-2PE
R00104	reaction	ATP:NAD+ 2'-phosphotransferase	0.00208275	54	Reaction	6	YMD4544	SHAD_vs_SHAD-2PE
R00315	reaction	ATP:acetate phosphotransferase	0.00708233	55	Reaction	6	YMD4544	SHAD_vs_SHAD-2PE
R00518	reaction	ATP:formate phosphotransferase	0.0150817	56	Reaction	6	YMD4544	SHAD_vs_SHAD-2PE
R00549	reaction	ATP:riboflavin 5'-phosphotransferase	0.0150817	57	Reaction	6	YMD4544	SHAD_vs_SHAD-2PE
R00616	reaction	ATP:thiamine-diphosphate phosphotransferase	0.0140818	58	Reaction	6	YMD4544	SHAD_vs_SHAD-2PE
R00711	reaction	acetaldehyde:NADP+ oxidoreductase	0.011082	59	Reaction	9	YMD4544	SHAD_vs_SHAD-2PE
R00746	reaction	ethanol:NADP+ oxidoreductase	0.00708233	60	Reaction	9	YMD4544	SHAD_vs_SHAD-2PE
R00754	reaction	ethanol:NAD+ oxidoreductase	8.29119e-05	61	Reaction	9	YMD4544	SHAD_vs_SHAD-2PE
R00756	reaction	ATP:D-fructose-6-phosphate 1-phosphotransfera...	0.0120819	62	Reaction	6	YMD4544	SHAD_vs_SHAD-2PE
R00760	reaction	ATP:D-fructose 6-phosphotransferase	0.0130818	63	Reaction	6	YMD4544	SHAD_vs_SHAD-2PE
R00866	reaction	ATP:D-fructose 1-phosphotransferase	0.0100821	64	Reaction	6	YMD4544	SHAD_vs_SHAD-2PE
R01015	reaction	D-glyceraldehyde-3-phosphate aldose-ketose-is...	0.00908217	65	Reaction	2	YMD4544	SHAD_vs_SHAD-2PE
R01051	reaction	ATP:D-ribose 5-phosphotransferase	0.0160816	66	Reaction	6	YMD4544	SHAD_vs_SHAD-2PE
R01056	reaction	D-ribose-5-phosphate aldose-ketose-isomerase	0.0130818	67	Reaction	2	YMD4544	SHAD_vs_SHAD-2PE
R01058	reaction	D-glyceraldehyde 3-phosphate:NADP+ oxidoreduc...	8.29119e-05	68	Reaction	2	YMD4544	SHAD_vs_SHAD-2PE
R01059	reaction	ATP:D-glyceraldehyde 3-phosphotransferase	0.0130818	69	Reaction	2	YMD4544	SHAD_vs_SHAD-2PE
R01061	reaction	D-glyceraldehyde-3-phosphate:NAD+ oxidoreduct...	0.0130818	70	Reaction	2	YMD4544	SHAD_vs_SHAD-2PE
R01064	reaction	2-dehydro-3-deoxy-6-phospho-D-galactonate D-g...	0.0140818	71	Reaction	2	YMD4544	SHAD_vs_SHAD-2PE
R01066	reaction	2-deoxy-D-ribose-5-phosphate acetaldehyde-lya...	0.0130818	72	Reaction	2	YMD4544	SHAD_vs_SHAD-2PE
R01067	reaction	D-fructose 6-phosphate:D-glyceraldehyde-3-pho...	0.00708233	73	Reaction	2	YMD4544	SHAD_vs_SHAD-2PE
R01068	reaction	D-fructose-1,6-bisphosphate D-glyceraldehyde-...	0.0100821	74	Reaction	2	YMD4544	SHAD_vs_SHAD-2PE
R01069	reaction	D-tagatose 1,6-bisphosphate D-glyceraldehyde-...	0.0120819	75	Reaction	2	YMD4544	SHAD_vs_SHAD-2PE
R01092	reaction	ATP:alpha-D-galactose 1-phosphotransferase	0.0120819	76	Reaction	6	YMD4544	SHAD_vs_SHAD-2PE
R01121	reaction	ATP:(R)-5-diphosphomevalonate carboxy-lyase (...	0.0050825	77	Reaction	8	YMD4544	SHAD_vs_SHAD-2PE
R01201	reaction	ATP:N-acetyl-D-glucosamine 6-phosphotransfera...	0.011082	78	Reaction	6	YMD4544	SHAD_vs_SHAD-2PE
R01326	reaction	ATP:D-mannose 6-phosphotransferase	0.0160816	79	Reaction	6	YMD4544	SHAD_vs_SHAD-2PE
R01353	reaction	ATP:propanoate phosphotransferase	0.00908217	80	Reaction	6	YMD4544	SHAD_vs_SHAD-2PE
R01365	reaction	butanoyl-CoA:acetoacetate CoA-transferase	0.0150817	81	Reaction	12	YMD4544	SHAD_vs_SHAD-2PE
R01366	reaction	acetoacetate carboxy-lyase (acetone-forming)	0.0150817	82	Reaction	12	YMD4544	SHAD_vs_SHAD-2PE
R01512	reaction	ATP:3-phospho-D-glycerate 1-phosphotransferas...	0.00908217	83	Reaction	2	YMD4544	SHAD_vs_SHAD-2PE
R01514	reaction	ATP:(R)-glycerate 3-phosphotransferase	0.00708233	84	Reaction	6	YMD4544	SHAD_vs_SHAD-2PE
R01523	reaction	ATP:D-ribulose-5-phosphate 1-phosphotransfera...	0.00908217	85	Reaction	2	YMD4544	SHAD_vs_SHAD-2PE
R01526	reaction	ATP:D-ribulose 5-phosphotransferase	0.00308266	86	Reaction	2	YMD4544	SHAD_vs_SHAD-2PE
R01529	reaction	D-ribulose-5-phosphate 3-epimerase	0.00408258	87	Reaction	2	YMD4544	SHAD_vs_SHAD-2PE
R01541	reaction	ATP:2-dehydro-3-deoxy-D-gluconate 6-phosphotr...	0.00608241	88	Reaction	4	YMD4544	SHAD_vs_SHAD-2PE
R01574	reaction	D-arabinose:NAD+ 1-oxidoreductase	0.0120819	89	Reaction	3	YMD4544	SHAD_vs_SHAD-2PE
R01600	reaction	ATP:beta-D-glucose 6-phosphotransferase	0.00908217	90	Reaction	6	YMD4544	SHAD_vs_SHAD-2PE
R01641	reaction	sedoheptulose-7-phosphate:D-glyceraldehyde-3-...	0.00908217	91	Reaction	2	YMD4544	SHAD_vs_SHAD-2PE
R01688	reaction	ATP:butanoate 1-phosphotransferase	0.00708233	92	Reaction	6	YMD4544	SHAD_vs_SHAD-2PE
R01737	reaction	ATP:D-gluconate 6-phosphotransferase	0.00708233	93	Reaction	4	YMD4544	SHAD_vs_SHAD-2PE
R01739	reaction	D-gluconate:NADP+ 2-oxidoreductase	8.29119e-05	94	Reaction	4	YMD4544	SHAD_vs_SHAD-2PE
R01741	reaction	D-gluconate:(acceptor) 2-oxidoreductase	0.00208275	95	Reaction	4	YMD4544	SHAD_vs_SHAD-2PE
R01754	reaction	ATP:L-arabinose 1-phosphotransferase	0.00408258	96	Reaction	6	YMD4544	SHAD_vs_SHAD-2PE
R01829	reaction	sedoheptulose 1,7-bisphosphate D-glyceraldehy...	0.0140818	97	Reaction	2	YMD4544	SHAD_vs_SHAD-2PE
R01844	reaction	ATP:sedoheptulose 7-phosphate	0.0130818	98	Reaction	6	YMD4544	SHAD_vs_SHAD-2PE
R01901	reaction	ATP:L-xylulose 5-phosphotransferase	0.00408258	99	Reaction	3	YMD4544	SHAD_vs_SHAD-2PE
R01902	reaction	ATP:L-xylulose 1-phosphotransferase	0.00408258	100	Reaction	3	YMD4544	SHAD_vs_SHAD-2PE
R01905	reaction	3-dehydro-L-gulonate carboxy-lyase	0.00608241	101	Reaction	3	YMD4544	SHAD_vs_SHAD-2PE
R01961	reaction	ATP:D-glucosamine 6-phosphotransferase	0.0100821	102	Reaction	6	YMD4544	SHAD_vs_SHAD-2PE
R02032	reaction	6-phospho-2-dehydro-D-gluconate:NAD+ 2-oxidor...	8.29119e-05	103	Reaction	4	YMD4544	SHAD_vs_SHAD-2PE
R02034	reaction	6-phospho-D-gluconate:NADP+ 2-oxidoreductase	0.0140818	104	Reaction	4	YMD4544	SHAD_vs_SHAD-2PE
R02035	reaction	6-phospho-D-glucono-1,5-lactone lactonohydrol...	0.00308266	105	Reaction	4	YMD4544	SHAD_vs_SHAD-2PE
R02036	reaction	6-phospho-D-gluconate hydro-lyase (2-dehydro-...	0.0050825	106	Reaction	4	YMD4544	SHAD_vs_SHAD-2PE
R02081	reaction	(R)-mevalonate:NAD+ oxidoreductase (CoA-acety...	0.00708233	107	Reaction	8	YMD4544	SHAD_vs_SHAD-2PE
R02082	reaction	(R)-mevalonate:NADP+ oxidoreductase (CoA acyl...	0.011082	108	Reaction	8	YMD4544	SHAD_vs_SHAD-2PE
R02085	reaction	(S)-3-hydroxy-3-methylglutaryl-CoA hydro-lyas...	0.0150817	109	Reaction	10	YMD4544	SHAD_vs_SHAD-2PE
R02124	reaction	retinol:NAD+ oxidoreductase	0.011082	110	Reaction	1	YMD4544	SHAD_vs_SHAD-2PE
R02225	reaction	ATP:streptomycin 6-phosphotransferase	0.0140818	111	Reaction	6	YMD4544	SHAD_vs_SHAD-2PE
R02245	reaction	ATP:(R)-mevalonate 5-phosphotransferase	0.00208275	112	Reaction	8	YMD4544	SHAD_vs_SHAD-2PE
R02262	reaction	L-fuculose-1-phosphate lactaldehyde-lyase	0.011082	113	Reaction	5	YMD4544	SHAD_vs_SHAD-2PE
R02263	reaction	L-rhamnulose-1-phosphate lactaldehyde-lyase	0.0120819	114	Reaction	7	YMD4544	SHAD_vs_SHAD-2PE
R02437	reaction	L-rhamnose ketol-isomerase	0.00408258	115	Reaction	7	YMD4544	SHAD_vs_SHAD-2PE
R02439	reaction	ATP:L-ribulose 5-phosphotransferase	0.00308266	116	Reaction	3	YMD4544	SHAD_vs_SHAD-2PE
R02637	reaction	3-dehydro-L-gulonate:NAD+ 2-oxidoreductase	0.00808225	117	Reaction	3	YMD4544	SHAD_vs_SHAD-2PE
R02639	reaction	3-dehydro-L-gulonate:NADP+ 2-oxidoreductase	0.00908217	118	Reaction	3	YMD4544	SHAD_vs_SHAD-2PE
R02658	reaction	ATP:2-dehydro-D-gluconate 6-phosphate	0.00808225	119	Reaction	4	YMD4544	SHAD_vs_SHAD-2PE
R02750	reaction	ATP:2-deoxy-D-ribose 5-phosphotransferase	0.0150817	120	Reaction	6	YMD4544	SHAD_vs_SHAD-2PE
R02927	reaction	ATP:D-tagatose 6-phosphotransferase	0.00708233	121	Reaction	6	YMD4544	SHAD_vs_SHAD-2PE
R03014	reaction	ATP:L-rhamnulose 1-phosphotransferase	0.00808225	122	Reaction	7	YMD4544	SHAD_vs_SHAD-2PE
R03161	reaction	ATP:L-fucose 1-phosphotransferase	0.0120819	123	Reaction	5	YMD4544	SHAD_vs_SHAD-2PE
R03163	reaction	L-fucose aldose-ketose-isomerase	0.00308266	124	Reaction	5	YMD4544	SHAD_vs_SHAD-2PE
R03236	reaction	ATP:D-tagatose-6-phosphate 1-phosphotransfera...	0.011082	125	Reaction	6	YMD4544	SHAD_vs_SHAD-2PE
R03241	reaction	ATP:L-fuculose 1-phosphotransferase	0.00908217	126	Reaction	5	YMD4544	SHAD_vs_SHAD-2PE
R03244	reaction	L-ribulose-5-phosphate 3-epimerase	0.0140818	127	Reaction	3	YMD4544	SHAD_vs_SHAD-2PE
R03245	reaction	ATP:(R)-5-phosphomevalonate phosphotransferas...	0.00208275	128	Reaction	8	YMD4544	SHAD_vs_SHAD-2PE
R03387	reaction	ATP:2-dehydro-3-deoxy-D-galactonate 6-phospho...	0.0100821	129	Reaction	2	YMD4544	SHAD_vs_SHAD-2PE
R03429	reaction	ATP:1D-myo-inositol-1,3,4-trisphosphate 6-pho...	0.0150817	130	Reaction	6	YMD4544	SHAD_vs_SHAD-2PE
R03478	reaction	ATP:1D-myo-inositol-1,3,4,6-tetrakisphosphate...	0.0140818	131	Reaction	6	YMD4544	SHAD_vs_SHAD-2PE
R03479	reaction	ATP:1D-myo-inositol-3,4,5,6-tetrakisphosphate...	0.0160816	132	Reaction	6	YMD4544	SHAD_vs_SHAD-2PE
R04126	reaction	ATP:1-O-alkyl-sn-glycerol 3-phosphotransferas...	0.0130818	133	Reaction	6	YMD4544	SHAD_vs_SHAD-2PE
R04138	reaction	3-methylcrotonoyl-CoA:carbon-dioxide ligase (...	0.00708233	134	Reaction	10	YMD4544	SHAD_vs_SHAD-2PE
R04880	reaction	3,4-dihydroxyphenylethyleneglycol:NAD+ oxidor...	0.011082	135	Reaction	1	YMD4544	SHAD_vs_SHAD-2PE
R05233	reaction	trans-3-chloro-2-propene-1-ol:NAD+ oxidoreduc...	0.0100821	136	Reaction	1	YMD4544	SHAD_vs_SHAD-2PE
R05234	reaction	cis-3-chloro-2-propene-1-ol:NAD+ oxidoreducta...	0.0100821	137	Reaction	1	YMD4544	SHAD_vs_SHAD-2PE
R05338	reaction	D-arabino-hex-3-ulose-6-phosphate formaldehyd...	0.00608241	138	Reaction	2	YMD4544	SHAD_vs_SHAD-2PE
R05339	reaction	D-arabino-hex-3-ulose-6-phosphate isomerase	0.0150817	139	Reaction	2	YMD4544	SHAD_vs_SHAD-2PE
R05565	reaction	2 Atrazine + Oxygen <=> 2 Deethylatrazine + 2...	0.00608241	140	Reaction	9	YMD4544	SHAD_vs_SHAD-2PE
R05567	reaction	2 Deisopropylatrazine + Oxygen <=> 2 Deisopro...	0.00808225	141	Reaction	9	YMD4544	SHAD_vs_SHAD-2PE
R05800	reaction	ATP:1D-myo-inositol-1,4,5-trisphosphate 6-pho...	0.0150817	142	Reaction	6	YMD4544	SHAD_vs_SHAD-2PE
R05801	reaction	ATP:1D-myo-inositol-1,4,5,6-tetrakisphosphate...	0.0140818	143	Reaction	6	YMD4544	SHAD_vs_SHAD-2PE
R05850	reaction	L-ribulose-5-phosphate 4-epimerase	0.011082	144	Reaction	3	YMD4544	SHAD_vs_SHAD-2PE
R06973	reaction	3-oxopropanoate carboxy-lyase	0.00208275	145	Reaction	9	YMD4544	SHAD_vs_SHAD-2PE
R07125	reaction	3-dehydro-L-gulonate-6-phosphate carboxy-lyas...	0.00808225	146	Reaction	3	YMD4544	SHAD_vs_SHAD-2PE
R07127	reaction	ATP:3-dehydro-L-gulonate 6-phosphotransferase	0.00308266	147	Reaction	3	YMD4544	SHAD_vs_SHAD-2PE
R07159	reaction	D-glyceraldehyde-3-phosphate:ferredoxin oxido...	0.00308266	148	Reaction	2	YMD4544	SHAD_vs_SHAD-2PE
R08217	reaction	ATP:7-mercaptoheptanoylthreonine 3-phosphotra...	0.011082	149	Reaction	6	YMD4544	SHAD_vs_SHAD-2PE
R08480	reaction	ATP:psilocin 4-phosphotransferase	0.0160816	150	Reaction	6	YMD4544	SHAD_vs_SHAD-2PE
R08557	reaction	Choline + NAD+ <=> Betaine aldehyde + NADH + ...	0.0150817	151	Reaction	1	YMD4544	SHAD_vs_SHAD-2PE
R08572	reaction	ATP:(R)-glycerate 2-phosphotransferase	0.00908217	152	Reaction	6	YMD4544	SHAD_vs_SHAD-2PE
R08575	reaction	sedoheptulose-7-phosphate:D-glyceraldehyde-3-...	0.0150817	153	Reaction	2	YMD4544	SHAD_vs_SHAD-2PE
R08758	reaction	3alpha,7alpha,26-Trihydroxy-5beta-cholestane ...	0.0140818	154	Reaction	14	YMD4544	SHAD_vs_SHAD-2PE
R08967	reaction	ATP:N-acetyl-D-galactosamine 1-phosphotransfe...	0.0130818	155	Reaction	6	YMD4544	SHAD_vs_SHAD-2PE
R08968	reaction	ATP:N-acetyl-D-glucosamine 1-phosphotransfera...	0.0150817	156	Reaction	6	YMD4544	SHAD_vs_SHAD-2PE
R09030	reaction	D-allose-6-phosphate aldose-ketose-isomerase	0.0140818	157	Reaction	2	YMD4544	SHAD_vs_SHAD-2PE
R09086	reaction	ADP:D-glucose 6-phosphotransferase	0.0100821	158	Reaction	6	YMD4544	SHAD_vs_SHAD-2PE
R09127	reaction	ethanol:cytochrome c oxidoreductase	8.29119e-05	159	Reaction	9	YMD4544	SHAD_vs_SHAD-2PE
R09479	reaction	ethanol:quinone oxidoreductase	8.29119e-05	160	Reaction	9	YMD4544	SHAD_vs_SHAD-2PE
R10093	reaction	ATP:isopentenyl phosphate phosphotransferase	0.00308266	161	Reaction	8	YMD4544	SHAD_vs_SHAD-2PE
R10221	reaction	6-phospho-D-gluconate:NAD+ 2-oxidoreductase (...	0.00708233	162	Reaction	4	YMD4544	SHAD_vs_SHAD-2PE
R10561	reaction	ATP:phosphomevalonate carboxy-lyase (adding A...	0.00408258	163	Reaction	8	YMD4544	SHAD_vs_SHAD-2PE
R10779	reaction	ATP:(R)-mevalonate 3-phosphotransferase	0.00208275	164	Reaction	8	YMD4544	SHAD_vs_SHAD-2PE
R10780	reaction	ATP:(R)-3-phosphomevalonate 5-phosphotransfer...	0.00208275	165	Reaction	8	YMD4544	SHAD_vs_SHAD-2PE
R10781	reaction	(R)-3,5-bisphosphomevalonate carboxy-lyase (i...	0.0050825	166	Reaction	8	YMD4544	SHAD_vs_SHAD-2PE
R10783	reaction	3-hexenol:NAD+ oxidoreductase	0.0100821	167	Reaction	1	YMD4544	SHAD_vs_SHAD-2PE
R10860	reaction	D-glyceraldehyde-3-phosphate:NAD+ oxidoreduct...	8.29119e-05	168	Reaction	2	YMD4544	SHAD_vs_SHAD-2PE
R11081	reaction	2-epi-5-epi-valiolone-7-phosphate 2-epimerase	0.00208275	169	Reaction	11	YMD4544	SHAD_vs_SHAD-2PE
R11184	reaction	ATP:acarbose 7IV-phosphotransferase	0.0130818	170	Reaction	6	YMD4544	SHAD_vs_SHAD-2PE
R11185	reaction	ATP:2-epi-5-epi-valiolone 7-phosphotransferas...	0.0150817	171	Reaction	11	YMD4544	SHAD_vs_SHAD-2PE
R11234	reaction	ATP:valienone 7-phosphotransferase	0.011082	172	Reaction	6	YMD4544	SHAD_vs_SHAD-2PE
R11933	reaction	ATP:4-hydroxytryptamine 4-phosphotransferase	0.0150817	173	Reaction	6	YMD4544	SHAD_vs_SHAD-2PE
R12695	reaction	ATP:D-ribulose 1-phosphotransferase	0.00308266	174	Reaction	6	YMD4544	SHAD_vs_SHAD-2PE
R12755	reaction	ATP:1,6-anhydro-N-acetyl-beta-muramate 6-phos...	0.011082	175	Reaction	6	YMD4544	SHAD_vs_SHAD-2PE
R12763	reaction	isethionate sulfite-lyase	0.0150817	176	Reaction	9	YMD4544	SHAD_vs_SHAD-2PE
R12824	reaction	ATP:D-arabinose 1-phosphotransferase	0.00308266	177	Reaction	3	YMD4544	SHAD_vs_SHAD-2PE
R12894	reaction	(R)-5-phosphomevalonate hydro-lyase	8.29119e-05	178	Reaction	8	YMD4544	SHAD_vs_SHAD-2PE
R12895	reaction	trans-anhydromevalonate 5-phosphate carboxy-l...	8.29119e-05	179	Reaction	8	YMD4544	SHAD_vs_SHAD-2PE
R12897	reaction	Prenol + ATP <=> Dimethylallyl phosphate + AD...	0.0100821	180	Reaction	6	YMD4544	SHAD_vs_SHAD-2PE
R13203	reaction	ATP:D-fructose-phosphate 6-phosphotransferase	0.0100821	181	Reaction	6	YMD4544	SHAD_vs_SHAD-2PE
C00008	compound	ADP	0.011082	182	Compound	6	YMD4544	SHAD_vs_SHAD-2PE
C00017	compound	Protein	0.00608241	183	Compound	6	YMD4544	SHAD_vs_SHAD-2PE
C00084	compound	Acetaldehyde	0.00408258	184	Compound	9	YMD4544	SHAD_vs_SHAD-2PE
C00118	compound	D-Glyceraldehyde 3-phosphate	0.0130818	185	Compound	2	YMD4544	SHAD_vs_SHAD-2PE
C00164	compound	Acetoacetate	0.0140818	186	Compound	12	YMD4544	SHAD_vs_SHAD-2PE
C00199	compound	D-Ribulose 5-phosphate	0.00108283	187	Compound	2	YMD4544	SHAD_vs_SHAD-2PE
C00216	compound	D-Arabinose	0.00808225	188	Compound	3	YMD4544	SHAD_vs_SHAD-2PE
C00231	compound	D-Xylulose 5-phosphate	0.00808225	189	Compound	2	YMD4544	SHAD_vs_SHAD-2PE
C00257	compound	D-Gluconic acid	0.00108283	190	Compound	4	YMD4544	SHAD_vs_SHAD-2PE
C00279	compound	D-Erythrose 4-phosphate	0.0120819	191	Compound	2	YMD4544	SHAD_vs_SHAD-2PE
C00312	compound	L-Xylulose	0.011082	192	Compound	3	YMD4544	SHAD_vs_SHAD-2PE
C00332	compound	Acetoacetyl-CoA	0.0130818	193	Compound	12	YMD4544	SHAD_vs_SHAD-2PE
C00345	compound	6-Phospho-D-gluconate	8.29119e-05	194	Compound	4	YMD4544	SHAD_vs_SHAD-2PE
C00418	compound	(R)-Mevalonate	0.00308266	195	Compound	8	YMD4544	SHAD_vs_SHAD-2PE
C00469	compound	Ethanol	0.00108283	196	Compound	9	YMD4544	SHAD_vs_SHAD-2PE
C00618	compound	3-Dehydro-L-gulonate	0.0050825	197	Compound	3	YMD4544	SHAD_vs_SHAD-2PE
C00795	compound	D-Tagatose	0.00108283	198	Compound	6	YMD4544	SHAD_vs_SHAD-2PE
C00861	compound	L-Rhamnulose	0.00208275	199	Compound	7	YMD4544	SHAD_vs_SHAD-2PE
C01019	compound	L-Fucose	0.00108283	200	Compound	5	YMD4544	SHAD_vs_SHAD-2PE
C01097	compound	D-Tagatose 6-phosphate	0.011082	201	Compound	6	YMD4544	SHAD_vs_SHAD-2PE
C01099	compound	L-Fuculose 1-phosphate	0.00308266	202	Compound	5	YMD4544	SHAD_vs_SHAD-2PE
C01101	compound	L-Ribulose 5-phosphate	0.00808225	203	Compound	3	YMD4544	SHAD_vs_SHAD-2PE
C01107	compound	(R)-5-Phosphomevalonate	0.00208275	204	Compound	8	YMD4544	SHAD_vs_SHAD-2PE
C01131	compound	L-Rhamnulose 1-phosphate	0.00208275	205	Compound	7	YMD4544	SHAD_vs_SHAD-2PE
C01143	compound	(R)-5-Diphosphomevalonate	0.00308266	206	Compound	8	YMD4544	SHAD_vs_SHAD-2PE
C01172	compound	beta-D-Glucose 6-phosphate	0.00908217	207	Compound	6	YMD4544	SHAD_vs_SHAD-2PE
C01182	compound	D-Ribulose 1,5-bisphosphate	0.0140818	208	Compound	2	YMD4544	SHAD_vs_SHAD-2PE
C01218	compound	6-Phospho-2-dehydro-D-gluconate	8.29119e-05	209	Compound	4	YMD4544	SHAD_vs_SHAD-2PE
C01236	compound	D-Glucono-1,5-lactone 6-phosphate	0.011082	210	Compound	4	YMD4544	SHAD_vs_SHAD-2PE
C01284	compound	1D-myo-Inositol 1,3,4,5,6-pentakisphosphate	0.0140818	211	Compound	6	YMD4544	SHAD_vs_SHAD-2PE
C01286	compound	2-Dehydro-3-deoxy-6-phospho-D-galactonate	0.0140818	212	Compound	2	YMD4544	SHAD_vs_SHAD-2PE
C01390	compound	Prenol	0.0100821	213	Compound	6	YMD4544	SHAD_vs_SHAD-2PE
C01721	compound	L-Fuculose	0.0050825	214	Compound	5	YMD4544	SHAD_vs_SHAD-2PE
C01801	compound	Deoxyribose	0.0150817	215	Compound	6	YMD4544	SHAD_vs_SHAD-2PE
C02076	compound	Sedoheptulose	0.0130818	216	Compound	6	YMD4544	SHAD_vs_SHAD-2PE
C02405	compound	Formyl phosphate	0.0150817	217	Compound	6	YMD4544	SHAD_vs_SHAD-2PE
C02773	compound	1-Alkyl-sn-glycerol	0.0130818	218	Compound	6	YMD4544	SHAD_vs_SHAD-2PE
C03069	compound	3-Methylcrotonyl-CoA	0.00608241	219	Compound	10	YMD4544	SHAD_vs_SHAD-2PE
C03231	compound	3-Methylglutaconyl-CoA	0.00808225	220	Compound	10	YMD4544	SHAD_vs_SHAD-2PE
C03291	compound	L-Xylulose 5-phosphate	0.00908217	221	Compound	3	YMD4544	SHAD_vs_SHAD-2PE
C04442	compound	2-Dehydro-3-deoxy-6-phospho-D-gluconate	0.0140818	222	Compound	4	YMD4544	SHAD_vs_SHAD-2PE
C04477	compound	1D-myo-Inositol 1,3,4,6-tetrakisphosphate	0.0150817	223	Compound	6	YMD4544	SHAD_vs_SHAD-2PE
C05445	compound	3alpha,7alpha-Dihydroxy-5beta-cholestan-26-al	0.0130818	224	Compound	14	YMD4544	SHAD_vs_SHAD-2PE
C06019	compound	D-arabino-Hex-3-ulose 6-phosphate	0.011082	225	Compound	2	YMD4544	SHAD_vs_SHAD-2PE
C06441	compound	L-Xylulose 1-phosphate	0.0100821	226	Compound	3	YMD4544	SHAD_vs_SHAD-2PE
C06473	compound	2-Keto-D-gluconic acid	0.00108283	227	Compound	4	YMD4544	SHAD_vs_SHAD-2PE
C06611	compound	trans-3-Chloro-2-propene-1-ol	0.011082	228	Compound	1	YMD4544	SHAD_vs_SHAD-2PE
C06612	compound	cis-3-Chloro-2-propene-1-ol	0.011082	229	Compound	1	YMD4544	SHAD_vs_SHAD-2PE
C06613	compound	trans-3-Chloroallyl aldehyde	0.0120819	230	Compound	1	YMD4544	SHAD_vs_SHAD-2PE
C06802	compound	Acarbose	0.0150817	231	Compound	6	YMD4544	SHAD_vs_SHAD-2PE
C11555	compound	1D-myo-Inositol 1,4,5,6-tetrakisphosphate	0.0150817	232	Compound	6	YMD4544	SHAD_vs_SHAD-2PE
C14899	compound	3-Dehydro-L-gulonate 6-phosphate	0.00808225	233	Compound	3	YMD4544	SHAD_vs_SHAD-2PE
C16348	compound	cis-3-Chloroallyl aldehyde	0.0120819	234	Compound	1	YMD4544	SHAD_vs_SHAD-2PE
C17692	compound	2-epi-5-epi-Valiolone 7-phosphate	0.00908217	235	Compound	11	YMD4544	SHAD_vs_SHAD-2PE
C17693	compound	5-epi-Valiolone 7-phosphate	0.0140818	236	Compound	11	YMD4544	SHAD_vs_SHAD-2PE
C17696	compound	Valienone	0.0120819	237	Compound	6	YMD4544	SHAD_vs_SHAD-2PE
C18096	compound	D-Allulose 6-phosphate	0.0140818	238	Compound	2	YMD4544	SHAD_vs_SHAD-2PE
C18233	compound	Ferricytochrome cL	0.0140818	239	Compound	9	YMD4544	SHAD_vs_SHAD-2PE
C18234	compound	Ferrocytochrome cL	0.0140818	240	Compound	9	YMD4544	SHAD_vs_SHAD-2PE
C19769	compound	1,6-Anhydro-N-acetyl-beta-muramate	0.011082	241	Compound	6	YMD4544	SHAD_vs_SHAD-2PE
C20345	compound	Isopentenyl phosphate	0.00408258	242	Compound	8	YMD4544	SHAD_vs_SHAD-2PE
C20847	compound	(R)-Mevalonate 3-phosphate	0.00208275	243	Compound	8	YMD4544	SHAD_vs_SHAD-2PE
C20848	compound	(R)-Mevalonate 3,5-bisphosphate	0.00308266	244	Compound	8	YMD4544	SHAD_vs_SHAD-2PE
C22453	compound	trans-Anhydromevalonate 5-phosphate	8.29119e-05	245	Compound	8	YMD4544	SHAD_vs_SHAD-2PE
sce00562	pathway	Inositol phosphate metabolism - Saccharomyces...	0.0430793	1	Pathway	3	YMD4544	SLAD-2PE_vs_SHAD-2PE
sce04011	pathway	MAPK signaling pathway - yeast - Saccharomyce...	0.0430793	2	Pathway	2	YMD4544	SLAD-2PE_vs_SHAD-2PE
sce04070	pathway	Phosphatidylinositol signaling system - Sacch...	0.0290805	3	Pathway	3	YMD4544	SLAD-2PE_vs_SHAD-2PE
sce04111	pathway	Cell cycle - yeast - Saccharomyces cerevisiae...	0.0410795	4	Pathway	3	YMD4544	SLAD-2PE_vs_SHAD-2PE
sce04136	pathway	Autophagy - other - Saccharomyces cerevisiae ...	0.0260808	5	Pathway	3	YMD4544	SLAD-2PE_vs_SHAD-2PE
sce04138	pathway	Autophagy - yeast - Saccharomyces cerevisiae ...	0.0270807	6	Pathway	6	YMD4544	SLAD-2PE_vs_SHAD-2PE
sce04144	pathway	Endocytosis - Saccharomyces cerevisiae (buddi...	0.0200813	7	Pathway	2	YMD4544	SLAD-2PE_vs_SHAD-2PE
M00100	module	Sphingosine degradation	0.0280806	8	Module	1	YMD4544	SLAD-2PE_vs_SHAD-2PE
M00130	module	Inositol phosphate metabolism, PI=> PIP2 => I...	0.0420794	9	Module	3	YMD4544	SLAD-2PE_vs_SHAD-2PE
M00132	module	Inositol phosphate metabolism, Ins(1,3,4)P3 =...	0.0340801	10	Module	3	YMD4544	SLAD-2PE_vs_SHAD-2PE
2.3.2.26	enzyme	HECT-type E3 ubiquitin transferase	0.0260808	11	Enzyme	2	YMD4544	SLAD-2PE_vs_SHAD-2PE
2.7.1.137	enzyme	phosphatidylinositol 3-kinase	0.0290805	12	Enzyme	3	YMD4544	SLAD-2PE_vs_SHAD-2PE
2.7.1.140	enzyme	inositol-tetrakisphosphate 5-kinase	0.03508	13	Enzyme	3	YMD4544	SLAD-2PE_vs_SHAD-2PE
2.7.1.150	enzyme	1-phosphatidylinositol-3-phosphate 5-kinase	0.0340801	14	Enzyme	3	YMD4544	SLAD-2PE_vs_SHAD-2PE
2.7.1.151	enzyme	inositol-polyphosphate multikinase	0.0480789	15	Enzyme	3	YMD4544	SLAD-2PE_vs_SHAD-2PE
2.7.1.158	enzyme	inositol-pentakisphosphate 2-kinase	0.03508	16	Enzyme	3	YMD4544	SLAD-2PE_vs_SHAD-2PE
2.7.1.67	enzyme	1-phosphatidylinositol 4-kinase	0.0380798	17	Enzyme	3	YMD4544	SLAD-2PE_vs_SHAD-2PE
2.7.1.68	enzyme	1-phosphatidylinositol-4-phosphate 5-kinase	0.0400796	18	Enzyme	3	YMD4544	SLAD-2PE_vs_SHAD-2PE
2.7.1.91	enzyme	sphingosine kinase	0.0250808	19	Enzyme	1	YMD4544	SLAD-2PE_vs_SHAD-2PE
2.7.11.36	enzyme	MASTL-subfamily protein kinase	0.0400796	20	Enzyme	6	YMD4544	SLAD-2PE_vs_SHAD-2PE
2.7.8.11	enzyme	CDP-diacylglycerol---inositol 3-phosphatidylt...	0.0370798	21	Enzyme	3	YMD4544	SLAD-2PE_vs_SHAD-2PE
3.1.3.16	enzyme	protein-serine/threonine phosphatase	0.0280806	22	Enzyme	3	YMD4544	SLAD-2PE_vs_SHAD-2PE
3.1.3.48	enzyme	protein-tyrosine-phosphatase	0.0170815	23	Enzyme	3	YMD4544	SLAD-2PE_vs_SHAD-2PE
3.1.3.95	enzyme	phosphatidylinositol-3,5-bisphosphate 3-phosp...	0.0390797	24	Enzyme	3	YMD4544	SLAD-2PE_vs_SHAD-2PE
3.4.21.48	enzyme	cerevisin	0.0270807	25	Enzyme	6	YMD4544	SLAD-2PE_vs_SHAD-2PE
3.4.23.25	enzyme	saccharopepsin	0.0270807	26	Enzyme	6	YMD4544	SLAD-2PE_vs_SHAD-2PE
3.4.23.35	enzyme	barrierpepsin	0.0430793	27	Enzyme	2	YMD4544	SLAD-2PE_vs_SHAD-2PE
3.4.23.41	enzyme	yapsin 1	0.0430793	28	Enzyme	2	YMD4544	SLAD-2PE_vs_SHAD-2PE
3.6.4.6	enzyme	vesicle-fusing ATPase	0.0270807	29	Enzyme	6	YMD4544	SLAD-2PE_vs_SHAD-2PE
4.1.2.27	enzyme	sphinganine-1-phosphate aldolase	0.0290805	30	Enzyme	1	YMD4544	SLAD-2PE_vs_SHAD-2PE
R01926	reaction	ATP:sphingosine 1-phosphotransferase	0.0240809	31	Reaction	1	YMD4544	SLAD-2PE_vs_SHAD-2PE
R02464	reaction	sphinganine-1-phosphate pamlmitaldehyde-lyase	0.0420794	32	Reaction	1	YMD4544	SLAD-2PE_vs_SHAD-2PE
R02976	reaction	ATP:sphinganine 1-phosphotransferase	0.0370798	33	Reaction	1	YMD4544	SLAD-2PE_vs_SHAD-2PE
R03361	reaction	ATP:1-phosphatidyl-1D-myo-inositol 4-phosphot...	0.0490788	34	Reaction	5	YMD4544	SLAD-2PE_vs_SHAD-2PE
R03362	reaction	ATP:1-phosphatidyl-1D-myo-inositol 3-phosphot...	0.0430793	35	Reaction	5	YMD4544	SLAD-2PE_vs_SHAD-2PE
R06516	reaction	sphingosine-1-phosphate palmitaldehyde-lyase ...	0.023081	36	Reaction	1	YMD4544	SLAD-2PE_vs_SHAD-2PE
R07279	reaction	ATP:1D-myo-inositol 3-phosphotransferase	0.0460791	37	Reaction	4	YMD4544	SLAD-2PE_vs_SHAD-2PE
R09669	reaction	CTP:1L-myo-inositol 1-phosphate cytidylyltran...	0.0170815	38	Reaction	4	YMD4544	SLAD-2PE_vs_SHAD-2PE
R09670	reaction	CDP-1L-myo-inositol:1L-myo-inositol 1-phospha...	0.0170815	39	Reaction	4	YMD4544	SLAD-2PE_vs_SHAD-2PE
R12038	reaction	GDP-D-mannose:1-phosphatidyl-1D-myo-inositol ...	0.0410795	40	Reaction	5	YMD4544	SLAD-2PE_vs_SHAD-2PE
C01120	compound	Sphinganine 1-phosphate	0.0280806	41	Compound	1	YMD4544	SLAD-2PE_vs_SHAD-2PE
C01194	compound	1-Phosphatidyl-D-myo-inositol	0.0410795	42	Compound	5	YMD4544	SLAD-2PE_vs_SHAD-2PE
C04006	compound	1D-myo-Inositol 3-phosphate	0.0280806	43	Compound	4	YMD4544	SLAD-2PE_vs_SHAD-2PE
C06123	compound	Hexadecenal	0.023081	44	Compound	1	YMD4544	SLAD-2PE_vs_SHAD-2PE
C06124	compound	Sphingosine 1-phosphate	0.0140818	45	Compound	1	YMD4544	SLAD-2PE_vs_SHAD-2PE
C19794	compound	CDP-1L-myo-inositol	0.0150817	46	Compound	4	YMD4544	SLAD-2PE_vs_SHAD-2PE
C19799	compound	Bis(1L-myo-inositol)-3,1'-phosphate 1-phospha...	0.0170815	47	Compound	4	YMD4544	SLAD-2PE_vs_SHAD-2PE
R00220	reaction	L-serine ammonia-lyase	0.0420794	1	Reaction	1	YMD4544	SLAD-2PE_vs_SHAD
C00022	compound	Pyruvate	0.0420794	2	Compound	1	YMD4544	SLAD-2PE_vs_SHAD
2.5.1.16	enzyme	spermidine synthase	0.0390797	1	Enzyme	1	YMD4544	SLAD_vs_SHAD
R08359	reaction	S-adenosylmethioninamine:cadaverine 3-aminopr...	0.0430793	2	Reaction	1	YMD4544	SLAD_vs_SHAD
