# Supplementary material for: Quorum sensing in Saccharomyces cerevisiae brewing strains: effects of 2-phenylethanol on proteomic, lipidomic, and metabolomic profile
Source: FEMS Yeast Res. 2025 Jul 7;25:foaf036. doi: 10.1093/femsyr/foaf036 (PMC12254953; doi:10.1093/femsyr/foaf036)
Supplement: foaf036_Supplemental_Files [file foaf036_supplemental_files.zip › Supplementary_Table_08_YMD4529_Lipidomics.csv]

Name	Formula	MZ	adj.P.Val	logFC	Comparison	X1_SLAD_YMD4529	X3_SLAD_YMD4529	X5_SLAD_YMD4529	X6_SLAD_YMD4529	X1_SHAD_YMD4529	X3_SHAD_YMD4529	X5_SHAD_YMD4529	X6_SHAD_YMD4529	X1_SLAD.2PE_YMD4529	X3_SLAD.2PE_YMD4529	X5_SLAD.2PE_YMD4529	X6_SLAD.2PE_YMD4529	X1_SHAD.2PE_YMD4529	X3_SHAD.2PE_YMD4529	X5_SHAD.2PE_YMD4529	X6_SHAD.2PE_YMD4529
PC 34:5	C42H74NO8P	752.52108	0.614947530941597	0.233272041591874	SLAD_vs_SLAD-2PE	21.9772120320755	22.366081541472	22.2642869920648	22.234890366681	23.6291685212091	23.8021343263703	24.3626992782035	24.0279611207237	21.4106069886515	22.1991946317932	22.2782767754283	22.0213043700527	24.0858353187079	23.7744687407105	23.8797106927636	23.8414896638819
PC 34:5	C42H74NO8P	752.52108	8.26907644764643e-08	-1.74487307855334	SLAD_vs_SHAD	21.9772120320755	22.366081541472	22.2642869920648	22.234890366681	23.6291685212091	23.8021343263703	24.3626992782035	24.0279611207237	21.4106069886515	22.1991946317932	22.2782767754283	22.0213043700527	24.0858353187079	23.7744687407105	23.8797106927636	23.8414896638819
PC 34:5	C42H74NO8P	752.52108	2.18101495668691e-08	-1.91803041253451	SLAD-2PE_vs_SHAD-2PE	21.9772120320755	22.366081541472	22.2642869920648	22.234890366681	23.6291685212091	23.8021343263703	24.3626992782035	24.0279611207237	21.4106069886515	22.1991946317932	22.2782767754283	22.0213043700527	24.0858353187079	23.7744687407105	23.8797106927636	23.8414896638819
PC 34:5	C42H74NO8P	752.52108	1.61724736110534e-08	-1.97814512014521	SLAD-2PE_vs_SHAD	21.9772120320755	22.366081541472	22.2642869920648	22.234890366681	23.6291685212091	23.8021343263703	24.3626992782035	24.0279611207237	21.4106069886515	22.1991946317932	22.2782767754283	22.0213043700527	24.0858353187079	23.7744687407105	23.8797106927636	23.8414896638819
PC 34:5	C42H74NO8P	752.52108	0.935754555876566	0.0601147076107011	SHAD_vs_SHAD-2PE	21.9772120320755	22.366081541472	22.2642869920648	22.234890366681	23.6291685212091	23.8021343263703	24.3626992782035	24.0279611207237	21.4106069886515	22.1991946317932	22.2782767754283	22.0213043700527	24.0858353187079	23.7744687407105	23.8797106927636	23.8414896638819
PC 32:2	C40H76NO8P	730.53897	0.0454652045399228	0.571174347542946	SLAD_vs_SLAD-2PE	19.6489129878385	20.1099767573149	19.9717958027175	20.368843698373	20.3900777291798	20.3347623996869	20.8141475581889	20.427425453666	19.0333406591281	19.5278011247684	19.8012884902243	19.4524015819513	20.7484542092988	20.4293194677175	20.4737195939397	20.3414038014743
PC 32:2	C40H76NO8P	730.53897	0.020680678505112	-0.46672097361942	SLAD_vs_SHAD	19.6489129878385	20.1099767573149	19.9717958027175	20.368843698373	20.3900777291798	20.3347623996869	20.8141475581889	20.427425453666	19.0333406591281	19.5278011247684	19.8012884902243	19.4524015819513	20.7484542092988	20.4293194677175	20.4737195939397	20.3414038014743
PC 32:2	C40H76NO8P	730.53897	2.92088594509916e-05	-1.04451630408954	SLAD-2PE_vs_SHAD-2PE	19.6489129878385	20.1099767573149	19.9717958027175	20.368843698373	20.3900777291798	20.3347623996869	20.8141475581889	20.427425453666	19.0333406591281	19.5278011247684	19.8012884902243	19.4524015819513	20.7484542092988	20.4293194677175	20.4737195939397	20.3414038014743
PC 32:2	C40H76NO8P	730.53897	2.77480392201116e-05	-1.03789532116237	SLAD-2PE_vs_SHAD	19.6489129878385	20.1099767573149	19.9717958027175	20.368843698373	20.3900777291798	20.3347623996869	20.8141475581889	20.427425453666	19.0333406591281	19.5278011247684	19.8012884902243	19.4524015819513	20.7484542092988	20.4293194677175	20.4737195939397	20.3414038014743
PC 32:2	C40H76NO8P	730.53897	0.995696625995613	-0.00662098292717062	SHAD_vs_SHAD-2PE	19.6489129878385	20.1099767573149	19.9717958027175	20.368843698373	20.3900777291798	20.3347623996869	20.8141475581889	20.427425453666	19.0333406591281	19.5278011247684	19.8012884902243	19.4524015819513	20.7484542092988	20.4293194677175	20.4737195939397	20.3414038014743
PC 34:2	C42H80NO8P	758.57058	0.00446454517025268	0.629335563640876	SLAD_vs_SLAD-2PE	19.4673757389473	19.5163953449039	19.3985312769251	19.76054662488	20.0633658035505	19.6994112430413	20.2722464585296	20.1057760552232	18.9056952435337	18.8926106759536	19.0961821529404	18.7310186586652	20.3155408656456	19.9958218242863	20.2546376911736	19.9639801529716
PC 34:2	C42H80NO8P	758.57058	0.00261783203638921	-0.499487643672058	SLAD_vs_SHAD	19.4673757389473	19.5163953449039	19.3985312769251	19.76054662488	20.0633658035505	19.6994112430413	20.2722464585296	20.1057760552232	18.9056952435337	18.8926106759536	19.0961821529404	18.7310186586652	20.3155408656456	19.9958218242863	20.2546376911736	19.9639801529716
PC 34:2	C42H80NO8P	758.57058	1.34488235334031e-07	-1.22611845074605	SLAD-2PE_vs_SHAD-2PE	19.4673757389473	19.5163953449039	19.3985312769251	19.76054662488	20.0633658035505	19.6994112430413	20.2722464585296	20.1057760552232	18.9056952435337	18.8926106759536	19.0961821529404	18.7310186586652	20.3155408656456	19.9958218242863	20.2546376911736	19.9639801529716
PC 34:2	C42H80NO8P	758.57058	4.5103828523683e-07	-1.12882320731293	SLAD-2PE_vs_SHAD	19.4673757389473	19.5163953449039	19.3985312769251	19.76054662488	20.0633658035505	19.6994112430413	20.2722464585296	20.1057760552232	18.9056952435337	18.8926106759536	19.0961821529404	18.7310186586652	20.3155408656456	19.9958218242863	20.2546376911736	19.9639801529716
PC 34:2	C42H80NO8P	758.57058	0.855260013062884	-0.0972952434331127	SHAD_vs_SHAD-2PE	19.4673757389473	19.5163953449039	19.3985312769251	19.76054662488	20.0633658035505	19.6994112430413	20.2722464585296	20.1057760552232	18.9056952435337	18.8926106759536	19.0961821529404	18.7310186586652	20.3155408656456	19.9958218242863	20.2546376911736	19.9639801529716
PC 34:4	C42H76NO8P	754.53665	0.223422385020313	0.385803043640614	SLAD_vs_SLAD-2PE	18.466611223048	19.0429970241212	19.0870772404845	18.8185313356582	21.9357206328352	21.754638199777	22.3941518410899	22.1931640384939	18.0137495791015	18.667265939721	18.6434731897819	18.5475159401452	22.4563063250247	21.908292473552	22.2748652163403	22.0822429596855
PC 34:4	C42H76NO8P	754.53665	5.14123770124747e-11	-3.21561447222103	SLAD_vs_SHAD	18.466611223048	19.0429970241212	19.0870772404845	18.8185313356582	21.9357206328352	21.754638199777	22.3941518410899	22.1931640384939	18.0137495791015	18.667265939721	18.6434731897819	18.5475159401452	22.4563063250247	21.908292473552	22.2748652163403	22.0822429596855
PC 34:4	C42H76NO8P	754.53665	9.74004670926086e-12	-3.71242558146323	SLAD-2PE_vs_SHAD-2PE	18.466611223048	19.0429970241212	19.0870772404845	18.8185313356582	21.9357206328352	21.754638199777	22.3941518410899	22.1931640384939	18.0137495791015	18.667265939721	18.6434731897819	18.5475159401452	22.4563063250247	21.908292473552	22.2748652163403	22.0822429596855
PC 34:4	C42H76NO8P	754.53665	1.60638261671599e-11	-3.60141751586165	SLAD-2PE_vs_SHAD	18.466611223048	19.0429970241212	19.0870772404845	18.8185313356582	21.9357206328352	21.754638199777	22.3941518410899	22.1931640384939	18.0137495791015	18.667265939721	18.6434731897819	18.5475159401452	22.4563063250247	21.908292473552	22.2748652163403	22.0822429596855
PC 34:4	C42H76NO8P	754.53665	0.859985652074327	-0.111008065601581	SHAD_vs_SHAD-2PE	18.466611223048	19.0429970241212	19.0870772404845	18.8185313356582	21.9357206328352	21.754638199777	22.3941518410899	22.1931640384939	18.0137495791015	18.667265939721	18.6434731897819	18.5475159401452	22.4563063250247	21.908292473552	22.2748652163403	22.0822429596855
LPC 20:4	C28H50NO7P	544.33783	0.631245433958541	-0.100551744546628	SLAD_vs_SLAD-2PE	19.824798355618	19.6302075097989	19.7820994580364	19.8259439055693	19.8918053972574	20.0492074231961	20.0211796807208	20.1128130360447	19.8280265815365	19.9554513467022	19.9151657079254	19.7666125710451	20.2684211982243	19.9922460960659	20.081628943112	20.2157532621893
LPC 20:4	C28H50NO7P	544.33783	0.0240025402088645	-0.252989077049104	SLAD_vs_SHAD	19.824798355618	19.6302075097989	19.7820994580364	19.8259439055693	19.8918053972574	20.0492074231961	20.0211796807208	20.1128130360447	19.8280265815365	19.9554513467022	19.9151657079254	19.7666125710451	20.2684211982243	19.9922460960659	20.081628943112	20.2157532621893
LPC 20:4	C28H50NO7P	544.33783	0.0169045684021964	-0.273198323095606	SLAD-2PE_vs_SHAD-2PE	19.824798355618	19.6302075097989	19.7820994580364	19.8259439055693	19.8918053972574	20.0492074231961	20.0211796807208	20.1128130360447	19.8280265815365	19.9554513467022	19.9151657079254	19.7666125710451	20.2684211982243	19.9922460960659	20.081628943112	20.2157532621893
LPC 20:4	C28H50NO7P	544.33783	0.157848862426919	-0.152437332502476	SLAD-2PE_vs_SHAD	19.824798355618	19.6302075097989	19.7820994580364	19.8259439055693	19.8918053972574	20.0492074231961	20.0211796807208	20.1128130360447	19.8280265815365	19.9554513467022	19.9151657079254	19.7666125710451	20.2684211982243	19.9922460960659	20.081628943112	20.2157532621893
LPC 20:4	C28H50NO7P	544.33783	0.749439778114651	-0.12076099059313	SHAD_vs_SHAD-2PE	19.824798355618	19.6302075097989	19.7820994580364	19.8259439055693	19.8918053972574	20.0492074231961	20.0211796807208	20.1128130360447	19.8280265815365	19.9554513467022	19.9151657079254	19.7666125710451	20.2684211982243	19.9922460960659	20.081628943112	20.2157532621893
PC 32:1	C40H78NO8P	732.55433	0.913913550687313	0.0809179249166831	SLAD_vs_SLAD-2PE	17.076459927025	17.1959764073395	17.683850652338	17.0891207530494	18.5539583494871	18.555261261242	18.8149010761962	18.7538358212538	17.1359905945985	17.2518548888065	17.1534565466589	NA	19.0386381591336	18.9057296919311	19.0092828456897	18.6961143222471
PC 32:1	C40H78NO8P	732.55433	3.45184479212181e-08	-1.40813719210679	SLAD_vs_SHAD	17.076459927025	17.1959764073395	17.683850652338	17.0891207530494	18.5539583494871	18.555261261242	18.8149010761962	18.7538358212538	17.1359905945985	17.2518548888065	17.1534565466589	NA	19.0386381591336	18.9057296919311	19.0092828456897	18.6961143222471
PC 32:1	C40H78NO8P	732.55433	6.49769947749697e-09	-1.73200724472908	SLAD-2PE_vs_SHAD-2PE	17.076459927025	17.1959764073395	17.683850652338	17.0891207530494	18.5539583494871	18.555261261242	18.8149010761962	18.7538358212538	17.1359905945985	17.2518548888065	17.1534565466589	NA	19.0386381591336	18.9057296919311	19.0092828456897	18.6961143222471
PC 32:1	C40H78NO8P	732.55433	5.09828892831373e-08	-1.48905511702347	SLAD-2PE_vs_SHAD	17.076459927025	17.1959764073395	17.683850652338	17.0891207530494	18.5539583494871	18.555261261242	18.8149010761962	18.7538358212538	17.1359905945985	17.2518548888065	17.1534565466589	NA	19.0386381591336	18.9057296919311	19.0092828456897	18.6961143222471
PC 32:1	C40H78NO8P	732.55433	0.742009695988614	-0.242952127705614	SHAD_vs_SHAD-2PE	17.076459927025	17.1959764073395	17.683850652338	17.0891207530494	18.5539583494871	18.555261261242	18.8149010761962	18.7538358212538	17.1359905945985	17.2518548888065	17.1534565466589	NA	19.0386381591336	18.9057296919311	19.0092828456897	18.6961143222471
LPC 18:1	C26H52NO7P	522.35584	0.995255056777817	0.00566193658571024	SLAD_vs_SLAD-2PE	17.1603191696957	17.2954409397999	17.2349820976226	17.6503584326219	NA	16.9912106920966	17.0160118022468	17.1582928932113	17.5760700598609	17.3386659574323	17.3475184615779	17.0561984145263	17.2508316066071	17.2129000755214	17.1447549600486	17.1306661807935
LPC 18:1	C26H52NO7P	522.35584	0.066094873932727	0.28010336408347	SLAD_vs_SHAD	17.1603191696957	17.2954409397999	17.2349820976226	17.6503584326219	NA	16.9912106920966	17.0160118022468	17.1582928932113	17.5760700598609	17.3386659574323	17.3475184615779	17.0561984145263	17.2508316066071	17.2129000755214	17.1447549600486	17.1306661807935
LPC 18:1	C26H52NO7P	522.35584	0.287213959771346	0.144825017606674	SLAD-2PE_vs_SHAD-2PE	17.1603191696957	17.2954409397999	17.2349820976226	17.6503584326219	NA	16.9912106920966	17.0160118022468	17.1582928932113	17.5760700598609	17.3386659574323	17.3475184615779	17.0561984145263	17.2508316066071	17.2129000755214	17.1447549600486	17.1306661807935
LPC 18:1	C26H52NO7P	522.35584	0.0702590816231117	0.274441427497759	SLAD-2PE_vs_SHAD	17.1603191696957	17.2954409397999	17.2349820976226	17.6503584326219	NA	16.9912106920966	17.0160118022468	17.1582928932113	17.5760700598609	17.3386659574323	17.3475184615779	17.0561984145263	17.2508316066071	17.2129000755214	17.1447549600486	17.1306661807935
LPC 18:1	C26H52NO7P	522.35584	0.773837546313871	-0.129616409891085	SHAD_vs_SHAD-2PE	17.1603191696957	17.2954409397999	17.2349820976226	17.6503584326219	NA	16.9912106920966	17.0160118022468	17.1582928932113	17.5760700598609	17.3386659574323	17.3475184615779	17.0561984145263	17.2508316066071	17.2129000755214	17.1447549600486	17.1306661807935
LPC 18:4	C26H46NO7P	516.30641	0.913913550687313	-0.0905862825669992	SLAD_vs_SLAD-2PE	20.0470741396653	19.8075378260149	20.133253794886	20.0565147482851	19.6140174189369	20.2617682528947	20.0650202822107	20.021974792884	19.8282326429198	20.3291718992591	20.1410979435599	20.1082231533804	20.0624171513495	20.1243280959544	19.9909924983783	20.1005666115604
LPC 18:4	C26H46NO7P	516.30641	0.896903521941629	0.0203999404812549	SLAD_vs_SHAD	20.0470741396653	19.8075378260149	20.133253794886	20.0565147482851	19.6140174189369	20.2617682528947	20.0650202822107	20.021974792884	19.8282326429198	20.3291718992591	20.1410979435599	20.1082231533804	20.0624171513495	20.1243280959544	19.9909924983783	20.1005666115604
LPC 18:4	C26H46NO7P	516.30641	0.811149959365434	0.0321053204691459	SLAD-2PE_vs_SHAD-2PE	20.0470741396653	19.8075378260149	20.133253794886	20.0565147482851	19.6140174189369	20.2617682528947	20.0650202822107	20.021974792884	19.8282326429198	20.3291718992591	20.1410979435599	20.1082231533804	20.0624171513495	20.1243280959544	19.9909924983783	20.1005666115604
LPC 18:4	C26H46NO7P	516.30641	0.457212470207386	0.110986223048254	SLAD-2PE_vs_SHAD	20.0470741396653	19.8075378260149	20.133253794886	20.0565147482851	19.6140174189369	20.2617682528947	20.0650202822107	20.021974792884	19.8282326429198	20.3291718992591	20.1410979435599	20.1082231533804	20.0624171513495	20.1243280959544	19.9909924983783	20.1005666115604
LPC 18:4	C26H46NO7P	516.30641	0.859985652074327	-0.0788809025791082	SHAD_vs_SHAD-2PE	20.0470741396653	19.8075378260149	20.133253794886	20.0565147482851	19.6140174189369	20.2617682528947	20.0650202822107	20.021974792884	19.8282326429198	20.3291718992591	20.1410979435599	20.1082231533804	20.0624171513495	20.1243280959544	19.9909924983783	20.1005666115604
LPC 16:1	C24H48NO7P	494.32445	0.614947530941597	0.154429187444926	SLAD_vs_SLAD-2PE	17.6221020161353	17.7857783033535	18.1155458610069	17.9832977406156	17.2912565753252	17.2532574126632	17.3432038924665	17.0190639431191	17.5826032902651	17.7257984352053	17.6951296380772	17.8854758077841	17.4647372155031	17.5107345594701	17.438864356162	17.0603941319352
LPC 16:1	C24H48NO7P	494.32445	0.000182798986473316	0.649985524384334	SLAD_vs_SHAD	17.6221020161353	17.7857783033535	18.1155458610069	17.9832977406156	17.2912565753252	17.2532574126632	17.3432038924665	17.0190639431191	17.5826032902651	17.7257984352053	17.6951296380772	17.8854758077841	17.4647372155031	17.5107345594701	17.438864356162	17.0603941319352
LPC 16:1	C24H48NO7P	494.32445	0.0195984878726577	0.353569227065329	SLAD-2PE_vs_SHAD-2PE	17.6221020161353	17.7857783033535	18.1155458610069	17.9832977406156	17.2912565753252	17.2532574126632	17.3432038924665	17.0190639431191	17.5826032902651	17.7257984352053	17.6951296380772	17.8854758077841	17.4647372155031	17.5107345594701	17.438864356162	17.0603941319352
LPC 16:1	C24H48NO7P	494.32445	0.00222398960600685	0.495556336939408	SLAD-2PE_vs_SHAD	17.6221020161353	17.7857783033535	18.1155458610069	17.9832977406156	17.2912565753252	17.2532574126632	17.3432038924665	17.0190639431191	17.5826032902651	17.7257984352053	17.6951296380772	17.8854758077841	17.4647372155031	17.5107345594701	17.438864356162	17.0603941319352
LPC 16:1	C24H48NO7P	494.32445	0.756936172650688	-0.14198710987408	SHAD_vs_SHAD-2PE	17.6221020161353	17.7857783033535	18.1155458610069	17.9832977406156	17.2912565753252	17.2532574126632	17.3432038924665	17.0190639431191	17.5826032902651	17.7257984352053	17.6951296380772	17.8854758077841	17.4647372155031	17.5107345594701	17.438864356162	17.0603941319352
PC 36:4	C44H80NO8P	782.56789	0.429537150275367	0.315719072902716	SLAD_vs_SLAD-2PE	17.7061946142157	18.3690631562212	18.5897037420427	18.1787036143509	20.8890700070759	20.5492516571124	20.9682644978022	21.0772142969724	17.9278788547229	17.7717578846123	17.9859548870795	NA	21.2861185743883	20.7816583074801	21.1850012451777	21.059060786358
PC 36:4	C44H80NO8P	782.56789	7.14146206614189e-10	-2.66003383303312	SLAD_vs_SHAD	17.7061946142157	18.3690631562212	18.5897037420427	18.1787036143509	20.8890700070759	20.5492516571124	20.9682644978022	21.0772142969724	17.9278788547229	17.7717578846123	17.9859548870795	NA	21.2861185743883	20.7816583074801	21.1850012451777	21.059060786358
PC 36:4	C44H80NO8P	782.56789	1.05670306874992e-10	-3.18276251954609	SLAD-2PE_vs_SHAD-2PE	17.7061946142157	18.3690631562212	18.5897037420427	18.1787036143509	20.8890700070759	20.5492516571124	20.9682644978022	21.0772142969724	17.9278788547229	17.7717578846123	17.9859548870795	NA	21.2861185743883	20.7816583074801	21.1850012451777	21.059060786358
PC 36:4	C44H80NO8P	782.56789	2.51203922035151e-10	-2.97575290593583	SLAD-2PE_vs_SHAD	17.7061946142157	18.3690631562212	18.5897037420427	18.1787036143509	20.8890700070759	20.5492516571124	20.9682644978022	21.0772142969724	17.9278788547229	17.7717578846123	17.9859548870795	NA	21.2861185743883	20.7816583074801	21.1850012451777	21.059060786358
PC 36:4	C44H80NO8P	782.56789	0.749439778114651	-0.207009613610257	SHAD_vs_SHAD-2PE	17.7061946142157	18.3690631562212	18.5897037420427	18.1787036143509	20.8890700070759	20.5492516571124	20.9682644978022	21.0772142969724	17.9278788547229	17.7717578846123	17.9859548870795	NA	21.2861185743883	20.7816583074801	21.1850012451777	21.059060786358
PC 34:1	C42H82NO8P	760.58529	0.995255056777817	0.0290288317647374	SLAD_vs_SLAD-2PE	NA	NA	17.3820531203754	16.8295989284907	17.8153109094456	17.4231346888468	17.5055369478111	17.6560995578116	NA	NA	17.0767971926683	NA	17.8321428065866	17.5850358120368	18.0855145022311	17.7805784367696
PC 34:1	C42H82NO8P	760.58529	0.0280247711720127	-0.494194501545703	SLAD_vs_SHAD	NA	NA	17.3820531203754	16.8295989284907	17.8153109094456	17.4231346888468	17.5055369478111	17.6560995578116	NA	NA	17.0767971926683	NA	17.8321428065866	17.5850358120368	18.0855145022311	17.7805784367696
PC 34:1	C42H82NO8P	760.58529	0.0145296811348289	-0.744020696737696	SLAD-2PE_vs_SHAD-2PE	NA	NA	17.3820531203754	16.8295989284907	17.8153109094456	17.4231346888468	17.5055369478111	17.6560995578116	NA	NA	17.0767971926683	NA	17.8321428065866	17.5850358120368	18.0855145022311	17.7805784367696
PC 34:1	C42H82NO8P	760.58529	0.0634692879711159	-0.52322333331044	SLAD-2PE_vs_SHAD	NA	NA	17.3820531203754	16.8295989284907	17.8153109094456	17.4231346888468	17.5055369478111	17.6560995578116	NA	NA	17.0767971926683	NA	17.8321428065866	17.5850358120368	18.0855145022311	17.7805784367696
PC 34:1	C42H82NO8P	760.58529	0.742009695988614	-0.220797363427256	SHAD_vs_SHAD-2PE	NA	NA	17.3820531203754	16.8295989284907	17.8153109094456	17.4231346888468	17.5055369478111	17.6560995578116	NA	NA	17.0767971926683	NA	17.8321428065866	17.5850358120368	18.0855145022311	17.7805784367696
PC 32:4	C40H72NO8P	726.50484	0.913913550687313	-0.108891402270295	SLAD_vs_SLAD-2PE	NA	16.7887482014746	16.8576901842397	NA	18.7949364861047	19.4599566895977	19.8498107105923	19.5477319241431	16.5823575265299	NA	17.281863663725	NA	19.4272634876729	19.3969370303043	19.5540967159792	19.2785542633419
PC 32:4	C40H72NO8P	726.50484	2.93317771177344e-07	-2.58988975975227	SLAD_vs_SHAD	NA	16.7887482014746	16.8576901842397	NA	18.7949364861047	19.4599566895977	19.8498107105923	19.5477319241431	16.5823575265299	NA	17.281863663725	NA	19.4272634876729	19.3969370303043	19.5540967159792	19.2785542633419
PC 32:4	C40H72NO8P	726.50484	6.12999876561938e-07	-2.48210227919711	SLAD-2PE_vs_SHAD-2PE	NA	16.7887482014746	16.8576901842397	NA	18.7949364861047	19.4599566895977	19.8498107105923	19.5477319241431	16.5823575265299	NA	17.281863663725	NA	19.4272634876729	19.3969370303043	19.5540967159792	19.2785542633419
PC 32:4	C40H72NO8P	726.50484	6.16206057040897e-07	-2.48099835748198	SLAD-2PE_vs_SHAD	NA	16.7887482014746	16.8576901842397	NA	18.7949364861047	19.4599566895977	19.8498107105923	19.5477319241431	16.5823575265299	NA	17.281863663725	NA	19.4272634876729	19.3969370303043	19.5540967159792	19.2785542633419
PC 32:4	C40H72NO8P	726.50484	0.995696625995613	-0.00110392171513141	SHAD_vs_SHAD-2PE	NA	16.7887482014746	16.8576901842397	NA	18.7949364861047	19.4599566895977	19.8498107105923	19.5477319241431	16.5823575265299	NA	17.281863663725	NA	19.4272634876729	19.3969370303043	19.5540967159792	19.2785542633419
LPE 20:4	C25H44NO7P	502.29083	0.93733651246872	0.0340922501439991	SLAD_vs_SLAD-2PE	17.6865455303297	17.3701766040877	17.4765912219892	17.6545386192711	16.9213956506496	17.1204130584864	NA	17.2786862997503	17.596833750541	17.6120741419149	17.4849833761359	17.35759170651	17.1638410096438	17.3699868808556	17.2612870542803	17.2170598593642
LPE 20:4	C25H44NO7P	502.29083	0.00305351443293365	0.440131324290693	SLAD_vs_SHAD	17.6865455303297	17.3701766040877	17.4765912219892	17.6545386192711	16.9213956506496	17.1204130584864	NA	17.2786862997503	17.596833750541	17.6120741419149	17.4849833761359	17.35759170651	17.1638410096438	17.3699868808556	17.2612870542803	17.2170598593642
LPE 20:4	C25H44NO7P	502.29083	0.0394237249086682	0.259827042739463	SLAD-2PE_vs_SHAD-2PE	17.6865455303297	17.3701766040877	17.4765912219892	17.6545386192711	16.9213956506496	17.1204130584864	NA	17.2786862997503	17.596833750541	17.6120741419149	17.4849833761359	17.35759170651	17.1638410096438	17.3699868808556	17.2612870542803	17.2170598593642
LPE 20:4	C25H44NO7P	502.29083	0.00523553826742049	0.406039074146694	SLAD-2PE_vs_SHAD	17.6865455303297	17.3701766040877	17.4765912219892	17.6545386192711	16.9213956506496	17.1204130584864	NA	17.2786862997503	17.596833750541	17.6120741419149	17.4849833761359	17.35759170651	17.1638410096438	17.3699868808556	17.2612870542803	17.2170598593642
LPE 20:4	C25H44NO7P	502.29083	0.749439778114651	-0.146212031407231	SHAD_vs_SHAD-2PE	17.6865455303297	17.3701766040877	17.4765912219892	17.6545386192711	16.9213956506496	17.1204130584864	NA	17.2786862997503	17.596833750541	17.6120741419149	17.4849833761359	17.35759170651	17.1638410096438	17.3699868808556	17.2612870542803	17.2170598593642
PE 36:5	C41H72NO8P	738.50522	0.913913550687313	-0.0698010578044048	SLAD_vs_SLAD-2PE	17.5347731394117	17.3381239556846	17.6613114692297	17.0980393403438	18.2492039397567	18.6624589103478	18.7724247508377	18.5854889881367	17.1922492132215	NA	17.6236440403423	17.6176958483517	18.7450157034617	18.6092715606754	18.4655339745842	18.4785412510083
PE 36:5	C41H72NO8P	738.50522	1.71207362418769e-06	-1.15933217110229	SLAD_vs_SHAD	17.5347731394117	17.3381239556846	17.6613114692297	17.0980393403438	18.2492039397567	18.6624589103478	18.7724247508377	18.5854889881367	17.1922492132215	NA	17.6236440403423	17.6176958483517	18.7450157034617	18.6092715606754	18.4655339745842	18.4785412510083
PE 36:5	C41H72NO8P	738.50522	1.01568687806538e-05	-1.09672758846055	SLAD-2PE_vs_SHAD-2PE	17.5347731394117	17.3381239556846	17.6613114692297	17.0980393403438	18.2492039397567	18.6624589103478	18.7724247508377	18.5854889881367	17.1922492132215	NA	17.6236440403423	17.6176958483517	18.7450157034617	18.6092715606754	18.4655339745842	18.4785412510083
PE 36:5	C41H72NO8P	738.50522	9.9640615850173e-06	-1.08953111329788	SLAD-2PE_vs_SHAD	17.5347731394117	17.3381239556846	17.6613114692297	17.0980393403438	18.2492039397567	18.6624589103478	18.7724247508377	18.5854889881367	17.1922492132215	NA	17.6236440403423	17.6176958483517	18.7450157034617	18.6092715606754	18.4655339745842	18.4785412510083
PE 36:5	C41H72NO8P	738.50522	0.995696625995613	-0.00719647516266519	SHAD_vs_SHAD-2PE	17.5347731394117	17.3381239556846	17.6613114692297	17.0980393403438	18.2492039397567	18.6624589103478	18.7724247508377	18.5854889881367	17.1922492132215	NA	17.6236440403423	17.6176958483517	18.7450157034617	18.6092715606754	18.4655339745842	18.4785412510083
PC 32:5	C40H70NO8P	724.48923	0.536362988025839	-0.403923165609452	SLAD_vs_SLAD-2PE	NA	NA	16.9058482990792	NA	17.678423899732	18.3652945378393	18.4273110559017	18.2268556464982	NA	NA	17.4530441484419	17.1664987809355	18.037348585381	18.0011139051536	18.0800084606012	18.0931229029677
PC 32:5	C40H70NO8P	724.48923	0.000437186074250488	-1.26862298591354	SLAD_vs_SHAD	NA	NA	16.9058482990792	NA	17.678423899732	18.3652945378393	18.4273110559017	18.2268556464982	NA	NA	17.4530441484419	17.1664987809355	18.037348585381	18.0011139051536	18.0800084606012	18.0931229029677
PC 32:5	C40H70NO8P	724.48923	0.0035193373320486	-0.743126998837191	SLAD-2PE_vs_SHAD-2PE	NA	NA	16.9058482990792	NA	17.678423899732	18.3652945378393	18.4273110559017	18.2268556464982	NA	NA	17.4530441484419	17.1664987809355	18.037348585381	18.0011139051536	18.0800084606012	18.0931229029677
PC 32:5	C40H70NO8P	724.48923	0.00122517319407342	-0.864699820304086	SLAD-2PE_vs_SHAD	NA	NA	16.9058482990792	NA	17.678423899732	18.3652945378393	18.4273110559017	18.2268556464982	NA	NA	17.4530441484419	17.1664987809355	18.037348585381	18.0011139051536	18.0800084606012	18.0931229029677
PC 32:5	C40H70NO8P	724.48923	0.836437705538452	0.121572821466895	SHAD_vs_SHAD-2PE	NA	NA	16.9058482990792	NA	17.678423899732	18.3652945378393	18.4273110559017	18.2268556464982	NA	NA	17.4530441484419	17.1664987809355	18.037348585381	18.0011139051536	18.0800084606012	18.0931229029677
LPC 18:3	C26H48NO7P	518.32161	NA	NA	NA	NA	NA	NA	NA	NA	NA	NA	NA	NA	NA	NA	NA	NA	NA	NA	NA
LPE 18:4	C23H40NO7P	474.25943	0.913913550687313	-0.0601844936490217	SLAD_vs_SLAD-2PE	17.4135802334638	17.7133477363691	17.8198012167436	17.471297676757	17.1990671295237	17.2103261591655	16.996515983712	17.1178258058236	17.5779240011892	17.8249804345931	17.5247764151507	17.7310839869967	16.9407570993494	17.1453146271001	17.1332101048436	17.0099608626291
LPE 18:4	C23H40NO7P	474.25943	0.000883682688827267	0.473572946277201	SLAD_vs_SHAD	17.4135802334638	17.7133477363691	17.8198012167436	17.471297676757	17.1990671295237	17.2103261591655	16.996515983712	17.1178258058236	17.5779240011892	17.8249804345931	17.5247764151507	17.7310839869967	16.9407570993494	17.1453146271001	17.1332101048436	17.0099608626291
LPE 18:4	C23H40NO7P	474.25943	8.36667514156059e-05	0.607380536001845	SLAD-2PE_vs_SHAD-2PE	17.4135802334638	17.7133477363691	17.8198012167436	17.471297676757	17.1990671295237	17.2103261591655	16.996515983712	17.1178258058236	17.5779240011892	17.8249804345931	17.5247764151507	17.7310839869967	16.9407570993494	17.1453146271001	17.1332101048436	17.0099608626291
LPE 18:4	C23H40NO7P	474.25943	0.000319780213002676	0.533757439926223	SLAD-2PE_vs_SHAD	17.4135802334638	17.7133477363691	17.8198012167436	17.471297676757	17.1990671295237	17.2103261591655	16.996515983712	17.1178258058236	17.5779240011892	17.8249804345931	17.5247764151507	17.7310839869967	16.9407570993494	17.1453146271001	17.1332101048436	17.0099608626291
LPE 18:4	C23H40NO7P	474.25943	0.859985652074327	0.0736230960756217	SHAD_vs_SHAD-2PE	17.4135802334638	17.7133477363691	17.8198012167436	17.471297676757	17.1990671295237	17.2103261591655	16.996515983712	17.1178258058236	17.5779240011892	17.8249804345931	17.5247764151507	17.7310839869967	16.9407570993494	17.1453146271001	17.1332101048436	17.0099608626291
PS 38:2	C44H82NO10P	816.57222	NA	NA	NA	NA	NA	NA	NA	NA	NA	NA	NA	NA	NA	NA	NA	NA	NA	NA	NA
PS 40:2	C46H86NO10P	844.60374	NA	NA	NA	NA	NA	NA	NA	NA	NA	NA	NA	NA	NA	NA	NA	NA	NA	NA	NA
PC 30:4	C38H68NO8P	698.47313	NA	NA	NA	NA	NA	NA	NA	NA	NA	NA	NA	NA	NA	NA	NA	NA	NA	NA	NA
Cer 34:6;O4	C34H57NO5	560.43096	NA	NA	NA	NA	NA	NA	NA	NA	NA	NA	NA	NA	NA	NA	NA	NA	NA	NA	NA
HexCer 32:3;O2	C38H69NO8	668.51207	NA	NA	NA	NA	NA	NA	NA	NA	NA	NA	NA	NA	NA	NA	NA	NA	NA	NA	NA
PI 44:1	C53H101O13P	999.68152	NA	NA	NA	NA	NA	NA	NA	NA	NA	NA	NA	NA	NA	NA	NA	NA	NA	NA	NA
PC 34:0	C42H84NO8P	762.60375	0.995255056777817	-0.0446495929329451	SLAD_vs_SLAD-2PE	NA	16.8643523063283	NA	NA	NA	17.0352928497135	17.3462403642062	17.0416896986412	NA	NA	NA	16.9090018992612	17.0342721883624	NA	16.9349268831309	NA
PC 34:0	C42H84NO8P	762.60375	0.25636833098585	-0.276721997858676	SLAD_vs_SHAD	NA	16.8643523063283	NA	NA	NA	17.0352928497135	17.3462403642062	17.0416896986412	NA	NA	NA	16.9090018992612	17.0342721883624	NA	16.9349268831309	NA
PC 34:0	C42H84NO8P	762.60375	0.74565930478245	-0.0755976364853872	SLAD-2PE_vs_SHAD-2PE	NA	16.8643523063283	NA	NA	NA	17.0352928497135	17.3462403642062	17.0416896986412	NA	NA	NA	16.9090018992612	17.0342721883624	NA	16.9349268831309	NA
PC 34:0	C42H84NO8P	762.60375	0.32500588654427	-0.232072404925731	SLAD-2PE_vs_SHAD	NA	16.8643523063283	NA	NA	NA	17.0352928497135	17.3462403642062	17.0416896986412	NA	NA	NA	16.9090018992612	17.0342721883624	NA	16.9349268831309	NA
PC 34:0	C42H84NO8P	762.60375	0.773837546313871	0.156474768440344	SHAD_vs_SHAD-2PE	NA	16.8643523063283	NA	NA	NA	17.0352928497135	17.3462403642062	17.0416896986412	NA	NA	NA	16.9090018992612	17.0342721883624	NA	16.9349268831309	NA
PE 36:4	C41H74NO8P	740.52082	0.728520565884462	-0.25793082374447	SLAD_vs_SLAD-2PE	NA	NA	16.7985281926274	NA	17.4357507046476	17.3560716440351	17.7840415481624	17.694892730797	NA	NA	17.0564590163719	NA	17.565797824828	17.5173601543921	17.9818241178236	17.6885869158449
PE 36:4	C41H74NO8P	740.52082	0.0082214402313548	-0.769160964283124	SLAD_vs_SHAD	NA	NA	16.7985281926274	NA	17.4357507046476	17.3560716440351	17.7840415481624	17.694892730797	NA	NA	17.0564590163719	NA	17.565797824828	17.5173601543921	17.9818241178236	17.6885869158449
PE 36:4	C41H74NO8P	740.52082	0.0221274614929881	-0.631933236850266	SLAD-2PE_vs_SHAD-2PE	NA	NA	16.7985281926274	NA	17.4357507046476	17.3560716440351	17.7840415481624	17.694892730797	NA	NA	17.0564590163719	NA	17.565797824828	17.5173601543921	17.9818241178236	17.6885869158449
PE 36:4	C41H74NO8P	740.52082	0.056228908061608	-0.511230140538654	SLAD-2PE_vs_SHAD	NA	NA	16.7985281926274	NA	17.4357507046476	17.3560716440351	17.7840415481624	17.694892730797	NA	NA	17.0564590163719	NA	17.565797824828	17.5173601543921	17.9818241178236	17.6885869158449
PE 36:4	C41H74NO8P	740.52082	0.795163972666941	-0.120703096311612	SHAD_vs_SHAD-2PE	NA	NA	16.7985281926274	NA	17.4357507046476	17.3560716440351	17.7840415481624	17.694892730797	NA	NA	17.0564590163719	NA	17.565797824828	17.5173601543921	17.9818241178236	17.6885869158449
PI-Cer 42:6;O3	C48H84NO12P	898.58465	NA	NA	NA	NA	NA	NA	NA	NA	NA	NA	NA	NA	NA	NA	NA	NA	NA	NA	NA
PC 38:4	C46H84NO8P	810.59908	0.995255056777817	0.0485061336359287	SLAD_vs_SLAD-2PE	NA	NA	17.0439487980252	NA	17.4401936584829	17.2197195680136	17.1037230501617	17.3424867675582	NA	16.9954426643892	NA	NA	17.2430510643356	17.2377313405153	17.6526722004499	16.9891425513107
PC 38:4	C46H84NO8P	810.59908	0.390104383908716	-0.232581963028931	SLAD_vs_SHAD	NA	NA	17.0439487980252	NA	17.4401936584829	17.2197195680136	17.1037230501617	17.3424867675582	NA	16.9954426643892	NA	NA	17.2430510643356	17.2377313405153	17.6526722004499	16.9891425513107
PC 38:4	C46H84NO8P	810.59908	0.276195241790011	-0.285206624763603	SLAD-2PE_vs_SHAD-2PE	NA	NA	17.0439487980252	NA	17.4401936584829	17.2197195680136	17.1037230501617	17.3424867675582	NA	16.9954426643892	NA	NA	17.2430510643356	17.2377313405153	17.6526722004499	16.9891425513107
PC 38:4	C46H84NO8P	810.59908	0.288941910372737	-0.28108809666486	SLAD-2PE_vs_SHAD	NA	NA	17.0439487980252	NA	17.4401936584829	17.2197195680136	17.1037230501617	17.3424867675582	NA	16.9954426643892	NA	NA	17.2430510643356	17.2377313405153	17.6526722004499	16.9891425513107
PC 38:4	C46H84NO8P	810.59908	0.995696625995613	-0.00411852809874347	SHAD_vs_SHAD-2PE	NA	NA	17.0439487980252	NA	17.4401936584829	17.2197195680136	17.1037230501617	17.3424867675582	NA	16.9954426643892	NA	NA	17.2430510643356	17.2377313405153	17.6526722004499	16.9891425513107
Cer 36:4;O4	C36H65NO5	592.49242	NA	NA	NA	NA	NA	NA	NA	NA	NA	NA	NA	NA	NA	NA	NA	NA	NA	NA	NA
Cer 42:4;O3	C42H77NO4	660.59035	NA	NA	NA	NA	NA	NA	NA	NA	NA	NA	NA	NA	NA	NA	NA	NA	NA	NA	NA
PS 38:4	C44H78NO10P	812.54218	NA	NA	NA	NA	NA	NA	NA	NA	NA	NA	NA	NA	NA	NA	NA	NA	NA	NA	NA
PS 40:4	C46H82NO10P	840.57237	NA	NA	NA	NA	NA	NA	NA	NA	NA	NA	NA	NA	NA	NA	NA	NA	NA	NA	NA
Cer 42:5;O4	C42H75NO5	674.5701	NA	NA	NA	NA	NA	NA	NA	NA	NA	NA	NA	NA	NA	NA	NA	NA	NA	NA	NA
Cer 36:5;O3	C36H63NO4	574.48331	NA	NA	NA	NA	NA	NA	NA	NA	NA	NA	NA	NA	NA	NA	NA	NA	NA	NA	NA
PC 34:2	C42H80NO8P	780.55229	0.193524215375366	0.295526857464814	SLAD_vs_SLAD-2PE	21.4237353471859	21.5939424808651	21.4353505678041	21.4711998680137	23.1570189963146	22.9736169133252	23.5304715412782	23.423682529466	20.9891020545301	21.3735195320508	21.3721915560544	21.0073076913743	23.3780295715695	23.0501419243217	23.3065164578136	23.2285109718137
PC 34:2	C42H80NO8P	780.55229	1.01591478060025e-09	-1.79014042912881	SLAD_vs_SHAD	21.4237353471859	21.5939424808651	21.4353505678041	21.4711998680137	23.1570189963146	22.9736169133252	23.5304715412782	23.423682529466	20.9891020545301	21.3735195320508	21.3721915560544	21.0073076913743	23.3780295715695	23.0501419243217	23.3065164578136	23.2285109718137
PC 34:2	C42H80NO8P	780.55229	1.05670306874992e-10	-2.05526952287724	SLAD-2PE_vs_SHAD-2PE	21.4237353471859	21.5939424808651	21.4353505678041	21.4711998680137	23.1570189963146	22.9736169133252	23.5304715412782	23.423682529466	20.9891020545301	21.3735195320508	21.3721915560544	21.0073076913743	23.3780295715695	23.0501419243217	23.3065164578136	23.2285109718137
PC 34:2	C42H80NO8P	780.55229	1.22697687560343e-10	-2.08566728659362	SLAD-2PE_vs_SHAD	21.4237353471859	21.5939424808651	21.4353505678041	21.4711998680137	23.1570189963146	22.9736169133252	23.5304715412782	23.423682529466	20.9891020545301	21.3735195320508	21.3721915560544	21.0073076913743	23.3780295715695	23.0501419243217	23.3065164578136	23.2285109718137
PC 34:2	C42H80NO8P	780.55229	0.962830204547277	0.0303977637163833	SHAD_vs_SHAD-2PE	21.4237353471859	21.5939424808651	21.4353505678041	21.4711998680137	23.1570189963146	22.9736169133252	23.5304715412782	23.423682529466	20.9891020545301	21.3735195320508	21.3721915560544	21.0073076913743	23.3780295715695	23.0501419243217	23.3065164578136	23.2285109718137
PC 36:2	C44H84NO8P	808.5835	0.728231080450383	0.131618568257984	SLAD_vs_SLAD-2PE	18.2977115379718	18.5635867278798	18.5096095050588	18.1981038570636	19.9698445288154	19.4939494296122	20.0633790698404	20.0871982161114	18.1929942065147	18.4284348433327	18.2967325266543	18.1243757784404	20.1140118773412	19.6337499937849	20.0097127443072	19.9745645255984
PC 36:2	C44H84NO8P	808.5835	2.41411640438723e-08	-1.51133990410134	SLAD_vs_SHAD	18.2977115379718	18.5635867278798	18.5096095050588	18.1981038570636	19.9698445288154	19.4939494296122	20.0633790698404	20.0871982161114	18.1929942065147	18.4284348433327	18.2967325266543	18.1243757784404	20.1140118773412	19.6337499937849	20.0097127443072	19.9745645255984
PC 36:2	C44H84NO8P	808.5835	6.49769947749697e-09	-1.67237544652239	SLAD-2PE_vs_SHAD-2PE	18.2977115379718	18.5635867278798	18.5096095050588	18.1981038570636	19.9698445288154	19.4939494296122	20.0633790698404	20.0871982161114	18.1929942065147	18.4284348433327	18.2967325266543	18.1243757784404	20.1140118773412	19.6337499937849	20.0097127443072	19.9745645255984
PC 36:2	C44H84NO8P	808.5835	8.96347059845561e-09	-1.64295847235933	SLAD-2PE_vs_SHAD	18.2977115379718	18.5635867278798	18.5096095050588	18.1981038570636	19.9698445288154	19.4939494296122	20.0633790698404	20.0871982161114	18.1929942065147	18.4284348433327	18.2967325266543	18.1243757784404	20.1140118773412	19.6337499937849	20.0097127443072	19.9745645255984
PC 36:2	C44H84NO8P	808.5835	0.962830204547277	-0.029416974163059	SHAD_vs_SHAD-2PE	18.2977115379718	18.5635867278798	18.5096095050588	18.1981038570636	19.9698445288154	19.4939494296122	20.0633790698404	20.0871982161114	18.1929942065147	18.4284348433327	18.2967325266543	18.1243757784404	20.1140118773412	19.6337499937849	20.0097127443072	19.9745645255984
SM 42:0;O2	C47H97N2O6P	817.71389	NA	NA	NA	NA	NA	NA	NA	NA	NA	NA	NA	NA	NA	NA	NA	NA	NA	NA	NA
SM 42:2;O2	C47H93N2O6P	813.68239	0.764100747511626	0.279072230918604	SLAD_vs_SLAD-2PE	17.0075429879831	NA	NA	NA	16.970217251424	16.8754335604352	17.7988037750048	17.4833421761142	16.6489051243322	NA	NA	16.8080363897968	17.3174816027267	NA	17.194505495793	17.1581848228801
SM 42:2;O2	C47H93N2O6P	813.68239	0.427884721898663	-0.274406202761437	SLAD_vs_SHAD	17.0075429879831	NA	NA	NA	16.970217251424	16.8754335604352	17.7988037750048	17.4833421761142	16.6489051243322	NA	NA	16.8080363897968	17.3174816027267	NA	17.194505495793	17.1581848228801
SM 42:2;O2	C47H93N2O6P	813.68239	0.0815906896420577	-0.494919883402115	SLAD-2PE_vs_SHAD-2PE	17.0075429879831	NA	NA	NA	16.970217251424	16.8754335604352	17.7988037750048	17.4833421761142	16.6489051243322	NA	NA	16.8080363897968	17.3174816027267	NA	17.194505495793	17.1581848228801
SM 42:2;O2	C47H93N2O6P	813.68239	0.0488077029830717	-0.553478433680041	SLAD-2PE_vs_SHAD	17.0075429879831	NA	NA	NA	16.970217251424	16.8754335604352	17.7988037750048	17.4833421761142	16.6489051243322	NA	NA	16.8080363897968	17.3174816027267	NA	17.194505495793	17.1581848228801
SM 42:2;O2	C47H93N2O6P	813.68239	0.944622191191642	0.058558550277926	SHAD_vs_SHAD-2PE	17.0075429879831	NA	NA	NA	16.970217251424	16.8754335604352	17.7988037750048	17.4833421761142	16.6489051243322	NA	NA	16.8080363897968	17.3174816027267	NA	17.194505495793	17.1581848228801
PC 36:2	C44H84NO8P	786.60112	0.913913550687313	-0.093993516233315	SLAD_vs_SLAD-2PE	16.9203805866164	17.1948541392309	17.3401675553522	16.7699728891031	17.208471689948	16.9577278351363	17.2029477748865	17.4596387102283	17.1334422569717	NA	17.1672323606462	NA	17.4904447684788	17.4352647538381	17.4500954266485	17.3135567404549
PC 36:2	C44H84NO8P	786.60112	0.320954907521942	-0.150852709974124	SLAD_vs_SHAD	16.9203805866164	17.1948541392309	17.3401675553522	16.7699728891031	17.208471689948	16.9577278351363	17.2029477748865	17.4596387102283	17.1334422569717	NA	17.1672323606462	NA	17.4904447684788	17.4352647538381	17.4500954266485	17.3135567404549
PC 36:2	C44H84NO8P	786.60112	0.138268272129107	-0.272003113546116	SLAD-2PE_vs_SHAD-2PE	16.9203805866164	17.1948541392309	17.3401675553522	16.7699728891031	17.208471689948	16.9577278351363	17.2029477748865	17.4596387102283	17.1334422569717	NA	17.1672323606462	NA	17.4904447684788	17.4352647538381	17.4500954266485	17.3135567404549
PC 36:2	C44H84NO8P	786.60112	0.741087029950255	-0.0568591937408094	SLAD-2PE_vs_SHAD	16.9203805866164	17.1948541392309	17.3401675553522	16.7699728891031	17.208471689948	16.9577278351363	17.2029477748865	17.4596387102283	17.1334422569717	NA	17.1672323606462	NA	17.4904447684788	17.4352647538381	17.4500954266485	17.3135567404549
PC 36:2	C44H84NO8P	786.60112	0.742009695988614	-0.215143919805307	SHAD_vs_SHAD-2PE	16.9203805866164	17.1948541392309	17.3401675553522	16.7699728891031	17.208471689948	16.9577278351363	17.2029477748865	17.4596387102283	17.1334422569717	NA	17.1672323606462	NA	17.4904447684788	17.4352647538381	17.4500954266485	17.3135567404549
PC 30:1	C38H74NO8P	704.5223	0.913913550687313	0.095271542893407	SLAD_vs_SLAD-2PE	NA	NA	NA	16.8381339020491	16.7309585214914	16.7802072245489	16.8364598961813	16.8961288129038	NA	NA	16.8055122699758	16.6802124483357	16.6902538309112	17.0556771708532	16.7664312456285	17.0446607933401
PC 30:1	C38H74NO8P	704.5223	0.896903521941629	0.0271952882677837	SLAD_vs_SHAD	NA	NA	NA	16.8381339020491	16.7309585214914	16.7802072245489	16.8364598961813	16.8961288129038	NA	NA	16.8055122699758	16.6802124483357	16.6902538309112	17.0556771708532	16.7664312456285	17.0446607933401
PC 30:1	C38H74NO8P	704.5223	0.346439628281819	-0.146393401027524	SLAD-2PE_vs_SHAD-2PE	NA	NA	NA	16.8381339020491	16.7309585214914	16.7802072245489	16.8364598961813	16.8961288129038	NA	NA	16.8055122699758	16.6802124483357	16.6902538309112	17.0556771708532	16.7664312456285	17.0446607933401
PC 30:1	C38H74NO8P	704.5223	0.659893227927496	-0.0680762546256233	SLAD-2PE_vs_SHAD	NA	NA	NA	16.8381339020491	16.7309585214914	16.7802072245489	16.8364598961813	16.8961288129038	NA	NA	16.8055122699758	16.6802124483357	16.6902538309112	17.0556771708532	16.7664312456285	17.0446607933401
PC 30:1	C38H74NO8P	704.5223	0.859985652074327	-0.0783171464019006	SHAD_vs_SHAD-2PE	NA	NA	NA	16.8381339020491	16.7309585214914	16.7802072245489	16.8364598961813	16.8961288129038	NA	NA	16.8055122699758	16.6802124483357	16.6902538309112	17.0556771708532	16.7664312456285	17.0446607933401
LPE 18:1	C23H46NO7P	478.29349	0.913913550687313	0.0484719357786503	SLAD_vs_SLAD-2PE	19.5839801747468	19.6384998761489	19.5232411960747	19.8268106907115	19.8863917826005	19.6158033581432	19.8856958657084	20.0338132212776	19.7221239427477	19.3759889179252	19.6625696417627	19.6179616921317	20.1573871422765	19.8216277634845	20.1092227626555	20.0687326087175
LPE 18:1	C23H46NO7P	478.29349	0.107621606642804	-0.212293072511958	SLAD_vs_SHAD	19.5839801747468	19.6384998761489	19.5232411960747	19.8268106907115	19.8863917826005	19.6158033581432	19.8856958657084	20.0338132212776	19.7221239427477	19.3759889179252	19.6625696417627	19.6179616921317	20.1573871422765	19.8216277634845	20.1092227626555	20.0687326087175
LPE 18:1	C23H46NO7P	478.29349	0.00241608482825725	-0.44458152064168	SLAD-2PE_vs_SHAD-2PE	19.5839801747468	19.6384998761489	19.5232411960747	19.8268106907115	19.8863917826005	19.6158033581432	19.8856958657084	20.0338132212776	19.7221239427477	19.3759889179252	19.6625696417627	19.6179616921317	20.1573871422765	19.8216277634845	20.1092227626555	20.0687326087175
LPE 18:1	C23H46NO7P	478.29349	0.0537211140654547	-0.260765008290608	SLAD-2PE_vs_SHAD	19.5839801747468	19.6384998761489	19.5232411960747	19.8268106907115	19.8863917826005	19.6158033581432	19.8856958657084	20.0338132212776	19.7221239427477	19.3759889179252	19.6625696417627	19.6179616921317	20.1573871422765	19.8216277634845	20.1092227626555	20.0687326087175
LPE 18:1	C23H46NO7P	478.29349	0.742009695988614	-0.183816512351072	SHAD_vs_SHAD-2PE	19.5839801747468	19.6384998761489	19.5232411960747	19.8268106907115	19.8863917826005	19.6158033581432	19.8856958657084	20.0338132212776	19.7221239427477	19.3759889179252	19.6625696417627	19.6179616921317	20.1573871422765	19.8216277634845	20.1092227626555	20.0687326087175
TG 54:4	C57H102O6	905.7481	NA	NA	NA	NA	NA	NA	NA	NA	NA	NA	NA	NA	NA	NA	NA	NA	NA	NA	NA
PE 36:1	C41H80NO8P	768.55193	NA	NA	NA	NA	NA	NA	NA	NA	NA	NA	NA	NA	NA	NA	NA	NA	NA	NA	NA
PI 34:1	C43H81O13P	835.53275	0.0105111757770243	0.477262214636848	SLAD_vs_SLAD-2PE	22.1000304077499	21.7918191352147	21.8112767823789	21.9147995513489	20.5925069607397	20.3769244616301	20.4343137435881	20.4854506501588	21.7794217284409	21.247068196371	21.3216721236883	21.3607149696448	20.8097947368334	20.7745700510918	20.9557104874644	20.8930734735413
PI 34:1	C43H81O13P	835.53275	3.53391283571962e-09	1.4321825151439	SLAD_vs_SHAD	22.1000304077499	21.7918191352147	21.8112767823789	21.9147995513489	20.5925069607397	20.3769244616301	20.4343137435881	20.4854506501588	21.7794217284409	21.247068196371	21.3216721236883	21.3607149696448	20.8097947368334	20.7745700510918	20.9557104874644	20.8930734735413
PI 34:1	C43H81O13P	835.53275	0.000277738687922387	0.568932067303574	SLAD-2PE_vs_SHAD-2PE	22.1000304077499	21.7918191352147	21.8112767823789	21.9147995513489	20.5925069607397	20.3769244616301	20.4343137435881	20.4854506501588	21.7794217284409	21.247068196371	21.3216721236883	21.3607149696448	20.8097947368334	20.7745700510918	20.9557104874644	20.8930734735413
PI 34:1	C43H81O13P	835.53275	7.22504244561481e-07	0.954920300507052	SLAD-2PE_vs_SHAD	22.1000304077499	21.7918191352147	21.8112767823789	21.9147995513489	20.5925069607397	20.3769244616301	20.4343137435881	20.4854506501588	21.7794217284409	21.247068196371	21.3216721236883	21.3607149696448	20.8097947368334	20.7745700510918	20.9557104874644	20.8930734735413
PI 34:1	C43H81O13P	835.53275	0.238423231359193	-0.385988233203477	SHAD_vs_SHAD-2PE	22.1000304077499	21.7918191352147	21.8112767823789	21.9147995513489	20.5925069607397	20.3769244616301	20.4343137435881	20.4854506501588	21.7794217284409	21.247068196371	21.3216721236883	21.3607149696448	20.8097947368334	20.7745700510918	20.9557104874644	20.8930734735413
PS O-36:1	C42H82NO9P	774.56416	0.614947530941597	-0.104655216096141	SLAD_vs_SLAD-2PE	19.6066787845177	19.4705719020563	19.4136548316384	19.4608673226728	20.1041253451442	20.1201326716099	19.9259699134189	19.9806906318554	19.7655715182875	19.5366190571804	19.509594251386	19.5586088784159	19.9459475451227	20.1572945574139	20.0879692453178	20.1614822686656
PS O-36:1	C42H82NO9P	774.56416	5.14809957160222e-05	-0.544786430285789	SLAD_vs_SHAD	19.6066787845177	19.4705719020563	19.4136548316384	19.4608673226728	20.1041253451442	20.1201326716099	19.9259699134189	19.9806906318554	19.7655715182875	19.5366190571804	19.509594251386	19.5586088784159	19.9459475451227	20.1572945574139	20.0879692453178	20.1614822686656
PS O-36:1	C42H82NO9P	774.56416	0.000150136309380991	-0.495574977812534	SLAD-2PE_vs_SHAD-2PE	19.6066787845177	19.4705719020563	19.4136548316384	19.4608673226728	20.1041253451442	20.1201326716099	19.9259699134189	19.9806906318554	19.7655715182875	19.5366190571804	19.509594251386	19.5586088784159	19.9459475451227	20.1572945574139	20.0879692453178	20.1614822686656
PS O-36:1	C42H82NO9P	774.56416	0.000493880842704724	-0.440131214189648	SLAD-2PE_vs_SHAD	19.6066787845177	19.4705719020563	19.4136548316384	19.4608673226728	20.1041253451442	20.1201326716099	19.9259699134189	19.9806906318554	19.7655715182875	19.5366190571804	19.509594251386	19.5586088784159	19.9459475451227	20.1572945574139	20.0879692453178	20.1614822686656
PS O-36:1	C42H82NO9P	774.56416	0.859985652074327	-0.0554437636228862	SHAD_vs_SHAD-2PE	19.6066787845177	19.4705719020563	19.4136548316384	19.4608673226728	20.1041253451442	20.1201326716099	19.9259699134189	19.9806906318554	19.7655715182875	19.5366190571804	19.509594251386	19.5586088784159	19.9459475451227	20.1572945574139	20.0879692453178	20.1614822686656
SQDG 42:8	C51H82O12S	917.54499	0.913913550687313	0.0638390428487163	SLAD_vs_SLAD-2PE	17.8670184022789	18.4330014552558	17.8953974315047	17.9609292153619	21.3059490663836	21.1915961449719	20.4872608516964	20.8829380503905	18.0034901362334	18.0484088453799	17.9347274074897	17.9143639439035	20.5168836404758	20.8747698421812	20.7238863197362	20.8157049514251
SQDG 42:8	C51H82O12S	917.54499	5.14123770124747e-11	-2.92784940226024	SLAD_vs_SHAD	17.8670184022789	18.4330014552558	17.8953974315047	17.9609292153619	21.3059490663836	21.1915961449719	20.4872608516964	20.8829380503905	18.0034901362334	18.0484088453799	17.9347274074897	17.9143639439035	20.5168836404758	20.8747698421812	20.7238863197362	20.8157049514251
SQDG 42:8	C51H82O12S	917.54499	6.23441310657206e-11	-2.75756360520295	SLAD-2PE_vs_SHAD-2PE	17.8670184022789	18.4330014552558	17.8953974315047	17.9609292153619	21.3059490663836	21.1915961449719	20.4872608516964	20.8829380503905	18.0034901362334	18.0484088453799	17.9347274074897	17.9143639439035	20.5168836404758	20.8747698421812	20.7238863197362	20.8157049514251
SQDG 42:8	C51H82O12S	917.54499	2.47626907725896e-11	-2.99168844510896	SLAD-2PE_vs_SHAD	17.8670184022789	18.4330014552558	17.8953974315047	17.9609292153619	21.3059490663836	21.1915961449719	20.4872608516964	20.8829380503905	18.0034901362334	18.0484088453799	17.9347274074897	17.9143639439035	20.5168836404758	20.8747698421812	20.7238863197362	20.8157049514251
SQDG 42:8	C51H82O12S	917.54499	0.742009695988614	0.234124839906002	SHAD_vs_SHAD-2PE	17.8670184022789	18.4330014552558	17.8953974315047	17.9609292153619	21.3059490663836	21.1915961449719	20.4872608516964	20.8829380503905	18.0034901362334	18.0484088453799	17.9347274074897	17.9143639439035	20.5168836404758	20.8747698421812	20.7238863197362	20.8157049514251
PS O-34:1	C40H78NO9P	746.53297	0.913913550687313	-0.0590179462563398	SLAD_vs_SLAD-2PE	19.427538959259	19.557739154753	19.4628617201334	19.2715301787768	18.208617703573	18.1268838941785	18.1512788017656	18.1408719368998	19.5224940479671	19.5048659670738	19.3801020315727	19.548279751334	17.983152346665	18.3951709143983	18.2328133878522	18.2104464751186
PS O-34:1	C40H78NO9P	746.53297	2.25327703174897e-09	1.27300441912631	SLAD_vs_SHAD	19.427538959259	19.557739154753	19.4628617201334	19.2715301787768	18.208617703573	18.1268838941785	18.1512788017656	18.1408719368998	19.5224940479671	19.5048659670738	19.3801020315727	19.548279751334	17.983152346665	18.3951709143983	18.2328133878522	18.2104464751186
PS O-34:1	C40H78NO9P	746.53297	1.4801886375303e-09	1.2835396684784	SLAD-2PE_vs_SHAD-2PE	19.427538959259	19.557739154753	19.4628617201334	19.2715301787768	18.208617703573	18.1268838941785	18.1512788017656	18.1408719368998	19.5224940479671	19.5048659670738	19.3801020315727	19.548279751334	17.983152346665	18.3951709143983	18.2328133878522	18.2104464751186
PS O-34:1	C40H78NO9P	746.53297	8.13455473139887e-10	1.33202236538265	SLAD-2PE_vs_SHAD	19.427538959259	19.557739154753	19.4628617201334	19.2715301787768	18.208617703573	18.1268838941785	18.1512788017656	18.1408719368998	19.5224940479671	19.5048659670738	19.3801020315727	19.548279751334	17.983152346665	18.3951709143983	18.2328133878522	18.2104464751186
PS O-34:1	C40H78NO9P	746.53297	0.910853408331334	-0.048482696904248	SHAD_vs_SHAD-2PE	19.427538959259	19.557739154753	19.4628617201334	19.2715301787768	18.208617703573	18.1268838941785	18.1512788017656	18.1408719368998	19.5224940479671	19.5048659670738	19.3801020315727	19.548279751334	17.983152346665	18.3951709143983	18.2328133878522	18.2104464751186
PS O-38:1	C44H86NO9P	802.59537	0.995255056777817	-0.0250145606601109	SLAD_vs_SLAD-2PE	17.5794466683621	17.6142741483665	17.3375040373717	17.5943305676094	19.6650255297161	19.2991199807179	19.2896647204	19.4244588278134	17.9152020206017	17.1864797423138	17.4861618255137	17.6377700759209	19.4105701731793	19.4249969930092	19.4810661879397	19.6805629132393
PS O-38:1	C44H86NO9P	802.59537	1.01591478060025e-09	-1.88817840923441	SLAD_vs_SHAD	17.5794466683621	17.6142741483665	17.3375040373717	17.5943305676094	19.6650255297161	19.2991199807179	19.2896647204	19.4244588278134	17.9152020206017	17.1864797423138	17.4861618255137	17.6377700759209	19.4105701731793	19.4249969930092	19.4810661879397	19.6805629132393
PS O-38:1	C44H86NO9P	802.59537	4.40550295108675e-10	-1.94289565075434	SLAD-2PE_vs_SHAD-2PE	17.5794466683621	17.6142741483665	17.3375040373717	17.5943305676094	19.6650255297161	19.2991199807179	19.2896647204	19.4244588278134	17.9152020206017	17.1864797423138	17.4861618255137	17.6377700759209	19.4105701731793	19.4249969930092	19.4810661879397	19.6805629132393
PS O-38:1	C44H86NO9P	802.59537	8.13455473139887e-10	-1.8631638485743	SLAD-2PE_vs_SHAD	17.5794466683621	17.6142741483665	17.3375040373717	17.5943305676094	19.6650255297161	19.2991199807179	19.2896647204	19.4244588278134	17.9152020206017	17.1864797423138	17.4861618255137	17.6377700759209	19.4105701731793	19.4249969930092	19.4810661879397	19.6805629132393
PS O-38:1	C44H86NO9P	802.59537	0.859985652074327	-0.0797318021800422	SHAD_vs_SHAD-2PE	17.5794466683621	17.6142741483665	17.3375040373717	17.5943305676094	19.6650255297161	19.2991199807179	19.2896647204	19.4244588278134	17.9152020206017	17.1864797423138	17.4861618255137	17.6377700759209	19.4105701731793	19.4249969930092	19.4810661879397	19.6805629132393
PE 34:2	C39H74NO8P	714.50683	0.00446454517025268	0.4993068123282	SLAD_vs_SLAD-2PE	19.1086083995419	19.079507389506	19.1658261438702	19.2013451163157	20.4367294204234	20.0982099529459	20.1945690616309	20.1830181289648	18.8439201923145	18.5045554219847	18.5768238040723	18.6327603815495	20.4249100961152	20.306604163213	20.2355458425254	20.4231835191798
PE 34:2	C39H74NO8P	714.50683	1.92710434367139e-08	-1.0893098786828	SLAD_vs_SHAD	19.1086083995419	19.079507389506	19.1658261438702	19.2013451163157	20.4367294204234	20.0982099529459	20.1945690616309	20.1830181289648	18.8439201923145	18.5045554219847	18.5768238040723	18.6327603815495	20.4249100961152	20.306604163213	20.2355458425254	20.4231835191798
PE 34:2	C39H74NO8P	714.50683	6.23441310657206e-11	-1.70804595527808	SLAD-2PE_vs_SHAD-2PE	19.1086083995419	19.079507389506	19.1658261438702	19.2013451163157	20.4367294204234	20.0982099529459	20.1945690616309	20.1830181289648	18.8439201923145	18.5045554219847	18.5768238040723	18.6327603815495	20.4249100961152	20.306604163213	20.2355458425254	20.4231835191798
PE 34:2	C39H74NO8P	714.50683	1.22697687560343e-10	-1.588616691011	SLAD-2PE_vs_SHAD	19.1086083995419	19.079507389506	19.1658261438702	19.2013451163157	20.4367294204234	20.0982099529459	20.1945690616309	20.1830181289648	18.8439201923145	18.5045554219847	18.5768238040723	18.6327603815495	20.4249100961152	20.306604163213	20.2355458425254	20.4231835191798
PE 34:2	C39H74NO8P	714.50683	0.749439778114651	-0.119429264267076	SHAD_vs_SHAD-2PE	19.1086083995419	19.079507389506	19.1658261438702	19.2013451163157	20.4367294204234	20.0982099529459	20.1945690616309	20.1830181289648	18.8439201923145	18.5045554219847	18.5768238040723	18.6327603815495	20.4249100961152	20.306604163213	20.2355458425254	20.4231835191798
PE 32:2	C37H70NO8P	686.47558	0.0665288557028057	0.306571632507975	SLAD_vs_SLAD-2PE	19.2285034089222	19.4144456467314	19.5087543408879	19.177944103772	20.482661104989	20.5698848003241	20.3393274533523	20.4437719615443	18.887157986024	19.1395967321438	18.9527709625174	19.1238352895966	20.5484510278146	20.663157276548	20.4252525757389	20.5836498991777
PE 32:2	C37H70NO8P	686.47558	1.68483729518587e-08	-1.12649945497401	SLAD_vs_SHAD	19.2285034089222	19.4144456467314	19.5087543408879	19.177944103772	20.482661104989	20.5698848003241	20.3393274533523	20.4437719615443	18.887157986024	19.1395967321438	18.9527709625174	19.1238352895966	20.5484510278146	20.663157276548	20.4252525757389	20.5836498991777
PE 32:2	C37H70NO8P	686.47558	2.09082770859831e-10	-1.52928745224937	SLAD-2PE_vs_SHAD-2PE	19.2285034089222	19.4144456467314	19.5087543408879	19.177944103772	20.482661104989	20.5698848003241	20.3393274533523	20.4437719615443	18.887157986024	19.1395967321438	18.9527709625174	19.1238352895966	20.5484510278146	20.663157276548	20.4252525757389	20.5836498991777
PE 32:2	C37H70NO8P	686.47558	6.05947215582263e-10	-1.43307108748198	SLAD-2PE_vs_SHAD	19.2285034089222	19.4144456467314	19.5087543408879	19.177944103772	20.482661104989	20.5698848003241	20.3393274533523	20.4437719615443	18.887157986024	19.1395967321438	18.9527709625174	19.1238352895966	20.5484510278146	20.663157276548	20.4252525757389	20.5836498991777
PE 32:2	C37H70NO8P	686.47558	0.773837546313871	-0.0962163647673933	SHAD_vs_SHAD-2PE	19.2285034089222	19.4144456467314	19.5087543408879	19.177944103772	20.482661104989	20.5698848003241	20.3393274533523	20.4437719615443	18.887157986024	19.1395967321438	18.9527709625174	19.1238352895966	20.5484510278146	20.663157276548	20.4252525757389	20.5836498991777
LPE 16:1	C21H42NO7P	450.26223	0.913913550687313	-0.0410182701083386	SLAD_vs_SLAD-2PE	19.0727252544123	19.1159385998826	19.336005094165	19.2364519248399	19.5970037750603	19.6507186632521	19.8122069309217	19.6869662442918	19.063289340821	19.3197548166834	19.2888628705865	19.2532869256421	20.0623507580623	19.7681764987144	19.8501567473149	19.86175605166
LPE 16:1	C21H42NO7P	450.26223	0.000227967629994004	-0.496443685056562	SLAD_vs_SHAD	19.0727252544123	19.1159385998826	19.336005094165	19.2364519248399	19.5970037750603	19.6507186632521	19.8122069309217	19.6869662442918	19.063289340821	19.3197548166834	19.2888628705865	19.2532869256421	20.0623507580623	19.7681764987144	19.8501567473149	19.86175605166
LPE 16:1	C21H42NO7P	450.26223	1.29321650754214e-05	-0.654311525504646	SLAD-2PE_vs_SHAD-2PE	19.0727252544123	19.1159385998826	19.336005094165	19.2364519248399	19.5970037750603	19.6507186632521	19.8122069309217	19.6869662442918	19.063289340821	19.3197548166834	19.2888628705865	19.2532869256421	20.0623507580623	19.7681764987144	19.8501567473149	19.86175605166
LPE 16:1	C21H42NO7P	450.26223	0.000553636164910241	-0.455425414948223	SLAD-2PE_vs_SHAD	19.0727252544123	19.1159385998826	19.336005094165	19.2364519248399	19.5970037750603	19.6507186632521	19.8122069309217	19.6869662442918	19.063289340821	19.3197548166834	19.2888628705865	19.2532869256421	20.0623507580623	19.7681764987144	19.8501567473149	19.86175605166
LPE 16:1	C21H42NO7P	450.26223	0.742009695988614	-0.198886110556423	SHAD_vs_SHAD-2PE	19.0727252544123	19.1159385998826	19.336005094165	19.2364519248399	19.5970037750603	19.6507186632521	19.8122069309217	19.6869662442918	19.063289340821	19.3197548166834	19.2888628705865	19.2532869256421	20.0623507580623	19.7681764987144	19.8501567473149	19.86175605166
PS 34:2	C40H74NO10P	758.49648	0.134218074951481	0.43424394566717	SLAD_vs_SLAD-2PE	19.5692671782058	19.1197487400055	18.9932668686762	19.1427685719459	19.0508322504692	19.675573577303	18.8749494571657	19.026887959462	18.9012527809746	18.8316519156163	18.6782140693728	18.6769568102011	18.9719044073535	19.6871392860199	19.2954743040028	19.4335440457619
PS 34:2	C40H74NO10P	758.49648	0.836007864069278	0.0492020286083772	SLAD_vs_SHAD	19.5692671782058	19.1197487400055	18.9932668686762	19.1427685719459	19.0508322504692	19.675573577303	18.8749494571657	19.026887959462	18.9012527809746	18.8316519156163	18.6782140693728	18.6769568102011	18.9719044073535	19.6871392860199	19.2954743040028	19.4335440457619
PS 34:2	C40H74NO10P	758.49648	0.00748169528179156	-0.574996616743313	SLAD-2PE_vs_SHAD-2PE	19.5692671782058	19.1197487400055	18.9932668686762	19.1427685719459	19.0508322504692	19.675573577303	18.8749494571657	19.026887959462	18.9012527809746	18.8316519156163	18.6782140693728	18.6769568102011	18.9719044073535	19.6871392860199	19.2954743040028	19.4335440457619
PS 34:2	C40H74NO10P	758.49648	0.0564604520908765	-0.385041917058793	SLAD-2PE_vs_SHAD	19.5692671782058	19.1197487400055	18.9932668686762	19.1427685719459	19.0508322504692	19.675573577303	18.8749494571657	19.026887959462	18.9012527809746	18.8316519156163	18.6782140693728	18.6769568102011	18.9719044073535	19.6871392860199	19.2954743040028	19.4335440457619
PS 34:2	C40H74NO10P	758.49648	0.756936172650688	-0.18995469968452	SHAD_vs_SHAD-2PE	19.5692671782058	19.1197487400055	18.9932668686762	19.1427685719459	19.0508322504692	19.675573577303	18.8749494571657	19.026887959462	18.9012527809746	18.8316519156163	18.6782140693728	18.6769568102011	18.9719044073535	19.6871392860199	19.2954743040028	19.4335440457619
PS 34:1	C40H76NO10P	760.5121	0.0665288557028057	0.519681270963726	SLAD_vs_SLAD-2PE	19.8071437133352	19.2686652057739	19.4130717558215	19.2923848953937	18.8740917008162	19.4482829827315	18.9564315483079	18.945373383905	19.0910441001896	18.9561222018776	18.7068241739862	18.9485500104161	18.9167489477124	19.7370336464183	19.3043007026418	19.5031938082458
PS 34:1	C40H76NO10P	760.5121	0.0498723379043194	0.389271488640937	SLAD_vs_SHAD	19.8071437133352	19.2686652057739	19.4130717558215	19.2923848953937	18.8740917008162	19.4482829827315	18.9564315483079	18.945373383905	19.0910441001896	18.9561222018776	18.7068241739862	18.9485500104161	18.9167489477124	19.7370336464183	19.3043007026418	19.5031938082458
PS 34:1	C40H76NO10P	760.5121	0.0281476193747502	-0.439684154637231	SLAD-2PE_vs_SHAD-2PE	19.8071437133352	19.2686652057739	19.4130717558215	19.2923848953937	18.8740917008162	19.4482829827315	18.9564315483079	18.945373383905	19.0910441001896	18.9561222018776	18.7068241739862	18.9485500104161	18.9167489477124	19.7370336464183	19.3043007026418	19.5031938082458
PS 34:1	C40H76NO10P	760.5121	0.491414345144612	-0.13040978232279	SLAD-2PE_vs_SHAD	19.8071437133352	19.2686652057739	19.4130717558215	19.2923848953937	18.8740917008162	19.4482829827315	18.9564315483079	18.945373383905	19.0910441001896	18.9561222018776	18.7068241739862	18.9485500104161	18.9167489477124	19.7370336464183	19.3043007026418	19.5031938082458
PS 34:1	C40H76NO10P	760.5121	0.742009695988614	-0.309274372314441	SHAD_vs_SHAD-2PE	19.8071437133352	19.2686652057739	19.4130717558215	19.2923848953937	18.8740917008162	19.4482829827315	18.9564315483079	18.945373383905	19.0910441001896	18.9561222018776	18.7068241739862	18.9485500104161	18.9167489477124	19.7370336464183	19.3043007026418	19.5031938082458
PS O-34:0	C40H80NO9P	748.54858	0.614947530941597	-0.15376243002083	SLAD_vs_SLAD-2PE	18.6409901096176	18.2278182907144	18.496193786196	18.1738674773578	18.1298520761964	18.5617113568663	18.3462926222753	18.4139001042898	18.4936394438675	18.6877584330637	18.4094185631164	18.5631029439214	18.2679617028116	18.7012595454173	18.4236763506897	18.2986802598237
PS O-34:0	C40H80NO9P	748.54858	0.896903521941629	0.0217783760644572	SLAD_vs_SHAD	18.6409901096176	18.2278182907144	18.496193786196	18.1738674773578	18.1298520761964	18.5617113568663	18.3462926222753	18.4139001042898	18.4936394438675	18.6877584330637	18.4094185631164	18.5631029439214	18.2679617028116	18.7012595454173	18.4236763506897	18.2986802598237
PS O-34:0	C40H80NO9P	748.54858	0.414334194226595	0.115585381306687	SLAD-2PE_vs_SHAD-2PE	18.6409901096176	18.2278182907144	18.496193786196	18.1738674773578	18.1298520761964	18.5617113568663	18.3462926222753	18.4139001042898	18.4936394438675	18.6877584330637	18.4094185631164	18.5631029439214	18.2679617028116	18.7012595454173	18.4236763506897	18.2986802598237
PS O-34:0	C40H80NO9P	748.54858	0.237702786328243	0.175540806085287	SLAD-2PE_vs_SHAD	18.6409901096176	18.2278182907144	18.496193786196	18.1738674773578	18.1298520761964	18.5617113568663	18.3462926222753	18.4139001042898	18.4936394438675	18.6877584330637	18.4094185631164	18.5631029439214	18.2679617028116	18.7012595454173	18.4236763506897	18.2986802598237
PS O-34:0	C40H80NO9P	748.54858	0.917999905567051	-0.0599554247786003	SHAD_vs_SHAD-2PE	18.6409901096176	18.2278182907144	18.496193786196	18.1738674773578	18.1298520761964	18.5617113568663	18.3462926222753	18.4139001042898	18.4936394438675	18.6877584330637	18.4094185631164	18.5631029439214	18.2679617028116	18.7012595454173	18.4236763506897	18.2986802598237
LPI 18:1	C27H51O12P	597.30397	0.614947530941597	0.204334684213983	SLAD_vs_SLAD-2PE	19.3652793795947	18.9429547906955	19.0016645452358	18.9417152373303	17.2841427082715	17.1919471467546	16.9118509236887	16.5733125688306	19.2932111170328	18.6866617892943	18.6727171956277	18.7816851140456	16.9370768332171	16.9498600117554	17.3018150133504	16.9940854072285
LPI 18:1	C27H51O12P	597.30397	4.35891166090673e-09	2.07259015132773	SLAD_vs_SHAD	19.3652793795947	18.9429547906955	19.0016645452358	18.9417152373303	17.2841427082715	17.1919471467546	16.9118509236887	16.5733125688306	19.2932111170328	18.6866617892943	18.6727171956277	18.7816851140456	16.9370768332171	16.9498600117554	17.3018150133504	16.9940854072285
LPI 18:1	C27H51O12P	597.30397	2.18101495668691e-08	1.81285948761224	SLAD-2PE_vs_SHAD-2PE	19.3652793795947	18.9429547906955	19.0016645452358	18.9417152373303	17.2841427082715	17.1919471467546	16.9118509236887	16.5733125688306	19.2932111170328	18.6866617892943	18.6727171956277	18.7816851140456	16.9370768332171	16.9498600117554	17.3018150133504	16.9940854072285
LPI 18:1	C27H51O12P	597.30397	1.61724736110534e-08	1.86825546711375	SLAD-2PE_vs_SHAD	19.3652793795947	18.9429547906955	19.0016645452358	18.9417152373303	17.2841427082715	17.1919471467546	16.9118509236887	16.5733125688306	19.2932111170328	18.6866617892943	18.6727171956277	18.7816851140456	16.9370768332171	16.9498600117554	17.3018150133504	16.9940854072285
LPI 18:1	C27H51O12P	597.30397	0.935754555876566	-0.0553959795015047	SHAD_vs_SHAD-2PE	19.3652793795947	18.9429547906955	19.0016645452358	18.9417152373303	17.2841427082715	17.1919471467546	16.9118509236887	16.5733125688306	19.2932111170328	18.6866617892943	18.6727171956277	18.7816851140456	16.9370768332171	16.9498600117554	17.3018150133504	16.9940854072285
PG 34:1	C40H77O10P	747.51696	NA	NA	NA	NA	NA	NA	NA	NA	NA	NA	NA	NA	NA	NA	NA	NA	NA	NA	NA
LPS 18:1	C24H46NO9P	522.28314	0.614947530941597	0.24777440053003	SLAD_vs_SLAD-2PE	19.1881224045362	18.0444365014865	18.8256045337388	18.6829799773148	16.889461250809	17.2096638270827	16.9120363370073	16.5617728741413	18.9608772922323	18.2342367813693	18.1135659020133	18.4413658393413	16.8688309251315	17.028591178929	NA	17.0050729595667
LPS 18:1	C24H46NO9P	522.28314	1.02591080964055e-06	1.79205228200904	SLAD_vs_SHAD	19.1881224045362	18.0444365014865	18.8256045337388	18.6829799773148	16.889461250809	17.2096638270827	16.9120363370073	16.5617728741413	18.9608772922323	18.2342367813693	18.1135659020133	18.4413658393413	16.8688309251315	17.028591178929	NA	17.0050729595667
LPS 18:1	C24H46NO9P	522.28314	2.92088594509916e-05	1.47001309919666	SLAD-2PE_vs_SHAD-2PE	19.1881224045362	18.0444365014865	18.8256045337388	18.6829799773148	16.889461250809	17.2096638270827	16.9120363370073	16.5617728741413	18.9608772922323	18.2342367813693	18.1135659020133	18.4413658393413	16.8688309251315	17.028591178929	NA	17.0050729595667
LPS 18:1	C24H46NO9P	522.28314	6.9472214696173e-06	1.54427788147901	SLAD-2PE_vs_SHAD	19.1881224045362	18.0444365014865	18.8256045337388	18.6829799773148	16.889461250809	17.2096638270827	16.9120363370073	16.5617728741413	18.9608772922323	18.2342367813693	18.1135659020133	18.4413658393413	16.8688309251315	17.028591178929	NA	17.0050729595667
LPS 18:1	C24H46NO9P	522.28314	0.935754555876566	-0.0742647822823486	SHAD_vs_SHAD-2PE	19.1881224045362	18.0444365014865	18.8256045337388	18.6829799773148	16.889461250809	17.2096638270827	16.9120363370073	16.5617728741413	18.9608772922323	18.2342367813693	18.1135659020133	18.4413658393413	16.8688309251315	17.028591178929	NA	17.0050729595667
LPE 16:0	C21H44NO7P	452.27819	0.995255056777817	0.0103171018096333	SLAD_vs_SLAD-2PE	NA	16.7946586323185	17.2333133539139	NA	18.7490591221022	18.5676288796621	19.4911400098494	19.5078311741783	NA	NA	17.1136795209527	16.8936582616604	19.4253187029923	19.0949696669134	19.554844357013	19.2964972697233
LPE 16:0	C21H44NO7P	452.27819	4.98556495380781e-06	-2.0649288033318	SLAD_vs_SHAD	NA	16.7946586323185	17.2333133539139	NA	18.7490591221022	18.5676288796621	19.4911400098494	19.5078311741783	NA	NA	17.1136795209527	16.8936582616604	19.4253187029923	19.0949696669134	19.554844357013	19.2964972697233
LPE 16:0	C21H44NO7P	452.27819	1.65194074406397e-06	-2.33923860785391	SLAD-2PE_vs_SHAD-2PE	NA	16.7946586323185	17.2333133539139	NA	18.7490591221022	18.5676288796621	19.4911400098494	19.5078311741783	NA	NA	17.1136795209527	16.8936582616604	19.4253187029923	19.0949696669134	19.554844357013	19.2964972697233
LPE 16:0	C21H44NO7P	452.27819	5.71074687233064e-06	-2.07524590514144	SLAD-2PE_vs_SHAD	NA	16.7946586323185	17.2333133539139	NA	18.7490591221022	18.5676288796621	19.4911400098494	19.5078311741783	NA	NA	17.1136795209527	16.8936582616604	19.4253187029923	19.0949696669134	19.554844357013	19.2964972697233
LPE 16:0	C21H44NO7P	452.27819	0.749439778114651	-0.263992702712478	SHAD_vs_SHAD-2PE	NA	16.7946586323185	17.2333133539139	NA	18.7490591221022	18.5676288796621	19.4911400098494	19.5078311741783	NA	NA	17.1136795209527	16.8936582616604	19.4253187029923	19.0949696669134	19.554844357013	19.2964972697233
PI 28:5	C37H61O13P	743.37061	0.913913550687313	-0.204368061743519	SLAD_vs_SLAD-2PE	16.9907163690612	17.0076219469941	16.8726095790354	17.0171125179746	18.6516600949926	19.1445818487609	17.1169801159408	17.8338546359205	17.0911046703697	NA	17.3745013570863	17.0635434675735	18.6731351427769	17.984502532821	17.5267017187348	18.0866225207083
PI 28:5	C37H61O13P	743.37061	0.00301024531866527	-1.21475407063739	SLAD_vs_SHAD	16.9907163690612	17.0076219469941	16.8726095790354	17.0171125179746	18.6516600949926	19.1445818487609	17.1169801159408	17.8338546359205	17.0911046703697	NA	17.3745013570863	17.0635434675735	18.6731351427769	17.984502532821	17.5267017187348	18.0866225207083
PI 28:5	C37H61O13P	743.37061	0.0281476193747502	-0.891357313750397	SLAD-2PE_vs_SHAD-2PE	16.9907163690612	17.0076219469941	16.8726095790354	17.0171125179746	18.6516600949926	19.1445818487609	17.1169801159408	17.8338546359205	17.0911046703697	NA	17.3745013570863	17.0635434675735	18.6731351427769	17.984502532821	17.5267017187348	18.0866225207083
PI 28:5	C37H61O13P	743.37061	0.0164116481917905	-1.01038600889387	SLAD-2PE_vs_SHAD	16.9907163690612	17.0076219469941	16.8726095790354	17.0171125179746	18.6516600949926	19.1445818487609	17.1169801159408	17.8338546359205	17.0911046703697	NA	17.3745013570863	17.0635434675735	18.6731351427769	17.984502532821	17.5267017187348	18.0866225207083
PI 28:5	C37H61O13P	743.37061	0.935754555876566	0.11902869514347	SHAD_vs_SHAD-2PE	16.9907163690612	17.0076219469941	16.8726095790354	17.0171125179746	18.6516600949926	19.1445818487609	17.1169801159408	17.8338546359205	17.0911046703697	NA	17.3745013570863	17.0635434675735	18.6731351427769	17.984502532821	17.5267017187348	18.0866225207083
PE 32:1	C37H72NO8P	688.49125	0.502057092356582	0.276394527640075	SLAD_vs_SLAD-2PE	17.2330476211951	17.4614925700938	18.1623411801418	17.4762329134316	19.0098807643615	19.1683292707492	19.1626828079207	19.1708965850621	17.1146660094046	NA	17.4777757092333	17.3282104120885	19.5348391573483	19.1649667775273	19.2848842691302	19.2337399563908
PE 32:1	C37H72NO8P	688.49125	1.54247574996173e-07	-1.54466878580782	SLAD_vs_SHAD	17.2330476211951	17.4614925700938	18.1623411801418	17.4762329134316	19.0098807643615	19.1683292707492	19.1626828079207	19.1708965850621	17.1146660094046	NA	17.4777757092333	17.3282104120885	19.5348391573483	19.1649667775273	19.2848842691302	19.2337399563908
PE 32:1	C37H72NO8P	688.49125	1.84953447559361e-08	-1.99772349652369	SLAD-2PE_vs_SHAD-2PE	17.2330476211951	17.4614925700938	18.1623411801418	17.4762329134316	19.0098807643615	19.1683292707492	19.1626828079207	19.1708965850621	17.1146660094046	NA	17.4777757092333	17.3282104120885	19.5348391573483	19.1649667775273	19.2848842691302	19.2337399563908
PE 32:1	C37H72NO8P	688.49125	5.90388518710047e-08	-1.8210633134479	SLAD-2PE_vs_SHAD	17.2330476211951	17.4614925700938	18.1623411801418	17.4762329134316	19.0098807643615	19.1683292707492	19.1626828079207	19.1708965850621	17.1146660094046	NA	17.4777757092333	17.3282104120885	19.5348391573483	19.1649667775273	19.2848842691302	19.2337399563908
PE 32:1	C37H72NO8P	688.49125	0.756936172650688	-0.176660183075789	SHAD_vs_SHAD-2PE	17.2330476211951	17.4614925700938	18.1623411801418	17.4762329134316	19.0098807643615	19.1683292707492	19.1626828079207	19.1708965850621	17.1146660094046	NA	17.4777757092333	17.3282104120885	19.5348391573483	19.1649667775273	19.2848842691302	19.2337399563908
PA 34:2	C37H69O8P	671.46475	0.93733651246872	-0.09872011088164	SLAD_vs_SLAD-2PE	16.8523690995206	NA	17.6808412743539	NA	18.0578504079712	18.1614853599523	17.816236845327	18.1330979204775	NA	NA	17.3653252978189	NA	17.9568837190898	18.1105794316076	18.1949372284631	18.5100511759769
PA 34:2	C37H69O8P	671.46475	0.00644853703726968	-0.775562446494764	SLAD_vs_SHAD	16.8523690995206	NA	17.6808412743539	NA	18.0578504079712	18.1614853599523	17.816236845327	18.1330979204775	NA	NA	17.3653252978189	NA	17.9568837190898	18.1105794316076	18.1949372284631	18.5100511759769
PA 34:2	C37H69O8P	671.46475	0.0188597619781807	-0.827787590965471	SLAD-2PE_vs_SHAD-2PE	16.8523690995206	NA	17.6808412743539	NA	18.0578504079712	18.1614853599523	17.816236845327	18.1330979204775	NA	NA	17.3653252978189	NA	17.9568837190898	18.1105794316076	18.1949372284631	18.5100511759769
PA 34:2	C37H69O8P	671.46475	0.0476004193303302	-0.676842335613124	SLAD-2PE_vs_SHAD	16.8523690995206	NA	17.6808412743539	NA	18.0578504079712	18.1614853599523	17.816236845327	18.1330979204775	NA	NA	17.3653252978189	NA	17.9568837190898	18.1105794316076	18.1949372284631	18.5100511759769
PA 34:2	C37H69O8P	671.46475	0.795163972666941	-0.150945255352347	SHAD_vs_SHAD-2PE	16.8523690995206	NA	17.6808412743539	NA	18.0578504079712	18.1614853599523	17.816236845327	18.1330979204775	NA	NA	17.3653252978189	NA	17.9568837190898	18.1105794316076	18.1949372284631	18.5100511759769
PG 34:2	C40H75O10P	745.50132	NA	NA	NA	NA	NA	NA	NA	NA	NA	NA	NA	NA	NA	NA	NA	NA	NA	NA	NA
PS 32:1	C38H72NO10P	732.48093	0.614947530941597	0.193737712019757	SLAD_vs_SLAD-2PE	17.6401592871274	17.5473050895675	17.9320552310693	17.638027654104	17.2173217811043	18.1223226223462	17.5811840298986	17.5924750774321	17.1666236799451	17.6935922260859	17.3854855996792	17.736894908079	17.6366396428912	18.1740932017913	17.7969265756311	17.9343799952195
PS 32:1	C38H72NO10P	732.48093	0.796221782479605	0.0610609377717601	SLAD_vs_SHAD	17.6401592871274	17.5473050895675	17.9320552310693	17.638027654104	17.2173217811043	18.1223226223462	17.5811840298986	17.5924750774321	17.1666236799451	17.6935922260859	17.3854855996792	17.736894908079	17.6366396428912	18.1740932017913	17.7969265756311	17.9343799952195
PS 32:1	C38H72NO10P	732.48093	0.0527616795712853	-0.389860750435982	SLAD-2PE_vs_SHAD-2PE	17.6401592871274	17.5473050895675	17.9320552310693	17.638027654104	17.2173217811043	18.1223226223462	17.5811840298986	17.5924750774321	17.1666236799451	17.6935922260859	17.3854855996792	17.736894908079	17.6366396428912	18.1740932017913	17.7969265756311	17.9343799952195
PS 32:1	C38H72NO10P	732.48093	0.491414345144612	-0.132676774247997	SLAD-2PE_vs_SHAD	17.6401592871274	17.5473050895675	17.9320552310693	17.638027654104	17.2173217811043	18.1223226223462	17.5811840298986	17.5924750774321	17.1666236799451	17.6935922260859	17.3854855996792	17.736894908079	17.6366396428912	18.1740932017913	17.7969265756311	17.9343799952195
PS 32:1	C38H72NO10P	732.48093	0.742009695988614	-0.257183976187985	SHAD_vs_SHAD-2PE	17.6401592871274	17.5473050895675	17.9320552310693	17.638027654104	17.2173217811043	18.1223226223462	17.5811840298986	17.5924750774321	17.1666236799451	17.6935922260859	17.3854855996792	17.736894908079	17.6366396428912	18.1740932017913	17.7969265756311	17.9343799952195
PI 28:0	C37H71O13P	753.45471	0.995255056777817	0.00174653006343561	SLAD_vs_SLAD-2PE	NA	NA	16.7213586860585	16.7862474310148	17.109777296401	17.0936631212201	17.2133761310439	17.2643066998906	NA	NA	16.7520565284732	NA	17.0366227894227	17.2434614692944	17.270274182093	17.2861173040394
PI 28:0	C37H71O13P	753.45471	0.00871759918968621	-0.416477753602209	SLAD_vs_SHAD	NA	NA	16.7213586860585	16.7862474310148	17.109777296401	17.0936631212201	17.2133761310439	17.2643066998906	NA	NA	16.7520565284732	NA	17.0366227894227	17.2434614692944	17.270274182093	17.2861173040394
PI 28:0	C37H71O13P	753.45471	0.0209998585065417	-0.457062407739127	SLAD-2PE_vs_SHAD-2PE	NA	NA	16.7213586860585	16.7862474310148	17.109777296401	17.0936631212201	17.2133761310439	17.2643066998906	NA	NA	16.7520565284732	NA	17.0366227894227	17.2434614692944	17.270274182093	17.2861173040394
PI 28:0	C37H71O13P	753.45471	0.0339492931530461	-0.418224283665644	SLAD-2PE_vs_SHAD	NA	NA	16.7213586860585	16.7862474310148	17.109777296401	17.0936631212201	17.2133761310439	17.2643066998906	NA	NA	16.7520565284732	NA	17.0366227894227	17.2434614692944	17.270274182093	17.2861173040394
PI 28:0	C37H71O13P	753.45471	0.935754555876566	-0.0388381240734823	SHAD_vs_SHAD-2PE	NA	NA	16.7213586860585	16.7862474310148	17.109777296401	17.0936631212201	17.2133761310439	17.2643066998906	NA	NA	16.7520565284732	NA	17.0366227894227	17.2434614692944	17.270274182093	17.2861173040394
PA 32:2	C35H65O8P	643.43366	0.614947530941597	0.295134376916963	SLAD_vs_SLAD-2PE	NA	16.9697634409835	17.4788206849293	17.0989067452513	17.4659308476185	18.3411270745338	17.7624343278939	18.0340310068971	16.7617055469879	NA	17.0130196132876	NA	17.9073360189365	18.2177243748015	17.7397015732982	18.1778389832088
PA 32:2	C35H65O8P	643.43366	0.00438470475706451	-0.718383857181159	SLAD_vs_SHAD	NA	16.9697634409835	17.4788206849293	17.0989067452513	17.4659308476185	18.3411270745338	17.7624343278939	18.0340310068971	16.7617055469879	NA	17.0130196132876	NA	17.9073360189365	18.2177243748015	17.7397015732982	18.1778389832088
PA 32:2	C35H65O8P	643.43366	0.00037168164338933	-1.12328765742355	SLAD-2PE_vs_SHAD-2PE	NA	16.9697634409835	17.4788206849293	17.0989067452513	17.4659308476185	18.3411270745338	17.7624343278939	18.0340310068971	16.7617055469879	NA	17.0130196132876	NA	17.9073360189365	18.2177243748015	17.7397015732982	18.1778389832088
PA 32:2	C35H65O8P	643.43366	0.000882964128983536	-1.01351823409812	SLAD-2PE_vs_SHAD	NA	16.9697634409835	17.4788206849293	17.0989067452513	17.4659308476185	18.3411270745338	17.7624343278939	18.0340310068971	16.7617055469879	NA	17.0130196132876	NA	17.9073360189365	18.2177243748015	17.7397015732982	18.1778389832088
PA 32:2	C35H65O8P	643.43366	0.859985652074327	-0.109769423325424	SHAD_vs_SHAD-2PE	NA	16.9697634409835	17.4788206849293	17.0989067452513	17.4659308476185	18.3411270745338	17.7624343278939	18.0340310068971	16.7617055469879	NA	17.0130196132876	NA	17.9073360189365	18.2177243748015	17.7397015732982	18.1778389832088
PE 36:2	C41H78NO8P	742.53802	0.995255056777817	-0.00161314811828106	SLAD_vs_SLAD-2PE	16.7924106215143	NA	17.4304119698316	NA	17.6073625226935	17.2007795014755	17.3341332355931	17.5010237520619	16.9903726830792	NA	17.2356762045033	NA	18.1228729173776	17.3975578893646	17.2800124795535	17.5421695850373
PE 36:2	C41H78NO8P	742.53802	0.262930912437141	-0.29941345728308	SLAD_vs_SHAD	16.7924106215143	NA	17.4304119698316	NA	17.6073625226935	17.2007795014755	17.3341332355931	17.5010237520619	16.9903726830792	NA	17.2356762045033	NA	18.1228729173776	17.3975578893646	17.2800124795535	17.5421695850373
PE 36:2	C41H78NO8P	742.53802	0.0785684891387766	-0.472628774042036	SLAD-2PE_vs_SHAD-2PE	16.7924106215143	NA	17.4304119698316	NA	17.6073625226935	17.2007795014755	17.3341332355931	17.5010237520619	16.9903726830792	NA	17.2356762045033	NA	18.1228729173776	17.3975578893646	17.2800124795535	17.5421695850373
PE 36:2	C41H78NO8P	742.53802	0.26066701138322	-0.297800309164799	SLAD-2PE_vs_SHAD	16.7924106215143	NA	17.4304119698316	NA	17.6073625226935	17.2007795014755	17.3341332355931	17.5010237520619	16.9903726830792	NA	17.2356762045033	NA	18.1228729173776	17.3975578893646	17.2800124795535	17.5421695850373
PE 36:2	C41H78NO8P	742.53802	0.773837546313871	-0.174828464877237	SHAD_vs_SHAD-2PE	16.7924106215143	NA	17.4304119698316	NA	17.6073625226935	17.2007795014755	17.3341332355931	17.5010237520619	16.9903726830792	NA	17.2356762045033	NA	18.1228729173776	17.3975578893646	17.2800124795535	17.5421695850373
PS O-28:4	C34H60NO9P	656.39254	NA	NA	NA	NA	NA	NA	NA	NA	NA	NA	NA	NA	NA	NA	NA	NA	NA	NA	NA
LPE 20:1	C25H50NO7P	506.32465	NA	NA	NA	NA	NA	NA	NA	NA	NA	NA	NA	NA	NA	NA	NA	NA	NA	NA	NA
PI 30:1	C39H73O13P	779.4704	0.913913550687313	-0.134099513071284	SLAD_vs_SLAD-2PE	16.8756181691204	NA	17.1740846407969	NA	NA	NA	17.0301597085958	NA	NA	NA	17.1589509180299	NA	16.7670487923348	17.1800285620718	17.0734272964593	16.9243608604408
PI 30:1	C39H73O13P	779.4704	0.982059371422469	-0.00530830363716817	SLAD_vs_SHAD	16.8756181691204	NA	17.1740846407969	NA	NA	NA	17.0301597085958	NA	NA	NA	17.1589509180299	NA	16.7670487923348	17.1800285620718	17.0734272964593	16.9243608604408
PI 30:1	C39H73O13P	779.4704	0.452594336672804	0.172734540203216	SLAD-2PE_vs_SHAD-2PE	16.8756181691204	NA	17.1740846407969	NA	NA	NA	17.0301597085958	NA	NA	NA	17.1589509180299	NA	16.7670487923348	17.1800285620718	17.0734272964593	16.9243608604408
PI 30:1	C39H73O13P	779.4704	0.659893227927496	0.128791209434116	SLAD-2PE_vs_SHAD	16.8756181691204	NA	17.1740846407969	NA	NA	NA	17.0301597085958	NA	NA	NA	17.1589509180299	NA	16.7670487923348	17.1800285620718	17.0734272964593	16.9243608604408
PI 30:1	C39H73O13P	779.4704	0.962830204547277	0.0439433307690997	SHAD_vs_SHAD-2PE	16.8756181691204	NA	17.1740846407969	NA	NA	NA	17.0301597085958	NA	NA	NA	17.1589509180299	NA	16.7670487923348	17.1800285620718	17.0734272964593	16.9243608604408
LPS 22:0	C28H56NO9P	580.36121	NA	NA	NA	NA	NA	NA	NA	NA	NA	NA	NA	NA	NA	NA	NA	NA	NA	NA	NA
PS 36:1	C42H80NO10P	788.54319	0.913913550687313	-0.0634480146650418	SLAD_vs_SLAD-2PE	17.6133731097532	17.7506898965927	17.380535324934	17.2457525133081	NA	16.6562632636628	NA	NA	17.2819112426866	17.4938368363025	17.7769709505784	17.6914238736806	NA	NA	16.628705769902	NA
PS 36:1	C42H80NO10P	788.54319	0.00662600274915798	0.841324447484169	SLAD_vs_SHAD	17.6133731097532	17.7506898965927	17.380535324934	17.2457525133081	NA	16.6562632636628	NA	NA	17.2819112426866	17.4938368363025	17.7769709505784	17.6914238736806	NA	NA	16.628705769902	NA
PS 36:1	C42H80NO10P	788.54319	0.00354211884011779	0.93232995591007	SLAD-2PE_vs_SHAD-2PE	17.6133731097532	17.7506898965927	17.380535324934	17.2457525133081	NA	16.6562632636628	NA	NA	17.2819112426866	17.4938368363025	17.7769709505784	17.6914238736806	NA	NA	16.628705769902	NA
PS 36:1	C42H80NO10P	788.54319	0.00434700727364172	0.904772462149211	SLAD-2PE_vs_SHAD	17.6133731097532	17.7506898965927	17.380535324934	17.2457525133081	NA	16.6562632636628	NA	NA	17.2819112426866	17.4938368363025	17.7769709505784	17.6914238736806	NA	NA	16.628705769902	NA
PS 36:1	C42H80NO10P	788.54319	0.995696625995613	0.0275574937608596	SHAD_vs_SHAD-2PE	17.6133731097532	17.7506898965927	17.380535324934	17.2457525133081	NA	16.6562632636628	NA	NA	17.2819112426866	17.4938368363025	17.7769709505784	17.6914238736806	NA	NA	16.628705769902	NA
PA 34:1	C37H71O8P	673.48008	0.995255056777817	-0.0481873134895991	SLAD_vs_SLAD-2PE	16.4970457169868	16.7787312519794	17.381851676555	NA	16.9088658116765	16.6954719796309	17.0735150047628	17.2553498931794	NA	NA	16.9340635286633	NA	17.3948004970667	16.8239821420192	17.7027695494505	17.6512488441222
PA 34:1	C37H71O8P	673.48008	0.758952720493723	-0.0974244571386542	SLAD_vs_SHAD	16.4970457169868	16.7787312519794	17.381851676555	NA	16.9088658116765	16.6954719796309	17.0735150047628	17.2553498931794	NA	NA	16.9340635286633	NA	17.3948004970667	16.8239821420192	17.7027695494505	17.6512488441222
PA 34:1	C37H71O8P	673.48008	0.240020708560058	-0.459136729501306	SLAD-2PE_vs_SHAD-2PE	16.4970457169868	16.7787312519794	17.381851676555	NA	16.9088658116765	16.6954719796309	17.0735150047628	17.2553498931794	NA	NA	16.9340635286633	NA	17.3948004970667	16.8239821420192	17.7027695494505	17.6512488441222
PA 34:1	C37H71O8P	673.48008	0.888494989214679	-0.0492371436490551	SLAD-2PE_vs_SHAD	16.4970457169868	16.7787312519794	17.381851676555	NA	16.9088658116765	16.6954719796309	17.0735150047628	17.2553498931794	NA	NA	16.9340635286633	NA	17.3948004970667	16.8239821420192	17.7027695494505	17.6512488441222
PA 34:1	C37H71O8P	673.48008	0.742009695988614	-0.409899585852251	SHAD_vs_SHAD-2PE	16.4970457169868	16.7787312519794	17.381851676555	NA	16.9088658116765	16.6954719796309	17.0735150047628	17.2553498931794	NA	NA	16.9340635286633	NA	17.3948004970667	16.8239821420192	17.7027695494505	17.6512488441222
PA 34:4	C37H65O8P	667.43366	0.995255056777817	-0.0107839931822653	SLAD_vs_SLAD-2PE	16.7536538798301	NA	NA	NA	17.0246709165297	17.1987756107771	17.099283788968	17.2030745882833	NA	NA	16.7204586593686	16.8084170866561	16.9246797463785	16.7704346887327	17.201464262695	16.9892301152126
PA 34:4	C37H65O8P	667.43366	0.0699492321215857	-0.377797346309396	SLAD_vs_SHAD	16.7536538798301	NA	NA	NA	17.0246709165297	17.1987756107771	17.099283788968	17.2030745882833	NA	NA	16.7204586593686	16.8084170866561	16.9246797463785	16.7704346887327	17.201464262695	16.9892301152126
PA 34:4	C37H65O8P	667.43366	0.188225470884457	-0.207014330242348	SLAD-2PE_vs_SHAD-2PE	16.7536538798301	NA	NA	NA	17.0246709165297	17.1987756107771	17.099283788968	17.2030745882833	NA	NA	16.7204586593686	16.8084170866561	16.9246797463785	16.7704346887327	17.201464262695	16.9892301152126
PA 34:4	C37H65O8P	667.43366	0.0308926251544127	-0.367013353127131	SLAD-2PE_vs_SHAD	16.7536538798301	NA	NA	NA	17.0246709165297	17.1987756107771	17.099283788968	17.2030745882833	NA	NA	16.7204586593686	16.8084170866561	16.9246797463785	16.7704346887327	17.201464262695	16.9892301152126
PA 34:4	C37H65O8P	667.43366	0.742009695988614	0.159999022884783	SHAD_vs_SHAD-2PE	16.7536538798301	NA	NA	NA	17.0246709165297	17.1987756107771	17.099283788968	17.2030745882833	NA	NA	16.7204586593686	16.8084170866561	16.9246797463785	16.7704346887327	17.201464262695	16.9892301152126
LPI 16:1	C25H47O12P	569.27223	NA	NA	NA	NA	NA	NA	NA	NA	NA	NA	NA	NA	NA	NA	NA	NA	NA	NA	NA
LPA 18:1	C21H41O7P	435.25152	0.614947530941597	0.192629080367325	SLAD_vs_SLAD-2PE	NA	NA	16.8981800355001	17.0886835996726	16.6376348046283	NA	16.4352052057862	16.5251812534677	16.936184407369	NA	16.6654210670691	NA	NA	16.5860558137966	16.474793936396	NA
LPA 18:1	C21H41O7P	435.25152	0.0158826592651288	0.460758062958988	SLAD_vs_SHAD	NA	NA	16.8981800355001	17.0886835996726	16.6376348046283	NA	16.4352052057862	16.5251812534677	16.936184407369	NA	16.6654210670691	NA	NA	16.5860558137966	16.474793936396	NA
LPA 18:1	C21H41O7P	435.25152	0.151678732632884	0.270377862122725	SLAD-2PE_vs_SHAD-2PE	NA	NA	16.8981800355001	17.0886835996726	16.6376348046283	NA	16.4352052057862	16.5251812534677	16.936184407369	NA	16.6654210670691	NA	NA	16.5860558137966	16.474793936396	NA
LPA 18:1	C21H41O7P	435.25152	0.124679188088456	0.268128982591662	SLAD-2PE_vs_SHAD	NA	NA	16.8981800355001	17.0886835996726	16.6376348046283	NA	16.4352052057862	16.5251812534677	16.936184407369	NA	16.6654210670691	NA	NA	16.5860558137966	16.474793936396	NA
LPA 18:1	C21H41O7P	435.25152	0.995696625995613	0.0022488795310629	SHAD_vs_SHAD-2PE	NA	NA	16.8981800355001	17.0886835996726	16.6376348046283	NA	16.4352052057862	16.5251812534677	16.936184407369	NA	16.6654210670691	NA	NA	16.5860558137966	16.474793936396	NA
LPS 20:0	C26H52NO9P	552.32958	0.995255056777817	-0.00283050674553209	SLAD_vs_SLAD-2PE	NA	16.7119032513623	16.9162607195137	16.7087275446043	16.6425025435046	NA	NA	16.6606924944571	16.932186414852	16.8754295885497	16.6266495473812	16.6929118301729	NA	NA	NA	16.6481745418803
LPS 20:0	C26H52NO9P	552.32958	0.445392342145429	0.127366319512532	SLAD_vs_SHAD	NA	16.7119032513623	16.9162607195137	16.7087275446043	16.6425025435046	NA	NA	16.6606924944571	16.932186414852	16.8754295885497	16.6266495473812	16.6929118301729	NA	NA	NA	16.6481745418803
LPS 20:0	C26H52NO9P	552.32958	0.47995682392052	0.133619803358631	SLAD-2PE_vs_SHAD-2PE	NA	16.7119032513623	16.9162607195137	16.7087275446043	16.6425025435046	NA	NA	16.6606924944571	16.932186414852	16.8754295885497	16.6266495473812	16.6929118301729	NA	NA	NA	16.6481745418803
LPS 20:0	C26H52NO9P	552.32958	0.406616199652356	0.130196826258064	SLAD-2PE_vs_SHAD	NA	16.7119032513623	16.9162607195137	16.7087275446043	16.6425025435046	NA	NA	16.6606924944571	16.932186414852	16.8754295885497	16.6266495473812	16.6929118301729	NA	NA	NA	16.6481745418803
LPS 20:0	C26H52NO9P	552.32958	0.995696625995613	0.00342297710056627	SHAD_vs_SHAD-2PE	NA	16.7119032513623	16.9162607195137	16.7087275446043	16.6425025435046	NA	NA	16.6606924944571	16.932186414852	16.8754295885497	16.6266495473812	16.6929118301729	NA	NA	NA	16.6481745418803
LPS 14:3	C20H34NO9P	462.19387	0.614947530941597	-0.109701110752191	SLAD_vs_SLAD-2PE	16.7884410857557	16.8221023017764	16.810554350684	17.059548630523	16.5168450349964	NA	NA	16.5784064498967	16.9048121673971	17.1116141732717	17.0547433141017	16.8482811569774	16.488430130589	16.6499289326414	16.5229638266653	16.5216068550742
LPS 14:3	C20H34NO9P	462.19387	0.0258839458185056	0.322535849738234	SLAD_vs_SHAD	16.7884410857557	16.8221023017764	16.810554350684	17.059548630523	16.5168450349964	NA	NA	16.5784064498967	16.9048121673971	17.1116141732717	17.0547433141017	16.8482811569774	16.488430130589	16.6499289326414	16.5229638266653	16.5216068550742
LPS 14:3	C20H34NO9P	462.19387	0.00102113195516336	0.43413026669451	SLAD-2PE_vs_SHAD-2PE	16.7884410857557	16.8221023017764	16.810554350684	17.059548630523	16.5168450349964	NA	NA	16.5784064498967	16.9048121673971	17.1116141732717	17.0547433141017	16.8482811569774	16.488430130589	16.6499289326414	16.5229638266653	16.5216068550742
LPS 14:3	C20H34NO9P	462.19387	0.00479812138144625	0.432236960490425	SLAD-2PE_vs_SHAD	16.7884410857557	16.8221023017764	16.810554350684	17.059548630523	16.5168450349964	NA	NA	16.5784064498967	16.9048121673971	17.1116141732717	17.0547433141017	16.8482811569774	16.488430130589	16.6499289326414	16.5229638266653	16.5216068550742
LPS 14:3	C20H34NO9P	462.19387	0.995696625995613	0.00189330620408512	SHAD_vs_SHAD-2PE	16.7884410857557	16.8221023017764	16.810554350684	17.059548630523	16.5168450349964	NA	NA	16.5784064498967	16.9048121673971	17.1116141732717	17.0547433141017	16.8482811569774	16.488430130589	16.6499289326414	16.5229638266653	16.5216068550742
PI 32:1	C41H77O13P	807.50146	0.00446454517025268	0.419944809319247	SLAD_vs_SLAD-2PE	20.558983953517	20.4301520128285	20.4849141118414	20.5061634360344	19.4284437588625	19.3401248415087	19.4675221746354	19.3988195964867	20.1738675200736	19.9636318566531	20.0726252967146	20.0903096035031	19.7641059362153	19.5064741483106	19.7846569580084	19.622585680324
PI 32:1	C41H77O13P	807.50146	4.35891166090673e-09	1.08632578568201	SLAD_vs_SHAD	20.558983953517	20.4301520128285	20.4849141118414	20.5061634360344	19.4284437588625	19.3401248415087	19.4675221746354	19.3988195964867	20.1738675200736	19.9636318566531	20.0726252967146	20.0903096035031	19.7641059362153	19.5064741483106	19.7846569580084	19.622585680324
PI 32:1	C41H77O13P	807.50146	0.000651467103510648	0.405652888521541	SLAD-2PE_vs_SHAD-2PE	20.558983953517	20.4301520128285	20.4849141118414	20.5061634360344	19.4284437588625	19.3401248415087	19.4675221746354	19.3988195964867	20.1738675200736	19.9636318566531	20.0726252967146	20.0903096035031	19.7641059362153	19.5064741483106	19.7846569580084	19.622585680324
PI 32:1	C41H77O13P	807.50146	3.05804035692147e-06	0.66638097636276	SLAD-2PE_vs_SHAD	20.558983953517	20.4301520128285	20.4849141118414	20.5061634360344	19.4284437588625	19.3401248415087	19.4675221746354	19.3988195964867	20.1738675200736	19.9636318566531	20.0726252967146	20.0903096035031	19.7641059362153	19.5064741483106	19.7846569580084	19.622585680324
PI 32:1	C41H77O13P	807.50146	0.315846089623373	-0.260728087841219	SHAD_vs_SHAD-2PE	20.558983953517	20.4301520128285	20.4849141118414	20.5061634360344	19.4284437588625	19.3401248415087	19.4675221746354	19.3988195964867	20.1738675200736	19.9636318566531	20.0726252967146	20.0903096035031	19.7641059362153	19.5064741483106	19.7846569580084	19.622585680324
PI 36:1	C45H85O13P	863.56381	0.110771185714502	0.500843085922085	SLAD_vs_SLAD-2PE	21.0826732295403	20.3984063827263	20.4038807729591	20.6645898828062	19.1064096181429	18.8898641518045	18.6582032570963	19.0477993117053	20.8054109417733	19.8780647293734	19.9225136115861	19.9401886416107	19.2025988769584	19.3451987509357	19.4221765705698	19.4768668285701
PI 36:1	C45H85O13P	863.56381	2.47165829313939e-07	1.71181848232072	SLAD_vs_SHAD	21.0826732295403	20.3984063827263	20.4038807729591	20.6645898828062	19.1064096181429	18.8898641518045	18.6582032570963	19.0477993117053	20.8054109417733	19.8780647293734	19.9225136115861	19.9401886416107	19.2025988769584	19.3451987509357	19.4221765705698	19.4768668285701
PI 36:1	C45H85O13P	863.56381	0.0015820362251886	0.774834224327378	SLAD-2PE_vs_SHAD-2PE	21.0826732295403	20.3984063827263	20.4038807729591	20.6645898828062	19.1064096181429	18.8898641518045	18.6582032570963	19.0477993117053	20.8054109417733	19.8780647293734	19.9225136115861	19.9401886416107	19.2025988769584	19.3451987509357	19.4221765705698	19.4768668285701
PI 36:1	C45H85O13P	863.56381	1.86763900993724e-05	1.21097539639864	SLAD-2PE_vs_SHAD	21.0826732295403	20.3984063827263	20.4038807729591	20.6645898828062	19.1064096181429	18.8898641518045	18.6582032570963	19.0477993117053	20.8054109417733	19.8780647293734	19.9225136115861	19.9401886416107	19.2025988769584	19.3451987509357	19.4221765705698	19.4768668285701
PI 36:1	C45H85O13P	863.56381	0.73589474286585	-0.43614117207126	SHAD_vs_SHAD-2PE	21.0826732295403	20.3984063827263	20.4038807729591	20.6645898828062	19.1064096181429	18.8898641518045	18.6582032570963	19.0477993117053	20.8054109417733	19.8780647293734	19.9225136115861	19.9401886416107	19.2025988769584	19.3451987509357	19.4221765705698	19.4768668285701
PI 34:2	C43H79O13P	833.51698	0.0837247544539605	0.377394471340729	SLAD_vs_SLAD-2PE	20.2387815730832	19.986672506046	19.6512861252677	19.9466237425828	18.8812381892804	18.5766151719047	18.5810227883536	18.8112770795636	19.9261386010842	19.3870395925381	19.5923375943806	19.408270273614	18.8702898948654	18.795534913021	18.9284189077991	18.9015833617844
PI 34:2	C43H79O13P	833.51698	1.515383191046e-07	1.24330267946937	SLAD_vs_SHAD	20.2387815730832	19.986672506046	19.6512861252677	19.9466237425828	18.8812381892804	18.5766151719047	18.5810227883536	18.8112770795636	19.9261386010842	19.3870395925381	19.5923375943806	19.408270273614	18.8702898948654	18.795534913021	18.9284189077991	18.9015833617844
PI 34:2	C43H79O13P	833.51698	0.000150136309380991	0.704489746036749	SLAD-2PE_vs_SHAD-2PE	20.2387815730832	19.986672506046	19.6512861252677	19.9466237425828	18.8812381892804	18.5766151719047	18.5810227883536	18.8112770795636	19.9261386010842	19.3870395925381	19.5923375943806	19.408270273614	18.8702898948654	18.795534913021	18.9284189077991	18.9015833617844
PI 34:2	C43H79O13P	833.51698	1.48950896951043e-05	0.865908208128637	SLAD-2PE_vs_SHAD	20.2387815730832	19.986672506046	19.6512861252677	19.9466237425828	18.8812381892804	18.5766151719047	18.5810227883536	18.8112770795636	19.9261386010842	19.3870395925381	19.5923375943806	19.408270273614	18.8702898948654	18.795534913021	18.9284189077991	18.9015833617844
PI 34:2	C43H79O13P	833.51698	0.749439778114651	-0.161418462091888	SHAD_vs_SHAD-2PE	20.2387815730832	19.986672506046	19.6512861252677	19.9466237425828	18.8812381892804	18.5766151719047	18.5810227883536	18.8112770795636	19.9261386010842	19.3870395925381	19.5923375943806	19.408270273614	18.8702898948654	18.795534913021	18.9284189077991	18.9015833617844
PS O-36:0	C42H84NO9P	776.57974	0.368678348480372	-0.215243012455858	SLAD_vs_SLAD-2PE	18.7985057736937	18.2109783885001	18.4695390975647	18.4504094329547	19.0612585266934	19.305266300709	19.0706053939253	19.1250695405562	18.8928017770991	18.628450145515	18.5909752252837	18.6781775946389	19.1740125184878	19.3202928252207	19.1622522773175	19.1578423710916
PS O-36:0	C42H84NO9P	776.57974	6.36089810869393e-05	-0.658191767292635	SLAD_vs_SHAD	18.7985057736937	18.2109783885001	18.4695390975647	18.4504094329547	19.0612585266934	19.305266300709	19.0706053939253	19.1250695405562	18.8928017770991	18.628450145515	18.5909752252837	18.6781775946389	19.1740125184878	19.3202928252207	19.1622522773175	19.1578423710916
PS O-36:0	C42H84NO9P	776.57974	0.000890551639102484	-0.505998812395223	SLAD-2PE_vs_SHAD-2PE	18.7985057736937	18.2109783885001	18.4695390975647	18.4504094329547	19.0612585266934	19.305266300709	19.0706053939253	19.1250695405562	18.8928017770991	18.628450145515	18.5909752252837	18.6781775946389	19.1740125184878	19.3202928252207	19.1622522773175	19.1578423710916
PS O-36:0	C42H84NO9P	776.57974	0.00265318105094965	-0.442948754836777	SLAD-2PE_vs_SHAD	18.7985057736937	18.2109783885001	18.4695390975647	18.4504094329547	19.0612585266934	19.305266300709	19.0706053939253	19.1250695405562	18.8928017770991	18.628450145515	18.5909752252837	18.6781775946389	19.1740125184878	19.3202928252207	19.1622522773175	19.1578423710916
PS O-36:0	C42H84NO9P	776.57974	0.881961236820203	-0.0630500575584456	SHAD_vs_SHAD-2PE	18.7985057736937	18.2109783885001	18.4695390975647	18.4504094329547	19.0612585266934	19.305266300709	19.0706053939253	19.1250695405562	18.8928017770991	18.628450145515	18.5909752252837	18.6781775946389	19.1740125184878	19.3202928252207	19.1622522773175	19.1578423710916
SQDG 40:8	C49H78O12S	889.51371	0.93733651246872	0.0458495242106984	SLAD_vs_SLAD-2PE	18.5365937663752	19.3490380651879	18.9198881706913	18.8744738097777	19.7537108760781	19.2133926660359	19.0503246435037	19.1603826821819	18.8746111114118	18.7975408858413	18.8588447125156	18.9655990054206	19.0199302278106	19.0252066512151	19.0569505524734	19.0318090531352
SQDG 40:8	C49H78O12S	889.51371	0.0374818442425969	-0.374454263941892	SLAD_vs_SHAD	18.5365937663752	19.3490380651879	18.9198881706913	18.8744738097777	19.7537108760781	19.2133926660359	19.0503246435037	19.1603826821819	18.8746111114118	18.7975408858413	18.8588447125156	18.9655990054206	19.0199302278106	19.0252066512151	19.0569505524734	19.0318090531352
SQDG 40:8	C49H78O12S	889.51371	0.346439628281819	-0.159325192361255	SLAD-2PE_vs_SHAD-2PE	18.5365937663752	19.3490380651879	18.9198881706913	18.8744738097777	19.7537108760781	19.2133926660359	19.0503246435037	19.1603826821819	18.8746111114118	18.7975408858413	18.8588447125156	18.9655990054206	19.0199302278106	19.0252066512151	19.0569505524734	19.0318090531352
SQDG 40:8	C49H78O12S	889.51371	0.0234924517094433	-0.420303788152591	SLAD-2PE_vs_SHAD	18.5365937663752	19.3490380651879	18.9198881706913	18.8744738097777	19.7537108760781	19.2133926660359	19.0503246435037	19.1603826821819	18.8746111114118	18.7975408858413	18.8588447125156	18.9655990054206	19.0199302278106	19.0252066512151	19.0569505524734	19.0318090531352
SQDG 40:8	C49H78O12S	889.51371	0.742009695988614	0.260978595791336	SHAD_vs_SHAD-2PE	18.5365937663752	19.3490380651879	18.9198881706913	18.8744738097777	19.7537108760781	19.2133926660359	19.0503246435037	19.1603826821819	18.8746111114118	18.7975408858413	18.8588447125156	18.9655990054206	19.0199302278106	19.0252066512151	19.0569505524734	19.0318090531352
PI 32:2	C41H75O13P	805.48567	0.0665288557028057	0.362653174088098	SLAD_vs_SLAD-2PE	18.3821125765897	18.3765919810278	18.2649416046891	18.5360775251489	17.5920165171108	17.6159456554899	17.4035278905783	17.6839475132119	17.9952304456195	17.7508066138867	18.1616487181509	18.2014252134461	17.9703674918259	17.6519928774881	17.4803961636324	17.639910429268
PI 32:2	C41H75O13P	805.48567	8.66454559281149e-06	0.816071527766159	SLAD_vs_SHAD	18.3821125765897	18.3765919810278	18.2649416046891	18.5360775251489	17.5920165171108	17.6159456554899	17.4035278905783	17.6839475132119	17.9952304456195	17.7508066138867	18.1616487181509	18.2014252134461	17.9703674918259	17.6519928774881	17.4803961636324	17.639910429268
PI 32:2	C41H75O13P	805.48567	0.0192119769555703	0.341611007222177	SLAD-2PE_vs_SHAD-2PE	18.3821125765897	18.3765919810278	18.2649416046891	18.5360775251489	17.5920165171108	17.6159456554899	17.4035278905783	17.6839475132119	17.9952304456195	17.7508066138867	18.1616487181509	18.2014252134461	17.9703674918259	17.6519928774881	17.4803961636324	17.639910429268
PI 32:2	C41H75O13P	805.48567	0.00309800044563511	0.45341835367806	SLAD-2PE_vs_SHAD	18.3821125765897	18.3765919810278	18.2649416046891	18.5360775251489	17.5920165171108	17.6159456554899	17.4035278905783	17.6839475132119	17.9952304456195	17.7508066138867	18.1616487181509	18.2014252134461	17.9703674918259	17.6519928774881	17.4803961636324	17.639910429268
PI 32:2	C41H75O13P	805.48567	0.773837546313871	-0.111807346455883	SHAD_vs_SHAD-2PE	18.3821125765897	18.3765919810278	18.2649416046891	18.5360775251489	17.5920165171108	17.6159456554899	17.4035278905783	17.6839475132119	17.9952304456195	17.7508066138867	18.1616487181509	18.2014252134461	17.9703674918259	17.6519928774881	17.4803961636324	17.639910429268
PI 36:2	C45H83O13P	861.54822	0.536362988025839	0.290308317107982	SLAD_vs_SLAD-2PE	19.3708482981371	18.7734080365338	18.6098700068283	19.0219739267741	17.3097780606831	17.1696237680124	16.7592702055293	17.0025142318925	19.2304603739665	18.2594014121836	18.5755954013553	18.549409812336	17.1309473498507	17.0488130953761	16.9648583679178	17.3666105412512
PI 36:2	C45H83O13P	861.54822	8.32968261161404e-08	1.88372850053901	SLAD_vs_SHAD	19.3708482981371	18.7734080365338	18.6098700068283	19.0219739267741	17.3097780606831	17.1696237680124	16.7592702055293	17.0025142318925	19.2304603739665	18.2594014121836	18.5755954013553	18.549409812336	17.1309473498507	17.0488130953761	16.9648583679178	17.3666105412512
PI 36:2	C45H83O13P	861.54822	1.54607610232661e-06	1.5259094113614	SLAD-2PE_vs_SHAD-2PE	19.3708482981371	18.7734080365338	18.6098700068283	19.0219739267741	17.3097780606831	17.1696237680124	16.7592702055293	17.0025142318925	19.2304603739665	18.2594014121836	18.5755954013553	18.549409812336	17.1309473498507	17.0488130953761	16.9648583679178	17.3666105412512
PI 36:2	C45H83O13P	861.54822	8.02120554894949e-07	1.59342018343103	SLAD-2PE_vs_SHAD	19.3708482981371	18.7734080365338	18.6098700068283	19.0219739267741	17.3097780606831	17.1696237680124	16.7592702055293	17.0025142318925	19.2304603739665	18.2594014121836	18.5755954013553	18.549409812336	17.1309473498507	17.0488130953761	16.9648583679178	17.3666105412512
PI 36:2	C45H83O13P	861.54822	0.935754555876566	-0.0675107720696246	SHAD_vs_SHAD-2PE	19.3708482981371	18.7734080365338	18.6098700068283	19.0219739267741	17.3097780606831	17.1696237680124	16.7592702055293	17.0025142318925	19.2304603739665	18.2594014121836	18.5755954013553	18.549409812336	17.1309473498507	17.0488130953761	16.9648583679178	17.3666105412512
PS O-38:0	C44H88NO9P	804.61097	0.614947530941597	-0.114445852670965	SLAD_vs_SLAD-2PE	17.2314145948009	16.9993426256045	NA	16.9852656634192	17.607561091194	17.7071998122344	17.583144637301	17.5434436234618	17.2083988204851	17.1765194981723	17.1604024939029	17.2004931098897	17.8212101873061	17.762368148771	17.6139973293362	17.7591066644614
PS O-38:0	C44H88NO9P	804.61097	0.000102976616778668	-0.538329663106243	SLAD_vs_SHAD	17.2314145948009	16.9993426256045	NA	16.9852656634192	17.607561091194	17.7071998122344	17.583144637301	17.5434436234618	17.2083988204851	17.1765194981723	17.1604024939029	17.2004931098897	17.8212101873061	17.762368148771	17.6139973293362	17.7591066644614
PS O-38:0	C44H88NO9P	804.61097	3.72236843491664e-05	-0.552717101856175	SLAD-2PE_vs_SHAD-2PE	17.2314145948009	16.9993426256045	NA	16.9852656634192	17.607561091194	17.7071998122344	17.583144637301	17.5434436234618	17.2083988204851	17.1765194981723	17.1604024939029	17.2004931098897	17.8212101873061	17.762368148771	17.6139973293362	17.7591066644614
PS O-38:0	C44H88NO9P	804.61097	0.000535515783456482	-0.423883810435278	SLAD-2PE_vs_SHAD	17.2314145948009	16.9993426256045	NA	16.9852656634192	17.607561091194	17.7071998122344	17.583144637301	17.5434436234618	17.2083988204851	17.1765194981723	17.1604024939029	17.2004931098897	17.8212101873061	17.762368148771	17.6139973293362	17.7591066644614
PS O-38:0	C44H88NO9P	804.61097	0.742009695988614	-0.128833291420897	SHAD_vs_SHAD-2PE	17.2314145948009	16.9993426256045	NA	16.9852656634192	17.607561091194	17.7071998122344	17.583144637301	17.5434436234618	17.2083988204851	17.1765194981723	17.1604024939029	17.2004931098897	17.8212101873061	17.762368148771	17.6139973293362	17.7591066644614
PE 34:1	C39H76NO8P	716.52246	0.913913550687313	0.118029407825503	SLAD_vs_SLAD-2PE	16.8468100933556	17.2931852880473	17.9347141257653	16.9730496660325	18.8737207172918	18.4561655253278	18.8771971975492	18.9468134892362	17.1711937806862	NA	17.1166269902631	NA	19.1920189975184	18.8231191255652	19.02330173815	18.911316849162
PE 34:1	C39H76NO8P	716.52246	2.50441281348069e-06	-1.52653443905107	SLAD_vs_SHAD	16.8468100933556	17.2931852880473	17.9347141257653	16.9730496660325	18.8737207172918	18.4561655253278	18.8771971975492	18.9468134892362	17.1711937806862	NA	17.1166269902631	NA	19.1920189975184	18.8231191255652	19.02330173815	18.911316849162
PE 34:1	C39H76NO8P	716.52246	3.64036889394112e-06	-1.84352879212424	SLAD-2PE_vs_SHAD-2PE	16.8468100933556	17.2931852880473	17.9347141257653	16.9730496660325	18.8737207172918	18.4561655253278	18.8771971975492	18.9468134892362	17.1711937806862	NA	17.1166269902631	NA	19.1920189975184	18.8231191255652	19.02330173815	18.911316849162
PE 34:1	C39H76NO8P	716.52246	1.17740895179148e-05	-1.64456384687657	SLAD-2PE_vs_SHAD	16.8468100933556	17.2931852880473	17.9347141257653	16.9730496660325	18.8737207172918	18.4561655253278	18.8771971975492	18.9468134892362	17.1711937806862	NA	17.1166269902631	NA	19.1920189975184	18.8231191255652	19.02330173815	18.911316849162
PE 34:1	C39H76NO8P	716.52246	0.773837546313871	-0.19896494524767	SHAD_vs_SHAD-2PE	16.8468100933556	17.2931852880473	17.9347141257653	16.9730496660325	18.8737207172918	18.4561655253278	18.8771971975492	18.9468134892362	17.1711937806862	NA	17.1166269902631	NA	19.1920189975184	18.8231191255652	19.02330173815	18.911316849162
PG 32:1	C38H73O10P	719.48559	NA	NA	NA	NA	NA	NA	NA	NA	NA	NA	NA	NA	NA	NA	NA	NA	NA	NA	NA
CL 60:0	C69H134O17P2	1295.90871	NA	NA	NA	NA	NA	NA	NA	NA	NA	NA	NA	NA	NA	NA	NA	NA	NA	NA	NA
CL 58:0	C67H130O17P2	1267.87831	NA	NA	NA	NA	NA	NA	NA	NA	NA	NA	NA	NA	NA	NA	NA	NA	NA	NA	NA
PI-Cer 36:4;O3	C42H76NO12P	816.50124	NA	NA	NA	NA	NA	NA	NA	NA	NA	NA	NA	NA	NA	NA	NA	NA	NA	NA	NA
