# Supplementary material for: Quorum sensing in Saccharomyces cerevisiae brewing strains: effects of 2-phenylethanol on proteomic, lipidomic, and metabolomic profile
Source: FEMS Yeast Res. 2025 Jul 7;25:foaf036. doi: 10.1093/femsyr/foaf036 (PMC12254953; doi:10.1093/femsyr/foaf036)
Supplement: foaf036_Supplemental_Files [file foaf036_supplemental_files.zip › Supplementary_Table_09_YMD4537_Lipidomics.csv]

Name	Formula	MZ	adj.P.Val	logFC	Comparison	X6_SLAD_YMD4537	X1_SLAD_YMD4537	X4_SLAD_YMD4537	X3_SLAD_YMD4537	X6_SHAD_YMD4537	X1_SHAD_YMD4537	X3_SHAD_YMD4537	X4_SHAD_YMD4537	X6_SLAD.2PE_YMD4537	X1_SLAD.2PE_YMD4537	X4_SLAD.2PE_YMD4537	X3_SLAD.2PE_YMD4537	X6_SHAD.2PE_YMD4537	X1_SHAD.2PE_YMD4537	X3_SHAD.2PE_YMD4537	X4_SHAD.2PE_YMD4537
PC 34:5	C42H74NO8P	752.52108	0.735150195343077	0.22809489017385	SLAD_vs_SLAD-2PE	20.9474381203767	20.7130695646675	20.8606375158129	20.9643245747974	21.9907565677176	22.6957115590194	22.3241661164416	22.5540675851556	21.1225673321776	20.6829450158702	20.2538457554128	20.5137321114986	22.2596462577787	23.1403505787988	23.2203536866628	22.0187176915185
PC 34:5	C42H74NO8P	752.52108	1.01904765105702e-05	-1.51980801316989	SLAD_vs_SHAD	20.9474381203767	20.7130695646675	20.8606375158129	20.9643245747974	21.9907565677176	22.6957115590194	22.3241661164416	22.5540675851556	21.1225673321776	20.6829450158702	20.2538457554128	20.5137321114986	22.2596462577787	23.1403505787988	23.2203536866628	22.0187176915185
PC 34:5	C42H74NO8P	752.52108	2.94854928306122e-07	-2.01649449994994	SLAD-2PE_vs_SHAD-2PE	20.9474381203767	20.7130695646675	20.8606375158129	20.9643245747974	21.9907565677176	22.6957115590194	22.3241661164416	22.5540675851556	21.1225673321776	20.6829450158702	20.2538457554128	20.5137321114986	22.2596462577787	23.1403505787988	23.2203536866628	22.0187176915185
PC 34:5	C42H74NO8P	752.52108	1.55648075188875e-06	-1.74790290334374	SLAD-2PE_vs_SHAD	20.9474381203767	20.7130695646675	20.8606375158129	20.9643245747974	21.9907565677176	22.6957115590194	22.3241661164416	22.5540675851556	21.1225673321776	20.6829450158702	20.2538457554128	20.5137321114986	22.2596462577787	23.1403505787988	23.2203536866628	22.0187176915185
PC 34:5	C42H74NO8P	752.52108	0.45396918440747	-0.268591596606203	SHAD_vs_SHAD-2PE	20.9474381203767	20.7130695646675	20.8606375158129	20.9643245747974	21.9907565677176	22.6957115590194	22.3241661164416	22.5540675851556	21.1225673321776	20.6829450158702	20.2538457554128	20.5137321114986	22.2596462577787	23.1403505787988	23.2203536866628	22.0187176915185
PC 32:2	C40H76NO8P	730.53897	0.995057317117198	-0.00119705885606436	SLAD_vs_SLAD-2PE	18.1967299583007	17.9757845435967	17.6140577141575	18.5893615387781	18.6375270486011	18.6616701499426	18.7256996604964	18.6959772015787	18.464530292863	17.8663680106569	18.0149086620897	18.0349150246477	18.8152252845132	19.359701518061	19.3216588731186	19.0544866670556
PC 32:2	C40H76NO8P	730.53897	0.00897268475314939	-0.586235076446439	SLAD_vs_SHAD	18.1967299583007	17.9757845435967	17.6140577141575	18.5893615387781	18.6375270486011	18.6616701499426	18.7256996604964	18.6959772015787	18.464530292863	17.8663680106569	18.0149086620897	18.0349150246477	18.8152252845132	19.359701518061	19.3216588731186	19.0544866670556
PC 32:2	C40H76NO8P	730.53897	4.83361323628607e-05	-1.04258758812277	SLAD-2PE_vs_SHAD-2PE	18.1967299583007	17.9757845435967	17.6140577141575	18.5893615387781	18.6375270486011	18.6616701499426	18.7256996604964	18.6959772015787	18.464530292863	17.8663680106569	18.0149086620897	18.0349150246477	18.8152252845132	19.359701518061	19.3216588731186	19.0544866670556
PC 32:2	C40H76NO8P	730.53897	0.00940524052321994	-0.585038017590374	SLAD-2PE_vs_SHAD	18.1967299583007	17.9757845435967	17.6140577141575	18.5893615387781	18.6375270486011	18.6616701499426	18.7256996604964	18.6959772015787	18.464530292863	17.8663680106569	18.0149086620897	18.0349150246477	18.8152252845132	19.359701518061	19.3216588731186	19.0544866670556
PC 32:2	C40H76NO8P	730.53897	0.0915681459329273	-0.4575495705324	SHAD_vs_SHAD-2PE	18.1967299583007	17.9757845435967	17.6140577141575	18.5893615387781	18.6375270486011	18.6616701499426	18.7256996604964	18.6959772015787	18.464530292863	17.8663680106569	18.0149086620897	18.0349150246477	18.8152252845132	19.359701518061	19.3216588731186	19.0544866670556
PC 34:2	C42H80NO8P	758.57058	0.735150195343077	-0.137745798943282	SLAD_vs_SLAD-2PE	18.4368718173726	18.3858629229399	17.9928880961481	18.8872667162553	18.3976024367119	18.782288385166	18.8685195621871	18.477284533977	18.8371494726739	18.4292873624661	18.4793780516357	18.5080578617133	19.1465564553546	19.445136131556	19.3146879723719	18.9816223459134
PC 34:2	C42H80NO8P	758.57058	0.308047078122086	-0.20570134133153	SLAD_vs_SHAD	18.4368718173726	18.3858629229399	17.9928880961481	18.8872667162553	18.3976024367119	18.782288385166	18.8685195621871	18.477284533977	18.8371494726739	18.4292873624661	18.4793780516357	18.5080578617133	19.1465564553546	19.445136131556	19.3146879723719	18.9816223459134
PC 34:2	C42H80NO8P	758.57058	0.00322658164216477	-0.658532539176726	SLAD-2PE_vs_SHAD-2PE	18.4368718173726	18.3858629229399	17.9928880961481	18.8872667162553	18.3976024367119	18.782288385166	18.8685195621871	18.477284533977	18.8371494726739	18.4292873624661	18.4793780516357	18.5080578617133	19.1465564553546	19.445136131556	19.3146879723719	18.9816223459134
PC 34:2	C42H80NO8P	758.57058	0.763687283773012	-0.0679555423882476	SLAD-2PE_vs_SHAD	18.4368718173726	18.3858629229399	17.9928880961481	18.8872667162553	18.3976024367119	18.782288385166	18.8685195621871	18.477284533977	18.8371494726739	18.4292873624661	18.4793780516357	18.5080578617133	19.1465564553546	19.445136131556	19.3146879723719	18.9816223459134
PC 34:2	C42H80NO8P	758.57058	0.0469386481743153	-0.590576996788478	SHAD_vs_SHAD-2PE	18.4368718173726	18.3858629229399	17.9928880961481	18.8872667162553	18.3976024367119	18.782288385166	18.8685195621871	18.477284533977	18.8371494726739	18.4292873624661	18.4793780516357	18.5080578617133	19.1465564553546	19.445136131556	19.3146879723719	18.9816223459134
PC 34:4	C42H76NO8P	754.53665	0.718226813892964	0.305107935306623	SLAD_vs_SLAD-2PE	17.8950305218418	17.2896077088693	17.8445451497608	17.5588145410312	20.1689713422784	21.3091835186843	20.7215702028557	21.1913061861521	17.6670799557727	17.4183015736877	17.0767712882134	17.2054133626029	21.0366620375112	21.9307447284789	21.9105803996961	20.7833791479267
PC 34:4	C42H76NO8P	754.53665	7.15233406033755e-10	-3.20075833211684	SLAD_vs_SHAD	17.8950305218418	17.2896077088693	17.8445451497608	17.5588145410312	20.1689713422784	21.3091835186843	20.7215702028557	21.1913061861521	17.6670799557727	17.4183015736877	17.0767712882134	17.2054133626029	21.0366620375112	21.9307447284789	21.9105803996961	20.7833791479267
PC 34:4	C42H76NO8P	754.53665	2.97401790842304e-11	-4.07345003333407	SLAD-2PE_vs_SHAD-2PE	17.8950305218418	17.2896077088693	17.8445451497608	17.5588145410312	20.1689713422784	21.3091835186843	20.7215702028557	21.1913061861521	17.6670799557727	17.4183015736877	17.0767712882134	17.2054133626029	21.0366620375112	21.9307447284789	21.9105803996961	20.7833791479267
PC 34:4	C42H76NO8P	754.53665	2.4043069145679e-10	-3.50586626742346	SLAD-2PE_vs_SHAD	17.8950305218418	17.2896077088693	17.8445451497608	17.5588145410312	20.1689713422784	21.3091835186843	20.7215702028557	21.1913061861521	17.6670799557727	17.4183015736877	17.0767712882134	17.2054133626029	21.0366620375112	21.9307447284789	21.9105803996961	20.7833791479267
PC 34:4	C42H76NO8P	754.53665	0.142219004028623	-0.567583765910609	SHAD_vs_SHAD-2PE	17.8950305218418	17.2896077088693	17.8445451497608	17.5588145410312	20.1689713422784	21.3091835186843	20.7215702028557	21.1913061861521	17.6670799557727	17.4183015736877	17.0767712882134	17.2054133626029	21.0366620375112	21.9307447284789	21.9105803996961	20.7833791479267
LPC 20:4	C28H50NO7P	544.33783	0.718226813892964	0.50214975861492	SLAD_vs_SLAD-2PE	21.8526063683801	21.9608013948817	22.1418819509295	21.6401580827067	19.7827711367401	18.8752617524449	18.6616544800489	19.2940779296875	21.2097383961817	21.6262391734198	21.1387448774356	21.6121263154011	19.6472464074315	20.0426351771991	20.170993944712	19.4621817350424
LPC 20:4	C28H50NO7P	544.33783	5.45697726731517e-10	2.74542062449414	SLAD_vs_SHAD	21.8526063683801	21.9608013948817	22.1418819509295	21.6401580827067	19.7827711367401	18.8752617524449	18.6616544800489	19.2940779296875	21.2097383961817	21.6262391734198	21.1387448774356	21.6121263154011	19.6472464074315	20.0426351771991	20.170993944712	19.4621817350424
LPC 20:4	C28H50NO7P	544.33783	1.93812340976522e-06	1.56594787451331	SLAD-2PE_vs_SHAD-2PE	21.8526063683801	21.9608013948817	22.1418819509295	21.6401580827067	19.7827711367401	18.8752617524449	18.6616544800489	19.2940779296875	21.2097383961817	21.6262391734198	21.1387448774356	21.6121263154011	19.6472464074315	20.0426351771991	20.170993944712	19.4621817350424
LPC 20:4	C28H50NO7P	544.33783	1.2002522223241e-08	2.24327086587923	SLAD-2PE_vs_SHAD	21.8526063683801	21.9608013948817	22.1418819509295	21.6401580827067	19.7827711367401	18.8752617524449	18.6616544800489	19.2940779296875	21.2097383961817	21.6262391734198	21.1387448774356	21.6121263154011	19.6472464074315	20.0426351771991	20.170993944712	19.4621817350424
LPC 20:4	C28H50NO7P	544.33783	0.0469386481743153	-0.677322991365912	SHAD_vs_SHAD-2PE	21.8526063683801	21.9608013948817	22.1418819509295	21.6401580827067	19.7827711367401	18.8752617524449	18.6616544800489	19.2940779296875	21.2097383961817	21.6262391734198	21.1387448774356	21.6121263154011	19.6472464074315	20.0426351771991	20.170993944712	19.4621817350424
PC 32:1	C40H78NO8P	732.55433	NA	NA	NA	NA	NA	NA	NA	NA	NA	NA	NA	NA	NA	NA	NA	NA	NA	NA	NA
LPC 18:1	C26H52NO7P	522.35584	0.718226813892964	0.193227832296543	SLAD_vs_SLAD-2PE	19.0256163542899	19.0459995028966	18.7145778776129	19.21955090361	17.1631532353295	16.5955142641107	NA	16.6685798495132	18.7564863178001	18.702895314431	18.7568201774744	19.0166314995178	16.8401814170071	17.0869161209909	17.0364632837598	17.1289918975878
LPC 18:1	C26H52NO7P	522.35584	7.15233406033755e-10	2.19235370995124	SLAD_vs_SHAD	19.0256163542899	19.0459995028966	18.7145778776129	19.21955090361	17.1631532353295	16.5955142641107	NA	16.6685798495132	18.7564863178001	18.702895314431	18.7568201774744	19.0166314995178	16.8401814170071	17.0869161209909	17.0364632837598	17.1289918975878
LPC 18:1	C26H52NO7P	522.35584	6.67348043889758e-09	1.78507014746943	SLAD-2PE_vs_SHAD-2PE	19.0256163542899	19.0459995028966	18.7145778776129	19.21955090361	17.1631532353295	16.5955142641107	NA	16.6685798495132	18.7564863178001	18.702895314431	18.7568201774744	19.0166314995178	16.8401814170071	17.0869161209909	17.0364632837598	17.1289918975878
LPC 18:1	C26H52NO7P	522.35584	3.61246711796833e-09	1.99912587765469	SLAD-2PE_vs_SHAD	19.0256163542899	19.0459995028966	18.7145778776129	19.21955090361	17.1631532353295	16.5955142641107	NA	16.6685798495132	18.7564863178001	18.702895314431	18.7568201774744	19.0166314995178	16.8401814170071	17.0869161209909	17.0364632837598	17.1289918975878
LPC 18:1	C26H52NO7P	522.35584	0.427865610441812	-0.214055730185262	SHAD_vs_SHAD-2PE	19.0256163542899	19.0459995028966	18.7145778776129	19.21955090361	17.1631532353295	16.5955142641107	NA	16.6685798495132	18.7564863178001	18.702895314431	18.7568201774744	19.0166314995178	16.8401814170071	17.0869161209909	17.0364632837598	17.1289918975878
LPC 18:4	C26H46NO7P	516.30641	0.718226813892964	0.578958490264785	SLAD_vs_SLAD-2PE	21.1410034240135	21.0309282822825	21.169860124426	20.9621321715333	19.527837200644	18.3206437462654	18.1238306895494	18.9459709447006	20.3348295199244	20.5965706795648	20.083850146125	20.972839695582	19.1416850552953	19.5271551268722	19.6781006148204	19.0186908589737
LPC 18:4	C26H46NO7P	516.30641	2.74963739634839e-08	2.346410355274	SLAD_vs_SHAD	21.1410034240135	21.0309282822825	21.169860124426	20.9621321715333	19.527837200644	18.3206437462654	18.1238306895494	18.9459709447006	20.3348295199244	20.5965706795648	20.083850146125	20.972839695582	19.1416850552953	19.5271551268722	19.6781006148204	19.0186908589737
LPC 18:4	C26H46NO7P	516.30641	0.000333438454191561	1.15561459630865	SLAD-2PE_vs_SHAD-2PE	21.1410034240135	21.0309282822825	21.169860124426	20.9621321715333	19.527837200644	18.3206437462654	18.1238306895494	18.9459709447006	20.3348295199244	20.5965706795648	20.083850146125	20.972839695582	19.1416850552953	19.5271551268722	19.6781006148204	19.0186908589737
LPC 18:4	C26H46NO7P	516.30641	1.84324675792516e-06	1.76745186500921	SLAD-2PE_vs_SHAD	21.1410034240135	21.0309282822825	21.169860124426	20.9621321715333	19.527837200644	18.3206437462654	18.1238306895494	18.9459709447006	20.3348295199244	20.5965706795648	20.083850146125	20.972839695582	19.1416850552953	19.5271551268722	19.6781006148204	19.0186908589737
LPC 18:4	C26H46NO7P	516.30641	0.0915681459329273	-0.611837268700565	SHAD_vs_SHAD-2PE	21.1410034240135	21.0309282822825	21.169860124426	20.9621321715333	19.527837200644	18.3206437462654	18.1238306895494	18.9459709447006	20.3348295199244	20.5965706795648	20.083850146125	20.972839695582	19.1416850552953	19.5271551268722	19.6781006148204	19.0186908589737
LPC 16:1	C24H48NO7P	494.32445	0.718226813892964	0.333105710845985	SLAD_vs_SLAD-2PE	18.6332793879104	18.5479833078085	18.0552975097863	18.809310737304	16.8119711892793	16.5262965553136	16.6304578734669	NA	17.9459761436213	18.00656255221	18.1831987060882	18.5777106975058	17.0206346449799	16.8047091391051	16.8062356002003	16.7653886364377
LPC 16:1	C24H48NO7P	494.32445	2.6632733924977e-08	1.85522586301569	SLAD_vs_SHAD	18.6332793879104	18.5479833078085	18.0552975097863	18.809310737304	16.8119711892793	16.5262965553136	16.6304578734669	NA	17.9459761436213	18.00656255221	18.1831987060882	18.5777106975058	17.0206346449799	16.8047091391051	16.8062356002003	16.7653886364377
LPC 16:1	C24H48NO7P	494.32445	1.41542720818483e-06	1.32912001967556	SLAD-2PE_vs_SHAD-2PE	18.6332793879104	18.5479833078085	18.0552975097863	18.809310737304	16.8119711892793	16.5262965553136	16.6304578734669	NA	17.9459761436213	18.00656255221	18.1831987060882	18.5777106975058	17.0206346449799	16.8047091391051	16.8062356002003	16.7653886364377
LPC 16:1	C24H48NO7P	494.32445	5.14116590654321e-07	1.5221201521697	SLAD-2PE_vs_SHAD	18.6332793879104	18.5479833078085	18.0552975097863	18.809310737304	16.8119711892793	16.5262965553136	16.6304578734669	NA	17.9459761436213	18.00656255221	18.1831987060882	18.5777106975058	17.0206346449799	16.8047091391051	16.8062356002003	16.7653886364377
LPC 16:1	C24H48NO7P	494.32445	0.480958841707329	-0.193000132494138	SHAD_vs_SHAD-2PE	18.6332793879104	18.5479833078085	18.0552975097863	18.809310737304	16.8119711892793	16.5262965553136	16.6304578734669	NA	17.9459761436213	18.00656255221	18.1831987060882	18.5777106975058	17.0206346449799	16.8047091391051	16.8062356002003	16.7653886364377
PC 36:4	C44H80NO8P	782.56789	0.956426819082193	0.0791770182459466	SLAD_vs_SLAD-2PE	NA	16.9215960026376	17.7633403560336	17.3520536372503	19.3115813670621	20.6458441311425	20.3747698616883	20.306543005584	17.4924463326676	17.2428510061229	17.208952843015	17.121695073106	20.1862923486921	21.2224836537772	21.1051828196854	20.0599997372227
PC 36:4	C44H80NO8P	782.56789	1.13691657923853e-07	-2.81402125939542	SLAD_vs_SHAD	NA	16.9215960026376	17.7633403560336	17.3520536372503	19.3115813670621	20.6458441311425	20.3747698616883	20.306543005584	17.4924463326676	17.2428510061229	17.208952843015	17.121695073106	20.1862923486921	21.2224836537772	21.1051828196854	20.0599997372227
PC 36:4	C44H80NO8P	782.56789	5.72360556639759e-09	-3.37700332611647	SLAD-2PE_vs_SHAD-2PE	NA	16.9215960026376	17.7633403560336	17.3520536372503	19.3115813670621	20.6458441311425	20.3747698616883	20.306543005584	17.4924463326676	17.2428510061229	17.208952843015	17.121695073106	20.1862923486921	21.2224836537772	21.1051828196854	20.0599997372227
PC 36:4	C44H80NO8P	782.56789	3.76823723337503e-08	-2.89319827764137	SLAD-2PE_vs_SHAD	NA	16.9215960026376	17.7633403560336	17.3520536372503	19.3115813670621	20.6458441311425	20.3747698616883	20.306543005584	17.4924463326676	17.2428510061229	17.208952843015	17.121695073106	20.1862923486921	21.2224836537772	21.1051828196854	20.0599997372227
PC 36:4	C44H80NO8P	782.56789	0.237299001775304	-0.483805048475102	SHAD_vs_SHAD-2PE	NA	16.9215960026376	17.7633403560336	17.3520536372503	19.3115813670621	20.6458441311425	20.3747698616883	20.306543005584	17.4924463326676	17.2428510061229	17.208952843015	17.121695073106	20.1862923486921	21.2224836537772	21.1051828196854	20.0599997372227
PC 34:1	C42H82NO8P	760.58529	0.928816625074409	0.100004742568895	SLAD_vs_SLAD-2PE	NA	16.7171853047175	NA	NA	16.9363015260346	17.1196322940502	17.4011890353542	17.18817486412	NA	NA	16.5410659546154	16.6932951696817	16.9996651391291	17.4342963477964	17.4291053772294	17.2335071725885
PC 34:1	C42H82NO8P	760.58529	0.134564163755882	-0.444139125172285	SLAD_vs_SHAD	NA	16.7171853047175	NA	NA	16.9363015260346	17.1196322940502	17.4011890353542	17.18817486412	NA	NA	16.5410659546154	16.6932951696817	16.9996651391291	17.4342963477964	17.4291053772294	17.2335071725885
PC 34:1	C42H82NO8P	760.58529	0.00816253183359163	-0.656962947037265	SLAD-2PE_vs_SHAD-2PE	NA	16.7171853047175	NA	NA	16.9363015260346	17.1196322940502	17.4011890353542	17.18817486412	NA	NA	16.5410659546154	16.6932951696817	16.9996651391291	17.4342963477964	17.4291053772294	17.2335071725885
PC 34:1	C42H82NO8P	760.58529	0.022670309783308	-0.54414386774118	SLAD-2PE_vs_SHAD	NA	16.7171853047175	NA	NA	16.9363015260346	17.1196322940502	17.4011890353542	17.18817486412	NA	NA	16.5410659546154	16.6932951696817	16.9996651391291	17.4342963477964	17.4291053772294	17.2335071725885
PC 34:1	C42H82NO8P	760.58529	0.658499952249211	-0.112819079296084	SHAD_vs_SHAD-2PE	NA	16.7171853047175	NA	NA	16.9363015260346	17.1196322940502	17.4011890353542	17.18817486412	NA	NA	16.5410659546154	16.6932951696817	16.9996651391291	17.4342963477964	17.4291053772294	17.2335071725885
PC 32:4	C40H72NO8P	726.50484	NA	NA	NA	NA	NA	NA	NA	NA	NA	NA	NA	NA	NA	NA	NA	NA	NA	NA	NA
LPE 20:4	C25H44NO7P	502.29083	0.718226813892964	0.224016370766051	SLAD_vs_SLAD-2PE	18.8750118194593	18.7981560007787	19.3746162264699	18.4782699255034	NA	16.5525673717513	16.5728653250955	NA	18.6437825723716	18.6931460753065	18.6123557487155	18.6807040927535	17.124209081983	16.74522185003	16.8082983777745	NA
LPE 20:4	C25H44NO7P	502.29083	1.99994639214985e-08	2.31879714462942	SLAD_vs_SHAD	18.8750118194593	18.7981560007787	19.3746162264699	18.4782699255034	NA	16.5525673717513	16.5728653250955	NA	18.6437825723716	18.6931460753065	18.6123557487155	18.6807040927535	17.124209081983	16.74522185003	16.8082983777745	NA
LPE 20:4	C25H44NO7P	502.29083	2.03341874987079e-07	1.76492068569095	SLAD-2PE_vs_SHAD-2PE	18.8750118194593	18.7981560007787	19.3746162264699	18.4782699255034	NA	16.5525673717513	16.5728653250955	NA	18.6437825723716	18.6931460753065	18.6123557487155	18.6807040927535	17.124209081983	16.74522185003	16.8082983777745	NA
LPE 20:4	C25H44NO7P	502.29083	8.48140380714018e-08	2.09478077386337	SLAD-2PE_vs_SHAD	18.8750118194593	18.7981560007787	19.3746162264699	18.4782699255034	NA	16.5525673717513	16.5728653250955	NA	18.6437825723716	18.6931460753065	18.6123557487155	18.6807040927535	17.124209081983	16.74522185003	16.8082983777745	NA
LPE 20:4	C25H44NO7P	502.29083	0.33997194518827	-0.329860088172428	SHAD_vs_SHAD-2PE	18.8750118194593	18.7981560007787	19.3746162264699	18.4782699255034	NA	16.5525673717513	16.5728653250955	NA	18.6437825723716	18.6931460753065	18.6123557487155	18.6807040927535	17.124209081983	16.74522185003	16.8082983777745	NA
PE 36:5	C41H72NO8P	738.50522	0.79923279941027	0.175993393500107	SLAD_vs_SLAD-2PE	NA	16.7740059541483	17.1646837187189	17.1271504548215	17.5640736375614	17.6586972666796	17.596870385222	17.8403058934305	NA	NA	NA	16.8459533157295	17.5282973904767	17.8006286908982	18.0337589370649	17.3604735716441
PE 36:5	C41H72NO8P	738.50522	0.00529789341844432	-0.643040086493802	SLAD_vs_SHAD	NA	16.7740059541483	17.1646837187189	17.1271504548215	17.5640736375614	17.6586972666796	17.596870385222	17.8403058934305	NA	NA	NA	16.8459533157295	17.5282973904767	17.8006286908982	18.0337589370649	17.3604735716441
PE 36:5	C41H72NO8P	738.50522	0.0113075055525153	-0.834836331791511	SLAD-2PE_vs_SHAD-2PE	NA	16.7740059541483	17.1646837187189	17.1271504548215	17.5640736375614	17.6586972666796	17.596870385222	17.8403058934305	NA	NA	NA	16.8459533157295	17.5282973904767	17.8006286908982	18.0337589370649	17.3604735716441
PE 36:5	C41H72NO8P	738.50522	0.0127630395260486	-0.819033479993909	SLAD-2PE_vs_SHAD	NA	16.7740059541483	17.1646837187189	17.1271504548215	17.5640736375614	17.6586972666796	17.596870385222	17.8403058934305	NA	NA	NA	16.8459533157295	17.5282973904767	17.8006286908982	18.0337589370649	17.3604735716441
PE 36:5	C41H72NO8P	738.50522	0.937675335659837	-0.0158028517976021	SHAD_vs_SHAD-2PE	NA	16.7740059541483	17.1646837187189	17.1271504548215	17.5640736375614	17.6586972666796	17.596870385222	17.8403058934305	NA	NA	NA	16.8459533157295	17.5282973904767	17.8006286908982	18.0337589370649	17.3604735716441
PC 32:5	C40H70NO8P	724.48923	NA	NA	NA	NA	NA	NA	NA	NA	NA	NA	NA	NA	NA	NA	NA	NA	NA	NA	NA
LPC 18:3	C26H48NO7P	518.32161	0.718226813892964	-0.316763197074042	SLAD_vs_SLAD-2PE	NA	16.3569341570527	16.5142151583567	NA	16.7081623829943	NA	16.6846429119144	16.7999281855267	16.8416838653537	16.6629918442039	NA	NA	16.7245066450565	17.4730214514887	17.7183013124866	16.8346339236775
LPC 18:3	C26H48NO7P	518.32161	0.314375613594571	-0.295336502440414	SLAD_vs_SHAD	NA	16.3569341570527	16.5142151583567	NA	16.7081623829943	NA	16.6846429119144	16.7999281855267	16.8416838653537	16.6629918442039	NA	NA	16.7245066450565	17.4730214514887	17.7183013124866	16.8346339236775
LPC 18:3	C26H48NO7P	518.32161	0.122829470210471	-0.435277978398545	SLAD-2PE_vs_SHAD-2PE	NA	16.3569341570527	16.5142151583567	NA	16.7081623829943	NA	16.6846429119144	16.7999281855267	16.8416838653537	16.6629918442039	NA	NA	16.7245066450565	17.4730214514887	17.7183013124866	16.8346339236775
LPC 18:3	C26H48NO7P	518.32161	0.937332704368844	0.0214266946336288	SLAD-2PE_vs_SHAD	NA	16.3569341570527	16.5142151583567	NA	16.7081623829943	NA	16.6846429119144	16.7999281855267	16.8416838653537	16.6629918442039	NA	NA	16.7245066450565	17.4730214514887	17.7183013124866	16.8346339236775
LPC 18:3	C26H48NO7P	518.32161	0.164212494013568	-0.456704673032174	SHAD_vs_SHAD-2PE	NA	16.3569341570527	16.5142151583567	NA	16.7081623829943	NA	16.6846429119144	16.7999281855267	16.8416838653537	16.6629918442039	NA	NA	16.7245066450565	17.4730214514887	17.7183013124866	16.8346339236775
LPE 18:4	C23H40NO7P	474.25943	0.718226813892964	0.323440746039669	SLAD_vs_SLAD-2PE	17.1061483729306	17.063611708314	17.2502229286158	16.9635230684521	16.6589687822266	16.6460536851384	NA	NA	16.4565378772663	NA	16.7661144436342	17.094654999715	NA	NA	NA	16.5740999577638
LPE 18:4	C23H40NO7P	474.25943	0.0689152594531589	0.443365285895652	SLAD_vs_SHAD	17.1061483729306	17.063611708314	17.2502229286158	16.9635230684521	16.6589687822266	16.6460536851384	NA	NA	16.4565378772663	NA	16.7661144436342	17.094654999715	NA	NA	NA	16.5740999577638
LPE 18:4	C23H40NO7P	474.25943	0.508982116129631	0.198335815774715	SLAD-2PE_vs_SHAD-2PE	17.1061483729306	17.063611708314	17.2502229286158	16.9635230684521	16.6589687822266	16.6460536851384	NA	NA	16.4565378772663	NA	16.7661144436342	17.094654999715	NA	NA	NA	16.5740999577638
LPE 18:4	C23H40NO7P	474.25943	0.649203746636406	0.119924539855983	SLAD-2PE_vs_SHAD	17.1061483729306	17.063611708314	17.2502229286158	16.9635230684521	16.6589687822266	16.6460536851384	NA	NA	16.4565378772663	NA	16.7661144436342	17.094654999715	NA	NA	NA	16.5740999577638
LPE 18:4	C23H40NO7P	474.25943	0.860439017741221	0.0784112759187323	SHAD_vs_SHAD-2PE	17.1061483729306	17.063611708314	17.2502229286158	16.9635230684521	16.6589687822266	16.6460536851384	NA	NA	16.4565378772663	NA	16.7661144436342	17.094654999715	NA	NA	NA	16.5740999577638
PS 38:2	C44H82NO10P	816.57222	NA	NA	NA	NA	NA	NA	NA	NA	NA	NA	NA	NA	NA	NA	NA	NA	NA	NA	NA
PS 40:2	C46H86NO10P	844.60374	NA	NA	NA	NA	NA	NA	NA	NA	NA	NA	NA	NA	NA	NA	NA	NA	NA	NA	NA
PC 30:4	C38H68NO8P	698.47313	NA	NA	NA	NA	NA	NA	NA	NA	NA	NA	NA	NA	NA	NA	NA	NA	NA	NA	NA
Cer 34:6;O4	C34H57NO5	560.43096	0.88882842691184	0.133655549814421	SLAD_vs_SLAD-2PE	NA	16.7767333427239	NA	NA	18.3747301894867	18.2557495995011	17.9570251576182	18.5764314384028	NA	NA	16.6298364503411	16.6563191354779	18.1498587961153	18.1886415298983	18.3607494554255	18.3011548160556
Cer 34:6;O4	C34H57NO5	560.43096	5.84996650936869e-05	-1.51425075352826	SLAD_vs_SHAD	NA	16.7767333427239	NA	NA	18.3747301894867	18.2557495995011	17.9570251576182	18.5764314384028	NA	NA	16.6298364503411	16.6563191354779	18.1498587961153	18.1886415298983	18.3607494554255	18.3011548160556
Cer 34:6;O4	C34H57NO5	560.43096	1.93812340976522e-06	-1.60702335646421	SLAD-2PE_vs_SHAD-2PE	NA	16.7767333427239	NA	NA	18.3747301894867	18.2557495995011	17.9570251576182	18.5764314384028	NA	NA	16.6298364503411	16.6563191354779	18.1498587961153	18.1886415298983	18.3607494554255	18.3011548160556
Cer 34:6;O4	C34H57NO5	560.43096	1.40875001833578e-06	-1.64790630334268	SLAD-2PE_vs_SHAD	NA	16.7767333427239	NA	NA	18.3747301894867	18.2557495995011	17.9570251576182	18.5764314384028	NA	NA	16.6298364503411	16.6563191354779	18.1498587961153	18.1886415298983	18.3607494554255	18.3011548160556
Cer 34:6;O4	C34H57NO5	560.43096	0.860439017741221	0.0408829468784759	SHAD_vs_SHAD-2PE	NA	16.7767333427239	NA	NA	18.3747301894867	18.2557495995011	17.9570251576182	18.5764314384028	NA	NA	16.6298364503411	16.6563191354779	18.1498587961153	18.1886415298983	18.3607494554255	18.3011548160556
HexCer 32:3;O2	C38H69NO8	668.51207	NA	NA	NA	NA	NA	NA	NA	NA	NA	NA	NA	NA	NA	NA	NA	NA	NA	NA	NA
PI 44:1	C53H101O13P	999.68152	NA	NA	NA	NA	NA	NA	NA	NA	NA	NA	NA	NA	NA	NA	NA	NA	NA	NA	NA
PC 34:0	C42H84NO8P	762.60375	NA	NA	NA	NA	NA	NA	NA	NA	NA	NA	NA	NA	NA	NA	NA	NA	NA	NA	NA
PE 36:4	C41H74NO8P	740.52082	NA	NA	NA	NA	NA	NA	NA	NA	NA	NA	NA	NA	NA	NA	NA	NA	NA	NA	NA
PI-Cer 42:6;O3	C48H84NO12P	898.58465	NA	NA	NA	NA	NA	NA	NA	NA	NA	NA	NA	NA	NA	NA	NA	NA	NA	NA	NA
PC 38:4	C46H84NO8P	810.59908	NA	NA	NA	NA	NA	NA	NA	NA	NA	NA	NA	NA	NA	NA	NA	NA	NA	NA	NA
Cer 36:4;O4	C36H65NO5	592.49242	0.718226813892964	0.620558389166479	SLAD_vs_SLAD-2PE	NA	NA	17.3900736172813	NA	16.8872969861779	16.6810630730375	17.0838719345267	17.0504178138208	16.73683251171	16.8021979445196	NA	NA	NA	NA	16.8874693437214	NA
Cer 36:4;O4	C36H65NO5	592.49242	0.131703230226923	0.464411165390562	SLAD_vs_SHAD	NA	NA	17.3900736172813	NA	16.8872969861779	16.6810630730375	17.0838719345267	17.0504178138208	16.73683251171	16.8021979445196	NA	NA	NA	NA	16.8874693437214	NA
Cer 36:4;O4	C36H65NO5	592.49242	0.69086987463896	-0.117954115606615	SLAD-2PE_vs_SHAD-2PE	NA	NA	17.3900736172813	NA	16.8872969861779	16.6810630730375	17.0838719345267	17.0504178138208	16.73683251171	16.8021979445196	NA	NA	NA	NA	16.8874693437214	NA
Cer 36:4;O4	C36H65NO5	592.49242	0.54073669968454	-0.156147223775918	SLAD-2PE_vs_SHAD	NA	NA	17.3900736172813	NA	16.8872969861779	16.6810630730375	17.0838719345267	17.0504178138208	16.73683251171	16.8021979445196	NA	NA	NA	NA	16.8874693437214	NA
Cer 36:4;O4	C36H65NO5	592.49242	0.926950544667495	0.0381931081693025	SHAD_vs_SHAD-2PE	NA	NA	17.3900736172813	NA	16.8872969861779	16.6810630730375	17.0838719345267	17.0504178138208	16.73683251171	16.8021979445196	NA	NA	NA	NA	16.8874693437214	NA
Cer 42:4;O3	C42H77NO4	660.59035	0.958772173029	-0.105894520242195	SLAD_vs_SLAD-2PE	16.6469944184114	NA	NA	NA	16.8495380217774	16.8437802150491	16.5353986995317	18.4579580098854	NA	16.7528889386536	NA	NA	NA	NA	17.6886409506855	17.51508593276
Cer 42:4;O3	C42H77NO4	660.59035	0.448095236108458	-0.524674318149522	SLAD_vs_SHAD	16.6469944184114	NA	NA	NA	16.8495380217774	16.8437802150491	16.5353986995317	18.4579580098854	NA	16.7528889386536	NA	NA	NA	NA	17.6886409506855	17.51508593276
Cer 42:4;O3	C42H77NO4	660.59035	0.276942769727974	-0.848974503069215	SLAD-2PE_vs_SHAD-2PE	16.6469944184114	NA	NA	NA	16.8495380217774	16.8437802150491	16.5353986995317	18.4579580098854	NA	16.7528889386536	NA	NA	NA	NA	17.6886409506855	17.51508593276
Cer 42:4;O3	C42H77NO4	660.59035	0.5873671838299	-0.418779797907327	SLAD-2PE_vs_SHAD	16.6469944184114	NA	NA	NA	16.8495380217774	16.8437802150491	16.5353986995317	18.4579580098854	NA	16.7528889386536	NA	NA	NA	NA	17.6886409506855	17.51508593276
Cer 42:4;O3	C42H77NO4	660.59035	0.557958936726608	-0.430194705161888	SHAD_vs_SHAD-2PE	16.6469944184114	NA	NA	NA	16.8495380217774	16.8437802150491	16.5353986995317	18.4579580098854	NA	16.7528889386536	NA	NA	NA	NA	17.6886409506855	17.51508593276
PS 38:4	C44H78NO10P	812.54218	NA	NA	NA	NA	NA	NA	NA	NA	NA	NA	NA	NA	NA	NA	NA	NA	NA	NA	NA
PS 40:4	C46H82NO10P	840.57237	NA	NA	NA	NA	NA	NA	NA	NA	NA	NA	NA	NA	NA	NA	NA	NA	NA	NA	NA
Cer 42:5;O4	C42H75NO5	674.5701	NA	NA	NA	NA	NA	NA	NA	NA	NA	NA	NA	NA	NA	NA	NA	NA	NA	NA	NA
Cer 36:5;O3	C36H63NO4	574.48331	NA	NA	NA	NA	NA	NA	NA	NA	NA	NA	NA	NA	NA	NA	NA	NA	NA	NA	NA
PC 34:2	C42H80NO8P	780.55229	0.735150195343077	0.199284627118644	SLAD_vs_SLAD-2PE	21.0944791844502	20.9554297868993	21.1302131000669	20.9892728310569	21.6760494075351	22.4908235172133	22.1662062211577	22.1991119314115	21.1599637215796	20.9101440633064	20.6430899282	20.6590586809128	22.2959206444249	23.0049021612986	22.9537107754997	21.8493027890148
PC 34:2	C42H80NO8P	780.55229	0.000178585772854407	-1.09069904371107	SLAD_vs_SHAD	21.0944791844502	20.9554297868993	21.1302131000669	20.9892728310569	21.6760494075351	22.4908235172133	22.1662062211577	22.1991119314115	21.1599637215796	20.9101440633064	20.6430899282	20.6590586809128	22.2959206444249	23.0049021612986	22.9537107754997	21.8493027890148
PC 34:2	C42H80NO8P	780.55229	1.10592726522539e-06	-1.6828949940598	SLAD-2PE_vs_SHAD-2PE	21.0944791844502	20.9554297868993	21.1302131000669	20.9892728310569	21.6760494075351	22.4908235172133	22.1662062211577	22.1991119314115	21.1599637215796	20.9101440633064	20.6430899282	20.6590586809128	22.2959206444249	23.0049021612986	22.9537107754997	21.8493027890148
PC 34:2	C42H80NO8P	780.55229	2.54665749877642e-05	-1.28998367082972	SLAD-2PE_vs_SHAD	21.0944791844502	20.9554297868993	21.1302131000669	20.9892728310569	21.6760494075351	22.4908235172133	22.1662062211577	22.1991119314115	21.1599637215796	20.9101440633064	20.6430899282	20.6590586809128	22.2959206444249	23.0049021612986	22.9537107754997	21.8493027890148
PC 34:2	C42H80NO8P	780.55229	0.212993035331259	-0.392911323230088	SHAD_vs_SHAD-2PE	21.0944791844502	20.9554297868993	21.1302131000669	20.9892728310569	21.6760494075351	22.4908235172133	22.1662062211577	22.1991119314115	21.1599637215796	20.9101440633064	20.6430899282	20.6590586809128	22.2959206444249	23.0049021612986	22.9537107754997	21.8493027890148
PC 36:2	C44H84NO8P	808.5835	0.718226813892964	0.270295162974413	SLAD_vs_SLAD-2PE	18.6486892150604	18.7454713485709	18.7871092354977	18.4590407729665	18.1706995771321	19.2148243915807	18.8233531367112	18.5977810886796	18.3016892294263	18.6072730065379	18.4661270573004	18.1840406269334	19.0411247874889	19.8070656407703	19.5478930120955	18.7223579842163
PC 36:2	C44H84NO8P	808.5835	0.854544638511078	-0.0415869055020082	SLAD_vs_SHAD	18.6486892150604	18.7454713485709	18.7871092354977	18.4590407729665	18.1706995771321	19.2148243915807	18.8233531367112	18.5977810886796	18.3016892294263	18.6072730065379	18.4661270573004	18.1840406269334	19.0411247874889	19.8070656407703	19.5478930120955	18.7223579842163
PC 36:2	C44H84NO8P	808.5835	0.00142985517501869	-0.889827876093278	SLAD-2PE_vs_SHAD-2PE	18.6486892150604	18.7454713485709	18.7871092354977	18.4590407729665	18.1706995771321	19.2148243915807	18.8233531367112	18.5977810886796	18.3016892294263	18.6072730065379	18.4661270573004	18.1840406269334	19.0411247874889	19.8070656407703	19.5478930120955	18.7223579842163
PC 36:2	C44H84NO8P	808.5835	0.227169875015633	-0.311882068476422	SLAD-2PE_vs_SHAD	18.6486892150604	18.7454713485709	18.7871092354977	18.4590407729665	18.1706995771321	19.2148243915807	18.8233531367112	18.5977810886796	18.3016892294263	18.6072730065379	18.4661270573004	18.1840406269334	19.0411247874889	19.8070656407703	19.5478930120955	18.7223579842163
PC 36:2	C44H84NO8P	808.5835	0.0833178444425534	-0.577945807616857	SHAD_vs_SHAD-2PE	18.6486892150604	18.7454713485709	18.7871092354977	18.4590407729665	18.1706995771321	19.2148243915807	18.8233531367112	18.5977810886796	18.3016892294263	18.6072730065379	18.4661270573004	18.1840406269334	19.0411247874889	19.8070656407703	19.5478930120955	18.7223579842163
SM 42:0;O2	C47H97N2O6P	817.71389	NA	NA	NA	NA	NA	NA	NA	NA	NA	NA	NA	NA	NA	NA	NA	NA	NA	NA	NA
SM 42:2;O2	C47H93N2O6P	813.68239	0.966327738504225	0.0363103560161804	SLAD_vs_SLAD-2PE	NA	NA	NA	16.8665141840675	17.6107799125745	18.2734090324533	17.8495620156231	17.9836397385346	16.8302038280513	NA	NA	NA	17.6979561908572	18.0863891317011	17.770395528187	17.424782131578
SM 42:2;O2	C47H93N2O6P	813.68239	0.00509229397241105	-1.06283349072889	SLAD_vs_SHAD	NA	NA	NA	16.8665141840675	17.6107799125745	18.2734090324533	17.8495620156231	17.9836397385346	16.8302038280513	NA	NA	NA	17.6979561908572	18.0863891317011	17.770395528187	17.424782131578
SM 42:2;O2	C47H93N2O6P	813.68239	0.0120943247225928	-0.914676917529501	SLAD-2PE_vs_SHAD-2PE	NA	NA	NA	16.8665141840675	17.6107799125745	18.2734090324533	17.8495620156231	17.9836397385346	16.8302038280513	NA	NA	NA	17.6979561908572	18.0863891317011	17.770395528187	17.424782131578
SM 42:2;O2	C47H93N2O6P	813.68239	0.004134228205046	-1.09914384674507	SLAD-2PE_vs_SHAD	NA	NA	NA	16.8665141840675	17.6107799125745	18.2734090324533	17.8495620156231	17.9836397385346	16.8302038280513	NA	NA	NA	17.6979561908572	18.0863891317011	17.770395528187	17.424782131578
SM 42:2;O2	C47H93N2O6P	813.68239	0.495208489413871	0.184466929215567	SHAD_vs_SHAD-2PE	NA	NA	NA	16.8665141840675	17.6107799125745	18.2734090324533	17.8495620156231	17.9836397385346	16.8302038280513	NA	NA	NA	17.6979561908572	18.0863891317011	17.770395528187	17.424782131578
PC 36:2	C44H84NO8P	786.60112	0.718226813892964	0.332113669494142	SLAD_vs_SLAD-2PE	NA	NA	17.0450347167243	17.2050412229451	NA	NA	16.8460109131373	NA	16.7018137243463	16.761901314535	16.9150578621404	NA	16.9512778240305	16.974754889703	17.0122115292754	16.82043155148
PC 36:2	C44H84NO8P	786.60112	0.321132107861112	0.27902705669738	SLAD_vs_SHAD	NA	NA	17.0450347167243	17.2050412229451	NA	NA	16.8460109131373	NA	16.7018137243463	16.761901314535	16.9150578621404	NA	16.9512778240305	16.974754889703	17.0122115292754	16.82043155148
PC 36:2	C44H84NO8P	786.60112	0.406046597085588	-0.146744648281629	SLAD-2PE_vs_SHAD-2PE	NA	NA	17.0450347167243	17.2050412229451	NA	NA	16.8460109131373	NA	16.7018137243463	16.761901314535	16.9150578621404	NA	16.9512778240305	16.974754889703	17.0122115292754	16.82043155148
PC 36:2	C44H84NO8P	786.60112	0.849599865885944	-0.0530866127967613	SLAD-2PE_vs_SHAD	NA	NA	17.0450347167243	17.2050412229451	NA	NA	16.8460109131373	NA	16.7018137243463	16.761901314535	16.9150578621404	NA	16.9512778240305	16.974754889703	17.0122115292754	16.82043155148
PC 36:2	C44H84NO8P	786.60112	0.821099325810063	-0.093658035484868	SHAD_vs_SHAD-2PE	NA	NA	17.0450347167243	17.2050412229451	NA	NA	16.8460109131373	NA	16.7018137243463	16.761901314535	16.9150578621404	NA	16.9512778240305	16.974754889703	17.0122115292754	16.82043155148
PC 30:1	C38H74NO8P	704.5223	NA	NA	NA	NA	NA	NA	NA	NA	NA	NA	NA	NA	NA	NA	NA	NA	NA	NA	NA
LPE 18:1	C23H46NO7P	478.29349	0.718226813892964	0.208659600148692	SLAD_vs_SLAD-2PE	21.0410328718023	20.8781382125087	20.8742570298578	20.9075277919524	18.6674790169717	17.7557140195134	18.2446761548242	18.5312089590938	20.6444283369111	20.6573020260562	20.6795521023151	20.8850350402439	19.1046560213679	19.079842803294	19.3537271359981	19.396776949304
LPE 18:1	C23H46NO7P	478.29349	2.85509789707355e-11	2.62546943892951	SLAD_vs_SHAD	21.0410328718023	20.8781382125087	20.8742570298578	20.9075277919524	18.6674790169717	17.7557140195134	18.2446761548242	18.5312089590938	20.6444283369111	20.6573020260562	20.6795521023151	20.8850350402439	19.1046560213679	19.079842803294	19.3537271359981	19.396776949304
LPE 18:1	C23H46NO7P	478.29349	1.87368844899176e-07	1.48282864889058	SLAD-2PE_vs_SHAD-2PE	21.0410328718023	20.8781382125087	20.8742570298578	20.9075277919524	18.6674790169717	17.7557140195134	18.2446761548242	18.5312089590938	20.6444283369111	20.6573020260562	20.6795521023151	20.8850350402439	19.1046560213679	19.079842803294	19.3537271359981	19.396776949304
LPE 18:1	C23H46NO7P	478.29349	9.46507055725535e-11	2.41680983878081	SLAD-2PE_vs_SHAD	21.0410328718023	20.8781382125087	20.8742570298578	20.9075277919524	18.6674790169717	17.7557140195134	18.2446761548242	18.5312089590938	20.6444283369111	20.6573020260562	20.6795521023151	20.8850350402439	19.1046560213679	19.079842803294	19.3537271359981	19.396776949304
LPE 18:1	C23H46NO7P	478.29349	0.00117513629721068	-0.933981189890233	SHAD_vs_SHAD-2PE	21.0410328718023	20.8781382125087	20.8742570298578	20.9075277919524	18.6674790169717	17.7557140195134	18.2446761548242	18.5312089590938	20.6444283369111	20.6573020260562	20.6795521023151	20.8850350402439	19.1046560213679	19.079842803294	19.3537271359981	19.396776949304
TG 54:4	C57H102O6	905.7481	NA	NA	NA	NA	NA	NA	NA	NA	NA	NA	NA	NA	NA	NA	NA	NA	NA	NA	NA
PE 36:1	C41H80NO8P	768.55193	NA	NA	NA	NA	NA	NA	NA	NA	NA	NA	NA	NA	NA	NA	NA	NA	NA	NA	NA
PI 34:1	C43H81O13P	835.53275	0.79923279941027	-0.10935317039597	SLAD_vs_SLAD-2PE	21.1574977373284	20.6315457448148	21.0284178365757	20.9197644637169	19.3569576184615	19.5069377304742	19.6805338918116	19.5127974368229	21.2290061124292	20.744105383241	21.3334874113907	20.8680395569588	20.1392497661861	19.6994458519946	19.7475572849779	20.0942693754925
PI 34:1	C43H81O13P	835.53275	1.56677251209828e-07	1.41999977621641	SLAD_vs_SHAD	21.1574977373284	20.6315457448148	21.0284178365757	20.9197644637169	19.3569576184615	19.5069377304742	19.6805338918116	19.5127974368229	21.2290061124292	20.744105383241	21.3334874113907	20.8680395569588	20.1392497661861	19.6994458519946	19.7475572849779	20.0942693754925
PI 34:1	C43H81O13P	835.53275	5.08570412309263e-06	1.12352904634215	SLAD-2PE_vs_SHAD-2PE	21.1574977373284	20.6315457448148	21.0284178365757	20.9197644637169	19.3569576184615	19.5069377304742	19.6805338918116	19.5127974368229	21.2290061124292	20.744105383241	21.3334874113907	20.8680395569588	20.1392497661861	19.6994458519946	19.7475572849779	20.0942693754925
PI 34:1	C43H81O13P	835.53275	7.51227572192791e-08	1.52935294661238	SLAD-2PE_vs_SHAD	21.1574977373284	20.6315457448148	21.0284178365757	20.9197644637169	19.3569576184615	19.5069377304742	19.6805338918116	19.5127974368229	21.2290061124292	20.744105383241	21.3334874113907	20.8680395569588	20.1392497661861	19.6994458519946	19.7475572849779	20.0942693754925
PI 34:1	C43H81O13P	835.53275	0.0915681459329273	-0.405823900270235	SHAD_vs_SHAD-2PE	21.1574977373284	20.6315457448148	21.0284178365757	20.9197644637169	19.3569576184615	19.5069377304742	19.6805338918116	19.5127974368229	21.2290061124292	20.744105383241	21.3334874113907	20.8680395569588	20.1392497661861	19.6994458519946	19.7475572849779	20.0942693754925
PS O-36:1	C42H82NO9P	774.56416	0.735150195343077	0.197193095969595	SLAD_vs_SLAD-2PE	21.2393995983309	21.9040132051435	21.3958729599504	21.5096432290577	20.0582375682876	18.2672570011624	18.6939600697981	18.8937532638238	21.160642880269	21.3709818307738	21.0437976048286	21.6847342927328	19.7057228414548	19.5263166175133	19.7036588422087	19.9351516594045
PS O-36:1	C42H82NO9P	774.56416	2.60366229776799e-08	2.53393027235268	SLAD_vs_SHAD	21.2393995983309	21.9040132051435	21.3958729599504	21.5096432290577	20.0582375682876	18.2672570011624	18.6939600697981	18.8937532638238	21.160642880269	21.3709818307738	21.0437976048286	21.6847342927328	19.7057228414548	19.5263166175133	19.7036588422087	19.9351516594045
PS O-36:1	C42H82NO9P	774.56416	1.87021679083924e-05	1.59732666200573	SLAD-2PE_vs_SHAD-2PE	21.2393995983309	21.9040132051435	21.3958729599504	21.5096432290577	20.0582375682876	18.2672570011624	18.6939600697981	18.8937532638238	21.160642880269	21.3709818307738	21.0437976048286	21.6847342927328	19.7057228414548	19.5263166175133	19.7036588422087	19.9351516594045
PS O-36:1	C42H82NO9P	774.56416	9.14858965891385e-08	2.33673717638308	SLAD-2PE_vs_SHAD	21.2393995983309	21.9040132051435	21.3958729599504	21.5096432290577	20.0582375682876	18.2672570011624	18.6939600697981	18.8937532638238	21.160642880269	21.3709818307738	21.0437976048286	21.6847342927328	19.7057228414548	19.5263166175133	19.7036588422087	19.9351516594045
PS O-36:1	C42H82NO9P	774.56416	0.0694259329834952	-0.739410514377351	SHAD_vs_SHAD-2PE	21.2393995983309	21.9040132051435	21.3958729599504	21.5096432290577	20.0582375682876	18.2672570011624	18.6939600697981	18.8937532638238	21.160642880269	21.3709818307738	21.0437976048286	21.6847342927328	19.7057228414548	19.5263166175133	19.7036588422087	19.9351516594045
SQDG 42:8	C51H82O12S	917.54499	0.909249673548306	0.075985756580387	SLAD_vs_SLAD-2PE	18.4233590220208	19.3055170069856	18.9250025445399	19.0188011560526	21.0528594769953	20.8366544941293	21.0151487285821	20.6443961934661	19.0725776359398	19.0599227186783	18.5010033352822	18.7352330133771	20.9635619998495	20.4791716272682	20.6857371765033	20.9895914264081
SQDG 42:8	C51H82O12S	917.54499	9.6281497283611e-09	-1.96909479089346	SLAD_vs_SHAD	18.4233590220208	19.3055170069856	18.9250025445399	19.0188011560526	21.0528594769953	20.8366544941293	21.0151487285821	20.6443961934661	19.0725776359398	19.0599227186783	18.5010033352822	18.7352330133771	20.9635619998495	20.4791716272682	20.6857371765033	20.9895914264081
SQDG 42:8	C51H82O12S	917.54499	1.4561843625547e-08	-1.93733138168792	SLAD-2PE_vs_SHAD-2PE	18.4233590220208	19.3055170069856	18.9250025445399	19.0188011560526	21.0528594769953	20.8366544941293	21.0151487285821	20.6443961934661	19.0725776359398	19.0599227186783	18.5010033352822	18.7352330133771	20.9635619998495	20.4791716272682	20.6857371765033	20.9895914264081
SQDG 42:8	C51H82O12S	917.54499	5.70001267948221e-09	-2.04508054747384	SLAD-2PE_vs_SHAD	18.4233590220208	19.3055170069856	18.9250025445399	19.0188011560526	21.0528594769953	20.8366544941293	21.0151487285821	20.6443961934661	19.0725776359398	19.0599227186783	18.5010033352822	18.7352330133771	20.9635619998495	20.4791716272682	20.6857371765033	20.9895914264081
SQDG 42:8	C51H82O12S	917.54499	0.718843929585619	0.107749165785926	SHAD_vs_SHAD-2PE	18.4233590220208	19.3055170069856	18.9250025445399	19.0188011560526	21.0528594769953	20.8366544941293	21.0151487285821	20.6443961934661	19.0725776359398	19.0599227186783	18.5010033352822	18.7352330133771	20.9635619998495	20.4791716272682	20.6857371765033	20.9895914264081
PS O-34:1	C40H78NO9P	746.53297	0.718226813892964	0.270341059741412	SLAD_vs_SLAD-2PE	20.4006056255866	20.9397763110886	20.3690629126657	20.6895386343766	17.9631311431632	NA	16.7252176811407	16.8832315726717	20.3079835046603	20.2224348173672	19.8773526778287	20.9098482448957	17.5193208412438	17.4088482396899	17.5790548752449	17.388563611415
PS O-34:1	C40H78NO9P	746.53297	5.45697726731517e-10	3.40921907193751	SLAD_vs_SHAD	20.4006056255866	20.9397763110886	20.3690629126657	20.6895386343766	17.9631311431632	NA	16.7252176811407	16.8832315726717	20.3079835046603	20.2224348173672	19.8773526778287	20.9098482448957	17.5193208412438	17.4088482396899	17.5790548752449	17.388563611415
PS O-34:1	C40H78NO9P	746.53297	3.55446019411538e-09	2.85545791928956	SLAD-2PE_vs_SHAD-2PE	20.4006056255866	20.9397763110886	20.3690629126657	20.6895386343766	17.9631311431632	NA	16.7252176811407	16.8832315726717	20.3079835046603	20.2224348173672	19.8773526778287	20.9098482448957	17.5193208412438	17.4088482396899	17.5790548752449	17.388563611415
PS O-34:1	C40H78NO9P	746.53297	2.10604333471583e-09	3.1388780121961	SLAD-2PE_vs_SHAD	20.4006056255866	20.9397763110886	20.3690629126657	20.6895386343766	17.9631311431632	NA	16.7252176811407	16.8832315726717	20.3079835046603	20.2224348173672	19.8773526778287	20.9098482448957	17.5193208412438	17.4088482396899	17.5790548752449	17.388563611415
PS O-34:1	C40H78NO9P	746.53297	0.45396918440747	-0.283420092906535	SHAD_vs_SHAD-2PE	20.4006056255866	20.9397763110886	20.3690629126657	20.6895386343766	17.9631311431632	NA	16.7252176811407	16.8832315726717	20.3079835046603	20.2224348173672	19.8773526778287	20.9098482448957	17.5193208412438	17.4088482396899	17.5790548752449	17.388563611415
PS O-38:1	C44H86NO9P	802.59537	0.735150195343077	0.181430627431713	SLAD_vs_SLAD-2PE	20.0886741272851	20.7917852723721	20.3586512280801	20.3611905884474	19.6760916158927	18.1204979376593	18.4427563396163	18.7692596255001	20.0025758597352	20.4017344641612	20.1461307988755	20.324137583686	19.6038789106925	19.4426281114125	19.5588565388702	19.6689682481357
PS O-38:1	C44H86NO9P	802.59537	2.45360539564429e-06	1.64792392437907	SLAD_vs_SHAD	20.0886741272851	20.7917852723721	20.3586512280801	20.3611905884474	19.6760916158927	18.1204979376593	18.4427563396163	18.7692596255001	20.0025758597352	20.4017344641612	20.1461307988755	20.324137583686	19.6038789106925	19.4426281114125	19.5588565388702	19.6689682481357
PS O-38:1	C44H86NO9P	802.59537	0.0177784109106072	0.650061724336744	SLAD-2PE_vs_SHAD-2PE	20.0886741272851	20.7917852723721	20.3586512280801	20.3611905884474	19.6760916158927	18.1204979376593	18.4427563396163	18.7692596255001	20.0025758597352	20.4017344641612	20.1461307988755	20.324137583686	19.6038789106925	19.4426281114125	19.5588565388702	19.6689682481357
PS O-38:1	C44H86NO9P	802.59537	1.13537955482846e-05	1.46649329694736	SLAD-2PE_vs_SHAD	20.0886741272851	20.7917852723721	20.3586512280801	20.3611905884474	19.6760916158927	18.1204979376593	18.4427563396163	18.7692596255001	20.0025758597352	20.4017344641612	20.1461307988755	20.324137583686	19.6038789106925	19.4426281114125	19.5588565388702	19.6689682481357
PS O-38:1	C44H86NO9P	802.59537	0.0469386481743153	-0.816431572610611	SHAD_vs_SHAD-2PE	20.0886741272851	20.7917852723721	20.3586512280801	20.3611905884474	19.6760916158927	18.1204979376593	18.4427563396163	18.7692596255001	20.0025758597352	20.4017344641612	20.1461307988755	20.324137583686	19.6038789106925	19.4426281114125	19.5588565388702	19.6689682481357
PE 34:2	C39H74NO8P	714.50683	0.735150195343077	0.135959162888721	SLAD_vs_SLAD-2PE	18.2669261806891	18.5785491197303	18.2155597799722	18.356723815158	18.6481463800914	19.1668087010174	19.2491461398786	18.769908841935	17.89464662675	18.3084608345853	18.1701681419472	18.5006466407121	19.3468608950403	19.1807065776494	19.0051011323694	19.5792264459882
PE 34:2	C39H74NO8P	714.50683	0.00484386914079041	-0.604062791843202	SLAD_vs_SHAD	18.2669261806891	18.5785491197303	18.2155597799722	18.356723815158	18.6481463800914	19.1668087010174	19.2491461398786	18.769908841935	17.89464662675	18.3084608345853	18.1701681419472	18.5006466407121	19.3468608950403	19.1807065776494	19.0051011323694	19.5792264459882
PE 34:2	C39H74NO8P	714.50683	1.89081215121623e-05	-1.05949320176315	SLAD-2PE_vs_SHAD-2PE	18.2669261806891	18.5785491197303	18.2155597799722	18.356723815158	18.6481463800914	19.1668087010174	19.2491461398786	18.769908841935	17.89464662675	18.3084608345853	18.1701681419472	18.5006466407121	19.3468608950403	19.1807065776494	19.0051011323694	19.5792264459882
PE 34:2	C39H74NO8P	714.50683	0.000839002319732036	-0.740021954731922	SLAD-2PE_vs_SHAD	18.2669261806891	18.5785491197303	18.2155597799722	18.356723815158	18.6481463800914	19.1668087010174	19.2491461398786	18.769908841935	17.89464662675	18.3084608345853	18.1701681419472	18.5006466407121	19.3468608950403	19.1807065776494	19.0051011323694	19.5792264459882
PE 34:2	C39H74NO8P	714.50683	0.211210381810545	-0.319471247031231	SHAD_vs_SHAD-2PE	18.2669261806891	18.5785491197303	18.2155597799722	18.356723815158	18.6481463800914	19.1668087010174	19.2491461398786	18.769908841935	17.89464662675	18.3084608345853	18.1701681419472	18.5006466407121	19.3468608950403	19.1807065776494	19.0051011323694	19.5792264459882
PE 32:2	C37H70NO8P	686.47558	0.718226813892964	0.218009006236901	SLAD_vs_SLAD-2PE	NA	16.9735264801681	17.1254297679542	17.486722238288	17.6925293991108	18.0718111606654	18.2709574332973	18.3674192296629	16.9985942803982	16.8350378923074	17.114058157465	16.9611782934287	18.1082146676813	18.587773613156	18.4775671520888	18.644702119931
PE 32:2	C37H70NO8P	686.47558	0.000248570274886105	-0.905453143547376	SLAD_vs_SHAD	NA	16.9735264801681	17.1254297679542	17.486722238288	17.6925293991108	18.0718111606654	18.2709574332973	18.3674192296629	16.9985942803982	16.8350378923074	17.114058157465	16.9611782934287	18.1082146676813	18.587773613156	18.4775671520888	18.644702119931
PE 32:2	C37H70NO8P	686.47558	3.06177927852334e-07	-1.47734723231444	SLAD-2PE_vs_SHAD-2PE	NA	16.9735264801681	17.1254297679542	17.486722238288	17.6925293991108	18.0718111606654	18.2709574332973	18.3674192296629	16.9985942803982	16.8350378923074	17.114058157465	16.9611782934287	18.1082146676813	18.587773613156	18.4775671520888	18.644702119931
PE 32:2	C37H70NO8P	686.47558	9.30308998783798e-06	-1.12346214978428	SLAD-2PE_vs_SHAD	NA	16.9735264801681	17.1254297679542	17.486722238288	17.6925293991108	18.0718111606654	18.2709574332973	18.3674192296629	16.9985942803982	16.8350378923074	17.114058157465	16.9611782934287	18.1082146676813	18.587773613156	18.4775671520888	18.644702119931
PE 32:2	C37H70NO8P	686.47558	0.164212494013568	-0.353885082530166	SHAD_vs_SHAD-2PE	NA	16.9735264801681	17.1254297679542	17.486722238288	17.6925293991108	18.0718111606654	18.2709574332973	18.3674192296629	16.9985942803982	16.8350378923074	17.114058157465	16.9611782934287	18.1082146676813	18.587773613156	18.4775671520888	18.644702119931
LPE 16:1	C21H42NO7P	450.26223	0.718226813892964	0.261543180409092	SLAD_vs_SLAD-2PE	18.705774074692	18.5293051656639	18.2995198907121	18.6087988678676	17.6123956417976	NA	17.2423888306433	17.3047462875553	18.1637627515673	18.1022338455527	18.1852385939958	18.6459900861836	17.5580043466408	17.7900706633783	18.1896247763568	18.222380760522
LPE 16:1	C21H42NO7P	450.26223	2.19437752413096e-05	1.14933924640187	SLAD_vs_SHAD	18.705774074692	18.5293051656639	18.2995198907121	18.6087988678676	17.6123956417976	NA	17.2423888306433	17.3047462875553	18.1637627515673	18.1022338455527	18.1852385939958	18.6459900861836	17.5580043466408	17.7900706633783	18.1896247763568	18.222380760522
LPE 16:1	C21H42NO7P	450.26223	0.0921499829524703	0.334286182600387	SLAD-2PE_vs_SHAD-2PE	18.705774074692	18.5293051656639	18.2995198907121	18.6087988678676	17.6123956417976	NA	17.2423888306433	17.3047462875553	18.1637627515673	18.1022338455527	18.1852385939958	18.6459900861836	17.5580043466408	17.7900706633783	18.1896247763568	18.222380760522
LPE 16:1	C21H42NO7P	450.26223	0.000374343395370952	0.887796065992774	SLAD-2PE_vs_SHAD	18.705774074692	18.5293051656639	18.2995198907121	18.6087988678676	17.6123956417976	NA	17.2423888306433	17.3047462875553	18.1637627515673	18.1022338455527	18.1852385939958	18.6459900861836	17.5580043466408	17.7900706633783	18.1896247763568	18.222380760522
LPE 16:1	C21H42NO7P	450.26223	0.0680238641100833	-0.553509883392387	SHAD_vs_SHAD-2PE	18.705774074692	18.5293051656639	18.2995198907121	18.6087988678676	17.6123956417976	NA	17.2423888306433	17.3047462875553	18.1637627515673	18.1022338455527	18.1852385939958	18.6459900861836	17.5580043466408	17.7900706633783	18.1896247763568	18.222380760522
PS 34:2	C40H74NO10P	758.49648	0.718226813892964	0.180177409964816	SLAD_vs_SLAD-2PE	18.7260764376618	18.1191981211539	18.3828062731448	18.6228901507282	17.4772157894675	17.3231787877009	17.4558025185172	17.530592834029	17.9376433342004	18.2473801168018	18.6330797870499	18.3121581047774	17.731151574607	17.7066157418031	17.5220856599895	18.0625265794943
PS 34:2	C40H74NO10P	758.49648	2.13631155321065e-05	1.01604526324353	SLAD_vs_SHAD	18.7260764376618	18.1191981211539	18.3828062731448	18.6228901507282	17.4772157894675	17.3231787877009	17.4558025185172	17.530592834029	17.9376433342004	18.2473801168018	18.6330797870499	18.3121581047774	17.731151574607	17.7066157418031	17.5220856599895	18.0625265794943
PS 34:2	C40H74NO10P	758.49648	0.00969113056110359	0.526970446733898	SLAD-2PE_vs_SHAD-2PE	18.7260764376618	18.1191981211539	18.3828062731448	18.6228901507282	17.4772157894675	17.3231787877009	17.4558025185172	17.530592834029	17.9376433342004	18.2473801168018	18.6330797870499	18.3121581047774	17.731151574607	17.7066157418031	17.5220856599895	18.0625265794943
PS 34:2	C40H74NO10P	758.49648	0.000193303238864915	0.835867853278717	SLAD-2PE_vs_SHAD	18.7260764376618	18.1191981211539	18.3828062731448	18.6228901507282	17.4772157894675	17.3231787877009	17.4558025185172	17.530592834029	17.9376433342004	18.2473801168018	18.6330797870499	18.3121581047774	17.731151574607	17.7066157418031	17.5220856599895	18.0625265794943
PS 34:2	C40H74NO10P	758.49648	0.211210381810545	-0.308897406544819	SHAD_vs_SHAD-2PE	18.7260764376618	18.1191981211539	18.3828062731448	18.6228901507282	17.4772157894675	17.3231787877009	17.4558025185172	17.530592834029	17.9376433342004	18.2473801168018	18.6330797870499	18.3121581047774	17.731151574607	17.7066157418031	17.5220856599895	18.0625265794943
PS 34:1	C40H76NO10P	760.5121	0.88882842691184	-0.0920247537799987	SLAD_vs_SLAD-2PE	18.3389704783523	17.4298567253871	18.0521986108747	18.0422756667885	17.3901255985335	17.4189198918251	17.5342216179202	17.525372711659	18.063011982403	17.859807554484	18.4075213579924	17.901059601643	17.5878915140965	17.414042818225	17.6889590585827	18.0444746749551
PS 34:1	C40H76NO10P	760.5121	0.0222375495087561	0.498665415366212	SLAD_vs_SHAD	18.3389704783523	17.4298567253871	18.0521986108747	18.0422756667885	17.3901255985335	17.4189198918251	17.5342216179202	17.525372711659	18.063011982403	17.859807554484	18.4075213579924	17.901059601643	17.5878915140965	17.414042818225	17.6889590585827	18.0444746749551
PS 34:1	C40H76NO10P	760.5121	0.0765972312816798	0.374008107665802	SLAD-2PE_vs_SHAD-2PE	18.3389704783523	17.4298567253871	18.0521986108747	18.0422756667885	17.3901255985335	17.4189198918251	17.5342216179202	17.525372711659	18.063011982403	17.859807554484	18.4075213579924	17.901059601643	17.5878915140965	17.414042818225	17.6889590585827	18.0444746749551
PS 34:1	C40H76NO10P	760.5121	0.00818310514232719	0.59069016914621	SLAD-2PE_vs_SHAD	18.3389704783523	17.4298567253871	18.0521986108747	18.0422756667885	17.3901255985335	17.4189198918251	17.5342216179202	17.525372711659	18.063011982403	17.859807554484	18.4075213579924	17.901059601643	17.5878915140965	17.414042818225	17.6889590585827	18.0444746749551
PS 34:1	C40H76NO10P	760.5121	0.440776365967649	-0.216682061480409	SHAD_vs_SHAD-2PE	18.3389704783523	17.4298567253871	18.0521986108747	18.0422756667885	17.3901255985335	17.4189198918251	17.5342216179202	17.525372711659	18.063011982403	17.859807554484	18.4075213579924	17.901059601643	17.5878915140965	17.414042818225	17.6889590585827	18.0444746749551
PS O-34:0	C40H80NO9P	748.54858	0.718226813892964	0.265203843658178	SLAD_vs_SLAD-2PE	19.3985158982715	19.0881624184465	18.9250931044836	19.2066707164866	17.745255271795	16.7831352720274	16.8981934002792	17.2036679952	18.8431692332098	18.6183139262844	18.7387889328874	19.3573546706739	17.0795141200773	17.4620575809195	17.6518342329043	17.3968500634866
PS O-34:0	C40H80NO9P	748.54858	1.99994639214985e-08	1.99704754959663	SLAD_vs_SHAD	19.3985158982715	19.0881624184465	18.9250931044836	19.2066707164866	17.745255271795	16.7831352720274	16.8981934002792	17.2036679952	18.8431692332098	18.6183139262844	18.7387889328874	19.3573546706739	17.0795141200773	17.4620575809195	17.6518342329043	17.3968500634866
PS O-34:0	C40H80NO9P	748.54858	1.6613504935533e-06	1.49184269141696	SLAD-2PE_vs_SHAD-2PE	19.3985158982715	19.0881624184465	18.9250931044836	19.2066707164866	17.745255271795	16.7831352720274	16.8981934002792	17.2036679952	18.8431692332098	18.6183139262844	18.7387889328874	19.3573546706739	17.0795141200773	17.4620575809195	17.6518342329043	17.3968500634866
PS O-34:0	C40H80NO9P	748.54858	1.64773996516285e-07	1.73184370593846	SLAD-2PE_vs_SHAD	19.3985158982715	19.0881624184465	18.9250931044836	19.2066707164866	17.745255271795	16.7831352720274	16.8981934002792	17.2036679952	18.8431692332098	18.6183139262844	18.7387889328874	19.3573546706739	17.0795141200773	17.4620575809195	17.6518342329043	17.3968500634866
PS O-34:0	C40H80NO9P	748.54858	0.440776365967649	-0.2400010145215	SHAD_vs_SHAD-2PE	19.3985158982715	19.0881624184465	18.9250931044836	19.2066707164866	17.745255271795	16.7831352720274	16.8981934002792	17.2036679952	18.8431692332098	18.6183139262844	18.7387889328874	19.3573546706739	17.0795141200773	17.4620575809195	17.6518342329043	17.3968500634866
LPI 18:1	C27H51O12P	597.30397	NA	NA	NA	NA	NA	NA	NA	NA	NA	NA	NA	NA	NA	NA	NA	NA	NA	NA	NA
PG 34:1	C40H77O10P	747.51696	NA	NA	NA	NA	NA	NA	NA	NA	NA	NA	NA	NA	NA	NA	NA	NA	NA	NA	NA
LPS 18:1	C24H46NO9P	522.28314	NA	NA	NA	NA	NA	NA	NA	NA	NA	NA	NA	NA	NA	NA	NA	NA	NA	NA	NA
LPE 16:0	C21H44NO7P	452.27819	NA	NA	NA	NA	NA	NA	NA	NA	NA	NA	NA	NA	NA	NA	NA	NA	NA	NA	NA
PI 28:5	C37H61O13P	743.37061	0.909249673548306	0.154082796235134	SLAD_vs_SLAD-2PE	17.3593089119695	17.5083609261419	18.2347733733202	17.1188671070085	18.0952990153034	18.9228033307791	17.9137362917227	17.4422079566217	16.7720397672735	17.7692272877604	17.4126487855163	17.6510632929493	19.06085874724	18.4064252613508	17.4970907278217	17.5274491524723
PI 28:5	C37H61O13P	743.37061	0.194813935316282	-0.538184068996721	SLAD_vs_SHAD	17.3593089119695	17.5083609261419	18.2347733733202	17.1188671070085	18.0952990153034	18.9228033307791	17.9137362917227	17.4422079566217	16.7720397672735	17.7692272877604	17.4126487855163	17.6510632929493	19.06085874724	18.4064252613508	17.4970907278217	17.5274491524723
PI 28:5	C37H61O13P	743.37061	0.0856314287566243	-0.721711188846342	SLAD-2PE_vs_SHAD-2PE	17.3593089119695	17.5083609261419	18.2347733733202	17.1188671070085	18.0952990153034	18.9228033307791	17.9137362917227	17.4422079566217	16.7720397672735	17.7692272877604	17.4126487855163	17.6510632929493	19.06085874724	18.4064252613508	17.4970907278217	17.5274491524723
PI 28:5	C37H61O13P	743.37061	0.10766677891227	-0.692266865231854	SLAD-2PE_vs_SHAD	17.3593089119695	17.5083609261419	18.2347733733202	17.1188671070085	18.0952990153034	18.9228033307791	17.9137362917227	17.4422079566217	16.7720397672735	17.7692272877604	17.4126487855163	17.6510632929493	19.06085874724	18.4064252613508	17.4970907278217	17.5274491524723
PI 28:5	C37H61O13P	743.37061	0.937675335659837	-0.0294443236144879	SHAD_vs_SHAD-2PE	17.3593089119695	17.5083609261419	18.2347733733202	17.1188671070085	18.0952990153034	18.9228033307791	17.9137362917227	17.4422079566217	16.7720397672735	17.7692272877604	17.4126487855163	17.6510632929493	19.06085874724	18.4064252613508	17.4970907278217	17.5274491524723
PE 32:1	C37H72NO8P	688.49125	0.956426819082193	-0.115655020433312	SLAD_vs_SLAD-2PE	NA	NA	NA	16.7632855837363	16.7889025932507	17.2757126325419	17.449885678863	17.4434731493645	NA	NA	NA	16.8789406041696	16.9526697116085	17.2648231869754	17.6360101808112	17.5593392648042
PE 32:1	C37H72NO8P	688.49125	0.188635486579525	-0.476207929768712	SLAD_vs_SHAD	NA	NA	NA	16.7632855837363	16.7889025932507	17.2757126325419	17.449885678863	17.4434731493645	NA	NA	NA	16.8789406041696	16.9526697116085	17.2648231869754	17.6360101808112	17.5593392648042
PE 32:1	C37H72NO8P	688.49125	0.176927296314088	-0.474269981880227	SLAD-2PE_vs_SHAD-2PE	NA	NA	NA	16.7632855837363	16.7889025932507	17.2757126325419	17.449885678863	17.4434731493645	NA	NA	NA	16.8789406041696	16.9526697116085	17.2648231869754	17.6360101808112	17.5593392648042
PE 32:1	C37H72NO8P	688.49125	0.332886639805042	-0.3605529093354	SLAD-2PE_vs_SHAD	NA	NA	NA	16.7632855837363	16.7889025932507	17.2757126325419	17.449885678863	17.4434731493645	NA	NA	NA	16.8789406041696	16.9526697116085	17.2648231869754	17.6360101808112	17.5593392648042
PE 32:1	C37H72NO8P	688.49125	0.718843929585619	-0.113717072544826	SHAD_vs_SHAD-2PE	NA	NA	NA	16.7632855837363	16.7889025932507	17.2757126325419	17.449885678863	17.4434731493645	NA	NA	NA	16.8789406041696	16.9526697116085	17.2648231869754	17.6360101808112	17.5593392648042
PA 34:2	C37H69O8P	671.46475	0.718226813892964	0.342583459865004	SLAD_vs_SLAD-2PE	NA	NA	16.7051609749857	17.2035404701011	17.5849003080847	17.3683615328034	17.279612893564	17.489865372838	NA	NA	16.6117672626784	NA	17.4939513897644	17.2750064430717	17.660411621642	17.6464741193527
PA 34:2	C37H69O8P	671.46475	0.0488637537454134	-0.476334304279142	SLAD_vs_SHAD	NA	NA	16.7051609749857	17.2035404701011	17.5849003080847	17.3683615328034	17.279612893564	17.489865372838	NA	NA	16.6117672626784	NA	17.4939513897644	17.2750064430717	17.660411621642	17.6464741193527
PA 34:2	C37H69O8P	671.46475	0.00608720546170914	-0.907193630779346	SLAD-2PE_vs_SHAD-2PE	NA	NA	16.7051609749857	17.2035404701011	17.5849003080847	17.3683615328034	17.279612893564	17.489865372838	NA	NA	16.6117672626784	NA	17.4939513897644	17.2750064430717	17.660411621642	17.6464741193527
PA 34:2	C37H69O8P	671.46475	0.0109754090666292	-0.818917764144146	SLAD-2PE_vs_SHAD	NA	NA	16.7051609749857	17.2035404701011	17.5849003080847	17.3683615328034	17.279612893564	17.489865372838	NA	NA	16.6117672626784	NA	17.4939513897644	17.2750064430717	17.660411621642	17.6464741193527
PA 34:2	C37H69O8P	671.46475	0.730033550407213	-0.0882758666352004	SHAD_vs_SHAD-2PE	NA	NA	16.7051609749857	17.2035404701011	17.5849003080847	17.3683615328034	17.279612893564	17.489865372838	NA	NA	16.6117672626784	NA	17.4939513897644	17.2750064430717	17.660411621642	17.6464741193527
PG 34:2	C40H75O10P	745.50132	NA	NA	NA	NA	NA	NA	NA	NA	NA	NA	NA	NA	NA	NA	NA	NA	NA	NA	NA
PS 32:1	C38H72NO10P	732.48093	NA	NA	NA	NA	NA	NA	NA	NA	NA	NA	NA	NA	NA	NA	NA	NA	NA	NA	NA
PI 28:0	C37H71O13P	753.45471	NA	NA	NA	NA	NA	NA	NA	NA	NA	NA	NA	NA	NA	NA	NA	NA	NA	NA	NA
PA 32:2	C35H65O8P	643.43366	0.995057317117198	-0.00325216533467199	SLAD_vs_SLAD-2PE	NA	NA	NA	16.7155558636713	16.870978145592	16.6840764007245	17.0321155522644	16.5494016761723	NA	16.6366874785151	16.8009285794968	NA	16.7715607718397	16.8268491548685	17.1134076094024	16.6586260488136
PA 32:2	C35H65O8P	643.43366	0.814813340573448	-0.0685870800170072	SLAD_vs_SHAD	NA	NA	NA	16.7155558636713	16.870978145592	16.6840764007245	17.0321155522644	16.5494016761723	NA	16.6366874785151	16.8009285794968	NA	16.7715607718397	16.8268491548685	17.1134076094024	16.6586260488136
PA 32:2	C35H65O8P	643.43366	0.563754644969095	-0.123802867225116	SLAD-2PE_vs_SHAD-2PE	NA	NA	NA	16.7155558636713	16.870978145592	16.6840764007245	17.0321155522644	16.5494016761723	NA	16.6366874785151	16.8009285794968	NA	16.7715607718397	16.8268491548685	17.1134076094024	16.6586260488136
PA 32:2	C35H65O8P	643.43366	0.785898823497453	-0.0653349146823352	SLAD-2PE_vs_SHAD	NA	NA	NA	16.7155558636713	16.870978145592	16.6840764007245	17.0321155522644	16.5494016761723	NA	16.6366874785151	16.8009285794968	NA	16.7715607718397	16.8268491548685	17.1134076094024	16.6586260488136
PA 32:2	C35H65O8P	643.43366	0.836444345580932	-0.0584679525427809	SHAD_vs_SHAD-2PE	NA	NA	NA	16.7155558636713	16.870978145592	16.6840764007245	17.0321155522644	16.5494016761723	NA	16.6366874785151	16.8009285794968	NA	16.7715607718397	16.8268491548685	17.1134076094024	16.6586260488136
PE 36:2	C41H78NO8P	742.53802	0.735150195343077	0.18059267047536	SLAD_vs_SLAD-2PE	NA	17.2483034654441	17.3515870448663	17.0112666228584	16.983780496658	16.7098911121489	16.6002285465581	17.2017298291244	NA	NA	17.1208115241348	16.9254412236937	17.1630200641976	17.41083131461	17.5427566657248	17.5344534180978
PE 36:2	C41H78NO8P	742.53802	0.113344865243704	0.329811548267248	SLAD_vs_SHAD	NA	17.2483034654441	17.3515870448663	17.0112666228584	16.983780496658	16.7098911121489	16.6002285465581	17.2017298291244	NA	NA	17.1208115241348	16.9254412236937	17.1630200641976	17.41083131461	17.5427566657248	17.5344534180978
PE 36:2	C41H78NO8P	742.53802	0.0908671284590222	-0.38963899174334	SLAD-2PE_vs_SHAD-2PE	NA	17.2483034654441	17.3515870448663	17.0112666228584	16.983780496658	16.7098911121489	16.6002285465581	17.2017298291244	NA	NA	17.1208115241348	16.9254412236937	17.1630200641976	17.41083131461	17.5427566657248	17.5344534180978
PE 36:2	C41H78NO8P	742.53802	0.5486902032045	0.149218877791888	SLAD-2PE_vs_SHAD	NA	17.2483034654441	17.3515870448663	17.0112666228584	16.983780496658	16.7098911121489	16.6002285465581	17.2017298291244	NA	NA	17.1208115241348	16.9254412236937	17.1630200641976	17.41083131461	17.5427566657248	17.5344534180978
PE 36:2	C41H78NO8P	742.53802	0.0469386481743153	-0.538857869535228	SHAD_vs_SHAD-2PE	NA	17.2483034654441	17.3515870448663	17.0112666228584	16.983780496658	16.7098911121489	16.6002285465581	17.2017298291244	NA	NA	17.1208115241348	16.9254412236937	17.1630200641976	17.41083131461	17.5427566657248	17.5344534180978
PS O-28:4	C34H60NO9P	656.39254	NA	NA	NA	NA	NA	NA	NA	NA	NA	NA	NA	NA	NA	NA	NA	NA	NA	NA	NA
LPE 20:1	C25H50NO7P	506.32465	NA	NA	NA	NA	NA	NA	NA	NA	NA	NA	NA	NA	NA	NA	NA	NA	NA	NA	NA
PI 30:1	C39H73O13P	779.4704	NA	NA	NA	NA	NA	NA	NA	NA	NA	NA	NA	NA	NA	NA	NA	NA	NA	NA	NA
LPS 22:0	C28H56NO9P	580.36121	NA	NA	NA	NA	NA	NA	NA	NA	NA	NA	NA	NA	NA	NA	NA	NA	NA	NA	NA
PS 36:1	C42H80NO10P	788.54319	NA	NA	NA	NA	NA	NA	NA	NA	NA	NA	NA	NA	NA	NA	NA	NA	NA	NA	NA
PA 34:1	C37H71O8P	673.48008	NA	NA	NA	NA	NA	NA	NA	NA	NA	NA	NA	NA	NA	NA	NA	NA	NA	NA	NA
PA 34:4	C37H65O8P	667.43366	NA	NA	NA	NA	NA	NA	NA	NA	NA	NA	NA	NA	NA	NA	NA	NA	NA	NA	NA
LPI 16:1	C25H47O12P	569.27223	NA	NA	NA	NA	NA	NA	NA	NA	NA	NA	NA	NA	NA	NA	NA	NA	NA	NA	NA
LPA 18:1	C21H41O7P	435.25152	0.735150195343077	-0.162500352504878	SLAD_vs_SLAD-2PE	16.8667890567616	16.6227719918265	16.6888649731246	17.0176339022756	NA	NA	16.4667365161221	NA	NA	16.9929152736168	16.6816528237509	17.2099779031381	NA	NA	NA	16.3683217866003
LPA 18:1	C21H41O7P	435.25152	0.288939572003141	0.332278464875007	SLAD_vs_SHAD	16.8667890567616	16.6227719918265	16.6888649731246	17.0176339022756	NA	NA	16.4667365161221	NA	NA	16.9929152736168	16.6816528237509	17.2099779031381	NA	NA	NA	16.3683217866003
LPA 18:1	C21H41O7P	435.25152	0.0761845613623375	0.593193546901695	SLAD-2PE_vs_SHAD-2PE	16.8667890567616	16.6227719918265	16.6888649731246	17.0176339022756	NA	NA	16.4667365161221	NA	NA	16.9929152736168	16.6816528237509	17.2099779031381	NA	NA	NA	16.3683217866003
LPA 18:1	C21H41O7P	435.25152	0.140109354107601	0.494778817379885	SLAD-2PE_vs_SHAD	16.8667890567616	16.6227719918265	16.6888649731246	17.0176339022756	NA	NA	16.4667365161221	NA	NA	16.9929152736168	16.6816528237509	17.2099779031381	NA	NA	NA	16.3683217866003
LPA 18:1	C21H41O7P	435.25152	0.860439017741221	0.0984147295218101	SHAD_vs_SHAD-2PE	16.8667890567616	16.6227719918265	16.6888649731246	17.0176339022756	NA	NA	16.4667365161221	NA	NA	16.9929152736168	16.6816528237509	17.2099779031381	NA	NA	NA	16.3683217866003
LPS 20:0	C26H52NO9P	552.32958	NA	NA	NA	NA	NA	NA	NA	NA	NA	NA	NA	NA	NA	NA	NA	NA	NA	NA	NA
LPS 14:3	C20H34NO9P	462.19387	NA	NA	NA	NA	NA	NA	NA	NA	NA	NA	NA	NA	NA	NA	NA	NA	NA	NA	NA
PI 32:1	C41H77O13P	807.50146	0.957254280765345	0.0349129460745132	SLAD_vs_SLAD-2PE	19.5220080427756	19.0558143103071	19.3593754504128	19.3098227327971	18.2453630446011	18.3913908931023	18.5067819274725	18.586995130003	19.5528676418703	18.9843876659265	19.4609396103634	19.1091738338344	18.8303480824874	18.437069451606	18.708186616109	18.9562353966398
PI 32:1	C41H77O13P	807.50146	7.20237894688534e-05	0.879122385278428	SLAD_vs_SHAD	19.5220080427756	19.0558143103071	19.3593754504128	19.3098227327971	18.2453630446011	18.3913908931023	18.5067819274725	18.586995130003	19.5528676418703	18.9843876659265	19.4609396103634	19.1091738338344	18.8303480824874	18.437069451606	18.708186616109	18.9562353966398
PI 32:1	C41H77O13P	807.50146	0.00629530274924114	0.543882301288086	SLAD-2PE_vs_SHAD-2PE	19.5220080427756	19.0558143103071	19.3593754504128	19.3098227327971	18.2453630446011	18.3913908931023	18.5067819274725	18.586995130003	19.5528676418703	18.9843876659265	19.4609396103634	19.1091738338344	18.8303480824874	18.437069451606	18.708186616109	18.9562353966398
PI 32:1	C41H77O13P	807.50146	0.000116820522814378	0.844209439203915	SLAD-2PE_vs_SHAD	19.5220080427756	19.0558143103071	19.3593754504128	19.3098227327971	18.2453630446011	18.3913908931023	18.5067819274725	18.586995130003	19.5528676418703	18.9843876659265	19.4609396103634	19.1091738338344	18.8303480824874	18.437069451606	18.708186616109	18.9562353966398
PI 32:1	C41H77O13P	807.50146	0.211210381810545	-0.300327137915829	SHAD_vs_SHAD-2PE	19.5220080427756	19.0558143103071	19.3593754504128	19.3098227327971	18.2453630446011	18.3913908931023	18.5067819274725	18.586995130003	19.5528676418703	18.9843876659265	19.4609396103634	19.1091738338344	18.8303480824874	18.437069451606	18.708186616109	18.9562353966398
PI 36:1	C45H85O13P	863.56381	0.718226813892964	-0.147551546877395	SLAD_vs_SLAD-2PE	20.0853626136986	19.95388312395	20.0533534465324	19.9339145015764	17.4153430825144	17.6412736595724	17.4128217862021	17.555582327522	20.0065149961437	20.0839438330606	20.4961895054833	20.0300715385796	18.0240246510899	17.8459879468584	17.6978815950185	18.0532580854387
PI 36:1	C45H85O13P	863.56381	7.54141822341991e-12	2.50037320748667	SLAD_vs_SHAD	20.0853626136986	19.95388312395	20.0533534465324	19.9339145015764	17.4153430825144	17.6412736595724	17.4128217862021	17.555582327522	20.0065149961437	20.0839438330606	20.4961895054833	20.0300715385796	18.0240246510899	17.8459879468584	17.6978815950185	18.0532580854387
PI 36:1	C45H85O13P	863.56381	2.97401790842304e-11	2.24889189871541	SLAD-2PE_vs_SHAD-2PE	20.0853626136986	19.95388312395	20.0533534465324	19.9339145015764	17.4153430825144	17.6412736595724	17.4128217862021	17.555582327522	20.0065149961437	20.0839438330606	20.4961895054833	20.0300715385796	18.0240246510899	17.8459879468584	17.6978815950185	18.0532580854387
PI 36:1	C45H85O13P	863.56381	2.50411228571994e-12	2.64792475436406	SLAD-2PE_vs_SHAD	20.0853626136986	19.95388312395	20.0533534465324	19.9339145015764	17.4153430825144	17.6412736595724	17.4128217862021	17.555582327522	20.0065149961437	20.0839438330606	20.4961895054833	20.0300715385796	18.0240246510899	17.8459879468584	17.6978815950185	18.0532580854387
PI 36:1	C45H85O13P	863.56381	0.0699652007379386	-0.399032855648649	SHAD_vs_SHAD-2PE	20.0853626136986	19.95388312395	20.0533534465324	19.9339145015764	17.4153430825144	17.6412736595724	17.4128217862021	17.555582327522	20.0065149961437	20.0839438330606	20.4961895054833	20.0300715385796	18.0240246510899	17.8459879468584	17.6978815950185	18.0532580854387
PI 34:2	C43H79O13P	833.51698	0.956426819082193	0.0352542945159229	SLAD_vs_SLAD-2PE	19.8961784433987	19.7986613260222	19.8105407868927	19.9470465132992	17.6326445656727	17.5641476424063	17.6166299542247	17.808782657339	19.8073994083666	19.7483602129835	20.0245215521166	19.7311287180824	18.1723072893681	17.8128003379228	17.775578566162	18.2891236894988
PI 34:2	C43H79O13P	833.51698	2.85509789707355e-11	2.20755556249251	SLAD_vs_SHAD	19.8961784433987	19.7986613260222	19.8105407868927	19.9470465132992	17.6326445656727	17.5641476424063	17.6166299542247	17.808782657339	19.8073994083666	19.7483602129835	20.0245215521166	19.7311287180824	18.1723072893681	17.8128003379228	17.775578566162	18.2891236894988
PI 34:2	C43H79O13P	833.51698	1.06111475229219e-09	1.81540000214934	SLAD-2PE_vs_SHAD-2PE	19.8961784433987	19.7986613260222	19.8105407868927	19.9470465132992	17.6326445656727	17.5641476424063	17.6166299542247	17.808782657339	19.8073994083666	19.7483602129835	20.0245215521166	19.7311287180824	18.1723072893681	17.8128003379228	17.775578566162	18.2891236894988
PI 34:2	C43H79O13P	833.51698	5.79538727778234e-11	2.17230126797659	SLAD-2PE_vs_SHAD	19.8961784433987	19.7986613260222	19.8105407868927	19.9470465132992	17.6326445656727	17.5641476424063	17.6166299542247	17.808782657339	19.8073994083666	19.7483602129835	20.0245215521166	19.7311287180824	18.1723072893681	17.8128003379228	17.775578566162	18.2891236894988
PI 34:2	C43H79O13P	833.51698	0.0915681459329273	-0.356901265827254	SHAD_vs_SHAD-2PE	19.8961784433987	19.7986613260222	19.8105407868927	19.9470465132992	17.6326445656727	17.5641476424063	17.6166299542247	17.808782657339	19.8073994083666	19.7483602129835	20.0245215521166	19.7311287180824	18.1723072893681	17.8128003379228	17.775578566162	18.2891236894988
PS O-36:0	C42H84NO9P	776.57974	0.718226813892964	0.205884360611691	SLAD_vs_SLAD-2PE	20.0369801112042	19.8971086162918	19.9002196458208	19.940249432623	18.5954414405162	17.178771694613	17.8630561233739	17.9732622900561	19.7305501582871	19.6538553703974	19.6081347369657	19.9584800978429	18.3291344147341	18.6563575006671	18.7276939657377	18.6775640315719
PS O-36:0	C42H84NO9P	776.57974	1.98066301861641e-08	2.04100656434516	SLAD_vs_SHAD	20.0369801112042	19.8971086162918	19.9002196458208	19.940249432623	18.5954414405162	17.178771694613	17.8630561233739	17.9732622900561	19.7305501582871	19.6538553703974	19.6081347369657	19.9584800978429	18.3291344147341	18.6563575006671	18.7276939657377	18.6775640315719
PS O-36:0	C42H84NO9P	776.57974	4.83361323628607e-05	1.14006761269559	SLAD-2PE_vs_SHAD-2PE	20.0369801112042	19.8971086162918	19.9002196458208	19.940249432623	18.5954414405162	17.178771694613	17.8630561233739	17.9732622900561	19.7305501582871	19.6538553703974	19.6081347369657	19.9584800978429	18.3291344147341	18.6563575006671	18.7276939657377	18.6775640315719
PS O-36:0	C42H84NO9P	776.57974	8.7577859255657e-08	1.83512220373347	SLAD-2PE_vs_SHAD	20.0369801112042	19.8971086162918	19.9002196458208	19.940249432623	18.5954414405162	17.178771694613	17.8630561233739	17.9732622900561	19.7305501582871	19.6538553703974	19.6081347369657	19.9584800978429	18.3291344147341	18.6563575006671	18.7276939657377	18.6775640315719
PS O-36:0	C42H84NO9P	776.57974	0.0469386481743153	-0.695054591037881	SHAD_vs_SHAD-2PE	20.0369801112042	19.8971086162918	19.9002196458208	19.940249432623	18.5954414405162	17.178771694613	17.8630561233739	17.9732622900561	19.7305501582871	19.6538553703974	19.6081347369657	19.9584800978429	18.3291344147341	18.6563575006671	18.7276939657377	18.6775640315719
SQDG 40:8	C49H78O12S	889.51371	0.718226813892964	0.209526546570402	SLAD_vs_SLAD-2PE	18.973585317767	19.8042354021454	19.0498023974167	19.2552051104361	18.8344725474131	18.7264524298319	19.0495637554374	18.7470720557338	19.308436722838	18.9775084915284	18.6109454084729	19.3478314186441	18.6615170920448	18.3860959226412	18.6340340627237	18.849095762166
SQDG 40:8	C49H78O12S	889.51371	0.0521726218116573	0.431316859837228	SLAD_vs_SHAD	18.973585317767	19.8042354021454	19.0498023974167	19.2552051104361	18.8344725474131	18.7264524298319	19.0495637554374	18.7470720557338	19.308436722838	18.9775084915284	18.6109454084729	19.3478314186441	18.6615170920448	18.3860959226412	18.6340340627237	18.849095762166
SQDG 40:8	C49H78O12S	889.51371	0.0522166406055122	0.428494800476923	SLAD-2PE_vs_SHAD-2PE	18.973585317767	19.8042354021454	19.0498023974167	19.2552051104361	18.8344725474131	18.7264524298319	19.0495637554374	18.7470720557338	19.308436722838	18.9775084915284	18.6109454084729	19.3478314186441	18.6615170920448	18.3860959226412	18.6340340627237	18.849095762166
SQDG 40:8	C49H78O12S	889.51371	0.329605221407629	0.221790313266826	SLAD-2PE_vs_SHAD	18.973585317767	19.8042354021454	19.0498023974167	19.2552051104361	18.8344725474131	18.7264524298319	19.0495637554374	18.7470720557338	19.308436722838	18.9775084915284	18.6109454084729	19.3478314186441	18.6615170920448	18.3860959226412	18.6340340627237	18.849095762166
SQDG 40:8	C49H78O12S	889.51371	0.45396918440747	0.206704487210096	SHAD_vs_SHAD-2PE	18.973585317767	19.8042354021454	19.0498023974167	19.2552051104361	18.8344725474131	18.7264524298319	19.0495637554374	18.7470720557338	19.308436722838	18.9775084915284	18.6109454084729	19.3478314186441	18.6615170920448	18.3860959226412	18.6340340627237	18.849095762166
PI 32:2	C41H75O13P	805.48567	0.957254280765345	0.0317783046135069	SLAD_vs_SLAD-2PE	17.8287892680531	17.4346306666434	17.6227074438121	17.8948283347309	16.8403192286129	16.9328592466145	NA	16.7117742925479	17.9552440293195	17.3571125927454	17.9155335046684	17.4259523680522	17.0790275871538	NA	16.8215839310247	17.0785968778894
PI 32:2	C41H75O13P	805.48567	0.00032601622785669	0.866921339051434	SLAD_vs_SHAD	17.8287892680531	17.4346306666434	17.6227074438121	17.8948283347309	16.8403192286129	16.9328592466145	NA	16.7117742925479	17.9552440293195	17.3571125927454	17.9155335046684	17.4259523680522	17.0790275871538	NA	16.8215839310247	17.0785968778894
PI 32:2	C41H75O13P	805.48567	0.00338010338608534	0.670391158340408	SLAD-2PE_vs_SHAD-2PE	17.8287892680531	17.4346306666434	17.6227074438121	17.8948283347309	16.8403192286129	16.9328592466145	NA	16.7117742925479	17.9552440293195	17.3571125927454	17.9155335046684	17.4259523680522	17.0790275871538	NA	16.8215839310247	17.0785968778894
PI 32:2	C41H75O13P	805.48567	0.000477433820527037	0.835143034437927	SLAD-2PE_vs_SHAD	17.8287892680531	17.4346306666434	17.6227074438121	17.8948283347309	16.8403192286129	16.9328592466145	NA	16.7117742925479	17.9552440293195	17.3571125927454	17.9155335046684	17.4259523680522	17.0790275871538	NA	16.8215839310247	17.0785968778894
PI 32:2	C41H75O13P	805.48567	0.560447190643352	-0.164751876097519	SHAD_vs_SHAD-2PE	17.8287892680531	17.4346306666434	17.6227074438121	17.8948283347309	16.8403192286129	16.9328592466145	NA	16.7117742925479	17.9552440293195	17.3571125927454	17.9155335046684	17.4259523680522	17.0790275871538	NA	16.8215839310247	17.0785968778894
PI 36:2	C45H83O13P	861.54822	NA	NA	NA	NA	NA	NA	NA	NA	NA	NA	NA	NA	NA	NA	NA	NA	NA	NA	NA
PS O-38:0	C44H88NO9P	804.61097	0.718226813892964	0.263122219444035	SLAD_vs_SLAD-2PE	18.5480050135478	18.7708699699548	18.5160182546877	18.4293745967015	17.41793587737	16.9504556660392	NA	NA	18.315813940548	18.1905033340698	18.2770487656376	18.4284129168603	17.2793364059693	17.2880944820657	17.5880980026104	17.5262363062069
PS O-38:0	C44H88NO9P	804.61097	1.93299944557518e-06	1.38187118701835	SLAD_vs_SHAD	18.5480050135478	18.7708699699548	18.5160182546877	18.4293745967015	17.41793587737	16.9504556660392	NA	NA	18.315813940548	18.1905033340698	18.2770487656376	18.4284129168603	17.2793364059693	17.2880944820657	17.5880980026104	17.5262363062069
PS O-38:0	C44H88NO9P	804.61097	4.09464391456885e-05	0.882503440065818	SLAD-2PE_vs_SHAD-2PE	18.5480050135478	18.7708699699548	18.5160182546877	18.4293745967015	17.41793587737	16.9504556660392	NA	NA	18.315813940548	18.1905033340698	18.2770487656376	18.4284129168603	17.2793364059693	17.2880944820657	17.5880980026104	17.5262363062069
PS O-38:0	C44H88NO9P	804.61097	2.54665749877642e-05	1.11874896757432	SLAD-2PE_vs_SHAD	18.5480050135478	18.7708699699548	18.5160182546877	18.4293745967015	17.41793587737	16.9504556660392	NA	NA	18.315813940548	18.1905033340698	18.2770487656376	18.4284129168603	17.2793364059693	17.2880944820657	17.5880980026104	17.5262363062069
PS O-38:0	C44H88NO9P	804.61097	0.42322421215643	-0.236245527508501	SHAD_vs_SHAD-2PE	18.5480050135478	18.7708699699548	18.5160182546877	18.4293745967015	17.41793587737	16.9504556660392	NA	NA	18.315813940548	18.1905033340698	18.2770487656376	18.4284129168603	17.2793364059693	17.2880944820657	17.5880980026104	17.5262363062069
PE 34:1	C39H76NO8P	716.52246	0.958772173029	0.0528622312675253	SLAD_vs_SLAD-2PE	NA	16.721090394357	16.5394336402	NA	16.8175354497452	17.7330484754765	17.8957394579829	17.9595031086656	NA	NA	16.577399786011	NA	17.6753100845391	17.8999771472909	18.0324151133319	18.0393261621476
PE 34:1	C39H76NO8P	716.52246	0.00484386914079041	-0.971194605689021	SLAD_vs_SHAD	NA	16.721090394357	16.5394336402	NA	16.8175354497452	17.7330484754765	17.8957394579829	17.9595031086656	NA	NA	16.577399786011	NA	17.6753100845391	17.8999771472909	18.0324151133319	18.0393261621476
PE 34:1	C39H76NO8P	716.52246	0.00322658164216477	-1.33435734081635	SLAD-2PE_vs_SHAD-2PE	NA	16.721090394357	16.5394336402	NA	16.8175354497452	17.7330484754765	17.8957394579829	17.9595031086656	NA	NA	16.577399786011	NA	17.6753100845391	17.8999771472909	18.0324151133319	18.0393261621476
PE 34:1	C39H76NO8P	716.52246	0.0155321737274755	-1.02405683695655	SLAD-2PE_vs_SHAD	NA	16.721090394357	16.5394336402	NA	16.8175354497452	17.7330484754765	17.8957394579829	17.9595031086656	NA	NA	16.577399786011	NA	17.6753100845391	17.8999771472909	18.0324151133319	18.0393261621476
PE 34:1	C39H76NO8P	716.52246	0.362752875394527	-0.310300503859803	SHAD_vs_SHAD-2PE	NA	16.721090394357	16.5394336402	NA	16.8175354497452	17.7330484754765	17.8957394579829	17.9595031086656	NA	NA	16.577399786011	NA	17.6753100845391	17.8999771472909	18.0324151133319	18.0393261621476
PG 32:1	C38H73O10P	719.48559	NA	NA	NA	NA	NA	NA	NA	NA	NA	NA	NA	NA	NA	NA	NA	NA	NA	NA	NA
CL 60:0	C69H134O17P2	1295.90871	NA	NA	NA	NA	NA	NA	NA	NA	NA	NA	NA	NA	NA	NA	NA	NA	NA	NA	NA
CL 58:0	C67H130O17P2	1267.87831	NA	NA	NA	NA	NA	NA	NA	NA	NA	NA	NA	NA	NA	NA	NA	NA	NA	NA	NA
PI-Cer 36:4;O3	C42H76NO12P	816.50124	NA	NA	NA	NA	NA	NA	NA	NA	NA	NA	NA	NA	NA	NA	NA	NA	NA	NA	NA
