# Supplementary material for: Quorum sensing in Saccharomyces cerevisiae brewing strains: effects of 2-phenylethanol on proteomic, lipidomic, and metabolomic profile
Source: FEMS Yeast Res. 2025 Jul 7;25:foaf036. doi: 10.1093/femsyr/foaf036 (PMC12254953; doi:10.1093/femsyr/foaf036)
Supplement: foaf036_Supplemental_Files [file foaf036_supplemental_files.zip › Supplementary_Table_10_YMD4544_Lipidomics.csv]

Name	Formula	MZ	adj.P.Val	logFC	Comparison	X1_SLAD_YMD4544	X2_SLAD_YMD4544	X3_SLAD_YMD4544	X4_SLAD_YMD4544	X1_SHAD_YMD4544	X2_SHAD_YMD4544	X3_SHAD_YMD4544	X4_SHAD_YMD4544	X1_SLAD.2PE_YMD4544	X2_SLAD.2PE_YMD4544	X3_SLAD.2PE_YMD4544	X4_SLAD.2PE_YMD4544	X1_SHAD.2PE_YMD4544	X2_SHAD.2PE_YMD4544	X3_SHAD.2PE_YMD4544	X4_SHAD.2PE_YMD4544
PC 34:5	C42H74NO8P	752.52108	0.0109576472067617	0.384434196589758	SLAD_vs_SLAD-2PE	21.8466954522706	22.2461905816521	22.0550044276247	21.9761535930716	24.1201264434424	23.7358950762252	23.7564165369767	23.6982389442473	21.5465081707519	21.5537240413103	22.0159929806963	21.4700820755016	23.8944543254817	24.1025148469069	23.8288954367831	23.8334822674737
PC 34:5	C42H74NO8P	752.52108	8.20936856464584e-11	-1.79665823656813	SLAD_vs_SHAD	21.8466954522706	22.2461905816521	22.0550044276247	21.9761535930716	24.1201264434424	23.7358950762252	23.7564165369767	23.6982389442473	21.5465081707519	21.5537240413103	22.0159929806963	21.4700820755016	23.8944543254817	24.1025148469069	23.8288954367831	23.8334822674737
PC 34:5	C42H74NO8P	752.52108	2.78013774906674e-12	-2.26825990209634	SLAD-2PE_vs_SHAD-2PE	21.8466954522706	22.2461905816521	22.0550044276247	21.9761535930716	24.1201264434424	23.7358950762252	23.7564165369767	23.6982389442473	21.5465081707519	21.5537240413103	22.0159929806963	21.4700820755016	23.8944543254817	24.1025148469069	23.8288954367831	23.8334822674737
PC 34:5	C42H74NO8P	752.52108	4.3285901928787e-12	-2.18109243315789	SLAD-2PE_vs_SHAD	21.8466954522706	22.2461905816521	22.0550044276247	21.9761535930716	24.1201264434424	23.7358950762252	23.7564165369767	23.6982389442473	21.5465081707519	21.5537240413103	22.0159929806963	21.4700820755016	23.8944543254817	24.1025148469069	23.8288954367831	23.8334822674737
PC 34:5	C42H74NO8P	752.52108	0.63648537792184	-0.0871674689384498	SHAD_vs_SHAD-2PE	21.8466954522706	22.2461905816521	22.0550044276247	21.9761535930716	24.1201264434424	23.7358950762252	23.7564165369767	23.6982389442473	21.5465081707519	21.5537240413103	22.0159929806963	21.4700820755016	23.8944543254817	24.1025148469069	23.8288954367831	23.8334822674737
PC 32:2	C40H76NO8P	730.53897	0.000407235357240938	0.584585471303424	SLAD_vs_SLAD-2PE	19.8648090056867	19.8296150206975	19.8094026479131	19.7345036891506	21.2252112846214	21.1202928329065	21.4352581519427	21.2087883401835	19.1309264313924	19.0543043725218	19.6939635052444	19.0207941690756	20.7367866993558	21.0095064245027	21.0513568149017	21.074013272164
PC 32:2	C40H76NO8P	730.53897	2.73084273643193e-09	-1.43780506155154	SLAD_vs_SHAD	19.8648090056867	19.8296150206975	19.8094026479131	19.7345036891506	21.2252112846214	21.1202928329065	21.4352581519427	21.2087883401835	19.1309264313924	19.0543043725218	19.6939635052444	19.0207941690756	20.7367866993558	21.0095064245027	21.0513568149017	21.074013272164
PC 32:2	C40H76NO8P	730.53897	1.61228390121611e-10	-1.74291868317252	SLAD-2PE_vs_SHAD-2PE	19.8648090056867	19.8296150206975	19.8094026479131	19.7345036891506	21.2252112846214	21.1202928329065	21.4352581519427	21.2087883401835	19.1309264313924	19.0543043725218	19.6939635052444	19.0207941690756	20.7367866993558	21.0095064245027	21.0513568149017	21.074013272164
PC 32:2	C40H76NO8P	730.53897	1.47090782258878e-11	-2.02239053285497	SLAD-2PE_vs_SHAD	19.8648090056867	19.8296150206975	19.8094026479131	19.7345036891506	21.2252112846214	21.1202928329065	21.4352581519427	21.2087883401835	19.1309264313924	19.0543043725218	19.6939635052444	19.0207941690756	20.7367866993558	21.0095064245027	21.0513568149017	21.074013272164
PC 32:2	C40H76NO8P	730.53897	0.0882101426261985	0.279471849682448	SHAD_vs_SHAD-2PE	19.8648090056867	19.8296150206975	19.8094026479131	19.7345036891506	21.2252112846214	21.1202928329065	21.4352581519427	21.2087883401835	19.1309264313924	19.0543043725218	19.6939635052444	19.0207941690756	20.7367866993558	21.0095064245027	21.0513568149017	21.074013272164
PC 34:2	C42H80NO8P	758.57058	8.75814086884128e-08	0.922299599719441	SLAD_vs_SLAD-2PE	20.1065815582576	20.1108535191863	19.9400922097433	19.983823791657	21.2702891520496	21.1714472495595	21.3463201376937	21.2745583351212	19.0622095440548	19.0245016560375	19.4100321407681	18.955409339106	20.7270518278548	20.8954737289835	20.9370166644914	20.9365398039046
PC 34:2	C42H80NO8P	758.57058	5.9055946311423e-10	-1.23031594889495	SLAD_vs_SHAD	20.1065815582576	20.1108535191863	19.9400922097433	19.983823791657	21.2702891520496	21.1714472495595	21.3463201376937	21.2745583351212	19.0622095440548	19.0245016560375	19.4100321407681	18.955409339106	20.7270518278548	20.8954737289835	20.9370166644914	20.9365398039046
PC 34:2	C42H80NO8P	758.57058	2.78013774906674e-12	-1.76098233631697	SLAD-2PE_vs_SHAD-2PE	20.1065815582576	20.1108535191863	19.9400922097433	19.983823791657	21.2702891520496	21.1714472495595	21.3463201376937	21.2745583351212	19.0622095440548	19.0245016560375	19.4100321407681	18.955409339106	20.7270518278548	20.8954737289835	20.9370166644914	20.9365398039046
PC 34:2	C42H80NO8P	758.57058	1.20388534556203e-13	-2.1526155486144	SLAD-2PE_vs_SHAD	20.1065815582576	20.1108535191863	19.9400922097433	19.983823791657	21.2702891520496	21.1714472495595	21.3463201376937	21.2745583351212	19.0622095440548	19.0245016560375	19.4100321407681	18.955409339106	20.7270518278548	20.8954737289835	20.9370166644914	20.9365398039046
PC 34:2	C42H80NO8P	758.57058	0.00440000768079596	0.391633212297428	SHAD_vs_SHAD-2PE	20.1065815582576	20.1108535191863	19.9400922097433	19.983823791657	21.2702891520496	21.1714472495595	21.3463201376937	21.2745583351212	19.0622095440548	19.0245016560375	19.4100321407681	18.955409339106	20.7270518278548	20.8954737289835	20.9370166644914	20.9365398039046
PC 34:4	C42H76NO8P	754.53665	6.97111565293991e-06	0.896158103496269	SLAD_vs_SLAD-2PE	19.0821689137987	19.3142138135838	19.356916614728	19.0695109788021	22.546919612791	22.0746531578672	21.7789366226184	21.8609056844893	18.2058602038987	18.3331510879	18.4094438275113	18.2897227876177	22.4335406857058	22.5172595122382	22.3216511186858	22.1608001404252
PC 34:4	C42H76NO8P	754.53665	5.02112551417489e-13	-2.85965118921328	SLAD_vs_SHAD	19.0821689137987	19.3142138135838	19.356916614728	19.0695109788021	22.546919612791	22.0746531578672	21.7789366226184	21.8609056844893	18.2058602038987	18.3331510879	18.4094438275113	18.2897227876177	22.4335406857058	22.5172595122382	22.3216511186858	22.1608001404252
PC 34:4	C42H76NO8P	754.53665	1.70134861850596e-15	-4.04876838753184	SLAD-2PE_vs_SHAD-2PE	19.0821689137987	19.3142138135838	19.356916614728	19.0695109788021	22.546919612791	22.0746531578672	21.7789366226184	21.8609056844893	18.2058602038987	18.3331510879	18.4094438275113	18.2897227876177	22.4335406857058	22.5172595122382	22.3216511186858	22.1608001404252
PC 34:4	C42H76NO8P	754.53665	6.7481166395012e-15	-3.75580929270955	SLAD-2PE_vs_SHAD	19.0821689137987	19.3142138135838	19.356916614728	19.0695109788021	22.546919612791	22.0746531578672	21.7789366226184	21.8609056844893	18.2058602038987	18.3331510879	18.4094438275113	18.2897227876177	22.4335406857058	22.5172595122382	22.3216511186858	22.1608001404252
PC 34:4	C42H76NO8P	754.53665	0.0914643619561261	-0.29295909482229	SHAD_vs_SHAD-2PE	19.0821689137987	19.3142138135838	19.356916614728	19.0695109788021	22.546919612791	22.0746531578672	21.7789366226184	21.8609056844893	18.2058602038987	18.3331510879	18.4094438275113	18.2897227876177	22.4335406857058	22.5172595122382	22.3216511186858	22.1608001404252
LPC 20:4	C28H50NO7P	544.33783	1.42025302789174e-06	0.696334688369884	SLAD_vs_SLAD-2PE	22.0101677391561	22.0890096636874	21.8372061131363	22.0004256084454	20.930983763241	20.6643970633364	20.9122930532275	20.8787212586358	21.3262689854916	21.2810045321633	21.3298840532667	21.2143128000241	20.6981907906028	20.4573943173822	20.3739601674293	20.4533876153023
LPC 20:4	C28H50NO7P	544.33783	6.83520566319521e-10	1.13760349649612	SLAD_vs_SHAD	22.0101677391561	22.0890096636874	21.8372061131363	22.0004256084454	20.930983763241	20.6643970633364	20.9122930532275	20.8787212586358	21.3262689854916	21.2810045321633	21.3298840532667	21.2143128000241	20.6981907906028	20.4573943173822	20.3739601674293	20.4533876153023
LPC 20:4	C28H50NO7P	544.33783	1.65304259218465e-07	0.792134370057259	SLAD-2PE_vs_SHAD-2PE	22.0101677391561	22.0890096636874	21.8372061131363	22.0004256084454	20.930983763241	20.6643970633364	20.9122930532275	20.8787212586358	21.3262689854916	21.2810045321633	21.3298840532667	21.2143128000241	20.6981907906028	20.4573943173822	20.3739601674293	20.4533876153023
LPC 20:4	C28H50NO7P	544.33783	0.000209250724505558	0.441268808126239	SLAD-2PE_vs_SHAD	22.0101677391561	22.0890096636874	21.8372061131363	22.0004256084454	20.930983763241	20.6643970633364	20.9122930532275	20.8787212586358	21.3262689854916	21.2810045321633	21.3298840532667	21.2143128000241	20.6981907906028	20.4573943173822	20.3739601674293	20.4533876153023
LPC 20:4	C28H50NO7P	544.33783	0.00596431485400503	0.35086556193102	SHAD_vs_SHAD-2PE	22.0101677391561	22.0890096636874	21.8372061131363	22.0004256084454	20.930983763241	20.6643970633364	20.9122930532275	20.8787212586358	21.3262689854916	21.2810045321633	21.3298840532667	21.2143128000241	20.6981907906028	20.4573943173822	20.3739601674293	20.4533876153023
PC 32:1	C40H78NO8P	732.55433	0.00362434923484305	0.386326265488265	SLAD_vs_SLAD-2PE	17.4468380285565	17.3673790155219	17.2730248636523	17.1427571126328	19.7192509533567	19.5131883543487	19.7120897294542	19.4110091666701	16.889303599043	17.0764157817341	17.0322998908409	16.6866746867924	19.4388919983771	19.6677752104533	19.6358660491014	19.3944769737248
PC 32:1	C40H78NO8P	732.55433	5.02112551417489e-13	-2.28138479586658	SLAD_vs_SHAD	17.4468380285565	17.3673790155219	17.2730248636523	17.1427571126328	19.7192509533567	19.5131883543487	19.7120897294542	19.4110091666701	16.889303599043	17.0764157817341	17.0322998908409	16.6866746867924	19.4388919983771	19.6677752104533	19.6358660491014	19.3944769737248
PC 32:1	C40H78NO8P	732.55433	2.867116758633e-14	-2.61307906831153	SLAD-2PE_vs_SHAD-2PE	17.4468380285565	17.3673790155219	17.2730248636523	17.1427571126328	19.7192509533567	19.5131883543487	19.7120897294542	19.4110091666701	16.889303599043	17.0764157817341	17.0322998908409	16.6866746867924	19.4388919983771	19.6677752104533	19.6358660491014	19.3944769737248
PC 32:1	C40H78NO8P	732.55433	2.4917948331181e-14	-2.66771106135484	SLAD-2PE_vs_SHAD	17.4468380285565	17.3673790155219	17.2730248636523	17.1427571126328	19.7192509533567	19.5131883543487	19.7120897294542	19.4110091666701	16.889303599043	17.0764157817341	17.0322998908409	16.6866746867924	19.4388919983771	19.6677752104533	19.6358660491014	19.3944769737248
PC 32:1	C40H78NO8P	732.55433	0.713076887537382	0.0546319930433121	SHAD_vs_SHAD-2PE	17.4468380285565	17.3673790155219	17.2730248636523	17.1427571126328	19.7192509533567	19.5131883543487	19.7120897294542	19.4110091666701	16.889303599043	17.0764157817341	17.0322998908409	16.6866746867924	19.4388919983771	19.6677752104533	19.6358660491014	19.3944769737248
LPC 18:1	C26H52NO7P	522.35584	3.61411304757298e-06	0.884120533802871	SLAD_vs_SLAD-2PE	19.9219199298344	19.6109338111149	19.4512329321855	19.5225924233955	18.4174890606253	18.5409830275908	18.9592439772163	18.5899085511611	18.7553950823439	18.789964215828	18.9403440337468	18.4844936294001	17.8254985922418	17.9525368233426	17.933949817467	18.0478489152554
LPC 18:1	C26H52NO7P	522.35584	4.18341444014408e-07	0.999763619984229	SLAD_vs_SHAD	19.9219199298344	19.6109338111149	19.4512329321855	19.5225924233955	18.4174890606253	18.5409830275908	18.9592439772163	18.5899085511611	18.7553950823439	18.789964215828	18.9403440337468	18.4844936294001	17.8254985922418	17.9525368233426	17.933949817467	18.0478489152554
LPC 18:1	C26H52NO7P	522.35584	9.38325928813937e-06	0.802590703253017	SLAD-2PE_vs_SHAD-2PE	19.9219199298344	19.6109338111149	19.4512329321855	19.5225924233955	18.4174890606253	18.5409830275908	18.9592439772163	18.5899085511611	18.7553950823439	18.789964215828	18.9403440337468	18.4844936294001	17.8254985922418	17.9525368233426	17.933949817467	18.0478489152554
LPC 18:1	C26H52NO7P	522.35584	0.389105801677567	0.115643086181358	SLAD-2PE_vs_SHAD	19.9219199298344	19.6109338111149	19.4512329321855	19.5225924233955	18.4174890606253	18.5409830275908	18.9592439772163	18.5899085511611	18.7553950823439	18.789964215828	18.9403440337468	18.4844936294001	17.8254985922418	17.9525368233426	17.933949817467	18.0478489152554
LPC 18:1	C26H52NO7P	522.35584	0.000295025436672645	0.68694761707166	SHAD_vs_SHAD-2PE	19.9219199298344	19.6109338111149	19.4512329321855	19.5225924233955	18.4174890606253	18.5409830275908	18.9592439772163	18.5899085511611	18.7553950823439	18.789964215828	18.9403440337468	18.4844936294001	17.8254985922418	17.9525368233426	17.933949817467	18.0478489152554
LPC 18:4	C26H46NO7P	516.30641	0.00309659856617129	0.433812789837994	SLAD_vs_SLAD-2PE	21.5480181885671	21.5351982668548	21.2412894509021	21.333179578255	20.6695987208597	20.3523152711455	20.7402436656303	20.5473866482378	20.9761745777753	20.8713113667006	21.273232861033	20.8017155197182	20.6257277734181	20.3066239045448	20.3217217673556	20.302869347688
LPC 18:4	C26H46NO7P	516.30641	2.08957431644483e-06	0.837035294676411	SLAD_vs_SHAD	21.5480181885671	21.5351982668548	21.2412894509021	21.333179578255	20.6695987208597	20.3523152711455	20.7402436656303	20.5473866482378	20.9761745777753	20.8713113667006	21.273232861033	20.8017155197182	20.6257277734181	20.3066239045448	20.3217217673556	20.302869347688
LPC 18:4	C26H46NO7P	516.30641	0.000155540590562834	0.591372883055136	SLAD-2PE_vs_SHAD-2PE	21.5480181885671	21.5351982668548	21.2412894509021	21.333179578255	20.6695987208597	20.3523152711455	20.7402436656303	20.5473866482378	20.9761745777753	20.8713113667006	21.273232861033	20.8017155197182	20.6257277734181	20.3066239045448	20.3217217673556	20.302869347688
LPC 18:4	C26H46NO7P	516.30641	0.00482869794874312	0.403222504838418	SLAD-2PE_vs_SHAD	21.5480181885671	21.5351982668548	21.2412894509021	21.333179578255	20.6695987208597	20.3523152711455	20.7402436656303	20.5473866482378	20.9761745777753	20.8713113667006	21.273232861033	20.8017155197182	20.6257277734181	20.3066239045448	20.3217217673556	20.302869347688
LPC 18:4	C26H46NO7P	516.30641	0.240146926417902	0.188150378216719	SHAD_vs_SHAD-2PE	21.5480181885671	21.5351982668548	21.2412894509021	21.333179578255	20.6695987208597	20.3523152711455	20.7402436656303	20.5473866482378	20.9761745777753	20.8713113667006	21.273232861033	20.8017155197182	20.6257277734181	20.3066239045448	20.3217217673556	20.302869347688
LPC 16:1	C24H48NO7P	494.32445	0.000990604255351419	0.617675352697816	SLAD_vs_SLAD-2PE	19.6894635867575	19.2959908501507	19.1307106078089	19.1433549804567	18.348527762671	18.4195411206871	18.9459076256588	18.4727660303393	18.6945567724865	18.7025608256233	19.0195321191035	18.3721688971693	18.1925555255299	18.1391544613409	18.2754758014045	18.1846309942121
LPC 16:1	C24H48NO7P	494.32445	7.80263104809079e-05	0.768194371454406	SLAD_vs_SHAD	19.6894635867575	19.2959908501507	19.1307106078089	19.1433549804567	18.348527762671	18.4195411206871	18.9459076256588	18.4727660303393	18.6945567724865	18.7025608256233	19.0195321191035	18.3721688971693	18.1925555255299	18.1391544613409	18.2754758014045	18.1846309942121
LPC 16:1	C24H48NO7P	494.32445	0.00444493817955389	0.49925045797379	SLAD-2PE_vs_SHAD-2PE	19.6894635867575	19.2959908501507	19.1307106078089	19.1433549804567	18.348527762671	18.4195411206871	18.9459076256588	18.4727660303393	18.6945567724865	18.7025608256233	19.0195321191035	18.3721688971693	18.1925555255299	18.1391544613409	18.2754758014045	18.1846309942121
LPC 16:1	C24H48NO7P	494.32445	0.348158508525987	0.15051901875659	SLAD-2PE_vs_SHAD	19.6894635867575	19.2959908501507	19.1307106078089	19.1433549804567	18.348527762671	18.4195411206871	18.9459076256588	18.4727660303393	18.6945567724865	18.7025608256233	19.0195321191035	18.3721688971693	18.1925555255299	18.1391544613409	18.2754758014045	18.1846309942121
LPC 16:1	C24H48NO7P	494.32445	0.0814332198814171	0.3487314392172	SHAD_vs_SHAD-2PE	19.6894635867575	19.2959908501507	19.1307106078089	19.1433549804567	18.348527762671	18.4195411206871	18.9459076256588	18.4727660303393	18.6945567724865	18.7025608256233	19.0195321191035	18.3721688971693	18.1925555255299	18.1391544613409	18.2754758014045	18.1846309942121
PC 36:4	C44H80NO8P	782.56789	2.41181765772635e-06	1.0168678037167	SLAD_vs_SLAD-2PE	18.5960937153121	18.8206607890893	18.6528281894101	18.6660580681097	21.4607186421332	21.0184590896605	20.8427904651771	20.9858281034819	17.7309243953099	17.8464550049767	17.2471018063679	17.8436883404	21.4132379008139	21.3482150108206	21.2259421942944	21.0376800108729
PC 36:4	C44H80NO8P	782.56789	7.19065264778624e-12	-2.39303888463286	SLAD_vs_SHAD	18.5960937153121	18.8206607890893	18.6528281894101	18.6660580681097	21.4607186421332	21.0184590896605	20.8427904651771	20.9858281034819	17.7309243953099	17.8464550049767	17.2471018063679	17.8436883404	21.4132379008139	21.3482150108206	21.2259421942944	21.0376800108729
PC 36:4	C44H80NO8P	782.56789	1.46930047010784e-14	-3.58922639243687	SLAD-2PE_vs_SHAD-2PE	18.5960937153121	18.8206607890893	18.6528281894101	18.6660580681097	21.4607186421332	21.0184590896605	20.8427904651771	20.9858281034819	17.7309243953099	17.8464550049767	17.2471018063679	17.8436883404	21.4132379008139	21.3482150108206	21.2259421942944	21.0376800108729
PC 36:4	C44H80NO8P	782.56789	2.4917948331181e-14	-3.40990668834955	SLAD-2PE_vs_SHAD	18.5960937153121	18.8206607890893	18.6528281894101	18.6660580681097	21.4607186421332	21.0184590896605	20.8427904651771	20.9858281034819	17.7309243953099	17.8464550049767	17.2471018063679	17.8436883404	21.4132379008139	21.3482150108206	21.2259421942944	21.0376800108729
PC 36:4	C44H80NO8P	782.56789	0.353476790592478	-0.179319704087312	SHAD_vs_SHAD-2PE	18.5960937153121	18.8206607890893	18.6528281894101	18.6660580681097	21.4607186421332	21.0184590896605	20.8427904651771	20.9858281034819	17.7309243953099	17.8464550049767	17.2471018063679	17.8436883404	21.4132379008139	21.3482150108206	21.2259421942944	21.0376800108729
PC 34:1	C42H82NO8P	760.58529	0.101172284618089	0.273041793969348	SLAD_vs_SLAD-2PE	17.1085985907837	17.0372371923637	17.0621990172099	16.9123514416412	18.7121220298751	18.5997681724216	18.5546935969841	18.4491444598619	NA	NA	16.7570547665303	NA	18.3764678695633	18.5889494609146	18.4139214853249	18.3682054404825
PC 34:1	C42H82NO8P	760.58529	6.89022240381128e-11	-1.54883550428603	SLAD_vs_SHAD	17.1085985907837	17.0372371923637	17.0621990172099	16.9123514416412	18.7121220298751	18.5997681724216	18.5546935969841	18.4491444598619	NA	NA	16.7570547665303	NA	18.3764678695633	18.5889494609146	18.4139214853249	18.3682054404825
PC 34:1	C42H82NO8P	760.58529	1.14507758499894e-08	-1.67983129754105	SLAD-2PE_vs_SHAD-2PE	17.1085985907837	17.0372371923637	17.0621990172099	16.9123514416412	18.7121220298751	18.5997681724216	18.5546935969841	18.4491444598619	NA	NA	16.7570547665303	NA	18.3764678695633	18.5889494609146	18.4139214853249	18.3682054404825
PC 34:1	C42H82NO8P	760.58529	3.58773342890526e-09	-1.82187729825538	SLAD-2PE_vs_SHAD	17.1085985907837	17.0372371923637	17.0621990172099	16.9123514416412	18.7121220298751	18.5997681724216	18.5546935969841	18.4491444598619	NA	NA	16.7570547665303	NA	18.3764678695633	18.5889494609146	18.4139214853249	18.3682054404825
PC 34:1	C42H82NO8P	760.58529	0.244341459727522	0.142046000714327	SHAD_vs_SHAD-2PE	17.1085985907837	17.0372371923637	17.0621990172099	16.9123514416412	18.7121220298751	18.5997681724216	18.5546935969841	18.4491444598619	NA	NA	16.7570547665303	NA	18.3764678695633	18.5889494609146	18.4139214853249	18.3682054404825
PC 32:4	C40H72NO8P	726.50484	0.468035171827427	0.136906316845717	SLAD_vs_SLAD-2PE	16.8414013678541	17.1325360806366	17.0551160694115	16.8458720943712	19.7823380297078	19.4240869851446	19.4302573675715	19.2373332686968	NA	16.7632901199283	16.9003600525169	NA	19.5214057188092	19.7220594550567	19.3911519531483	19.1730926355919
PC 32:4	C40H72NO8P	726.50484	7.19065264778624e-12	-2.49977250971181	SLAD_vs_SHAD	16.8414013678541	17.1325360806366	17.0551160694115	16.8458720943712	19.7823380297078	19.4240869851446	19.4302573675715	19.2373332686968	NA	16.7632901199283	16.9003600525169	NA	19.5214057188092	19.7220594550567	19.3911519531483	19.1730926355919
PC 32:4	C40H72NO8P	726.50484	4.55151892061374e-11	-2.6201023544289	SLAD-2PE_vs_SHAD-2PE	16.8414013678541	17.1325360806366	17.0551160694115	16.8458720943712	19.7823380297078	19.4240869851446	19.4302573675715	19.2373332686968	NA	16.7632901199283	16.9003600525169	NA	19.5214057188092	19.7220594550567	19.3911519531483	19.1730926355919
PC 32:4	C40H72NO8P	726.50484	3.77574853594151e-11	-2.63667882655753	SLAD-2PE_vs_SHAD	16.8414013678541	17.1325360806366	17.0551160694115	16.8458720943712	19.7823380297078	19.4240869851446	19.4302573675715	19.2373332686968	NA	16.7632901199283	16.9003600525169	NA	19.5214057188092	19.7220594550567	19.3911519531483	19.1730926355919
PC 32:4	C40H72NO8P	726.50484	0.906827972247981	0.0165764721286337	SHAD_vs_SHAD-2PE	16.8414013678541	17.1325360806366	17.0551160694115	16.8458720943712	19.7823380297078	19.4240869851446	19.4302573675715	19.2373332686968	NA	16.7632901199283	16.9003600525169	NA	19.5214057188092	19.7220594550567	19.3911519531483	19.1730926355919
LPE 20:4	C25H44NO7P	502.29083	0.00900389865675592	0.346908175277278	SLAD_vs_SLAD-2PE	18.5591550851551	18.5945895728147	18.3518350226497	18.6476555746974	17.364245781422	17.2123231883038	17.5745547689861	17.6880690248983	18.297910410682	18.1728827721755	18.0927642522622	18.2020451190882	17.2937026152586	17.1431612657752	16.9523697386724	16.955813098685
LPE 20:4	C25H44NO7P	502.29083	2.24898702866786e-08	1.0785106229267	SLAD_vs_SHAD	18.5591550851551	18.5945895728147	18.3518350226497	18.6476555746974	17.364245781422	17.2123231883038	17.5745547689861	17.6880690248983	18.297910410682	18.1728827721755	18.0927642522622	18.2020451190882	17.2937026152586	17.1431612657752	16.9523697386724	16.955813098685
LPE 20:4	C25H44NO7P	502.29083	1.83284911495175e-08	1.10513895895416	SLAD-2PE_vs_SHAD-2PE	18.5591550851551	18.5945895728147	18.3518350226497	18.6476555746974	17.364245781422	17.2123231883038	17.5745547689861	17.6880690248983	18.297910410682	18.1728827721755	18.0927642522622	18.2020451190882	17.2937026152586	17.1431612657752	16.9523697386724	16.955813098685
LPE 20:4	C25H44NO7P	502.29083	5.36764499459144e-06	0.731602447649419	SLAD-2PE_vs_SHAD	18.5591550851551	18.5945895728147	18.3518350226497	18.6476555746974	17.364245781422	17.2123231883038	17.5745547689861	17.6880690248983	18.297910410682	18.1728827721755	18.0927642522622	18.2020451190882	17.2937026152586	17.1431612657752	16.9523697386724	16.955813098685
LPE 20:4	C25H44NO7P	502.29083	0.0129546438068527	0.373536511304739	SHAD_vs_SHAD-2PE	18.5591550851551	18.5945895728147	18.3518350226497	18.6476555746974	17.364245781422	17.2123231883038	17.5745547689861	17.6880690248983	18.297910410682	18.1728827721755	18.0927642522622	18.2020451190882	17.2937026152586	17.1431612657752	16.9523697386724	16.955813098685
PE 36:5	C41H72NO8P	738.50522	0.0471410603464536	0.292693776936979	SLAD_vs_SLAD-2PE	17.3390841721003	16.8058178674699	17.3102814633214	16.8530689298141	18.5063004147509	18.4754318559062	18.4741254118949	18.2832213385977	16.7804079021201	16.7740697810602	16.5868322495055	16.996167392272	18.5224030526842	18.6312333489873	18.5095659897643	18.2670348899015
PE 36:5	C41H72NO8P	738.50522	5.5100340834949e-09	-1.35770664711102	SLAD_vs_SHAD	17.3390841721003	16.8058178674699	17.3102814633214	16.8530689298141	18.5063004147509	18.4754318559062	18.4741254118949	18.2832213385977	16.7804079021201	16.7740697810602	16.5868322495055	16.996167392272	18.5224030526842	18.6312333489873	18.5095659897643	18.2670348899015
PE 36:5	C41H72NO8P	738.50522	1.97825777948103e-10	-1.69818998909487	SLAD-2PE_vs_SHAD-2PE	17.3390841721003	16.8058178674699	17.3102814633214	16.8530689298141	18.5063004147509	18.4754318559062	18.4741254118949	18.2832213385977	16.7804079021201	16.7740697810602	16.5868322495055	16.996167392272	18.5224030526842	18.6312333489873	18.5095659897643	18.2670348899015
PE 36:5	C41H72NO8P	738.50522	3.37757637436023e-10	-1.65040042404799	SLAD-2PE_vs_SHAD	17.3390841721003	16.8058178674699	17.3102814633214	16.8530689298141	18.5063004147509	18.4754318559062	18.4741254118949	18.2832213385977	16.7804079021201	16.7740697810602	16.5868322495055	16.996167392272	18.5224030526842	18.6312333489873	18.5095659897643	18.2670348899015
PE 36:5	C41H72NO8P	738.50522	0.771630134348856	-0.0477895650468767	SHAD_vs_SHAD-2PE	17.3390841721003	16.8058178674699	17.3102814633214	16.8530689298141	18.5063004147509	18.4754318559062	18.4741254118949	18.2832213385977	16.7804079021201	16.7740697810602	16.5868322495055	16.996167392272	18.5224030526842	18.6312333489873	18.5095659897643	18.2670348899015
PC 32:5	C40H70NO8P	724.48923	0.621535927868643	-0.137424937371375	SLAD_vs_SLAD-2PE	NA	16.9116512900082	NA	NA	18.0785566312744	17.910829928767	17.8668402988659	17.8431544652508	NA	16.7905521521253	17.307600302634	NA	17.6117909837674	17.8688305479392	17.3693840221335	17.6146055962409
PC 32:5	C40H70NO8P	724.48923	0.000307617988528902	-1.01319404103128	SLAD_vs_SHAD	NA	16.9116512900082	NA	NA	18.0785566312744	17.910829928767	17.8668402988659	17.8431544652508	NA	16.7905521521253	17.307600302634	NA	17.6117909837674	17.8688305479392	17.3693840221335	17.6146055962409
PC 32:5	C40H70NO8P	724.48923	0.00444493817955389	-0.567076560140652	SLAD-2PE_vs_SHAD-2PE	NA	16.9116512900082	NA	NA	18.0785566312744	17.910829928767	17.8668402988659	17.8431544652508	NA	16.7905521521253	17.307600302634	NA	17.6117909837674	17.8688305479392	17.3693840221335	17.6146055962409
PC 32:5	C40H70NO8P	724.48923	0.000144987431872784	-0.875769103659902	SLAD-2PE_vs_SHAD	NA	16.9116512900082	NA	NA	18.0785566312744	17.910829928767	17.8668402988659	17.8431544652508	NA	16.7905521521253	17.307600302634	NA	17.6117909837674	17.8688305479392	17.3693840221335	17.6146055962409
PC 32:5	C40H70NO8P	724.48923	0.0848288038246171	0.30869254351925	SHAD_vs_SHAD-2PE	NA	16.9116512900082	NA	NA	18.0785566312744	17.910829928767	17.8668402988659	17.8431544652508	NA	16.7905521521253	17.307600302634	NA	17.6117909837674	17.8688305479392	17.3693840221335	17.6146055962409
LPC 18:3	C26H48NO7P	518.32161	0.867201182565179	0.0533318026177234	SLAD_vs_SLAD-2PE	NA	16.5138532205841	NA	NA	18.2869198300115	17.7819416306287	18.1665490572654	18.1658742137632	NA	NA	16.4605214179664	NA	18.3406879787475	17.9881762019184	18.0269875529649	17.913089318852
LPC 18:3	C26H48NO7P	518.32161	5.56876917361423e-06	-1.58646796233312	SLAD_vs_SHAD	NA	16.5138532205841	NA	NA	18.2869198300115	17.7819416306287	18.1665490572654	18.1658742137632	NA	NA	16.4605214179664	NA	18.3406879787475	17.9881762019184	18.0269875529649	17.913089318852
LPC 18:3	C26H48NO7P	518.32161	6.66815563990055e-06	-1.60671384515433	SLAD-2PE_vs_SHAD-2PE	NA	16.5138532205841	NA	NA	18.2869198300115	17.7819416306287	18.1665490572654	18.1658742137632	NA	NA	16.4605214179664	NA	18.3406879787475	17.9881762019184	18.0269875529649	17.913089318852
LPC 18:3	C26H48NO7P	518.32161	4.8465028721855e-06	-1.63979976495084	SLAD-2PE_vs_SHAD	NA	16.5138532205841	NA	NA	18.2869198300115	17.7819416306287	18.1665490572654	18.1658742137632	NA	NA	16.4605214179664	NA	18.3406879787475	17.9881762019184	18.0269875529649	17.913089318852
LPC 18:3	C26H48NO7P	518.32161	0.842196348915525	0.0330859197965161	SHAD_vs_SHAD-2PE	NA	16.5138532205841	NA	NA	18.2869198300115	17.7819416306287	18.1665490572654	18.1658742137632	NA	NA	16.4605214179664	NA	18.3406879787475	17.9881762019184	18.0269875529649	17.913089318852
LPE 18:4	C23H40NO7P	474.25943	0.744607690229815	0.0389425118877824	SLAD_vs_SLAD-2PE	17.1309711884412	17.2733561645021	17.1320082810753	17.2304014892669	17.0921055726224	17.015406431488	17.4749316866696	17.095416521313	17.2034281828785	17.0467746029985	17.2371565161111	17.1236077737463	16.7054392167717	16.6784829448464	16.5014609732974	16.6715118010056
LPE 18:4	C23H40NO7P	474.25943	0.836930916831252	0.0222192277981357	SLAD_vs_SHAD	17.1309711884412	17.2733561645021	17.1320082810753	17.2304014892669	17.0921055726224	17.015406431488	17.4749316866696	17.095416521313	17.2034281828785	17.0467746029985	17.2371565161111	17.1236077737463	16.7054392167717	16.6784829448464	16.5014609732974	16.6715118010056
LPE 18:4	C23H40NO7P	474.25943	9.36483547154289e-05	0.513518034953318	SLAD-2PE_vs_SHAD-2PE	17.1309711884412	17.2733561645021	17.1320082810753	17.2304014892669	17.0921055726224	17.015406431488	17.4749316866696	17.095416521313	17.2034281828785	17.0467746029985	17.2371565161111	17.1236077737463	16.7054392167717	16.6784829448464	16.5014609732974	16.6715118010056
LPE 18:4	C23H40NO7P	474.25943	0.866422421615844	-0.0167232840896467	SLAD-2PE_vs_SHAD	17.1309711884412	17.2733561645021	17.1320082810753	17.2304014892669	17.0921055726224	17.015406431488	17.4749316866696	17.095416521313	17.2034281828785	17.0467746029985	17.2371565161111	17.1236077737463	16.7054392167717	16.6784829448464	16.5014609732974	16.6715118010056
LPE 18:4	C23H40NO7P	474.25943	0.000295025436672645	0.530241319042965	SHAD_vs_SHAD-2PE	17.1309711884412	17.2733561645021	17.1320082810753	17.2304014892669	17.0921055726224	17.015406431488	17.4749316866696	17.095416521313	17.2034281828785	17.0467746029985	17.2371565161111	17.1236077737463	16.7054392167717	16.6784829448464	16.5014609732974	16.6715118010056
PS 38:2	C44H82NO10P	816.57222	0.838017642363526	0.129228485791423	SLAD_vs_SLAD-2PE	NA	NA	NA	16.9550080002474	18.0151233921666	17.3401234267065	18.5795199842716	18.3547784592851	NA	NA	16.825779514456	NA	18.1631386259904	17.5719499460574	17.8704816325918	17.8278315016574
PS 38:2	C44H82NO10P	816.57222	0.0191362433294717	-1.11737831536006	SLAD_vs_SHAD	NA	NA	NA	16.9550080002474	18.0151233921666	17.3401234267065	18.5795199842716	18.3547784592851	NA	NA	16.825779514456	NA	18.1631386259904	17.5719499460574	17.8704816325918	17.8278315016574
PS 38:2	C44H82NO10P	816.57222	0.0305872536368893	-1.03257091211829	SLAD-2PE_vs_SHAD-2PE	NA	NA	NA	16.9550080002474	18.0151233921666	17.3401234267065	18.5795199842716	18.3547784592851	NA	NA	16.825779514456	NA	18.1631386259904	17.5719499460574	17.8704816325918	17.8278315016574
PS 38:2	C44H82NO10P	816.57222	0.0144960632111483	-1.24660680115149	SLAD-2PE_vs_SHAD	NA	NA	NA	16.9550080002474	18.0151233921666	17.3401234267065	18.5795199842716	18.3547784592851	NA	NA	16.825779514456	NA	18.1631386259904	17.5719499460574	17.8704816325918	17.8278315016574
PS 38:2	C44H82NO10P	816.57222	0.564990078326319	0.214035889033198	SHAD_vs_SHAD-2PE	NA	NA	NA	16.9550080002474	18.0151233921666	17.3401234267065	18.5795199842716	18.3547784592851	NA	NA	16.825779514456	NA	18.1631386259904	17.5719499460574	17.8704816325918	17.8278315016574
PS 40:2	C46H86NO10P	844.60374	NA	NA	NA	NA	NA	NA	NA	NA	NA	NA	NA	NA	NA	NA	NA	NA	NA	NA	NA
PC 30:4	C38H68NO8P	698.47313	0.47398222827827	-0.176886962593006	SLAD_vs_SLAD-2PE	NA	NA	NA	16.5572305065965	18.9540747605594	18.4844032834772	18.7106909632107	18.537814648737	16.6914630406638	NA	16.7767718977151	NA	18.4470607488812	18.7119975872901	18.4359853383904	18.2881016400547
PC 30:4	C38H68NO8P	698.47313	7.5951581779924e-08	-2.11451540739963	SLAD_vs_SHAD	NA	NA	NA	16.5572305065965	18.9540747605594	18.4844032834772	18.7106909632107	18.537814648737	16.6914630406638	NA	16.7767718977151	NA	18.4470607488812	18.7119975872901	18.4359853383904	18.2881016400547
PC 30:4	C38H68NO8P	698.47313	4.34644088030519e-08	-1.73666885946464	SLAD-2PE_vs_SHAD-2PE	NA	NA	NA	16.5572305065965	18.9540747605594	18.4844032834772	18.7106909632107	18.537814648737	16.6914630406638	NA	16.7767718977151	NA	18.4470607488812	18.7119975872901	18.4359853383904	18.2881016400547
PC 30:4	C38H68NO8P	698.47313	1.13815842575903e-08	-1.93762844480663	SLAD-2PE_vs_SHAD	NA	NA	NA	16.5572305065965	18.9540747605594	18.4844032834772	18.7106909632107	18.537814648737	16.6914630406638	NA	16.7767718977151	NA	18.4470607488812	18.7119975872901	18.4359853383904	18.2881016400547
PC 30:4	C38H68NO8P	698.47313	0.22979810188065	0.200959585341987	SHAD_vs_SHAD-2PE	NA	NA	NA	16.5572305065965	18.9540747605594	18.4844032834772	18.7106909632107	18.537814648737	16.6914630406638	NA	16.7767718977151	NA	18.4470607488812	18.7119975872901	18.4359853383904	18.2881016400547
Cer 34:6;O4	C34H57NO5	560.43096	NA	NA	NA	NA	NA	NA	NA	NA	NA	NA	NA	NA	NA	NA	NA	NA	NA	NA	NA
HexCer 32:3;O2	C38H69NO8	668.51207	NA	NA	NA	NA	NA	NA	NA	NA	NA	NA	NA	NA	NA	NA	NA	NA	NA	NA	NA
PI 44:1	C53H101O13P	999.68152	NA	NA	NA	NA	NA	NA	NA	NA	NA	NA	NA	NA	NA	NA	NA	NA	NA	NA	NA
PC 34:0	C42H84NO8P	762.60375	NA	NA	NA	NA	NA	NA	NA	NA	NA	NA	NA	NA	NA	NA	NA	NA	NA	NA	NA
PE 36:4	C41H74NO8P	740.52082	NA	NA	NA	NA	NA	NA	NA	NA	NA	NA	NA	NA	NA	NA	NA	NA	NA	NA	NA
PI-Cer 42:6;O3	C48H84NO12P	898.58465	NA	NA	NA	NA	NA	NA	NA	NA	NA	NA	NA	NA	NA	NA	NA	NA	NA	NA	NA
PC 38:4	C46H84NO8P	810.59908	NA	NA	NA	NA	NA	NA	NA	NA	NA	NA	NA	NA	NA	NA	NA	NA	NA	NA	NA
Cer 36:4;O4	C36H65NO5	592.49242	NA	NA	NA	NA	NA	NA	NA	NA	NA	NA	NA	NA	NA	NA	NA	NA	NA	NA	NA
Cer 42:4;O3	C42H77NO4	660.59035	NA	NA	NA	NA	NA	NA	NA	NA	NA	NA	NA	NA	NA	NA	NA	NA	NA	NA	NA
PS 38:4	C44H78NO10P	812.54218	NA	NA	NA	NA	NA	NA	NA	NA	NA	NA	NA	NA	NA	NA	NA	NA	NA	NA	NA
PS 40:4	C46H82NO10P	840.57237	0.00150162030650073	1.07065204015068	SLAD_vs_SLAD-2PE	18.0569721978539	NA	NA	NA	17.4735868108999	16.9282003831426	17.0642483825193	17.1693953783982	NA	NA	16.9863201577032	NA	17.1614678448766	16.9721850029005	17.2161014679583	16.9590748263729
PS 40:4	C46H82NO10P	840.57237	0.0006178767126785	0.898114459113906	SLAD_vs_SHAD	18.0569721978539	NA	NA	NA	17.4735868108999	16.9282003831426	17.0642483825193	17.1693953783982	NA	NA	16.9863201577032	NA	17.1614678448766	16.9721850029005	17.2161014679583	16.9590748263729
PS 40:4	C46H82NO10P	840.57237	0.657242294622013	-0.0908871278238372	SLAD-2PE_vs_SHAD-2PE	18.0569721978539	NA	NA	NA	17.4735868108999	16.9282003831426	17.0642483825193	17.1693953783982	NA	NA	16.9863201577032	NA	17.1614678448766	16.9721850029005	17.2161014679583	16.9590748263729
PS 40:4	C46H82NO10P	840.57237	0.402236160179091	-0.172537581036778	SLAD-2PE_vs_SHAD	18.0569721978539	NA	NA	NA	17.4735868108999	16.9282003831426	17.0642483825193	17.1693953783982	NA	NA	16.9863201577032	NA	17.1614678448766	16.9721850029005	17.2161014679583	16.9590748263729
PS 40:4	C46H82NO10P	840.57237	0.642998418374439	0.0816504532129407	SHAD_vs_SHAD-2PE	18.0569721978539	NA	NA	NA	17.4735868108999	16.9282003831426	17.0642483825193	17.1693953783982	NA	NA	16.9863201577032	NA	17.1614678448766	16.9721850029005	17.2161014679583	16.9590748263729
Cer 42:5;O4	C42H75NO5	674.5701	NA	NA	NA	NA	NA	NA	NA	NA	NA	NA	NA	NA	NA	NA	NA	NA	NA	NA	NA
Cer 36:5;O3	C36H63NO4	574.48331	NA	NA	NA	NA	NA	NA	NA	NA	NA	NA	NA	NA	NA	NA	NA	NA	NA	NA	NA
PC 34:2	C42H80NO8P	780.55229	1.04690587090835e-05	0.687392714957547	SLAD_vs_SLAD-2PE	21.889800582345	22.2688868634115	22.0064696659053	22.0333509809241	23.9022629911525	23.5223072989272	23.4708491178164	23.5417930244658	21.3230800792999	21.3170596168845	21.4974173562394	21.3113801803319	23.6015251830605	23.7057196402028	23.4369165385775	23.4560221004861
PC 34:2	C42H80NO8P	780.55229	6.89022240381128e-11	-1.55967608494403	SLAD_vs_SHAD	21.889800582345	22.2688868634115	22.0064696659053	22.0333509809241	23.9022629911525	23.5223072989272	23.4708491178164	23.5417930244658	21.3230800792999	21.3170596168845	21.4974173562394	21.3113801803319	23.6015251830605	23.7057196402028	23.4369165385775	23.4560221004861
PC 34:2	C42H80NO8P	780.55229	4.88249510947626e-13	-2.1878115573928	SLAD-2PE_vs_SHAD-2PE	21.889800582345	22.2688868634115	22.0064696659053	22.0333509809241	23.9022629911525	23.5223072989272	23.4708491178164	23.5417930244658	21.3230800792999	21.3170596168845	21.4974173562394	21.3113801803319	23.6015251830605	23.7057196402028	23.4369165385775	23.4560221004861
PC 34:2	C42H80NO8P	780.55229	2.01293218381829e-13	-2.24706879990157	SLAD-2PE_vs_SHAD	21.889800582345	22.2688868634115	22.0064696659053	22.0333509809241	23.9022629911525	23.5223072989272	23.4708491178164	23.5417930244658	21.3230800792999	21.3170596168845	21.4974173562394	21.3113801803319	23.6015251830605	23.7057196402028	23.4369165385775	23.4560221004861
PC 34:2	C42H80NO8P	780.55229	0.695577900049792	0.059257242508771	SHAD_vs_SHAD-2PE	21.889800582345	22.2688868634115	22.0064696659053	22.0333509809241	23.9022629911525	23.5223072989272	23.4708491178164	23.5417930244658	21.3230800792999	21.3170596168845	21.4974173562394	21.3113801803319	23.6015251830605	23.7057196402028	23.4369165385775	23.4560221004861
PC 36:2	C44H84NO8P	808.5835	6.26779752851087e-08	0.939388144398052	SLAD_vs_SLAD-2PE	19.0407624793601	19.2388093548385	19.0679328784205	19.1903994704415	20.4008009698197	20.0597391339361	19.9972261891876	20.2677972503016	18.1801065191474	18.3431045863697	18.1996748507539	18.0574656491974	19.954160293919	19.9064626028922	19.8105602951243	19.8441068887858
PC 36:2	C44H84NO8P	808.5835	5.36793143685443e-09	-1.04691484004607	SLAD_vs_SHAD	19.0407624793601	19.2388093548385	19.0679328784205	19.1903994704415	20.4008009698197	20.0597391339361	19.9972261891876	20.2677972503016	18.1801065191474	18.3431045863697	18.1996748507539	18.0574656491974	19.954160293919	19.9064626028922	19.8105602951243	19.8441068887858
PC 36:2	C44H84NO8P	808.5835	4.15444716462871e-12	-1.68373461881319	SLAD-2PE_vs_SHAD-2PE	19.0407624793601	19.2388093548385	19.0679328784205	19.1903994704415	20.4008009698197	20.0597391339361	19.9972261891876	20.2677972503016	18.1801065191474	18.3431045863697	18.1996748507539	18.0574656491974	19.954160293919	19.9064626028922	19.8105602951243	19.8441068887858
PC 36:2	C44H84NO8P	808.5835	2.48984759048663e-13	-1.98630298444412	SLAD-2PE_vs_SHAD	19.0407624793601	19.2388093548385	19.0679328784205	19.1903994704415	20.4008009698197	20.0597391339361	19.9972261891876	20.2677972503016	18.1801065191474	18.3431045863697	18.1996748507539	18.0574656491974	19.954160293919	19.9064626028922	19.8105602951243	19.8441068887858
PC 36:2	C44H84NO8P	808.5835	0.0207336309892483	0.302568365630933	SHAD_vs_SHAD-2PE	19.0407624793601	19.2388093548385	19.0679328784205	19.1903994704415	20.4008009698197	20.0597391339361	19.9972261891876	20.2677972503016	18.1801065191474	18.3431045863697	18.1996748507539	18.0574656491974	19.954160293919	19.9064626028922	19.8105602951243	19.8441068887858
SM 42:0;O2	C47H97N2O6P	817.71389	NA	NA	NA	NA	NA	NA	NA	NA	NA	NA	NA	NA	NA	NA	NA	NA	NA	NA	NA
SM 42:2;O2	C47H93N2O6P	813.68239	NA	NA	NA	NA	NA	NA	NA	NA	NA	NA	NA	NA	NA	NA	NA	NA	NA	NA	NA
PC 36:2	C44H84NO8P	786.60112	0.0472765056764279	0.465789865411988	SLAD_vs_SLAD-2PE	17.4407756229894	17.5537928092055	17.1635372748101	17.4897562592073	17.9417194261632	17.950337373788	18.2744860571041	18.1342586024288	NA	16.9461756261411	NA	NA	17.6823245980102	17.3184157573779	17.875582215598	17.5214063806934
PC 36:2	C44H84NO8P	786.60112	0.000124457622332372	-0.663234873317958	SLAD_vs_SHAD	17.4407756229894	17.5537928092055	17.1635372748101	17.4897562592073	17.9417194261632	17.950337373788	18.2744860571041	18.1342586024288	NA	16.9461756261411	NA	NA	17.6823245980102	17.3184157573779	17.875582215598	17.5214063806934
PC 36:2	C44H84NO8P	786.60112	0.00678530277759071	-0.653256611778822	SLAD-2PE_vs_SHAD-2PE	17.4407756229894	17.5537928092055	17.1635372748101	17.4897562592073	17.9417194261632	17.950337373788	18.2744860571041	18.1342586024288	NA	16.9461756261411	NA	NA	17.6823245980102	17.3184157573779	17.875582215598	17.5214063806934
PC 36:2	C44H84NO8P	786.60112	7.302850519356e-05	-1.12902473872995	SLAD-2PE_vs_SHAD	17.4407756229894	17.5537928092055	17.1635372748101	17.4897562592073	17.9417194261632	17.950337373788	18.2744860571041	18.1342586024288	NA	16.9461756261411	NA	NA	17.6823245980102	17.3184157573779	17.875582215598	17.5214063806934
PC 36:2	C44H84NO8P	786.60112	0.00812846606341537	0.475768126951124	SHAD_vs_SHAD-2PE	17.4407756229894	17.5537928092055	17.1635372748101	17.4897562592073	17.9417194261632	17.950337373788	18.2744860571041	18.1342586024288	NA	16.9461756261411	NA	NA	17.6823245980102	17.3184157573779	17.875582215598	17.5214063806934
PC 30:1	C38H74NO8P	704.5223	NA	NA	NA	NA	NA	NA	NA	NA	NA	NA	NA	NA	NA	NA	NA	NA	NA	NA	NA
LPE 18:1	C23H46NO7P	478.29349	1.32292388898583e-07	0.792434345085301	SLAD_vs_SLAD-2PE	21.2817129845289	21.0527887485176	21.1003549343886	21.1451561933426	19.9593207739927	20.1820695400221	20.2519451398411	20.3270204117582	20.3818266141946	20.3396932897764	20.3532274115649	20.3355281649004	19.8472509316868	19.891207867682	19.826058240903	19.7612785139708
LPE 18:1	C23H46NO7P	478.29349	3.62251580694859e-09	0.964914248790897	SLAD_vs_SHAD	21.2817129845289	21.0527887485176	21.1003549343886	21.1451561933426	19.9593207739927	20.1820695400221	20.2519451398411	20.3270204117582	20.3818266141946	20.3396932897764	20.3532274115649	20.3355281649004	19.8472509316868	19.891207867682	19.826058240903	19.7612785139708
LPE 18:1	C23H46NO7P	478.29349	1.97158169133268e-05	0.521119981548452	SLAD-2PE_vs_SHAD-2PE	21.2817129845289	21.0527887485176	21.1003549343886	21.1451561933426	19.9593207739927	20.1820695400221	20.2519451398411	20.3270204117582	20.3818266141946	20.3396932897764	20.3532274115649	20.3355281649004	19.8472509316868	19.891207867682	19.826058240903	19.7612785139708
LPE 18:1	C23H46NO7P	478.29349	0.0825183841960856	0.172479903705597	SLAD-2PE_vs_SHAD	21.2817129845289	21.0527887485176	21.1003549343886	21.1451561933426	19.9593207739927	20.1820695400221	20.2519451398411	20.3270204117582	20.3818266141946	20.3396932897764	20.3532274115649	20.3355281649004	19.8472509316868	19.891207867682	19.826058240903	19.7612785139708
LPE 18:1	C23H46NO7P	478.29349	0.00440000768079596	0.348640077842855	SHAD_vs_SHAD-2PE	21.2817129845289	21.0527887485176	21.1003549343886	21.1451561933426	19.9593207739927	20.1820695400221	20.2519451398411	20.3270204117582	20.3818266141946	20.3396932897764	20.3532274115649	20.3355281649004	19.8472509316868	19.891207867682	19.826058240903	19.7612785139708
TG 54:4	C57H102O6	905.7481	NA	NA	NA	NA	NA	NA	NA	NA	NA	NA	NA	NA	NA	NA	NA	NA	NA	NA	NA
PE 36:1	C41H80NO8P	768.55193	NA	NA	NA	NA	NA	NA	NA	NA	NA	NA	NA	NA	NA	NA	NA	NA	NA	NA	NA
PI 34:1	C43H81O13P	835.53275	1.7693941899679e-09	1.07456809814567	SLAD_vs_SLAD-2PE	22.637786030019	22.5610600551525	22.585253895072	22.6414011538473	21.6201198364616	21.7545610498545	21.6139351160954	21.7383203077139	21.5490589950732	21.5419305047945	21.4354065431637	21.6008326984767	21.1526557034465	21.0771296314125	21.0657972477184	21.2534785297792
PI 34:1	C43H81O13P	835.53275	1.31948835347114e-09	0.92464120599135	SLAD_vs_SHAD	22.637786030019	22.5610600551525	22.585253895072	22.6414011538473	21.6201198364616	21.7545610498545	21.6139351160954	21.7383203077139	21.5490589950732	21.5419305047945	21.4354065431637	21.6008326984767	21.1526557034465	21.0771296314125	21.0657972477184	21.2534785297792
PI 34:1	C43H81O13P	835.53275	0.000132126466438585	0.39454190728787	SLAD-2PE_vs_SHAD-2PE	22.637786030019	22.5610600551525	22.585253895072	22.6414011538473	21.6201198364616	21.7545610498545	21.6139351160954	21.7383203077139	21.5490589950732	21.5419305047945	21.4354065431637	21.6008326984767	21.1526557034465	21.0771296314125	21.0657972477184	21.2534785297792
PI 34:1	C43H81O13P	835.53275	0.0891190169453045	-0.149926892154323	SLAD-2PE_vs_SHAD	22.637786030019	22.5610600551525	22.585253895072	22.6414011538473	21.6201198364616	21.7545610498545	21.6139351160954	21.7383203077139	21.5490589950732	21.5419305047945	21.4354065431637	21.6008326984767	21.1526557034465	21.0771296314125	21.0657972477184	21.2534785297792
PI 34:1	C43H81O13P	835.53275	2.5661247182291e-05	0.544468799442193	SHAD_vs_SHAD-2PE	22.637786030019	22.5610600551525	22.585253895072	22.6414011538473	21.6201198364616	21.7545610498545	21.6139351160954	21.7383203077139	21.5490589950732	21.5419305047945	21.4354065431637	21.6008326984767	21.1526557034465	21.0771296314125	21.0657972477184	21.2534785297792
PS O-36:1	C42H82NO9P	774.56416	1.17988314311413e-08	1.14356570443181	SLAD_vs_SLAD-2PE	21.8528313592195	21.9463359134196	22.1636188992595	22.1035399581449	21.0019407203057	21.0088394156836	20.8256039626627	20.9568828501617	20.8977906381051	20.9800528687989	20.5830174292179	21.0312023761944	20.6801401159525	20.7530893293458	20.7415547336874	20.7145528904971
PS O-36:1	C42H82NO9P	774.56416	5.6501797142413e-09	1.06826479530745	SLAD_vs_SHAD	21.8528313592195	21.9463359134196	22.1636188992595	22.1035399581449	21.0019407203057	21.0088394156836	20.8256039626627	20.9568828501617	20.8977906381051	20.9800528687989	20.5830174292179	21.0312023761944	20.6801401159525	20.7530893293458	20.7415547336874	20.7145528904971
PS O-36:1	C42H82NO9P	774.56416	0.165277641286681	0.150681560708367	SLAD-2PE_vs_SHAD-2PE	21.8528313592195	21.9463359134196	22.1636188992595	22.1035399581449	21.0019407203057	21.0088394156836	20.8256039626627	20.9568828501617	20.8977906381051	20.9800528687989	20.5830174292179	21.0312023761944	20.6801401159525	20.7530893293458	20.7415547336874	20.7145528904971
PS O-36:1	C42H82NO9P	774.56416	0.469053402080998	-0.0753009091243584	SLAD-2PE_vs_SHAD	21.8528313592195	21.9463359134196	22.1636188992595	22.1035399581449	21.0019407203057	21.0088394156836	20.8256039626627	20.9568828501617	20.8977906381051	20.9800528687989	20.5830174292179	21.0312023761944	20.6801401159525	20.7530893293458	20.7415547336874	20.7145528904971
PS O-36:1	C42H82NO9P	774.56416	0.0848288038246171	0.225982469832726	SHAD_vs_SHAD-2PE	21.8528313592195	21.9463359134196	22.1636188992595	22.1035399581449	21.0019407203057	21.0088394156836	20.8256039626627	20.9568828501617	20.8977906381051	20.9800528687989	20.5830174292179	21.0312023761944	20.6801401159525	20.7530893293458	20.7415547336874	20.7145528904971
SQDG 42:8	C51H82O12S	917.54499	1.42025302789174e-06	1.12776954950593	SLAD_vs_SLAD-2PE	18.9570590300756	19.4403368316504	19.5854252760299	19.540410181992	20.4007305936545	20.5607432078954	20.2724646053383	20.2702829737775	18.2967641738016	18.1400230417134	17.8979497985958	18.6774161076134	20.0931971308727	20.2855506150242	20.3544339713786	20.2655464577467
SQDG 42:8	C51H82O12S	917.54499	4.14982355586404e-06	-0.995247515229423	SLAD_vs_SHAD	18.9570590300756	19.4403368316504	19.5854252760299	19.540410181992	20.4007305936545	20.5607432078954	20.2724646053383	20.2702829737775	18.2967641738016	18.1400230417134	17.8979497985958	18.6774161076134	20.0931971308727	20.2855506150242	20.3544339713786	20.2655464577467
SQDG 42:8	C51H82O12S	917.54499	1.97825777948103e-10	-1.9966437633245	SLAD-2PE_vs_SHAD-2PE	18.9570590300756	19.4403368316504	19.5854252760299	19.540410181992	20.4007305936545	20.5607432078954	20.2724646053383	20.2702829737775	18.2967641738016	18.1400230417134	17.8979497985958	18.6774161076134	20.0931971308727	20.2855506150242	20.3544339713786	20.2655464577467
SQDG 42:8	C51H82O12S	917.54499	7.97255173983222e-11	-2.12301706473536	SLAD-2PE_vs_SHAD	18.9570590300756	19.4403368316504	19.5854252760299	19.540410181992	20.4007305936545	20.5607432078954	20.2724646053383	20.2702829737775	18.2967641738016	18.1400230417134	17.8979497985958	18.6774161076134	20.0931971308727	20.2855506150242	20.3544339713786	20.2655464577467
SQDG 42:8	C51H82O12S	917.54499	0.564990078326319	0.126373301410858	SHAD_vs_SHAD-2PE	18.9570590300756	19.4403368316504	19.5854252760299	19.540410181992	20.4007305936545	20.5607432078954	20.2724646053383	20.2702829737775	18.2967641738016	18.1400230417134	17.8979497985958	18.6774161076134	20.0931971308727	20.2855506150242	20.3544339713786	20.2655464577467
PS O-34:1	C40H78NO9P	746.53297	4.34905354474193e-08	1.00000546557378	SLAD_vs_SLAD-2PE	21.3357380722902	21.3502053144931	21.5252124751087	21.3826559337238	19.6954958908726	19.7706538480722	19.3737051308496	19.522605263633	20.3922585558376	20.5230476324131	20.1686154360137	20.5098683090563	19.4125175297093	19.4251292590651	19.3195616852585	19.3145218594442
PS O-34:1	C40H78NO9P	746.53297	4.21182615625384e-12	1.8078379155471	SLAD_vs_SHAD	21.3357380722902	21.3502053144931	21.5252124751087	21.3826559337238	19.6954958908726	19.7706538480722	19.3737051308496	19.522605263633	20.3922585558376	20.5230476324131	20.1686154360137	20.5098683090563	19.4125175297093	19.4251292590651	19.3195616852585	19.3145218594442
PS O-34:1	C40H78NO9P	746.53297	1.27465752772413e-08	1.03051489996089	SLAD-2PE_vs_SHAD-2PE	21.3357380722902	21.3502053144931	21.5252124751087	21.3826559337238	19.6954958908726	19.7706538480722	19.3737051308496	19.522605263633	20.3922585558376	20.5230476324131	20.1686154360137	20.5098683090563	19.4125175297093	19.4251292590651	19.3195616852585	19.3145218594442
PS O-34:1	C40H78NO9P	746.53297	4.49687396911336e-07	0.807832449973322	SLAD-2PE_vs_SHAD	21.3357380722902	21.3502053144931	21.5252124751087	21.3826559337238	19.6954958908726	19.7706538480722	19.3737051308496	19.522605263633	20.3922585558376	20.5230476324131	20.1686154360137	20.5098683090563	19.4125175297093	19.4251292590651	19.3195616852585	19.3145218594442
PS O-34:1	C40H78NO9P	746.53297	0.0882101426261985	0.222682449987566	SHAD_vs_SHAD-2PE	21.3357380722902	21.3502053144931	21.5252124751087	21.3826559337238	19.6954958908726	19.7706538480722	19.3737051308496	19.522605263633	20.3922585558376	20.5230476324131	20.1686154360137	20.5098683090563	19.4125175297093	19.4251292590651	19.3195616852585	19.3145218594442
PS O-38:1	C44H86NO9P	802.59537	1.17988314311413e-08	1.16089075724271	SLAD_vs_SLAD-2PE	20.2515014390977	20.4141375084363	20.6870722805977	20.6417926510396	20.3269789437752	20.3771946792159	20.1941105293424	20.3358383643561	19.3451147033317	19.405072640322	19.1133760896402	19.4873774169066	19.9678099983081	19.9809386276018	20.0856785087392	20.1075519336101
PS O-38:1	C44H86NO9P	802.59537	0.0940228976306192	0.190095340620424	SLAD_vs_SHAD	20.2515014390977	20.4141375084363	20.6870722805977	20.6417926510396	20.3269789437752	20.3771946792159	20.1941105293424	20.3358383643561	19.3451147033317	19.405072640322	19.1133760896402	19.4873774169066	19.9678099983081	19.9809386276018	20.0856785087392	20.1075519336101
PS O-38:1	C44H86NO9P	802.59537	5.31941766309402e-06	-0.697759554514704	SLAD-2PE_vs_SHAD-2PE	20.2515014390977	20.4141375084363	20.6870722805977	20.6417926510396	20.3269789437752	20.3771946792159	20.1941105293424	20.3358383643561	19.3451147033317	19.405072640322	19.1133760896402	19.4873774169066	19.9678099983081	19.9809386276018	20.0856785087392	20.1075519336101
PS O-38:1	C44H86NO9P	802.59537	4.86566660559717e-08	-0.970795416622288	SLAD-2PE_vs_SHAD	20.2515014390977	20.4141375084363	20.6870722805977	20.6417926510396	20.3269789437752	20.3771946792159	20.1941105293424	20.3358383643561	19.3451147033317	19.405072640322	19.1133760896402	19.4873774169066	19.9678099983081	19.9809386276018	20.0856785087392	20.1075519336101
PS O-38:1	C44H86NO9P	802.59537	0.050880229997573	0.273035862107584	SHAD_vs_SHAD-2PE	20.2515014390977	20.4141375084363	20.6870722805977	20.6417926510396	20.3269789437752	20.3771946792159	20.1941105293424	20.3358383643561	19.3451147033317	19.405072640322	19.1133760896402	19.4873774169066	19.9678099983081	19.9809386276018	20.0856785087392	20.1075519336101
PE 34:2	C39H74NO8P	714.50683	2.76213561385112e-08	0.94356607173555	SLAD_vs_SLAD-2PE	19.2453687566147	19.1804992569666	19.0254796632903	19.1199027957258	19.8222294531899	20.0011453206859	19.9915761807418	19.9911871159057	18.2641618226488	18.036059047304	18.0810253304687	18.4157399852338	19.7334978112557	19.7433654762317	19.7056295954925	19.6618090982754
PE 34:2	C39H74NO8P	714.50683	9.20488160269642e-08	-0.808721899481451	SLAD_vs_SHAD	19.2453687566147	19.1804992569666	19.0254796632903	19.1199027957258	19.8222294531899	20.0011453206859	19.9915761807418	19.9911871159057	18.2641618226488	18.036059047304	18.0810253304687	18.4157399852338	19.7334978112557	19.7433654762317	19.7056295954925	19.6618090982754
PE 34:2	C39H74NO8P	714.50683	8.40728288052017e-12	-1.5118289489	SLAD-2PE_vs_SHAD-2PE	19.2453687566147	19.1804992569666	19.0254796632903	19.1199027957258	19.8222294531899	20.0011453206859	19.9915761807418	19.9911871159057	18.2641618226488	18.036059047304	18.0810253304687	18.4157399852338	19.7334978112557	19.7433654762317	19.7056295954925	19.6618090982754
PE 34:2	C39H74NO8P	714.50683	6.89631129334405e-13	-1.752287971217	SLAD-2PE_vs_SHAD	19.2453687566147	19.1804992569666	19.0254796632903	19.1199027957258	19.8222294531899	20.0011453206859	19.9915761807418	19.9911871159057	18.2641618226488	18.036059047304	18.0810253304687	18.4157399852338	19.7334978112557	19.7433654762317	19.7056295954925	19.6618090982754
PE 34:2	C39H74NO8P	714.50683	0.050880229997573	0.240459022317005	SHAD_vs_SHAD-2PE	19.2453687566147	19.1804992569666	19.0254796632903	19.1199027957258	19.8222294531899	20.0011453206859	19.9915761807418	19.9911871159057	18.2641618226488	18.036059047304	18.0810253304687	18.4157399852338	19.7334978112557	19.7433654762317	19.7056295954925	19.6618090982754
PE 32:2	C37H70NO8P	686.47558	5.63314748937756e-06	0.569901391943446	SLAD_vs_SLAD-2PE	18.1280118493255	18.0697157137727	18.2690340029102	18.1619705850995	19.2135890634843	19.4392359957519	19.5316423877805	19.3735911514111	17.5728568879739	17.5100844741537	17.6938462234655	17.572338997741	19.1595630113908	19.2256380740314	19.2189739161415	19.1600038749918
PE 32:2	C37H70NO8P	686.47558	6.33917013554302e-11	-1.23233161182997	SLAD_vs_SHAD	18.1280118493255	18.0697157137727	18.2690340029102	18.1619705850995	19.2135890634843	19.4392359957519	19.5316423877805	19.3735911514111	17.5728568879739	17.5100844741537	17.6938462234655	17.572338997741	19.1595630113908	19.2256380740314	19.2189739161415	19.1600038749918
PE 32:2	C37H70NO8P	686.47558	1.22682122533006e-12	-1.60376307330535	SLAD-2PE_vs_SHAD-2PE	18.1280118493255	18.0697157137727	18.2690340029102	18.1619705850995	19.2135890634843	19.4392359957519	19.5316423877805	19.3735911514111	17.5728568879739	17.5100844741537	17.6938462234655	17.572338997741	19.1595630113908	19.2256380740314	19.2189739161415	19.1600038749918
PE 32:2	C37H70NO8P	686.47558	1.51023229948378e-13	-1.80223300377342	SLAD-2PE_vs_SHAD	18.1280118493255	18.0697157137727	18.2690340029102	18.1619705850995	19.2135890634843	19.4392359957519	19.5316423877805	19.3735911514111	17.5728568879739	17.5100844741537	17.6938462234655	17.572338997741	19.1595630113908	19.2256380740314	19.2189739161415	19.1600038749918
PE 32:2	C37H70NO8P	686.47558	0.0814332198814171	0.198469930468065	SHAD_vs_SHAD-2PE	18.1280118493255	18.0697157137727	18.2690340029102	18.1619705850995	19.2135890634843	19.4392359957519	19.5316423877805	19.3735911514111	17.5728568879739	17.5100844741537	17.6938462234655	17.572338997741	19.1595630113908	19.2256380740314	19.2189739161415	19.1600038749918
LPE 16:1	C21H42NO7P	450.26223	5.63314748937756e-06	0.643599242555531	SLAD_vs_SLAD-2PE	19.3321472927553	19.2606643849121	19.2601779448991	19.2650324641217	19.275705901251	19.6335315224292	19.7039601234926	19.5143524499712	18.6546584367568	18.7267815395078	18.6545342697293	18.5076508704722	18.9666939865377	19.1697099955186	19.1896258679151	19.0167259520113
LPE 16:1	C21H42NO7P	450.26223	0.0187750959600406	-0.252381977613943	SLAD_vs_SHAD	19.3321472927553	19.2606643849121	19.2601779448991	19.2650324641217	19.275705901251	19.6335315224292	19.7039601234926	19.5143524499712	18.6546584367568	18.7267815395078	18.6545342697293	18.5076508704722	18.9666939865377	19.1697099955186	19.1896258679151	19.0167259520113
LPE 16:1	C21H42NO7P	450.26223	0.000269907251492743	-0.449782671379168	SLAD-2PE_vs_SHAD-2PE	19.3321472927553	19.2606643849121	19.2601779448991	19.2650324641217	19.275705901251	19.6335315224292	19.7039601234926	19.5143524499712	18.6546584367568	18.7267815395078	18.6545342697293	18.5076508704722	18.9666939865377	19.1697099955186	19.1896258679151	19.0167259520113
LPE 16:1	C21H42NO7P	450.26223	4.65491849409633e-08	-0.895981220169475	SLAD-2PE_vs_SHAD	19.3321472927553	19.2606643849121	19.2601779448991	19.2650324641217	19.275705901251	19.6335315224292	19.7039601234926	19.5143524499712	18.6546584367568	18.7267815395078	18.6545342697293	18.5076508704722	18.9666939865377	19.1697099955186	19.1896258679151	19.0167259520113
LPE 16:1	C21H42NO7P	450.26223	0.00128460154276086	0.446198548790306	SHAD_vs_SHAD-2PE	19.3321472927553	19.2606643849121	19.2601779448991	19.2650324641217	19.275705901251	19.6335315224292	19.7039601234926	19.5143524499712	18.6546584367568	18.7267815395078	18.6545342697293	18.5076508704722	18.9666939865377	19.1697099955186	19.1896258679151	19.0167259520113
PS 34:2	C40H74NO10P	758.49648	7.88897043467047e-06	0.661236344296679	SLAD_vs_SLAD-2PE	19.6300436644663	19.4107916160007	19.5284641522398	19.5123541725547	18.43173057582	18.6559742104471	18.8824089968396	18.6900386363762	18.8540135353518	18.8061821141683	18.9811177361752	18.7953948423796	18.3538752905874	18.5800504996413	18.521562675609	18.7109664133792
PS 34:2	C40H74NO10P	758.49648	1.74630273173082e-07	0.855375296444659	SLAD_vs_SHAD	19.6300436644663	19.4107916160007	19.5284641522398	19.5123541725547	18.43173057582	18.6559742104471	18.8824089968396	18.6900386363762	18.8540135353518	18.8061821141683	18.9811177361752	18.7953948423796	18.3538752905874	18.5800504996413	18.521562675609	18.7109664133792
PS 34:2	C40H74NO10P	758.49648	0.00737185938500467	0.317563337214505	SLAD-2PE_vs_SHAD-2PE	19.6300436644663	19.4107916160007	19.5284641522398	19.5123541725547	18.43173057582	18.6559742104471	18.8824089968396	18.6900386363762	18.8540135353518	18.8061821141683	18.9811177361752	18.7953948423796	18.3538752905874	18.5800504996413	18.521562675609	18.7109664133792
PS 34:2	C40H74NO10P	758.49648	0.0891190169453045	0.194138952147981	SLAD-2PE_vs_SHAD	19.6300436644663	19.4107916160007	19.5284641522398	19.5123541725547	18.43173057582	18.6559742104471	18.8824089968396	18.6900386363762	18.8540135353518	18.8061821141683	18.9811177361752	18.7953948423796	18.3538752905874	18.5800504996413	18.521562675609	18.7109664133792
PS 34:2	C40H74NO10P	758.49648	0.361741738258852	0.123424385066524	SHAD_vs_SHAD-2PE	19.6300436644663	19.4107916160007	19.5284641522398	19.5123541725547	18.43173057582	18.6559742104471	18.8824089968396	18.6900386363762	18.8540135353518	18.8061821141683	18.9811177361752	18.7953948423796	18.3538752905874	18.5800504996413	18.521562675609	18.7109664133792
PS 34:1	C40H76NO10P	760.5121	1.17988314311413e-08	1.00007405819819	SLAD_vs_SLAD-2PE	19.754240986369	19.5546383369384	19.7041643999801	19.6053942705255	18.0002941806219	18.3454208197448	18.2352020179173	18.2341043014838	18.6707022941676	18.6697316552033	18.6085907757551	18.6691170358942	18.2087213204924	18.2693870854422	18.1363811507009	17.982722199276
PS 34:1	C40H76NO10P	760.5121	1.80427413310156e-11	1.45085416851128	SLAD_vs_SHAD	19.754240986369	19.5546383369384	19.7041643999801	19.6053942705255	18.0002941806219	18.3454208197448	18.2352020179173	18.2341043014838	18.6707022941676	18.6697316552033	18.6085907757551	18.6691170358942	18.2087213204924	18.2693870854422	18.1363811507009	17.982722199276
PS 34:1	C40H76NO10P	760.5121	4.43791850432092e-05	0.505232501277185	SLAD-2PE_vs_SHAD-2PE	19.754240986369	19.5546383369384	19.7041643999801	19.6053942705255	18.0002941806219	18.3454208197448	18.2352020179173	18.2341043014838	18.6707022941676	18.6697316552033	18.6085907757551	18.6691170358942	18.2087213204924	18.2693870854422	18.1363811507009	17.982722199276
PS 34:1	C40H76NO10P	760.5121	0.000146838734844224	0.45078011031309	SLAD-2PE_vs_SHAD	19.754240986369	19.5546383369384	19.7041643999801	19.6053942705255	18.0002941806219	18.3454208197448	18.2352020179173	18.2341043014838	18.6707022941676	18.6697316552033	18.6085907757551	18.6691170358942	18.2087213204924	18.2693870854422	18.1363811507009	17.982722199276
PS 34:1	C40H76NO10P	760.5121	0.675580143422245	0.0544523909640944	SHAD_vs_SHAD-2PE	19.754240986369	19.5546383369384	19.7041643999801	19.6053942705255	18.0002941806219	18.3454208197448	18.2352020179173	18.2341043014838	18.6707022941676	18.6697316552033	18.6085907757551	18.6691170358942	18.2087213204924	18.2693870854422	18.1363811507009	17.982722199276
PS O-34:0	C40H80NO9P	748.54858	0.178145847159377	0.179549408506688	SLAD_vs_SLAD-2PE	19.7984820148687	19.4512899570729	19.3757237422734	19.3084884199228	18.9143579767695	18.9675710211941	19.0126652514891	19.0177605683009	19.2384457036561	19.2086376326276	19.6618454246573	19.1068577391702	18.8907129768437	18.8196052258776	18.8624977947206	18.7537853915113
PS O-34:0	C40H80NO9P	748.54858	0.000485648710197915	0.505407329096037	SLAD_vs_SHAD	19.7984820148687	19.4512899570729	19.3757237422734	19.3084884199228	18.9143579767695	18.9675710211941	19.0126652514891	19.0177605683009	19.2384457036561	19.2086376326276	19.6618454246573	19.1068577391702	18.8907129768437	18.8196052258776	18.8624977947206	18.7537853915113
PS O-34:0	C40H80NO9P	748.54858	0.00111898769525285	0.47229627778944	SLAD-2PE_vs_SHAD-2PE	19.7984820148687	19.4512899570729	19.3757237422734	19.3084884199228	18.9143579767695	18.9675710211941	19.0126652514891	19.0177605683009	19.2384457036561	19.2086376326276	19.6618454246573	19.1068577391702	18.8907129768437	18.8196052258776	18.8624977947206	18.7537853915113
PS O-34:0	C40H80NO9P	748.54858	0.0172108384780982	0.32585792058935	SLAD-2PE_vs_SHAD	19.7984820148687	19.4512899570729	19.3757237422734	19.3084884199228	18.9143579767695	18.9675710211941	19.0126652514891	19.0177605683009	19.2384457036561	19.2086376326276	19.6618454246573	19.1068577391702	18.8907129768437	18.8196052258776	18.8624977947206	18.7537853915113
PS O-34:0	C40H80NO9P	748.54858	0.353476790592478	0.14643835720009	SHAD_vs_SHAD-2PE	19.7984820148687	19.4512899570729	19.3757237422734	19.3084884199228	18.9143579767695	18.9675710211941	19.0126652514891	19.0177605683009	19.2384457036561	19.2086376326276	19.6618454246573	19.1068577391702	18.8907129768437	18.8196052258776	18.8624977947206	18.7537853915113
LPI 18:1	C27H51O12P	597.30397	5.75684009705198e-07	1.13647108950349	SLAD_vs_SLAD-2PE	20.1378869578719	20.0056691519863	20.3812757433749	20.2597387155064	NA	17.1825887013102	NA	17.0550506829723	19.0662547381855	19.0839782925904	18.7512893050945	19.3371638748551	16.6032106618658	16.469026533061	NA	NA
LPI 18:1	C27H51O12P	597.30397	2.1022923480629e-11	3.07732295004363	SLAD_vs_SHAD	20.1378869578719	20.0056691519863	20.3812757433749	20.2597387155064	NA	17.1825887013102	NA	17.0550506829723	19.0662547381855	19.0839782925904	18.7512893050945	19.3371638748551	16.6032106618658	16.469026533061	NA	NA
LPI 18:1	C27H51O12P	597.30397	1.97825777948103e-10	2.523552955218	SLAD-2PE_vs_SHAD-2PE	20.1378869578719	20.0056691519863	20.3812757433749	20.2597387155064	NA	17.1825887013102	NA	17.0550506829723	19.0662547381855	19.0839782925904	18.7512893050945	19.3371638748551	16.6032106618658	16.469026533061	NA	NA
LPI 18:1	C27H51O12P	597.30397	5.60738604357088e-09	1.94085186054014	SLAD-2PE_vs_SHAD	20.1378869578719	20.0056691519863	20.3812757433749	20.2597387155064	NA	17.1825887013102	NA	17.0550506829723	19.0662547381855	19.0839782925904	18.7512893050945	19.3371638748551	16.6032106618658	16.469026533061	NA	NA
LPI 18:1	C27H51O12P	597.30397	0.0158851474878656	0.582701094677862	SHAD_vs_SHAD-2PE	20.1378869578719	20.0056691519863	20.3812757433749	20.2597387155064	NA	17.1825887013102	NA	17.0550506829723	19.0662547381855	19.0839782925904	18.7512893050945	19.3371638748551	16.6032106618658	16.469026533061	NA	NA
PG 34:1	C40H77O10P	747.51696	0.676463398692539	-0.112512623974045	SLAD_vs_SLAD-2PE	NA	NA	16.8105638296506	16.7092697973988	20.3884672745571	19.9639610211299	20.4446242141579	20.0660739437073	NA	NA	16.8724294374987	NA	20.3792124596181	20.2736046250195	20.5361380373179	20.0771961370177
PG 34:1	C40H77O10P	747.51696	2.88151635764067e-11	-3.45586479986336	SLAD_vs_SHAD	NA	NA	16.8105638296506	16.7092697973988	20.3884672745571	19.9639610211299	20.4446242141579	20.0660739437073	NA	NA	16.8724294374987	NA	20.3792124596181	20.2736046250195	20.5361380373179	20.0771961370177
PG 34:1	C40H77O10P	747.51696	5.03556650738969e-10	-3.44410837724459	SLAD-2PE_vs_SHAD-2PE	NA	NA	16.8105638296506	16.7092697973988	20.3884672745571	19.9639610211299	20.4446242141579	20.0660739437073	NA	NA	16.8724294374987	NA	20.3792124596181	20.2736046250195	20.5361380373179	20.0771961370177
PG 34:1	C40H77O10P	747.51696	7.93316577461659e-10	-3.34335217588931	SLAD-2PE_vs_SHAD	NA	NA	16.8105638296506	16.7092697973988	20.3884672745571	19.9639610211299	20.4446242141579	20.0660739437073	NA	NA	16.8724294374987	NA	20.3792124596181	20.2736046250195	20.5361380373179	20.0771961370177
PG 34:1	C40H77O10P	747.51696	0.591496794364461	-0.100756201355271	SHAD_vs_SHAD-2PE	NA	NA	16.8105638296506	16.7092697973988	20.3884672745571	19.9639610211299	20.4446242141579	20.0660739437073	NA	NA	16.8724294374987	NA	20.3792124596181	20.2736046250195	20.5361380373179	20.0771961370177
LPS 18:1	C24H46NO9P	522.28314	0.00385850215662542	0.714814257369351	SLAD_vs_SLAD-2PE	19.8904553533204	19.0602845859374	19.6614583760687	19.6826877562717	NA	NA	NA	17.0513602751168	18.9383407748917	19.0272110274316	18.4457224453134	19.0243547944841	16.8168165542	16.4707434957888	NA	NA
LPS 18:1	C24H46NO9P	522.28314	3.51099085296563e-06	2.52236124278279	SLAD_vs_SHAD	19.8904553533204	19.0602845859374	19.6614583760687	19.6826877562717	NA	NA	NA	17.0513602751168	18.9383407748917	19.0272110274316	18.4457224453134	19.0243547944841	16.8168165542	16.4707434957888	NA	NA
LPS 18:1	C24H46NO9P	522.28314	1.40768626940767e-06	2.21512723553582	SLAD-2PE_vs_SHAD-2PE	19.8904553533204	19.0602845859374	19.6614583760687	19.6826877562717	NA	NA	NA	17.0513602751168	18.9383407748917	19.0272110274316	18.4457224453134	19.0243547944841	16.8168165542	16.4707434957888	NA	NA
LPS 18:1	C24H46NO9P	522.28314	9.31314290840773e-05	1.80754698541344	SLAD-2PE_vs_SHAD	19.8904553533204	19.0602845859374	19.6614583760687	19.6826877562717	NA	NA	NA	17.0513602751168	18.9383407748917	19.0272110274316	18.4457224453134	19.0243547944841	16.8168165542	16.4707434957888	NA	NA
LPS 18:1	C24H46NO9P	522.28314	0.353476790592478	0.407580250122383	SHAD_vs_SHAD-2PE	19.8904553533204	19.0602845859374	19.6614583760687	19.6826877562717	NA	NA	NA	17.0513602751168	18.9383407748917	19.0272110274316	18.4457224453134	19.0243547944841	16.8168165542	16.4707434957888	NA	NA
LPE 16:0	C21H44NO7P	452.27819	0.895396938010398	-0.0190480913079156	SLAD_vs_SLAD-2PE	NA	16.5865180728759	NA	16.5700770984774	18.7895315292166	18.8928676679754	18.7019145328794	19.061047916994	16.5545314765589	16.453474163437	16.7840313909578	NA	19.006047080306	18.8843783794503	19.0515234402659	18.6727138242754
LPE 16:0	C21H44NO7P	452.27819	7.87415113346694e-11	-2.28304282608969	SLAD_vs_SHAD	NA	16.5865180728759	NA	16.5700770984774	18.7895315292166	18.8928676679754	18.7019145328794	19.061047916994	16.5545314765589	16.453474163437	16.7840313909578	NA	19.006047080306	18.8843783794503	19.0515234402659	18.6727138242754
LPE 16:0	C21H44NO7P	452.27819	1.32537094043293e-11	-2.30632000408984	SLAD-2PE_vs_SHAD-2PE	NA	16.5865180728759	NA	16.5700770984774	18.7895315292166	18.8928676679754	18.7019145328794	19.061047916994	16.5545314765589	16.453474163437	16.7840313909578	NA	19.006047080306	18.8843783794503	19.0515234402659	18.6727138242754
LPE 16:0	C21H44NO7P	452.27819	1.59453329642832e-11	-2.26399473478177	SLAD-2PE_vs_SHAD	NA	16.5865180728759	NA	16.5700770984774	18.7895315292166	18.8928676679754	18.7019145328794	19.061047916994	16.5545314765589	16.453474163437	16.7840313909578	NA	19.006047080306	18.8843783794503	19.0515234402659	18.6727138242754
LPE 16:0	C21H44NO7P	452.27819	0.771630134348856	-0.0423252693080691	SHAD_vs_SHAD-2PE	NA	16.5865180728759	NA	16.5700770984774	18.7895315292166	18.8928676679754	18.7019145328794	19.061047916994	16.5545314765589	16.453474163437	16.7840313909578	NA	19.006047080306	18.8843783794503	19.0515234402659	18.6727138242754
PI 28:5	C37H61O13P	743.37061	0.895396938010398	-0.0466985830904996	SLAD_vs_SLAD-2PE	16.9875456039108	17.1599775182931	17.9094845430606	17.4997610739347	18.0265151860761	17.8065749976593	18.3214493798805	17.5639139542574	NA	18.0898434449238	16.7680216374767	17.4498072212705	17.3633399820756	18.6149317343365	17.8993303294101	18.0587948773702
PI 28:5	C37H61O13P	743.37061	0.0988174564641593	-0.540421194668532	SLAD_vs_SHAD	16.9875456039108	17.1599775182931	17.9094845430606	17.4997610739347	18.0265151860761	17.8065749976593	18.3214493798805	17.5639139542574	NA	18.0898434449238	16.7680216374767	17.4498072212705	17.3633399820756	18.6149317343365	17.8993303294101	18.0587948773702
PI 28:5	C37H61O13P	743.37061	0.124662522033091	-0.548208462907784	SLAD-2PE_vs_SHAD-2PE	16.9875456039108	17.1599775182931	17.9094845430606	17.4997610739347	18.0265151860761	17.8065749976593	18.3214493798805	17.5639139542574	NA	18.0898434449238	16.7680216374767	17.4498072212705	17.3633399820756	18.6149317343365	17.8993303294101	18.0587948773702
PI 28:5	C37H61O13P	743.37061	0.163579694097383	-0.493722611578033	SLAD-2PE_vs_SHAD	16.9875456039108	17.1599775182931	17.9094845430606	17.4997610739347	18.0265151860761	17.8065749976593	18.3214493798805	17.5639139542574	NA	18.0898434449238	16.7680216374767	17.4498072212705	17.3633399820756	18.6149317343365	17.8993303294101	18.0587948773702
PI 28:5	C37H61O13P	743.37061	0.88586487423198	-0.0544858513297513	SHAD_vs_SHAD-2PE	16.9875456039108	17.1599775182931	17.9094845430606	17.4997610739347	18.0265151860761	17.8065749976593	18.3214493798805	17.5639139542574	NA	18.0898434449238	16.7680216374767	17.4498072212705	17.3633399820756	18.6149317343365	17.8993303294101	18.0587948773702
PE 32:1	C37H72NO8P	688.49125	0.301640970098311	0.228871187574203	SLAD_vs_SLAD-2PE	16.8114286393768	17.1311056417596	NA	17.0326358317449	18.1292477717237	18.2001004095409	18.1797827690205	18.0320372735553	NA	NA	16.7628521833863	NA	18.2916655783916	18.4085239275469	18.1149101531184	17.8935833083332
PE 32:1	C37H72NO8P	688.49125	3.58536486928802e-07	-1.14356868499962	SLAD_vs_SHAD	16.8114286393768	17.1311056417596	NA	17.0326358317449	18.1292477717237	18.2001004095409	18.1797827690205	18.0320372735553	NA	NA	16.7628521833863	NA	18.2916655783916	18.4085239275469	18.1149101531184	17.8935833083332
PE 32:1	C37H72NO8P	688.49125	3.48152022636011e-06	-1.41431855846126	SLAD-2PE_vs_SHAD-2PE	16.8114286393768	17.1311056417596	NA	17.0326358317449	18.1292477717237	18.2001004095409	18.1797827690205	18.0320372735553	NA	NA	16.7628521833863	NA	18.2916655783916	18.4085239275469	18.1149101531184	17.8935833083332
PE 32:1	C37H72NO8P	688.49125	4.27396321582239e-06	-1.37243987257382	SLAD-2PE_vs_SHAD	16.8114286393768	17.1311056417596	NA	17.0326358317449	18.1292477717237	18.2001004095409	18.1797827690205	18.0320372735553	NA	NA	16.7628521833863	NA	18.2916655783916	18.4085239275469	18.1149101531184	17.8935833083332
PE 32:1	C37H72NO8P	688.49125	0.771630134348856	-0.0418786858874363	SHAD_vs_SHAD-2PE	16.8114286393768	17.1311056417596	NA	17.0326358317449	18.1292477717237	18.2001004095409	18.1797827690205	18.0320372735553	NA	NA	16.7628521833863	NA	18.2916655783916	18.4085239275469	18.1149101531184	17.8935833083332
PA 34:2	C37H69O8P	671.46475	0.0471410603464536	0.45496363094643	SLAD_vs_SLAD-2PE	17.565934068629	17.4083548754314	17.1052678032062	17.3777728749385	18.2041490084067	18.3548600613756	19.024104990396	18.6341191553351	NA	16.7543518888122	17.0643856603976	NA	18.23916279518	18.0136550980434	18.5193681560695	18.2155965052589
PA 34:2	C37H69O8P	671.46475	1.86954702961089e-06	-1.18997589832707	SLAD_vs_SHAD	17.565934068629	17.4083548754314	17.1052678032062	17.3777728749385	18.2041490084067	18.3548600613756	19.024104990396	18.6341191553351	NA	16.7543518888122	17.0643856603976	NA	18.23916279518	18.0136550980434	18.5193681560695	18.2155965052589
PA 34:2	C37H69O8P	671.46475	6.66815563990055e-06	-1.33757686403306	SLAD-2PE_vs_SHAD-2PE	17.565934068629	17.4083548754314	17.1052678032062	17.3777728749385	18.2041490084067	18.3548600613756	19.024104990396	18.6341191553351	NA	16.7543518888122	17.0643856603976	NA	18.23916279518	18.0136550980434	18.5193681560695	18.2155965052589
PA 34:2	C37H69O8P	671.46475	4.91488424840571e-07	-1.6449395292735	SLAD-2PE_vs_SHAD	17.565934068629	17.4083548754314	17.1052678032062	17.3777728749385	18.2041490084067	18.3548600613756	19.024104990396	18.6341191553351	NA	16.7543518888122	17.0643856603976	NA	18.23916279518	18.0136550980434	18.5193681560695	18.2155965052589
PA 34:2	C37H69O8P	671.46475	0.142847944511601	0.307362665240436	SHAD_vs_SHAD-2PE	17.565934068629	17.4083548754314	17.1052678032062	17.3777728749385	18.2041490084067	18.3548600613756	19.024104990396	18.6341191553351	NA	16.7543518888122	17.0643856603976	NA	18.23916279518	18.0136550980434	18.5193681560695	18.2155965052589
PG 34:2	C40H75O10P	745.50132	NA	NA	NA	NA	NA	NA	NA	NA	NA	NA	NA	NA	NA	NA	NA	NA	NA	NA	NA
PS 32:1	C38H72NO10P	732.48093	2.74883015588982e-05	0.620992809102297	SLAD_vs_SLAD-2PE	18.3706574093794	18.255447669142	18.3115398366688	18.2340015842902	16.971433467425	17.3167716221861	17.1830653913055	17.1701871509345	17.6816838585696	17.605172022824	17.6668531134711	17.7339662682065	17.297901915257	17.1653058997945	17.5233293660138	16.9633216946098
PS 32:1	C38H72NO10P	732.48093	5.36793143685443e-09	1.13254721690735	SLAD_vs_SHAD	18.3706574093794	18.255447669142	18.3115398366688	18.2340015842902	16.971433467425	17.3167716221861	17.1830653913055	17.1701871509345	17.6816838585696	17.605172022824	17.6668531134711	17.7339662682065	17.297901915257	17.1653058997945	17.5233293660138	16.9633216946098
PS 32:1	C38H72NO10P	732.48093	0.000965509153152735	0.434454096849034	SLAD-2PE_vs_SHAD-2PE	18.3706574093794	18.255447669142	18.3115398366688	18.2340015842902	16.971433467425	17.3167716221861	17.1830653913055	17.1701871509345	17.6816838585696	17.605172022824	17.6668531134711	17.7339662682065	17.297901915257	17.1653058997945	17.5233293660138	16.9633216946098
PS 32:1	C38H72NO10P	732.48093	0.000190665180134057	0.511554407805058	SLAD-2PE_vs_SHAD	18.3706574093794	18.255447669142	18.3115398366688	18.2340015842902	16.971433467425	17.3167716221861	17.1830653913055	17.1701871509345	17.6816838585696	17.605172022824	17.6668531134711	17.7339662682065	17.297901915257	17.1653058997945	17.5233293660138	16.9633216946098
PS 32:1	C38H72NO10P	732.48093	0.613640100946936	-0.0771003109560233	SHAD_vs_SHAD-2PE	18.3706574093794	18.255447669142	18.3115398366688	18.2340015842902	16.971433467425	17.3167716221861	17.1830653913055	17.1701871509345	17.6816838585696	17.605172022824	17.6668531134711	17.7339662682065	17.297901915257	17.1653058997945	17.5233293660138	16.9633216946098
PI 28:0	C37H71O13P	753.45471	9.31703703624796e-05	0.853581124935452	SLAD_vs_SLAD-2PE	18.4685807604463	18.4216892764318	18.414646090937	18.1893464021691	18.5094392560946	18.5209957767933	18.4372873136571	18.1445982611034	17.3668104088804	17.7852260142455	17.9806665412993	16.9472350658171	18.0639575350884	18.0855829444487	18.2826685756718	18.1322655897019
PI 28:0	C37H71O13P	753.45471	0.856570313514378	-0.0295145194160504	SLAD_vs_SHAD	18.4685807604463	18.4216892764318	18.414646090937	18.1893464021691	18.5094392560946	18.5209957767933	18.4372873136571	18.1445982611034	17.3668104088804	17.7852260142455	17.9806665412993	16.9472350658171	18.0639575350884	18.0855829444487	18.2826685756718	18.1322655897019
PI 28:0	C37H71O13P	753.45471	0.00165656021071486	-0.621134153667136	SLAD-2PE_vs_SHAD-2PE	18.4685807604463	18.4216892764318	18.414646090937	18.1893464021691	18.5094392560946	18.5209957767933	18.4372873136571	18.1445982611034	17.3668104088804	17.7852260142455	17.9806665412993	16.9472350658171	18.0639575350884	18.0855829444487	18.2826685756718	18.1322655897019
PI 28:0	C37H71O13P	753.45471	5.64830965217213e-05	-0.883095644351503	SLAD-2PE_vs_SHAD	18.4685807604463	18.4216892764318	18.414646090937	18.1893464021691	18.5094392560946	18.5209957767933	18.4372873136571	18.1445982611034	17.3668104088804	17.7852260142455	17.9806665412993	16.9472350658171	18.0639575350884	18.0855829444487	18.2826685756718	18.1322655897019
PI 28:0	C37H71O13P	753.45471	0.22979810188065	0.261961490684367	SHAD_vs_SHAD-2PE	18.4685807604463	18.4216892764318	18.414646090937	18.1893464021691	18.5094392560946	18.5209957767933	18.4372873136571	18.1445982611034	17.3668104088804	17.7852260142455	17.9806665412993	16.9472350658171	18.0639575350884	18.0855829444487	18.2826685756718	18.1322655897019
PA 32:2	C35H65O8P	643.43366	0.352579102264317	-0.267940373597519	SLAD_vs_SLAD-2PE	17.1085568118623	17.1860308826564	16.9921875913511	16.9627500368425	17.4755784716055	17.5420256905356	18.2865808703917	17.4966369694408	NA	16.8967065501272	17.763936858424	NA	17.424178888398	17.2477769464358	17.7358687342887	17.2105189941865
PA 32:2	C35H65O8P	643.43366	0.00720662472688104	-0.637824169815339	SLAD_vs_SHAD	17.1085568118623	17.1860308826564	16.9921875913511	16.9627500368425	17.4755784716055	17.5420256905356	18.2865808703917	17.4966369694408	NA	16.8967065501272	17.763936858424	NA	17.424178888398	17.2477769464358	17.7358687342887	17.2105189941865
PA 32:2	C35H65O8P	643.43366	0.764700851386873	-0.0742641865516802	SLAD-2PE_vs_SHAD-2PE	17.1085568118623	17.1860308826564	16.9921875913511	16.9627500368425	17.4755784716055	17.5420256905356	18.2865808703917	17.4966369694408	NA	16.8967065501272	17.763936858424	NA	17.424178888398	17.2477769464358	17.7358687342887	17.2105189941865
PA 32:2	C35H65O8P	643.43366	0.166481145952737	-0.36988379621782	SLAD-2PE_vs_SHAD	17.1085568118623	17.1860308826564	16.9921875913511	16.9627500368425	17.4755784716055	17.5420256905356	18.2865808703917	17.4966369694408	NA	16.8967065501272	17.763936858424	NA	17.424178888398	17.2477769464358	17.7358687342887	17.2105189941865
PA 32:2	C35H65O8P	643.43366	0.275920449042248	0.29561960966614	SHAD_vs_SHAD-2PE	17.1085568118623	17.1860308826564	16.9921875913511	16.9627500368425	17.4755784716055	17.5420256905356	18.2865808703917	17.4966369694408	NA	16.8967065501272	17.763936858424	NA	17.424178888398	17.2477769464358	17.7358687342887	17.2105189941865
PE 36:2	C41H78NO8P	742.53802	0.397652186334663	0.155969482794603	SLAD_vs_SLAD-2PE	NA	16.7663538010169	17.0234891261311	16.9738917550599	17.9891051609025	17.8762950745911	18.3276135544327	18.0258234498152	NA	16.6313897732651	NA	16.8991610492844	17.8582275360887	17.4930802675717	17.8746722114985	17.8742533629417
PE 36:2	C41H78NO8P	742.53802	4.19859057049609e-07	-1.13346441586603	SLAD_vs_SHAD	NA	16.7663538010169	17.0234891261311	16.9738917550599	17.9891051609025	17.8762950745911	18.3276135544327	18.0258234498152	NA	16.6313897732651	NA	16.8991610492844	17.8582275360887	17.4930802675717	17.8746722114985	17.8742533629417
PE 36:2	C41H78NO8P	742.53802	9.38325928813937e-06	-1.00978293325042	SLAD-2PE_vs_SHAD-2PE	NA	16.7663538010169	17.0234891261311	16.9738917550599	17.9891051609025	17.8762950745911	18.3276135544327	18.0258234498152	NA	16.6313897732651	NA	16.8991610492844	17.8582275360887	17.4930802675717	17.8746722114985	17.8742533629417
PE 36:2	C41H78NO8P	742.53802	4.98683414307874e-07	-1.28943389866064	SLAD-2PE_vs_SHAD	NA	16.7663538010169	17.0234891261311	16.9738917550599	17.9891051609025	17.8762950745911	18.3276135544327	18.0258234498152	NA	16.6313897732651	NA	16.8991610492844	17.8582275360887	17.4930802675717	17.8746722114985	17.8742533629417
PE 36:2	C41H78NO8P	742.53802	0.0848288038246171	0.279650965410212	SHAD_vs_SHAD-2PE	NA	16.7663538010169	17.0234891261311	16.9738917550599	17.9891051609025	17.8762950745911	18.3276135544327	18.0258234498152	NA	16.6313897732651	NA	16.8991610492844	17.8582275360887	17.4930802675717	17.8746722114985	17.8742533629417
PS O-28:4	C34H60NO9P	656.39254	NA	NA	NA	NA	NA	NA	NA	NA	NA	NA	NA	NA	NA	NA	NA	NA	NA	NA	NA
LPE 20:1	C25H50NO7P	506.32465	0.0236605952041582	0.640634816649133	SLAD_vs_SLAD-2PE	18.8828513777061	17.7940906219827	17.8110444573774	17.5730381757666	16.7864185744666	16.8409013530438	16.7931539270536	16.9068154435329	17.2795616813243	17.1902524168413	17.7389009535951	17.2897703144754	16.6331798966309	NA	NA	NA
LPE 20:1	C25H50NO7P	506.32465	0.000278663122167128	1.18343383368395	SLAD_vs_SHAD	18.8828513777061	17.7940906219827	17.8110444573774	17.5730381757666	16.7864185744666	16.8409013530438	16.7931539270536	16.9068154435329	17.2795616813243	17.1902524168413	17.7389009535951	17.2897703144754	16.6331798966309	NA	NA	NA
LPE 20:1	C25H50NO7P	506.32465	0.0757567641834463	0.741441444928096	SLAD-2PE_vs_SHAD-2PE	18.8828513777061	17.7940906219827	17.8110444573774	17.5730381757666	16.7864185744666	16.8409013530438	16.7931539270536	16.9068154435329	17.2795616813243	17.1902524168413	17.7389009535951	17.2897703144754	16.6331798966309	NA	NA	NA
LPE 20:1	C25H50NO7P	506.32465	0.0467989742453433	0.54279901703482	SLAD-2PE_vs_SHAD	18.8828513777061	17.7940906219827	17.8110444573774	17.5730381757666	16.7864185744666	16.8409013530438	16.7931539270536	16.9068154435329	17.2795616813243	17.1902524168413	17.7389009535951	17.2897703144754	16.6331798966309	NA	NA	NA
LPE 20:1	C25H50NO7P	506.32465	0.695577900049792	0.198642427893276	SHAD_vs_SHAD-2PE	18.8828513777061	17.7940906219827	17.8110444573774	17.5730381757666	16.7864185744666	16.8409013530438	16.7931539270536	16.9068154435329	17.2795616813243	17.1902524168413	17.7389009535951	17.2897703144754	16.6331798966309	NA	NA	NA
PI 30:1	C39H73O13P	779.4704	0.0102424374536888	0.295309823560913	SLAD_vs_SLAD-2PE	17.2547613688413	17.0464924718517	17.3254668563453	17.1914332009676	17.7267950670837	17.475798771535	17.8831348964105	17.5885847976629	16.9306133612518	17.064266985153	16.8108266751751	16.8312075821824	17.2628359902265	17.2353850969808	17.2149738123846	17.2803937896637
PI 30:1	C39H73O13P	779.4704	0.00017367520580734	-0.464039908671541	SLAD_vs_SHAD	17.2547613688413	17.0464924718517	17.3254668563453	17.1914332009676	17.7267950670837	17.475798771535	17.8831348964105	17.5885847976629	16.9306133612518	17.064266985153	16.8108266751751	16.8312075821824	17.2628359902265	17.2353850969808	17.2149738123846	17.2803937896637
PI 30:1	C39H73O13P	779.4704	0.00341995058617811	-0.339168521373328	SLAD-2PE_vs_SHAD-2PE	17.2547613688413	17.0464924718517	17.3254668563453	17.1914332009676	17.7267950670837	17.475798771535	17.8831348964105	17.5885847976629	16.9306133612518	17.064266985153	16.8108266751751	16.8312075821824	17.2628359902265	17.2353850969808	17.2149738123846	17.2803937896637
PI 30:1	C39H73O13P	779.4704	5.27855217772642e-07	-0.759349732232454	SLAD-2PE_vs_SHAD	17.2547613688413	17.0464924718517	17.3254668563453	17.1914332009676	17.7267950670837	17.475798771535	17.8831348964105	17.5885847976629	16.9306133612518	17.064266985153	16.8108266751751	16.8312075821824	17.2628359902265	17.2353850969808	17.2149738123846	17.2803937896637
PI 30:1	C39H73O13P	779.4704	0.00231067704825516	0.420181210859127	SHAD_vs_SHAD-2PE	17.2547613688413	17.0464924718517	17.3254668563453	17.1914332009676	17.7267950670837	17.475798771535	17.8831348964105	17.5885847976629	16.9306133612518	17.064266985153	16.8108266751751	16.8312075821824	17.2628359902265	17.2353850969808	17.2149738123846	17.2803937896637
LPS 22:0	C28H56NO9P	580.36121	NA	NA	NA	NA	NA	NA	NA	NA	NA	NA	NA	NA	NA	NA	NA	NA	NA	NA	NA
PS 36:1	C42H80NO10P	788.54319	0.65490357758434	-0.0682921664166933	SLAD_vs_SLAD-2PE	NA	16.9085073020226	17.1273686279585	16.9835590799772	NA	17.246227492149	NA	NA	17.0055959267594	16.9619015143922	17.2568140680568	NA	16.7319736825612	NA	NA	NA
PS 36:1	C42H80NO10P	788.54319	0.214117260139651	-0.239749155496284	SLAD_vs_SHAD	NA	16.9085073020226	17.1273686279585	16.9835590799772	NA	17.246227492149	NA	NA	17.0055959267594	16.9619015143922	17.2568140680568	NA	16.7319736825612	NA	NA	NA
PS 36:1	C42H80NO10P	788.54319	0.0901018542543105	0.342796820508241	SLAD-2PE_vs_SHAD-2PE	NA	16.9085073020226	17.1273686279585	16.9835590799772	NA	17.246227492149	NA	NA	17.0055959267594	16.9619015143922	17.2568140680568	NA	16.7319736825612	NA	NA	NA
PS 36:1	C42H80NO10P	788.54319	0.370750989833225	-0.171456989079591	SLAD-2PE_vs_SHAD	NA	16.9085073020226	17.1273686279585	16.9835590799772	NA	17.246227492149	NA	NA	17.0055959267594	16.9619015143922	17.2568140680568	NA	16.7319736825612	NA	NA	NA
PS 36:1	C42H80NO10P	788.54319	0.0848288038246171	0.514253809587832	SHAD_vs_SHAD-2PE	NA	16.9085073020226	17.1273686279585	16.9835590799772	NA	17.246227492149	NA	NA	17.0055959267594	16.9619015143922	17.2568140680568	NA	16.7319736825612	NA	NA	NA
PA 34:1	C37H71O8P	673.48008	NA	NA	NA	NA	NA	NA	NA	NA	NA	NA	NA	NA	NA	NA	NA	NA	NA	NA	NA
PA 34:4	C37H65O8P	667.43366	NA	NA	NA	NA	NA	NA	NA	NA	NA	NA	NA	NA	NA	NA	NA	NA	NA	NA	NA
LPI 16:1	C25H47O12P	569.27223	0.000121577991069018	0.627234619214107	SLAD_vs_SLAD-2PE	17.8010624893814	17.780915588626	17.6058013741618	17.8246904172738	NA	NA	16.7199347660562	NA	NA	17.0683746024121	17.0896336293042	17.2196403127237	NA	16.899683920292	NA	NA
LPI 16:1	C25H47O12P	569.27223	3.07699014973207e-05	1.03318270130452	SLAD_vs_SHAD	17.8010624893814	17.780915588626	17.6058013741618	17.8246904172738	NA	NA	16.7199347660562	NA	NA	17.0683746024121	17.0896336293042	17.2196403127237	NA	16.899683920292	NA	NA
LPI 16:1	C25H47O12P	569.27223	0.183255672008731	0.226198927854629	SLAD-2PE_vs_SHAD-2PE	17.8010624893814	17.780915588626	17.6058013741618	17.8246904172738	NA	NA	16.7199347660562	NA	NA	17.0683746024121	17.0896336293042	17.2196403127237	NA	16.899683920292	NA	NA
LPI 16:1	C25H47O12P	569.27223	0.0317818880121779	0.405948082090411	SLAD-2PE_vs_SHAD	17.8010624893814	17.780915588626	17.6058013741618	17.8246904172738	NA	NA	16.7199347660562	NA	NA	17.0683746024121	17.0896336293042	17.2196403127237	NA	16.899683920292	NA	NA
LPI 16:1	C25H47O12P	569.27223	0.527817754346266	-0.179749154235783	SHAD_vs_SHAD-2PE	17.8010624893814	17.780915588626	17.6058013741618	17.8246904172738	NA	NA	16.7199347660562	NA	NA	17.0683746024121	17.0896336293042	17.2196403127237	NA	16.899683920292	NA	NA
LPA 18:1	C21H41O7P	435.25152	0.0885644853038466	-0.263152394874155	SLAD_vs_SLAD-2PE	16.5042150770757	16.8654184242154	16.8938215484158	17.0272489670951	NA	NA	16.5862293120208	16.9768724981353	17.0584194333633	17.2492141799183	17.1261437752919	16.9095362077251	16.5205695497746	16.9417470664185	NA	16.6477881692357
LPA 18:1	C21H41O7P	435.25152	0.829744261483134	0.0411250991224179	SLAD_vs_SHAD	16.5042150770757	16.8654184242154	16.8938215484158	17.0272489670951	NA	NA	16.5862293120208	16.9768724981353	17.0584194333633	17.2492141799183	17.1261437752919	16.9095362077251	16.5205695497746	16.9417470664185	NA	16.6477881692357
LPA 18:1	C21H41O7P	435.25152	0.0214694534632649	0.382460137265049	SLAD-2PE_vs_SHAD-2PE	16.5042150770757	16.8654184242154	16.8938215484158	17.0272489670951	NA	NA	16.5862293120208	16.9768724981353	17.0584194333633	17.2492141799183	17.1261437752919	16.9095362077251	16.5205695497746	16.9417470664185	NA	16.6477881692357
LPA 18:1	C21H41O7P	435.25152	0.097732590841945	0.304277493996572	SLAD-2PE_vs_SHAD	16.5042150770757	16.8654184242154	16.8938215484158	17.0272489670951	NA	NA	16.5862293120208	16.9768724981353	17.0584194333633	17.2492141799183	17.1261437752919	16.9095362077251	16.5205695497746	16.9417470664185	NA	16.6477881692357
LPA 18:1	C21H41O7P	435.25152	0.737348857235777	0.0781826432684767	SHAD_vs_SHAD-2PE	16.5042150770757	16.8654184242154	16.8938215484158	17.0272489670951	NA	NA	16.5862293120208	16.9768724981353	17.0584194333633	17.2492141799183	17.1261437752919	16.9095362077251	16.5205695497746	16.9417470664185	NA	16.6477881692357
LPS 20:0	C26H52NO9P	552.32958	NA	NA	NA	NA	NA	NA	NA	NA	NA	NA	NA	NA	NA	NA	NA	NA	NA	NA	NA
LPS 14:3	C20H34NO9P	462.19387	0.149220450132166	-0.192500824409255	SLAD_vs_SLAD-2PE	16.604818838378	16.601904600998	16.838502631528	16.7511626182871	NA	NA	16.4901859682064	16.8050452603141	16.8818296234168	16.7781054213652	16.7530755307914	17.1533814112547	NA	16.6239955280457	NA	NA
LPS 14:3	C20H34NO9P	462.19387	0.756045708991603	0.0514815580375654	SLAD_vs_SHAD	16.604818838378	16.601904600998	16.838502631528	16.7511626182871	NA	NA	16.4901859682064	16.8050452603141	16.8818296234168	16.7781054213652	16.7530755307914	17.1533814112547	NA	16.6239955280457	NA	NA
LPS 14:3	C20H34NO9P	462.19387	0.175967605742849	0.267602468661362	SLAD-2PE_vs_SHAD-2PE	16.604818838378	16.601904600998	16.838502631528	16.7511626182871	NA	NA	16.4901859682064	16.8050452603141	16.8818296234168	16.7781054213652	16.7530755307914	17.1533814112547	NA	16.6239955280457	NA	NA
LPS 14:3	C20H34NO9P	462.19387	0.126782973052094	0.24398238244682	SLAD-2PE_vs_SHAD	16.604818838378	16.601904600998	16.838502631528	16.7511626182871	NA	NA	16.4901859682064	16.8050452603141	16.8818296234168	16.7781054213652	16.7530755307914	17.1533814112547	NA	16.6239955280457	NA	NA
LPS 14:3	C20H34NO9P	462.19387	0.906827972247981	0.0236200862145424	SHAD_vs_SHAD-2PE	16.604818838378	16.601904600998	16.838502631528	16.7511626182871	NA	NA	16.4901859682064	16.8050452603141	16.8818296234168	16.7781054213652	16.7530755307914	17.1533814112547	NA	16.6239955280457	NA	NA
PI 32:1	C41H77O13P	807.50146	2.18047935503532e-08	0.849353597729735	SLAD_vs_SLAD-2PE	21.47792198116	21.5133720704648	21.5895243112964	21.5224493213597	20.8126211168078	20.8952014990535	20.8114004361194	20.7081273244994	20.6413739530027	20.620269096277	20.7486701406278	20.6955401034545	20.2883078942452	20.1947518954343	20.3681299149165	20.4639204400467
PI 32:1	C41H77O13P	807.50146	8.13622548280938e-08	0.718979326950219	SLAD_vs_SHAD	21.47792198116	21.5133720704648	21.5895243112964	21.5224493213597	20.8126211168078	20.8952014990535	20.8114004361194	20.7081273244994	20.6413739530027	20.620269096277	20.7486701406278	20.6955401034545	20.2883078942452	20.1947518954343	20.3681299149165	20.4639204400467
PI 32:1	C41H77O13P	807.50146	0.000637302231178737	0.347685787179799	SLAD-2PE_vs_SHAD-2PE	21.47792198116	21.5133720704648	21.5895243112964	21.5224493213597	20.8126211168078	20.8952014990535	20.8114004361194	20.7081273244994	20.6413739530027	20.620269096277	20.7486701406278	20.6955401034545	20.2883078942452	20.1947518954343	20.3681299149165	20.4639204400467
PI 32:1	C41H77O13P	807.50146	0.145464306589766	-0.130374270779516	SLAD-2PE_vs_SHAD	21.47792198116	21.5133720704648	21.5895243112964	21.5224493213597	20.8126211168078	20.8952014990535	20.8114004361194	20.7081273244994	20.6413739530027	20.620269096277	20.7486701406278	20.6955401034545	20.2883078942452	20.1947518954343	20.3681299149165	20.4639204400467
PI 32:1	C41H77O13P	807.50146	0.000162719706241736	0.478060057959315	SHAD_vs_SHAD-2PE	21.47792198116	21.5133720704648	21.5895243112964	21.5224493213597	20.8126211168078	20.8952014990535	20.8114004361194	20.7081273244994	20.6413739530027	20.620269096277	20.7486701406278	20.6955401034545	20.2883078942452	20.1947518954343	20.3681299149165	20.4639204400467
PI 36:1	C45H85O13P	863.56381	3.69390732256233e-09	1.23735309252001	SLAD_vs_SLAD-2PE	21.1778589597467	21.1016451392593	21.0133126913078	21.1732334185695	19.0671771158907	19.2491793617296	19.0244766676468	19.2639410258962	19.9471192510513	20.0093470385316	19.5900499131077	19.9701216361126	18.8636799765925	18.8064402874677	18.7392373531068	18.8694756459115
PI 36:1	C45H85O13P	863.56381	7.55120794571234e-13	1.96531900942999	SLAD_vs_SHAD	21.1778589597467	21.1016451392593	21.0133126913078	21.1732334185695	19.0671771158907	19.2491793617296	19.0244766676468	19.2639410258962	19.9471192510513	20.0093470385316	19.5900499131077	19.9701216361126	18.8636799765925	18.8064402874677	18.7392373531068	18.8694756459115
PI 36:1	C45H85O13P	863.56381	5.71315482684657e-09	1.05945114393118	SLAD-2PE_vs_SHAD-2PE	21.1778589597467	21.1016451392593	21.0133126913078	21.1732334185695	19.0671771158907	19.2491793617296	19.0244766676468	19.2639410258962	19.9471192510513	20.0093470385316	19.5900499131077	19.9701216361126	18.8636799765925	18.8064402874677	18.7392373531068	18.8694756459115
PI 36:1	C45H85O13P	863.56381	1.14036459042439e-06	0.727965916909977	SLAD-2PE_vs_SHAD	21.1778589597467	21.1016451392593	21.0133126913078	21.1732334185695	19.0671771158907	19.2491793617296	19.0244766676468	19.2639410258962	19.9471192510513	20.0093470385316	19.5900499131077	19.9701216361126	18.8636799765925	18.8064402874677	18.7392373531068	18.8694756459115
PI 36:1	C45H85O13P	863.56381	0.0129546438068527	0.331485227021208	SHAD_vs_SHAD-2PE	21.1778589597467	21.1016451392593	21.0133126913078	21.1732334185695	19.0671771158907	19.2491793617296	19.0244766676468	19.2639410258962	19.9471192510513	20.0093470385316	19.5900499131077	19.9701216361126	18.8636799765925	18.8064402874677	18.7392373531068	18.8694756459115
PI 34:2	C43H79O13P	833.51698	1.17988314311413e-08	0.957547161331746	SLAD_vs_SLAD-2PE	20.7694088571611	20.8446841668451	20.8756327762215	20.9837688914495	20.9381947566204	20.8786350791296	20.960699727937	21.0217606678916	19.9259990554615	19.8539000186556	19.8999255802235	19.9634813920096	20.2304546637703	19.9941863156744	20.1129716194884	20.3244262772238
PI 34:2	C43H79O13P	833.51698	0.374883733254018	-0.0814488849753516	SLAD_vs_SHAD	20.7694088571611	20.8446841668451	20.8756327762215	20.9837688914495	20.9381947566204	20.8786350791296	20.960699727937	21.0217606678916	19.9259990554615	19.8539000186556	19.8999255802235	19.9634813920096	20.2304546637703	19.9941863156744	20.1129716194884	20.3244262772238
PI 34:2	C43H79O13P	833.51698	0.00997161056827237	-0.25468320745167	SLAD-2PE_vs_SHAD-2PE	20.7694088571611	20.8446841668451	20.8756327762215	20.9837688914495	20.9381947566204	20.8786350791296	20.960699727937	21.0217606678916	19.9259990554615	19.8539000186556	19.8999255802235	19.9634813920096	20.2304546637703	19.9941863156744	20.1129716194884	20.3244262772238
PI 34:2	C43H79O13P	833.51698	8.66578837360656e-10	-1.0389960463071	SLAD-2PE_vs_SHAD	20.7694088571611	20.8446841668451	20.8756327762215	20.9837688914495	20.9381947566204	20.8786350791296	20.960699727937	21.0217606678916	19.9259990554615	19.8539000186556	19.8999255802235	19.9634813920096	20.2304546637703	19.9941863156744	20.1129716194884	20.3244262772238
PI 34:2	C43H79O13P	833.51698	1.30962322790599e-06	0.784312838855428	SHAD_vs_SHAD-2PE	20.7694088571611	20.8446841668451	20.8756327762215	20.9837688914495	20.9381947566204	20.8786350791296	20.960699727937	21.0217606678916	19.9259990554615	19.8539000186556	19.8999255802235	19.9634813920096	20.2304546637703	19.9941863156744	20.1129716194884	20.3244262772238
PS O-36:0	C42H84NO9P	776.57974	0.00184713459353837	0.404830085499114	SLAD_vs_SLAD-2PE	20.4793699351192	20.1317743728238	20.079825590466	20.1031496816467	19.4730344094986	19.629962219152	19.7057530076432	19.7186382203514	19.7671954671346	19.7467055901973	20.0305415375621	19.6303566431652	19.5911385261722	19.498661805832	19.5230175903042	19.5810478851297
PS O-36:0	C42H84NO9P	776.57974	4.82398593904776e-05	0.566682930852604	SLAD_vs_SHAD	20.4793699351192	20.1317743728238	20.079825590466	20.1031496816467	19.4730344094986	19.629962219152	19.7057530076432	19.7186382203514	19.7671954671346	19.7467055901973	20.0305415375621	19.6303566431652	19.5911385261722	19.498661805832	19.5230175903042	19.5810478851297
PS O-36:0	C42H84NO9P	776.57974	0.0365751892603303	0.245233357655309	SLAD-2PE_vs_SHAD-2PE	20.4793699351192	20.1317743728238	20.079825590466	20.1031496816467	19.4730344094986	19.629962219152	19.7057530076432	19.7186382203514	19.7671954671346	19.7467055901973	20.0305415375621	19.6303566431652	19.5911385261722	19.498661805832	19.5230175903042	19.5810478851297
PS O-36:0	C42H84NO9P	776.57974	0.157528940282399	0.16185284535349	SLAD-2PE_vs_SHAD	20.4793699351192	20.1317743728238	20.079825590466	20.1031496816467	19.4730344094986	19.629962219152	19.7057530076432	19.7186382203514	19.7671954671346	19.7467055901973	20.0305415375621	19.6303566431652	19.5911385261722	19.498661805832	19.5230175903042	19.5810478851297
PS O-36:0	C42H84NO9P	776.57974	0.58651724713156	0.0833805123018188	SHAD_vs_SHAD-2PE	20.4793699351192	20.1317743728238	20.079825590466	20.1031496816467	19.4730344094986	19.629962219152	19.7057530076432	19.7186382203514	19.7671954671346	19.7467055901973	20.0305415375621	19.6303566431652	19.5911385261722	19.498661805832	19.5230175903042	19.5810478851297
SQDG 40:8	C49H78O12S	889.51371	3.29667590175356e-07	1.34774025707046	SLAD_vs_SLAD-2PE	19.8913319586353	20.1480555496171	20.4014733484175	20.2942312816118	19.3709786964933	19.5177858890059	18.9034168154913	19.3207744268993	18.8275721045498	18.6221201992081	18.53921329843	19.355225507812	18.9816102227664	19.0639030629244	19.1555436318603	19.1076669912246
SQDG 40:8	C49H78O12S	889.51371	2.91771730178366e-05	0.905534077597959	SLAD_vs_SHAD	19.8913319586353	20.1480555496171	20.4014733484175	20.2942312816118	19.3709786964933	19.5177858890059	18.9034168154913	19.3207744268993	18.8275721045498	18.6221201992081	18.53921329843	19.355225507812	18.9816102227664	19.0639030629244	19.1555436318603	19.1076669912246
SQDG 40:8	C49H78O12S	889.51371	0.164036971166628	-0.24114819969396	SLAD-2PE_vs_SHAD-2PE	19.8913319586353	20.1480555496171	20.4014733484175	20.2942312816118	19.3709786964933	19.5177858890059	18.9034168154913	19.3207744268993	18.8275721045498	18.6221201992081	18.53921329843	19.355225507812	18.9816102227664	19.0639030629244	19.1555436318603	19.1076669912246
SQDG 40:8	C49H78O12S	889.51371	0.0172108384780982	-0.442206179472496	SLAD-2PE_vs_SHAD	19.8913319586353	20.1480555496171	20.4014733484175	20.2942312816118	19.3709786964933	19.5177858890059	18.9034168154913	19.3207744268993	18.8275721045498	18.6221201992081	18.53921329843	19.355225507812	18.9816102227664	19.0639030629244	19.1555436318603	19.1076669912246
SQDG 40:8	C49H78O12S	889.51371	0.353476790592478	0.201057979778536	SHAD_vs_SHAD-2PE	19.8913319586353	20.1480555496171	20.4014733484175	20.2942312816118	19.3709786964933	19.5177858890059	18.9034168154913	19.3207744268993	18.8275721045498	18.6221201992081	18.53921329843	19.355225507812	18.9816102227664	19.0639030629244	19.1555436318603	19.1076669912246
PI 32:2	C41H75O13P	805.48567	1.17777198989283e-06	0.767414114851292	SLAD_vs_SLAD-2PE	19.5709718942468	19.561103384989	19.6537737828636	19.6503545994288	19.9599299498894	19.9292157301483	19.942361109254	19.961447062994	18.7777063177434	18.7191500727683	19.0745656126616	18.7951251989498	19.2197555073564	19.0165747759657	19.2146241469003	19.4981631094247
PI 32:2	C41H75O13P	805.48567	0.00361084922288326	-0.339187547689363	SLAD_vs_SHAD	19.5709718942468	19.561103384989	19.6537737828636	19.6503545994288	19.9599299498894	19.9292157301483	19.942361109254	19.961447062994	18.7777063177434	18.7191500727683	19.0745656126616	18.7951251989498	19.2197555073564	19.0165747759657	19.2146241469003	19.4981631094247
PI 32:2	C41H75O13P	805.48567	0.00127894956670556	-0.395642584381008	SLAD-2PE_vs_SHAD-2PE	19.5709718942468	19.561103384989	19.6537737828636	19.6503545994288	19.9599299498894	19.9292157301483	19.942361109254	19.961447062994	18.7777063177434	18.7191500727683	19.0745656126616	18.7951251989498	19.2197555073564	19.0165747759657	19.2146241469003	19.4981631094247
PI 32:2	C41H75O13P	805.48567	3.58773342890526e-09	-1.10660166254065	SLAD-2PE_vs_SHAD	19.5709718942468	19.561103384989	19.6537737828636	19.6503545994288	19.9599299498894	19.9292157301483	19.942361109254	19.961447062994	18.7777063177434	18.7191500727683	19.0745656126616	18.7951251989498	19.2197555073564	19.0165747759657	19.2146241469003	19.4981631094247
PI 32:2	C41H75O13P	805.48567	2.5661247182291e-05	0.710959078159647	SHAD_vs_SHAD-2PE	19.5709718942468	19.561103384989	19.6537737828636	19.6503545994288	19.9599299498894	19.9292157301483	19.942361109254	19.961447062994	18.7777063177434	18.7191500727683	19.0745656126616	18.7951251989498	19.2197555073564	19.0165747759657	19.2146241469003	19.4981631094247
PI 36:2	C45H83O13P	861.54822	1.76130672063332e-07	1.04759630840984	SLAD_vs_SLAD-2PE	18.8658476774276	18.8050540214952	18.8904597893408	19.0857326503206	18.3514681378456	18.1079357981048	18.4278038539365	18.4751206431343	17.950493976962	17.9069260959996	17.6110914675218	17.9881973644615	17.7645161591056	17.4067067173996	17.5591679384366	17.8899998154651
PI 36:2	C45H83O13P	861.54822	0.000167467364055366	0.571191426390726	SLAD_vs_SHAD	18.8658476774276	18.8050540214952	18.8904597893408	19.0857326503206	18.3514681378456	18.1079357981048	18.4278038539365	18.4751206431343	17.950493976962	17.9069260959996	17.6110914675218	17.9881973644615	17.7645161591056	17.4067067173996	17.5591679384366	17.8899998154651
PI 36:2	C45H83O13P	861.54822	0.107997645991449	0.209079568634483	SLAD-2PE_vs_SHAD-2PE	18.8658476774276	18.8050540214952	18.8904597893408	19.0857326503206	18.3514681378456	18.1079357981048	18.4278038539365	18.4751206431343	17.950493976962	17.9069260959996	17.6110914675218	17.9881973644615	17.7645161591056	17.4067067173996	17.5591679384366	17.8899998154651
PI 36:2	C45H83O13P	861.54822	0.00113531442805831	-0.476404882019111	SLAD-2PE_vs_SHAD	18.8658476774276	18.8050540214952	18.8904597893408	19.0857326503206	18.3514681378456	18.1079357981048	18.4278038539365	18.4751206431343	17.950493976962	17.9069260959996	17.6110914675218	17.9881973644615	17.7645161591056	17.4067067173996	17.5591679384366	17.8899998154651
PI 36:2	C45H83O13P	861.54822	0.000169521956582005	0.685484450653593	SHAD_vs_SHAD-2PE	18.8658476774276	18.8050540214952	18.8904597893408	19.0857326503206	18.3514681378456	18.1079357981048	18.4278038539365	18.4751206431343	17.950493976962	17.9069260959996	17.6110914675218	17.9881973644615	17.7645161591056	17.4067067173996	17.5591679384366	17.8899998154651
PS O-38:0	C44H88NO9P	804.61097	3.23476155840066e-05	0.64106269666738	SLAD_vs_SLAD-2PE	19.1794973378809	18.8301098146585	18.6433163285497	18.7314748178562	18.3541561584167	18.3861339612259	18.3760178054145	18.3901371513451	18.1952522895914	18.3712506142041	18.2687005354346	17.9849440730457	18.0573269780228	17.9009960750935	18.1126561356689	18.1750854067191
PS O-38:0	C44H88NO9P	804.61097	0.000573826882705361	0.469488305635767	SLAD_vs_SHAD	19.1794973378809	18.8301098146585	18.6433163285497	18.7314748178562	18.3541561584167	18.3861339612259	18.3760178054145	18.3901371513451	18.1952522895914	18.3712506142041	18.2687005354346	17.9849440730457	18.0573269780228	17.9009960750935	18.1126561356689	18.1750854067191
PS O-38:0	C44H88NO9P	804.61097	0.220174253294791	0.143520729192868	SLAD-2PE_vs_SHAD-2PE	19.1794973378809	18.8301098146585	18.6433163285497	18.7314748178562	18.3541561584167	18.3861339612259	18.3760178054145	18.3901371513451	18.1952522895914	18.3712506142041	18.2687005354346	17.9849440730457	18.0573269780228	17.9009960750935	18.1126561356689	18.1750854067191
PS O-38:0	C44H88NO9P	804.61097	0.157528940282399	-0.171574391031612	SLAD-2PE_vs_SHAD	19.1794973378809	18.8301098146585	18.6433163285497	18.7314748178562	18.3541561584167	18.3861339612259	18.3760178054145	18.3901371513451	18.1952522895914	18.3712506142041	18.2687005354346	17.9849440730457	18.0573269780228	17.9009960750935	18.1126561356689	18.1750854067191
PS O-38:0	C44H88NO9P	804.61097	0.0347177321597578	0.31509512022448	SHAD_vs_SHAD-2PE	19.1794973378809	18.8301098146585	18.6433163285497	18.7314748178562	18.3541561584167	18.3861339612259	18.3760178054145	18.3901371513451	18.1952522895914	18.3712506142041	18.2687005354346	17.9849440730457	18.0573269780228	17.9009960750935	18.1126561356689	18.1750854067191
PE 34:1	C39H76NO8P	716.52246	NA	NA	NA	NA	NA	NA	NA	NA	NA	NA	NA	NA	NA	NA	NA	NA	NA	NA	NA
PG 32:1	C38H73O10P	719.48559	NA	NA	NA	NA	NA	NA	NA	NA	NA	NA	NA	NA	NA	NA	NA	NA	NA	NA	NA
CL 60:0	C69H134O17P2	1295.90871	NA	NA	NA	NA	NA	NA	NA	NA	NA	NA	NA	NA	NA	NA	NA	NA	NA	NA	NA
CL 58:0	C67H130O17P2	1267.87831	NA	NA	NA	NA	NA	NA	NA	NA	NA	NA	NA	NA	NA	NA	NA	NA	NA	NA	NA
PI-Cer 36:4;O3	C42H76NO12P	816.50124	0.125664884672682	0.249462645871482	SLAD_vs_SLAD-2PE	17.2656371302813	17.6454175742502	17.619984440859	17.4919240258608	NA	NA	17.0687485289419	16.5539728440037	NA	17.2086226750365	17.1750810618281	17.3851307039595	NA	NA	17.0299546310095	NA
PI-Cer 36:4;O3	C42H76NO12P	816.50124	0.000885708670727396	0.694380106340024	SLAD_vs_SHAD	17.2656371302813	17.6454175742502	17.619984440859	17.4919240258608	NA	NA	17.0687485289419	16.5539728440037	NA	17.2086226750365	17.1750810618281	17.3851307039595	NA	NA	17.0299546310095	NA
PI-Cer 36:4;O3	C42H76NO12P	816.50124	0.308961881072586	0.226323515931867	SLAD-2PE_vs_SHAD-2PE	17.2656371302813	17.6454175742502	17.619984440859	17.4919240258608	NA	NA	17.0687485289419	16.5539728440037	NA	17.2086226750365	17.1750810618281	17.3851307039595	NA	NA	17.0299546310095	NA
PI-Cer 36:4;O3	C42H76NO12P	816.50124	0.0265307906565671	0.444917460468542	SLAD-2PE_vs_SHAD	17.2656371302813	17.6454175742502	17.619984440859	17.4919240258608	NA	NA	17.0687485289419	16.5539728440037	NA	17.2086226750365	17.1750810618281	17.3851307039595	NA	NA	17.0299546310095	NA
PI-Cer 36:4;O3	C42H76NO12P	816.50124	0.50935131576178	-0.218593944536675	SHAD_vs_SHAD-2PE	17.2656371302813	17.6454175742502	17.619984440859	17.4919240258608	NA	NA	17.0687485289419	16.5539728440037	NA	17.2086226750365	17.1750810618281	17.3851307039595	NA	NA	17.0299546310095	NA
