# Supplementary material for: Quorum sensing in Saccharomyces cerevisiae brewing strains: effects of 2-phenylethanol on proteomic, lipidomic, and metabolomic profile
Source: FEMS Yeast Res. 2025 Jul 7;25:foaf036. doi: 10.1093/femsyr/foaf036 (PMC12254953; doi:10.1093/femsyr/foaf036)
Supplement: foaf036_Supplemental_Files [file foaf036_supplemental_files.zip › Supplementary_Table_12_Lipidomics_Networks.csv]

Reaction	Z.score	Yeast	Comparison	Direction
LPI(18:1)->PI(34:1)	2.259	YMD4529	SLAD_vs_SLAD-2PE	Down
LPE(16:1)->PE(32:2)->PC(32:2)->PA(32:2)->PI(32:2)	2.074	YMD4529	SLAD_vs_SLAD-2PE	Down
LPE(16:1)->PE(34:2)->PC(34:2)->PA(34:2)->PS(34:2)	1.88	YMD4529	SLAD_vs_SLAD-2PE	Down
LPE(16:1)->PE(34:2)->PC(34:2)->PA(34:2)->PI(34:2)	1.88	YMD4529	SLAD_vs_SLAD-2PE	Down
LPC(16:1)->PC(34:2)->PA(34:2)	1.834	YMD4529	SLAD_vs_SLAD-2PE	Down
LPC(16:1)->PC(32:2)	1.728	YMD4529	SLAD_vs_SLAD-2PE	Down
PE(34:2)->PC(34:2)->PS(34:2)->LPS(18:1)	4.311	YMD4529	SLAD_vs_SHAD	Up
PC(34:5)->LPC(16:1)	4.18	YMD4529	SLAD_vs_SHAD	Up
PE(36:5)->LPE(18:4)	3.814	YMD4529	SLAD_vs_SHAD	Up
PS(34:2)->LPS(18:1)	3.383	YMD4529	SLAD_vs_SHAD	Up
PE(34:2)->PS(34:2)	2.706	YMD4529	SLAD_vs_SHAD	Up
PA(32:2)->PI(32:2)	2.705	YMD4529	SLAD_vs_SHAD	Up
PE(36:5)->LPE(16:1)	2.697	YMD4529	SLAD_vs_SHAD	Up
PE(36:5)->LPE(18:1)	2.652	YMD4529	SLAD_vs_SHAD	Up
PI(34:1)->LPI(18:1)	2.574	YMD4529	SLAD_vs_SHAD	Up
PE(32:2)->PC(32:2)	2.17	YMD4529	SLAD_vs_SHAD	Up
LPC(16:1)->PC(32:1)	4.39	YMD4529	SLAD_vs_SHAD	Down
LPC(16:1)->PC(34:5)	3.93	YMD4529	SLAD_vs_SHAD	Down
LPC(16:1)->PC(34:2)->PA(34:2)->PS(34:2)->PE(34:2)	3.259	YMD4529	SLAD_vs_SHAD	Down
LPC(16:1)->PC(32:2)->PA(32:2)	3.186	YMD4529	SLAD_vs_SHAD	Down
LPE(16:1)->PE(32:2)	3.092	YMD4529	SLAD_vs_SHAD	Down
LPE(16:1)->PE(32:1)->LPE(16:0)	3.002	YMD4529	SLAD_vs_SHAD	Down
LPE(20:4)->PE(36:4)->PC(36:4)	2.997	YMD4529	SLAD_vs_SHAD	Down
LPE(20:4)->PE(36:5)	2.993	YMD4529	SLAD_vs_SHAD	Down
LPE(16:1)->PE(34:2)	2.753	YMD4529	SLAD_vs_SHAD	Down
PS(34:2)->PE(34:2)	2.653	YMD4529	SLAD_vs_SHAD	Down
LPI(18:1)->PI(34:1)	2.498	YMD4529	SLAD_vs_SHAD	Down
LPI(18:1)->PI(34:2)	2.492	YMD4529	SLAD_vs_SHAD	Down
LPS(18:1)->PS(34:2)->PE(34:2)->PC(34:2)->PA(34:2)	2.421	YMD4529	SLAD_vs_SHAD	Down
LPC(16:1)->PC(34:2)->PA(34:2)->PI(34:2)	2.045	YMD4529	SLAD_vs_SHAD	Down
PC(34:2)->PS(34:2)	3.874	YMD4537	SLAD_vs_SHAD	Up
PE(34:2)->LPE(18:1)	3.306	YMD4537	SLAD_vs_SHAD	Up
PE(34:2)->PS(34:2)	3.297	YMD4537	SLAD_vs_SHAD	Up
PC(34:5)->LPC(18:4)	3.083	YMD4537	SLAD_vs_SHAD	Up
PA(34:2)->PS(34:2)	2.093	YMD4537	SLAD_vs_SHAD	Up
PA(34:2)->PI(34:2)	1.927	YMD4537	SLAD_vs_SHAD	Up
LPC(16:1)->PC(32:2)	3.418	YMD4537	SLAD_vs_SHAD	Down
PS(34:2)->PE(34:2)->PC(34:2)->LPC(18:1)->PC(36:2)	2.937	YMD4537	SLAD_vs_SHAD	Down
LPC(18:4)->PC(34:5)	2.904	YMD4537	SLAD_vs_SHAD	Down
LPE(18:1)->PE(34:2)->PC(34:2)->LPC(18:1)->PC(36:2)	2.791	YMD4537	SLAD_vs_SHAD	Down
LPC(18:1)->PC(34:2)->PA(34:2)	2.653	YMD4537	SLAD_vs_SHAD	Down
PS(34:2)->PE(34:2)->PC(34:2)->PA(34:2)->PI(34:2)	2.239	YMD4537	SLAD_vs_SHAD	Down
PE(34:2)->PC(34:2)->PA(34:2)	2.168	YMD4537	SLAD_vs_SHAD	Down
LPC(18:1)->PC(36:2)	2.107	YMD4537	SLAD_vs_SHAD	Down
LPE(18:1)->PE(34:2)->PC(34:2)->PA(34:2)->PI(34:2)	2.093	YMD4537	SLAD_vs_SHAD	Down
LPE(18:1)->PE(34:2)->PC(34:2)->PA(34:2)->PS(34:2)	2.01	YMD4537	SLAD_vs_SHAD	Down
PE(36:5)->LPE(18:4)	2.74	YMD4544	SHAD_vs_SHAD-2PE	Up
PE(36:5)->LPE(16:1)	2.481	YMD4544	SHAD_vs_SHAD-2PE	Up
PC(36:4)->LPC(20:4)	2.342	YMD4544	SHAD_vs_SHAD-2PE	Up
PC(34:2)->LPC(18:1)	2.121	YMD4544	SHAD_vs_SHAD-2PE	Up
PE(36:5)->LPE(18:1)	2.03	YMD4544	SHAD_vs_SHAD-2PE	Up
PE(36:5)->LPE(20:4)	1.908	YMD4544	SHAD_vs_SHAD-2PE	Up
PE(36:2)->LPE(20:1)	1.9	YMD4544	SHAD_vs_SHAD-2PE	Up
PE(36:2)->PC(36:2)	1.837	YMD4544	SHAD_vs_SHAD-2PE	Up
LPE(18:4)->PE(36:5)	2.769	YMD4544	SHAD_vs_SHAD-2PE	Down
LPC(20:4)->PC(36:4)	2.376	YMD4544	SHAD_vs_SHAD-2PE	Down
LPC(18:1)->PC(34:2)	2.145	YMD4544	SHAD_vs_SHAD-2PE	Down
LPE(16:1)->PE(32:1)->PS(32:1)	1.845	YMD4544	SHAD_vs_SHAD-2PE	Down
PC(34:2)->PS(34:2)	1.824	YMD4544	SHAD_vs_SHAD-2PE	Down
LPE(18:1)->PE(34:2)->PS(34:2)	1.823	YMD4544	SHAD_vs_SHAD-2PE	Down
LPC(18:4)->PC(34:4)	1.775	YMD4544	SHAD_vs_SHAD-2PE	Down
LPC(18:1)->PC(34:1)->PS(34:1)->LPS(18:1)->PS(34:2)	1.746	YMD4544	SHAD_vs_SHAD-2PE	Down
LPE(16:1)->PE(32:2)->PC(32:2)	1.707	YMD4544	SHAD_vs_SHAD-2PE	Down
LPC(16:1)->PC(32:1)->PS(32:1)	1.696	YMD4544	SHAD_vs_SHAD-2PE	Down
LPE(16:1)->PE(32:1)->LPE(16:0)	1.667	YMD4544	SHAD_vs_SHAD-2PE	Down
PE(36:5)->LPE(18:1)->PE(34:2)->PC(34:2)->PA(34:2)->PI(34:2)	2.68	YMD4544	SLAD_vs_SLAD-2PE	Up
PE(36:5)->LPE(18:1)->PE(34:2)->PC(34:2)->PA(34:2)->PS(34:2)	2.313	YMD4544	SLAD_vs_SLAD-2PE	Up
PE(36:5)->LPE(18:1)->PE(36:2)->LPE(20:1)	1.952	YMD4544	SLAD_vs_SLAD-2PE	Up
LPC(18:1)->PC(36:2)	1.876	YMD4544	SLAD_vs_SLAD-2PE	Up
LPC(18:1)->PC(34:1)	1.871	YMD4544	SLAD_vs_SLAD-2PE	Up
LPC(20:4)->PC(36:4)	1.813	YMD4544	SLAD_vs_SLAD-2PE	Up
PE(36:5)->LPE(18:1)->PE(36:2)->PC(36:2)	1.809	YMD4544	SLAD_vs_SLAD-2PE	Up
PS(34:2)->PE(34:2)	1.801	YMD4544	SLAD_vs_SLAD-2PE	Up
LPE(18:1)->PE(34:2)	1.775	YMD4544	SLAD_vs_SLAD-2PE	Up
LPC(18:4)->PC(34:4)->LPC(18:3)	1.751	YMD4544	SLAD_vs_SLAD-2PE	Up
PC(34:2)->LPC(16:1)->PC(32:1)	2.359	YMD4544	SLAD_vs_SLAD-2PE	Down
PC(34:2)->PS(34:2)	2.187	YMD4544	SLAD_vs_SLAD-2PE	Down
PE(34:2)->PS(34:2)	1.792	YMD4544	SLAD_vs_SLAD-2PE	Down
PC(36:4)->LPC(20:4)	1.779	YMD4544	SLAD_vs_SLAD-2PE	Down
PE(34:2)->PS(34:2)	4.843	YMD4544	SLAD_vs_SHAD	Up
PC(34:2)->PS(34:2)	4.75	YMD4544	SLAD_vs_SHAD	Up
PC(34:2)->LPC(18:1)	4.65	YMD4544	SLAD_vs_SHAD	Up
PC(34:5)->LPC(18:4)	4.592	YMD4544	SLAD_vs_SHAD	Up
PC(36:4)->LPC(20:4)	4.503	YMD4544	SLAD_vs_SHAD	Up
PA(34:2)->PS(34:2)	4.491	YMD4544	SLAD_vs_SHAD	Up
PC(34:2)->LPC(16:1)	4.3	YMD4544	SLAD_vs_SHAD	Up
PE(36:5)->LPE(18:1)->PE(36:2)->LPE(20:1)	3.779	YMD4544	SLAD_vs_SHAD	Up
PE(36:5)->LPE(20:4)	3.758	YMD4544	SLAD_vs_SHAD	Up
PC(34:1)->PS(34:1)->LPS(18:1)->PS(34:2)	3.648	YMD4544	SLAD_vs_SHAD	Up
PE(36:2)->LPE(20:1)	3.496	YMD4544	SLAD_vs_SHAD	Up
PE(32:1)->PS(32:1)	3.471	YMD4544	SLAD_vs_SHAD	Up
PE(36:5)->LPE(16:1)	3.27	YMD4544	SLAD_vs_SHAD	Up
PA(34:2)->PI(34:2)	3.136	YMD4544	SLAD_vs_SHAD	Up
PE(36:5)->LPE(18:4)	3.099	YMD4544	SLAD_vs_SHAD	Up
PE(36:5)->LPE(18:1)->PE(36:2)->PC(36:2)	2.615	YMD4544	SLAD_vs_SHAD	Up
PC(32:2)->PA(32:2)->PI(32:2)	2.576	YMD4544	SLAD_vs_SHAD	Up
PC(32:1)->PS(32:1)->PE(32:1)	2.324	YMD4544	SLAD_vs_SHAD	Up
PS(34:1)->LPS(18:1)	1.986	YMD4544	SLAD_vs_SHAD	Up
PI(32:1)->LPI(16:1)	1.935	YMD4544	SLAD_vs_SHAD	Up
LPC(18:4)->PC(34:5)	4.724	YMD4544	SLAD_vs_SHAD	Down
LPC(16:1)->PC(32:2)	4.547	YMD4544	SLAD_vs_SHAD	Down
LPC(16:1)->PC(32:1)	4.303	YMD4544	SLAD_vs_SHAD	Down
LPC(18:4)->PC(34:4)->LPC(18:3)	4.291	YMD4544	SLAD_vs_SHAD	Down
LPC(20:4)->PC(36:4)	4.112	YMD4544	SLAD_vs_SHAD	Down
LPC(18:1)->PC(36:2)	4.069	YMD4544	SLAD_vs_SHAD	Down
LPE(18:1)->PE(34:2)->PC(34:2)->LPC(16:1)->PC(32:1)	4.03	YMD4544	SLAD_vs_SHAD	Down
LPC(18:1)->PC(34:1)	3.959	YMD4544	SLAD_vs_SHAD	Down
PS(34:2)->PE(34:2)->PC(34:2)->LPC(16:1)->PC(32:1)	3.761	YMD4544	SLAD_vs_SHAD	Down
LPE(18:1)->PE(34:2)->PC(34:2)->LPC(18:1)->PC(36:2)	3.739	YMD4544	SLAD_vs_SHAD	Down
LPE(18:1)->PE(34:2)->PC(34:2)->LPC(18:1)->PC(34:1)	3.684	YMD4544	SLAD_vs_SHAD	Down
LPC(18:1)->PC(34:2)->PA(34:2)	3.577	YMD4544	SLAD_vs_SHAD	Down
PS(34:2)->PE(34:2)->PC(34:2)->LPC(18:1)->PC(36:2)	3.468	YMD4544	SLAD_vs_SHAD	Down
PS(34:2)->PE(34:2)->PC(34:2)->LPC(18:1)->PC(34:1)	3.414	YMD4544	SLAD_vs_SHAD	Down
LPE(18:4)->PE(36:5)	3.243	YMD4544	SLAD_vs_SHAD	Down
LPI(18:1)->PI(34:1)	3.044	YMD4544	SLAD_vs_SHAD	Down
LPE(18:1)->PE(34:2)->PC(34:2)->PA(34:2)->PI(34:2)	2.785	YMD4544	SLAD_vs_SHAD	Down
PS(34:2)->PE(34:2)->PC(34:2)->PA(34:2)->PI(34:2)	2.516	YMD4544	SLAD_vs_SHAD	Down
PE(32:1)->PC(32:1)	2.512	YMD4544	SLAD_vs_SHAD	Down
PE(34:2)->PC(34:2)->PA(34:2)	2.425	YMD4544	SLAD_vs_SHAD	Down
LPI(18:1)->PI(34:2)	2.404	YMD4544	SLAD_vs_SHAD	Down
LPE(18:1)->PE(34:2)->PC(34:2)->PA(34:2)->PS(34:2)	2.108	YMD4544	SLAD_vs_SHAD	Down
LPE(18:1)->PE(34:2)->PC(34:2)->PS(34:2)	1.91	YMD4544	SLAD_vs_SHAD	Down
LPE(18:1)->PE(34:2)->PC(34:2)->LPC(16:1)->PC(32:2)->PA(32:2)->PI(32:2)	1.903	YMD4544	SLAD_vs_SHAD	Down
PC(34:4)->LPC(18:3)	1.841	YMD4544	SLAD_vs_SHAD	Down
LPI(18:1)->PI(36:2)	1.8	YMD4544	SLAD_vs_SHAD	Down
LPE(16:1)->PE(32:2)->PC(32:2)->PA(32:2)	1.687	YMD4544	SLAD_vs_SHAD	Down
PS(34:2)->PE(34:2)->PC(34:2)->LPC(16:1)->PC(32:2)->PA(32:2)->PI(32:2)	1.683	YMD4544	SLAD_vs_SHAD	Down
