# Supplementary material for: Quorum sensing in Saccharomyces cerevisiae brewing strains: effects of 2-phenylethanol on proteomic, lipidomic, and metabolomic profile
Source: FEMS Yeast Res. 2025 Jul 7;25:foaf036. doi: 10.1093/femsyr/foaf036 (PMC12254953; doi:10.1093/femsyr/foaf036)
Supplement: foaf036_Supplemental_Files [file foaf036_supplemental_files.zip › Supplementary_Table_13_Proteins_with_higher_and_lower_abundant_peptides.xlsx]

## Sheet: Table_03
Comparison	Yeast	Uniprot Acc. No.	Gene Name	Protein Name	Peptide Sequence	adj. p.Value	logFC
SLAD vs SHAD	YMD4537	P01120	RAS2	Ras-like protein 2	GSGANSVPR	0.00337096	1.21846
					NVNSSTTVVNAR	0.00124847	1.14729
					TGLAGNQATNGK	0.0460035	-0.516333
		P04076	ARG4	Argininosuccinate lyase	NADSLELLRGK	0.00101524	1.95778
					LGELIGR	0.0310503	-0.695909
		P04807	HXK2	Hexokinase-2	SVGIIGA	0.012349	1.21722
					INEGILQR	0.0461939	0.579949
					LSVCGIAAICQKR	0.043685	-0.777444
		P05750	RPS3	Small ribosomal subunit protein uS3	ALPDAVTIIEPKEEEPILAPSVK	0.0422869	0.554641
					GCEVVVSGK	0.0153282	-0.77844
					YVMESGAK	0.0124847	-0.831855
					LLNGLAIR	0.0335304	-0.853861
					GLSAVAQAESMKFK	0.0127042	-0.912635
					FKLLNGLAIRR	0.000536869	-1.83761
		P06169	PDC1	Pyruvate decarboxylase isozyme 1	LTAATNAKQ	0.0205857	2.03242
					YGGVYVGTLSK	0.000363294	1.38258
					SFNDNSKIR	0.0352777	0.823424
					NATFPGVQMK	0.0386422	0.821829
					KLIDLTQFPAFVTPMGK	0.0356002	0.661219
					MSANISETTAMITDIATAPAEIDR	0.0407435	0.653385
					TTYVTQRPVYLGLPANLVDLNVPAK	0.0499326	0.632716
					PVAVPAR	0.037192	-0.725137
		P07262	GDH1	NADP-specific glutamate dehydrogenase 1	VSDAMFDQGDVF	9.6327e-05	1.54755
					FHPSVNLSILK	0.0308372	-0.588177
					HIGQDTDVPAGDIGVGGREIGYLFGAYR	0.0384587	-0.616173
					VTISGSGNVAQYAALK	0.0194639	-0.692035
					KVLPIVSVPER	0.00079948	-0.746704
					SNNEIRR	0.0433037	-0.753879
					GCIISETGITSEQVADISSAK	0.0357875	-0.781568
					ICYAFMR	0.0158188	-0.798195
					STATGPSEAVWYGPPK	0.00341684	-0.873051
					VQYNSAK	0.0277448	-1.07365
					VQYNSAKGPYKGGLR	0.0259638	-1.07483
					SYKNSWEGVLTGK	0.0115581	-1.19747
		P07342	ILV2	Acetolactate synthase catalytic subunit, mitochondrial	FAPEARR	0.0334298	0.643821
					KPVLYVGAGILNHADGPR	0.00878291	-1.10738
		P0CX82	RPL19A	Large ribosomal subunit protein eL19A	KVWLDPNETSEIAQANSR	0.00566907	1.11615
					KVWLDPNETSEIAQANSR	0.00691262	1.03776
					LAASVVGVGKR	0.0153282	1.02351
					LAASVVGVGK	0.0456478	0.834345
					ALNEEAEAR	0.0115581	0.813045
					VWLDPNETSEIAQANSR	0.0263234	0.588597
					DALLKEDA	0.0460846	0.493706
					EARLPSQVVWIRR	0.0250795	-0.815639
		P10592	SSA2	Heat shock protein SSA2	NFTPEQISSMVLGK	0.0499004	0.749728
					NQAAMNPANTVFDAK	0.0386662	-0.600274
					NQAAMNPANTVFDAKR	0.00874139	-0.888725
		P14540	FBA1	Fructose-bisphosphate aldolase	SIAPAYGIPVVLHSDHCAK	0.0192329	0.914994
					EHKFAIPAINVTSSSTAVAALEAAR	0.0189381	-0.599245
					EHKFAIPAINVTSSSTAVAALEAAR	0.0439055	-0.673738
		P15180	KRS1	Lysine--tRNA ligase, cytoplasmic	ARFEEQAR	0.00740274	1.21039
					EICNAYTELNDPFDQR	0.0451262	-0.612446
		P20107	ZRC1	Vacuolar zinc transporter ZRC1	ILLQATPSTISADQIQR	0.0144425	0.653005
					FSIIAGGSPSSSQEAFDSHGNTEHGR	0.0248328	-0.57209
		P23542	AAT2	Aspartate aminotransferase, cytoplasmic	NAGMYGER	0.0175306	0.681552
					HALRDHLVK	0.0095219	-0.710148
		P31373	CYS3	Cystathionine gamma-lyase	GGAEAASK	0.00228311	1.10392
					DALGGGMISFR	0.0405644	-0.457801
					VADLIKK	0.0476196	-0.872458
		P32558	SPT16	FACT complex subunit SPT16	ADRGANFRD	0.0252172	0.640316
					VPSKPDRNSK	0.0107749	-1.08111
		P33330	SER1	Phosphoserine aminotransferase	LHVPAEVIFNAK	0.000393996	1.21684
					IAPAGYLVTGSWSQK	0.0102056	-1.10316
		P33442	RPS1A	Small ribosomal subunit protein eS1A	EWFDIKAPSTFENR	0.0390611	0.521597
					VVEVCLADLQGSEDHSFRK	0.0259576	-0.855687
		P38061	RPL32	Large ribosomal subunit protein eL32	GIDSVVRR	0.00371122	1.10387
					NRVVILAR	0.034803	0.631958
					QKGIDSVVR	0.0234319	0.611242
					HHSDRYHR	0.0175945	-2.11742
		P38219	OLA1	Obg-like ATPase 1	TASEVPAHLTVYDIAGLTK	0.0293837	0.664142
					GKDYVVEDGDIIYFR	0.0111408	-0.727728
		P38720	GND1	6-phosphogluconate dehydrogenase, decarboxylating 1	IMDTAGQK	0.0130183	1.05177
					DYFGAHTFR	0.0460055	-0.477327
					SERLPANLLQAQR	0.00633157	-0.634034
					LGGFTDKEISDVFAK	0.0260451	-0.656317
					IMDTAGQK	0.0145083	-0.660362
					LPANLLQAQR	0.0387846	-0.689527
					GILFVGSGVSGGEEGAR	0.0189352	-0.71429
					YGPSLMPGGSEEAWPHIK	0.00963701	-0.71784
					EAAATYGWK	0.00976238	-0.807619
					FFADAVTK	0.00393345	-0.922467
					SDGEPCCEWVGPAGAGHYVK	0.0165746	-0.932365
					YGPSLMPGGSEEAWPHIK	0.00788057	-0.95407
					VLPECASDNLPVDKDIHINWTGHGGNVSSSTYQA	0.00697238	-1.15023
					SVFLGQITK	0.0250712	-1.15246
					KGILFVGSGVSGGEEGAR	0.00314229	-1.21045
					TQSKVDHFLANEAK	0.0211603	-1.3976
					CLSALKNER	0.00790092	-1.42997
		P39015	STM1	Suppressor protein STM1	NIDVSNLPSLA	0.0242547	0.823521
					KADVPPPSADPSK	0.0479879	0.431147
					NNFNNRR	0.00916244	-1.61569
		P39533	ACO2	Homocitrate dehydratase, mitochondrial	YLQATNR	0.0175306	0.804308
					EHAALSPR	0.0440966	0.595376
					TSKETNTIFTSFNR	0.0390611	-0.447433
		P39692	MET10	Sulfite reductase [NADPH] flavoprotein component	SQVSAALFYHGR	0.00698107	0.739949
					EYSIASSQK	0.0480619	-0.609775
					ALSLEDGKFVSLR	0.0259576	-0.77222
		P47169	MET5	Sulfite reductase [NADPH] subunit beta	LTGNQHLVISNITDEHVAGIK	0.0180014	0.749908
					FHGIYTQDDRDIR	0.0417651	-0.736772
		P48510	DSK2	Ubiquitin domain-containing protein DSK2	QMLTNPDMIR	0.00415479	0.911904
					QSMQFAR	0.00698107	0.763801
					EAINKANGIPVANQR	0.00544342	-0.872456
		P49166	RPL37A	Large ribosomal subunit protein eL37A	SYNWGAK	0.000539888	1.45199
					FKNGFQTGSASK	0.0335304	1.34296
					RHTTGTGR	0.0100052	1.2714
					YLKHVSR	0.0108926	1.05795
					FKNGFQTGSASK	0.00667424	1.05128
					HNKSHTLCNR	0.0464521	-1.40036
		P54113	ADE16	Bifunctional purine biosynthesis protein ADE16	GLVENNVR	0.038399	0.600753
					EAGFPVDDVSSITHAPEMLGGR	0.000980613	-1.27871
		P54839	ERG13	Hydroxymethylglutaryl-CoA synthase	ANPQLFPEVDAELATR	0.00762834	0.888048
					GLVSDPAGSDALNVLK	0.0227867	-0.730268
		Q01560	NPL3	Serine/arginine (SR)-type shuttling mRNA binding protein NPL3	GSVITVERDDNPPPIRR	0.00947701	0.932347
					QEGELSNTR	0.00343011	0.883596
					LNNIEFR	0.0173242	0.739964
					ENSLETTFSSVNTR	0.0342686	0.563211
					GGYDSPR	0.0402206	-1.25943
SLAD-2PE vs SHAD-2PE	YMD4529	P49166	RPL37A	Large ribosomal subunit protein eL37A	KTCSSCGYPAAK	0.0141809	1.19293
					HNKSHTLCNR	0.00888823	-1.40924
		P49367	LYS4	Homoaconitase, mitochondrial	VHPGDIVVSGFNFGTGSSR	0.00133348	1.44784
					AGCIPLPSGCGPCIGLGAGLLEPGEVGISATNR	0.0310706	-0.833774
	YMD4537	P04076	ARG4	Argininosuccinate lyase	NADSLELLRGK	0.0363616	1.17537
					LGQILHR	0.0216275	-1.226
		P07262	GDH1	NADP-specific glutamate dehydrogenase 1	VSDAMFDQGDVF	0.00226382	1.14293
					VTISGSGNVAQYAALK	0.0489246	-0.631424
					KVLPIVSVPER	0.00178678	-0.712534
					SYKNSWEGVLTGK	0.0287029	-0.7165
					STATGPSEAVWYGPPK	0.0155899	-0.740613
					SYKNSWEGVLTGK	0.0466531	-0.997347
					VQYNSAKGPYKGGLR	0.0417774	-1.07501
		P48510	DSK2	Ubiquitin domain-containing protein DSK2	QMLTNPDMIR	0.0190545	0.828809
					EAINKANGIPVANQR	0.0441031	-0.642479
		P54113	ADE16	Bifunctional purine biosynthesis protein ADE16	ILASGGTANMVR	0.0271356	0.772832
					EAGFPVDDVSSITHAPEMLGGR	0.0145336	-0.921466
	YMD4544	P10614	ERG11	Lanosterol 14-alpha demethylase CYP51	GVSSPYLPFGGGR	0.0346856	0.560612
					GFTPINFVFPNLPLEHYR	0.0470066	-0.930093
		P19358	SAM2	S-adenosylmethionine synthase 2	RIDTVVISAQHADEISTADLR	0.0393151	0.503955
					IGYDDSAKGFDYK	0.0346856	-0.725652
					TQLQKDIVEK	0.0476509	-0.881822
		P49166	RPL37A	Large ribosomal subunit protein eL37A	SYNWGAK	0.0452441	0.984402
					RRHTTGTGR	0.0473831	-1.39614
					HNKSHTLCNR	0.0336638	-2.62035
SLAD-2PE vs SHAD	YMD4529	P49166	RPL37A	Large ribosomal subunit protein eL37A	KTCSSCGYPAAK	0.0133781	1.21162
					RHTTGTGR	0.024628	1.1381
					HNKSHTLCNR	0.00293565	-1.66747
	YMD4537	P04076	ARG4	Argininosuccinate lyase	NADSLELLRGK	0.0345058	1.19556
					LGQILHR	0.0236032	-1.28625
		P04802	DPS1	Aspartate--tRNA ligase, cytoplasmic	AAAEDTAKDNYGKLPLIQSR	0.0412029	0.641587
					IQAGVCELFR	0.0102091	-0.765828
		P07262	GDH1	NADP-specific glutamate dehydrogenase 1	VSDAMFDQGDVF	0.00242252	1.12869
					KVLPIVSVPER	0.00489376	-0.619831
					STATGPSEAVWYGPPK	0.00999981	-0.79851
		P31373	CYS3	Cystathionine gamma-lyase	GGAEAASK	0.0136468	0.96732
					QSSPANPIGTYEYSR	0.0478822	-0.48384
		P38061	RPL32	Large ribosomal subunit protein eL32	QKGIDSVVR	0.0278748	0.710115
					HHSDRYHR	0.0404914	-1.84124
		P54113	ADE16	Bifunctional purine biosynthesis protein ADE16	ILASGGTANMVR	0.0151956	0.864648
					EAGFPVDDVSSITHAPEMLGGR	0.0134194	-0.927623
	YMD4544	P04076	ARG4	Argininosuccinate lyase	NADSLELLRGK	0.0221898	1.65584
					RAEGEIDVLMPGYTHLQR	0.0331688	-0.770223
		P05694	MET6	5-methyltetrahydropteroyltriglutamate--homocysteine methyltransferase	IPSKDEFIAK	0.0277185	0.523974
					GMLTGPITCLR	0.0397753	-0.539972
					VQSAVLGFPR	0.0385689	-0.565857
					TQIHSHFCYSDLDPNHIK	0.0204983	-0.721325
					VIQVDEPALREGLPLREGTER	0.014173	-0.75725
					SSAIVNK	0.02957	-0.882046
					YVRPPIIVGDLSRPK	0.0228223	-0.971364
					KAYTYFGEQSNLPK	0.0392896	-1.01449
					WFDSNYHYVRPTFSK	0.0440863	-1.11342
					SKFIHDAAVK	0.0301845	-1.29072
					GWEETRLSLTHMVEAAK	0.02117	-1.33785
		P05747	RPL29	Large ribosomal subunit protein eL29	NHTAHNQTR	0.0383167	1.58883
					NHKHALHGTAK	0.0428269	-1.37097
		P05748	RPL15A	Large ribosomal subunit protein eL15A	AKQGFVIYR	0.0440863	0.426099
					GINKGHKFNNTK	0.0307132	-2.08861
		P06169	PDC1	Pyruvate decarboxylase isozyme 1	LTAATNAKQ	0.0202959	0.583744
					TKNIVEFHSDHMK	0.0360871	-0.928656
		P06208	LEU4	2-isopropylmalate synthase	LAYKNMLK	0.0405482	0.70419
					AYKWGVGVSEDVGDSSVR	0.0301845	-0.738467
		P07259	URA2	Protein URA2	KGETLQDTIR	0.0193637	0.975899
					KTPVFGICLGHQLIAR	0.0397753	-0.937283
		P10614	ERG11	Lanosterol 14-alpha demethylase CYP51	GVIYDCPNSR	0.0218996	1.51564
					GVSSPYLPFGGGR	0.0202959	0.563003
					GFTPINFVFPNLPLEHYR	0.0260207	-0.855313
		P17505	MDH1	Malate dehydrogenase, mitochondrial	GVATDLSHIPTNSVVK	0.0250192	0.577305
					LMSDDKRHELIHR	0.0381184	-0.825452
		P19097	FAS2	Fatty acid synthase subunit alpha	ATSNTLEEFEHGR	0.0372919	0.519496
					VVEIGPSPTLAGMAQR	0.0274253	-0.536685
					SVPAPGK	0.0369715	-0.604549
					YASPNLNMK	0.0383319	-0.668093
					TVSSTIPR	0.0479205	-0.685377
					ETIPFLHLR	0.0236549	-0.692771
					LLKGATLYIPK	0.0385689	-0.758321
					NAPAVELHGNAK	0.0266779	-0.805098
					NVDREVVSEAINIMNR	0.0296424	-0.841934
					MIENMTK	0.0499035	-0.939938
					SLDSIPMSK	0.0236464	-0.94983
					IMLTNILR	0.0301845	-0.95112
					TREIHNEAESQLR	0.0220322	-0.951684
					GTGLMSANNIIAEGIEK	0.0353692	-0.978557
					SGSLTFNSK	0.0197744	-0.980044
					AKYETSILEHSGIR	0.0353692	-0.994811
					FLTGHPK	0.0167702	-1.03185
					AVSITSFGFGQK	0.0366089	-1.03893
					GSIGAEVLQGLLQGGAK	0.0320411	-1.22024
		P19358	SAM2	S-adenosylmethionine synthase 2	RIDTVVISAQHADEISTADLR	0.0197744	0.541262
					VACETAAK	0.0486582	-0.573719
					LDYQQIVR	0.0241698	-0.631632
					FVIGGPQGDAGLTGRK	0.0440863	-0.666733
					IGYDDSAKGFDYK	0.0202274	-0.740293
					TQLQKDIVEK	0.0193637	-0.972145
					ARLDYQQIVRDTIK	0.047545	-1.03826
					SLVAAGLCK	0.0301845	-1.22447
					TQVTVEYEDDNGRWVPK	0.0372285	-1.42374
		P21576	VPS1	Vacuolar protein sorting-associated protein 1	GTGIVTR	0.0485743	0.711181
					KLNSILLHHIR	0.0385689	-1.29426
		P38219	OLA1	Obg-like ATPase 1	GGQSLEVK	0.0182844	0.755219
					TASEVPAHLTVYDIAGLTK	0.0383167	-0.497108
		P38891	BAT1	Branched-chain-amino-acid aminotransferase, mitochondrial	AWPGGVGDKK	0.0477166	1.2007
					LEATDYATR	0.021483	0.973048
					ELVTAPLDGTILEGVTR	0.0255259	0.902921
					DKLDPQEWDINER	0.0191775	-1.10146
		P39015	STM1	Suppressor protein STM1	ATDRHSR	0.0476954	1.01833
					NNFNNRR	0.014173	-1.85355
		P39522	ILV3	Dihydroxy-acid dehydratase, mitochondrial	YLYENNMLHGNTMTVTGDTLAER	0.0218996	1.19013
					YLYENNMLHGNTMTVTGDTLAER	0.0202959	1.07116
					LSPDDFQR	0.0177743	0.770915
					YLYENNMLHGNTMTVTGDTLAER	0.0218996	0.746541
					KQSWVAPPPR	0.027288	0.696385
					TMELGILPR	0.025737	-0.684809
		P40825	ALA1	Alanine--tRNA ligase, mitochondrial	LVSVLQDVR	0.0212664	0.576832
					IQEITSVRPYSGNFGENDKDGIDTAYR	0.0480746	-0.613628
		P49166	RPL37A	Large ribosomal subunit protein eL37A	HTTGTGR	0.0385689	1.17536
					SYNWGAK	0.0236464	0.994346
					RRHTTGTGR	0.0218996	-1.41587
					HNKSHTLCNR	0.0228371	-2.24898
		P49367	LYS4	Homoaconitase, mitochondrial	LGTNNHPR	0.040665	0.93906
					GGLEGWVK	0.0266779	0.610033
					KHHIDHYPAGR	0.033257	-0.802795
		P54115	ALD6	Magnesium-activated aldehyde dehydrogenase, cytosolic	VGNPFDKANFQGAITNR	0.0480746	0.391346
					NAGQICSSGSR	0.0357756	-0.783333
